# Supplementary material for: Assessing the epithelial-to-mesenchymal plasticity in a small cell lung carcinoma (SCLC) and lung fibroblasts co-culture model
Source: Front Mol Biosci. 2023 Mar 3;10:1096326. doi: 10.3389/fmolb.2023.1096326 (PMC10022497; doi:10.3389/fmolb.2023.1096326)
Supplement: Supplementary file 3 [file Table2.XLSX]

## Sheet: H69MIXvsH69INS_2FC_0.05P
ID	Gene Symbol	Fold Change	H69_MIX Avg (log2)	H69_INS Avg (log2)	H69_MIX Standard Deviation	H69_INS Standard Deviation	H69_MIX Expressed	H69_INS Expressed	P-val	FDR P-val	Overall F-Test	Overall FDR F-Test	Expressed in Both Conditions	Public Gene IDs	Description	Chromosome	Strand	Group	Start	Stop
TC1300008091.hg.1	ATP11A	-2.15	5.69	6.8	1.03	0.36	T	T	0.0085	0.699	0.0344	0.0704	T	ATP11A.oAug10-unspliced	Transcript Identified by AceView, Entrez Gene ID(s) 23250	chr13	+	Unassigned	112802675	112805672
TC0200009108.hg.1	baneebo	2.17	4.67	3.55	0.05	0.59	T	F	0.0271	0.9879	0.0003	0.0012	F	baneebo.aAug10-unspliced	Transcript Identified by AceView	chr2	+	Coding	120834493	120835037
TC0700012097.hg.1	bawneyby	-2.49	7.53	8.85	0.6	0.28	T	T	0.002	0.3585	1.72e-07	1.72e-06	T	bawneyby.aAug10-unspliced	Transcript Identified by AceView	chr7	-	Unassigned	102559946	102561632
TC1700008383.hg.1	bazaw	-2.67	7.8	9.22	0.8	0.49	T	T	0.0235	0.9601	3.16e-10	6.74e-09	T	bazaw.aAug10-unspliced	Transcript Identified by AceView	chr17	+	Unassigned	57428493	57429731
TC0400007712.hg.1	beegly	-2.83	6.58	8.07	0.37	0.42	T	T	0.0001	0.0509	0.0068	0.0178	T	beegly.aAug10	Transcript Identified by AceView	chr4	+	Unassigned	67512431	67514793
TC0100010130.hg.1	blakoybu	-2.69	6.1	7.53	0.46	0.43	T	T	0.0029	0.4339	6.8e-10	1.33e-08	T	blakoybu.aAug10-unspliced	Transcript Identified by AceView	chr1	+	Unassigned	155565270	155565614
TC0100006826.hg.1	blarzubo	-2.02	5.23	6.24	0.44	0.48	T	T	0.0188	0.9089	0.0234	0.0511	T	blarzubo.aAug10-unspliced	Transcript Identified by AceView	chr1	+	Coding	10628610	10629075
TC0600010926.hg.1	blerfleyby	2.38	7.5	6.25	0.14	0.5	T	T	0.0077	0.679	1.82e-07	1.81e-06	T	blerfleyby.aAug10	Transcript Identified by AceView	chr6	-	Coding	16371304	16373141
TC0900008050.hg.1	bleygar	-2.12	6.06	7.14	0.35	0.68	T	T	0.0189	0.9105	1.03e-06	8.35e-06	T	bleygar.aAug10-unspliced	Transcript Identified by AceView	chr9	+	Coding	94983407	94984062
TC1800008161.hg.1	bloree	-2.52	5.47	6.81	0.5	0.22	T	T	0.001	0.2216	0.0006	0.0021	T	bloree.aAug10-unspliced	Transcript Identified by AceView	chr18	-	Unassigned	13652295	13657089
TC0700012735.hg.1	blorkee	2.76	7.29	5.83	0.21	1.18	T	T	0.0026	0.4089	8.91e-06	5.55e-05	T	blorkee.aAug10-unspliced	Transcript Identified by AceView	chr7	-	Unassigned	137896953	137897342
TC0900011001.hg.1	bloylo	2.1	4.75	3.68	0.57	0.62	F	F	0.0323	0.9999	0.0541	0.1024	F	bloylo.aAug10-unspliced	Transcript Identified by AceView	chr9	-	Unassigned	99407759	99463953
TC2000006863.hg.1	bluvor	2.11	4.93	3.85	0.5	0.35	T	F	0.0112	0.782	1.73e-09	3.03e-08	F	bluvor.aAug10-unspliced	Transcript Identified by AceView	chr20	+	Coding	19914866	19915785
TC0300009825.hg.1	bonawbu	2.93	6.14	4.59	0.69	0.17	T	F	0.0085	0.6991	4.82e-07	4.26e-06	F	bonawbu.aAug10-unspliced	Transcript Identified by AceView	chr3	+	Coding	188272164	188272769
TC0300009128.hg.1	borfarbo	2.18	4.49	3.37	0.84	0.17	T	F	0.0083	0.694	6.14e-13	2.96e-11	F	borfarbo.aAug10-unspliced	Transcript Identified by AceView	chr3	+	Unassigned	149029850	149031174
TC0500012778.hg.1	borflaw	2.08	7.12	6.06	0.04	0.75	T	T	0.0414	0.9999	0.3455	0.4488	T	borflaw.aAug10-unspliced	Transcript Identified by AceView	chr5	-	Coding	169951251	169951791
TC0500009022.hg.1	borju	3.01	7.83	6.24	0.95	0.74	T	T	0.0033	0.4644	3.9e-07	3.54e-06	T	borju.aAug10-unspliced	Transcript Identified by AceView	chr5	+	Unassigned	147484502	147485827
TC0600013191.hg.1	borvaby	21.15	9.97	5.57	2.37	0.37	T	T	1.41e-05	0.0076	0.0004	0.0016	T	borvaby.aAug10-unspliced	Transcript Identified by AceView	chr6	-	Coding	132350878	132351366
TC0700010285.hg.1	boyzerby	-2.13	7.1	8.19	0.28	0.42	T	T	0.0195	0.9198	0.0466	0.0905	T	boyzerby.aAug10-unspliced	Transcript Identified by AceView	chr7	-	Unassigned	12236517	12237539
TC0100009549.hg.1	boyzybo	-2.57	4.1	5.46	0.53	0.12	F	T	0.0358	0.9999	0.0541	0.1024	F	boyzybo.aAug10-unspliced	Transcript Identified by AceView	chr1	+	Unassigned	116535697	116536736
TC0200008444.hg.1	buklaw	-2	7.32	8.32	0.44	0.24	T	T	0.037	0.9999	2.39e-06	1.75e-05	T	buklaw.aAug10	Transcript Identified by AceView	chr2	+	Unassigned	94798601	94799124
TC1900010232.hg.1	buteebu	-2.25	5.7	6.87	0.37	0.36	T	T	0.0085	0.6993	0.0005	0.0019	T	buteebu.aAug10-unspliced	Transcript Identified by AceView	chr19	-	Coding	24135058	24135491
TC1900009778.hg.1	chacho	-2	5.95	6.95	0.22	0.4	T	T	0.0273	0.9889	0.0634	0.1166	T	chacho.aAug10-unspliced	Transcript Identified by AceView	chr19	-	Coding	13758504	13759199
TC1900007437.hg.1	chargley	-2.53	5.71	7.05	0.34	0.7	T	T	0.0181	0.9016	6.03e-07	5.2e-06	T	chargley.aAug10-unspliced	Transcript Identified by AceView	chr19	+	Coding	19403040	19403516
TC0100017773.hg.1	cheelee	2.34	6.75	5.52	0.85	0.39	T	T	0.0036	0.4838	7e-07	5.93e-06	T	cheelee.aAug10	Transcript Identified by AceView	chr1	-	NonCoding	233694001	233707690
TC0500009740.hg.1	cherflu	-2.83	3.66	5.16	0.25	0.47	F	F	0.0012	0.2594	0.0209	0.0464	F	cherflu.aAug10-unspliced	Transcript Identified by AceView	chr5	+	Coding	180845516	180846038
TC0200013977.hg.1	chergoybu	-2.06	3.39	4.43	0.08	0.38	F	F	0.0059	0.5972	0.027	0.0576	F	chergoybu.aAug10-unspliced	Transcript Identified by AceView	chr2	-	Coding	115392600	115393309
TC1600011098.hg.1	chorswoy	-3.07	3.95	5.57	0.39	0.76	F	F	0.0057	0.5919	0.0005	0.002	F	chorswoy.aAug10-unspliced	Transcript Identified by AceView	chr16	-	Coding	85504076	85504875
TC0300012450.hg.1	CPNE4	-2.28	5.06	6.25	0.24	0.4	F	T	0.0081	0.691	9.82e-05	0.0005	F	CPNE4.oAug10-unspliced	Transcript Identified by AceView, Entrez Gene ID(s) 131034	chr3	-	Unassigned	131535626	131536200
TC0600009807.hg.1	dawfla	-2.08	5.99	7.04	0.45	0.25	T	T	0.0359	0.9999	1.45e-06	1.13e-05	T	dawfla.aAug10-unspliced	Transcript Identified by AceView	chr6	+	Unassigned	149734357	149735598
TC1400009823.hg.1	dawva; RP11-526N18.1	2.26	5.06	3.89	0.44	0.15	T	F	0.002	0.3609	0.0019	0.0059	F	dawva.aAug10; ENST00000554307.1; OTTHUMT00000413798; uc059dxc.1	Transcript Identified by AceView; novel transcript	chr14	-	Multiple_Complex	79893080	79974169
TC1300007405.hg.1	deecha	2.11	4.24	3.16	1.27	0.24	F	F	0.0261	0.9836	0.0721	0.1296	F	deecha.aAug10	Transcript Identified by AceView	chr13	+	Coding	66560440	66563495
TC0200016352.hg.1	deegeybu	-2.36	5.23	6.46	0.19	0.31	F	T	0.0019	0.3458	0.0058	0.0156	F	deegeybu.aAug10-unspliced	Transcript Identified by AceView	chr2	-	Coding	241274456	241275523
TC0500006783.hg.1	deestabu	2.08	5.55	4.49	0.46	0.54	T	T	0.0486	0.9999	0.017	0.0389	T	deestabu.aAug10-unspliced	Transcript Identified by AceView	chr5	+	Coding	12492744	12493417
TC1300008271.hg.1	deezoy	-2.82	6.02	7.52	0.35	0.59	T	T	0.032	0.9999	3.97e-07	3.6e-06	T	deezoy.aAug10-unspliced	Transcript Identified by AceView	chr13	-	Unassigned	20962162	20962266
TC1100006521.hg.1	deykeeby	-2.37	4.22	5.47	0.13	0.79	F	T	0.0369	0.9999	0.0485	0.0936	F	deykeeby.aAug10-unspliced	Transcript Identified by AceView	chr11	+	Coding	1560717	1561031
TC1200008305.hg.1	dorgly	2.22	5.93	4.78	0.34	0.37	T	F	0.0026	0.4068	0.004	0.0113	F	dorgly.aAug10-unspliced	Transcript Identified by AceView	chr12	+	Coding	81245537	81251667
TC1100012345.hg.1	dorjawby	-2.2	6.88	8.02	0.12	0.25	T	T	0.007	0.6553	2.68e-11	7.85e-10	T	dorjawby.aAug10-unspliced	Transcript Identified by AceView	chr11	-	Unassigned	113222122	113222677
TC1100012114.hg.1	dorjuby; RP11-864G5.3	2.45	6.89	5.59	0.32	0.26	T	F	0.0002	0.0761	5.39e-17	1.15e-14	F	dorjuby.bAug10; ENST00000526310.1; OTTHUMT00000394157; uc058gus.1	Transcript Identified by AceView; novel transcript	chr11	-	NonCoding	102229851	102230922
TC0X00007357.hg.1	dudo	-2.03	5.12	6.15	0.13	0.47	T	T	0.0077	0.679	0.1823	0.2728	T	dudo.aAug10-unspliced	Transcript Identified by AceView	chrX	+	Coding	54614346	54614767
TC0900010076.hg.1	dyley	-2.09	5	6.06	0.44	0.58	F	T	0.0398	0.9999	0.0002	0.001	F	dyley.aAug10-unspliced	Transcript Identified by AceView	chr9	-	Multiple_Complex	39810246	39813362
TC2100008041.hg.1	dysy	2.08	7.67	6.61	0.09	0.37	T	T	0.0008	0.1956	7.7e-14	5.03e-12	T	dysy.aAug10-unspliced	Transcript Identified by AceView	chr21	-	Unassigned	34878450	34879673
TC0700006445.hg.1	FAM20C	2.12	6.18	5.1	0.28	0.22	T	T	0.0028	0.4315	2.18e-16	3.47e-14	T	ENST00000313766; ENST00000471328; ENST00000477004; ENST00000512382; ENST00000515795; BC040074; OTTHUMT00000322476; OTTHUMT00000322477; OTTHUMT00000322478; OTTHUMT00000394479; OTTHUMT00000394480	family with sequence similarity 20, member C	chr7	+	Multiple_Complex	192969	260774
TC0300009874.hg.1	Y_RNA	-2.31	4.11	5.33	0.2	0.34	T	T	0.0072	0.6611	0.1926	0.285	T	ENST00000364990	Y RNA [Source:RFAM;Acc:RF00019]	chr3	+	NonCoding	191641135	191641237
TC2200008473.hg.1	Y_RNA	-2.33	5.54	6.76	0.64	0.27	T	T	0.0031	0.4478	0.0083	0.0212	T	ENST00000365149	Y RNA [Source:RFAM;Acc:RF00019]	chr22	-	NonCoding	31230071	31230172
TC0200007569.hg.1	Y_RNA	2.09	5.36	4.3	0.47	0.33	T	F	0.0065	0.6298	0.1041	0.1747	F	ENST00000365325; uc061jcm.1	Y RNA [Source:RFAM;Acc:RF00019]	chr2	+	NonCoding	52297995	52298096
TC0X00006617.hg.1	Y_RNA	2.05	8.23	7.2	0.87	0.38	T	T	0.0191	0.9145	0.0112	0.0274	T	ENST00000384068; uc064xzp.1	Y RNA [Source:RFAM;Acc:RF00019]	chrX	+	NonCoding	12149126	12149238
TC0600008378.hg.1	RP1-91N13.1	2.04	5.51	4.48	0.46	0.08	T	F	0.0477	0.9999	0.6213	0.6999	F	ENST00000405826		chr6	+	Multiple_Complex	61240898	61241311
TC1000010577.hg.1	RP11-541M12.3	2.25	5.93	4.75	0.51	0.12	T	F	0.0365	0.9999	2.08e-05	0.0001	F	ENST00000412463		chr10	-	Multiple_Complex	48546472	48546713
TC0600014258.hg.1	HLA-B	2.56	7.65	6.29	0.37	0.11	T	T	0.0011	0.2405	3.92e-17	8.89e-15	T	ENST00000412585; ENST00000434333; ENST00000463574; ENST00000474381; ENST00000481849; ENST00000497377; ENST00000498007; BC013187; BC091497; OTTHUMT00000076280; OTTHUMT00000258071; OTTHUMT00000258072; OTTHUMT00000258074; OTTHUMT00000258076; OTTHUMT00000258077; OTTHUMT00000335177	major histocompatibility complex, class I, B	chr6	-	Multiple_Complex	31353872	31357212
TC0700009505.hg.1	TCAF1P1	2.49	8.45	7.14	0.05	0.41	T	T	0.0002	0.0707	5.78e-17	1.22e-14	T	ENST00000414990	TRPM8 channel-associated factor 1 pseudogene 1 [Source:HGNC Symbol;Acc:HGNC:33604]	chr7	+	Pseudogene	143598040	143604839
TC1300007587.hg.1	BCAS2P3	2.29	4.43	3.23	0.69	0.15	F	F	0.0235	0.9601	0.0256	0.0549	F	ENST00000416374	breast carcinoma amplified sequence 2 pseudogene 3 [Source:HGNC Symbol;Acc:HGNC:39596]	chr13	+	Multiple_Complex	79166119	79166885
TC0200014529.hg.1	AC079163.1	2.1	6.24	5.18	0.35	0.64	T	F	0.0121	0.7963	1.53e-05	8.92e-05	F	ENST00000418416.1; OTTHUMT00000332189; uc061oln.1	novel transcript	chr2	-	NonCoding	145600907	145603423
TC0900007037.hg.1	SERPINH1P1	2.04	7.17	6.14	0.12	0.09	T	T	8.11e-05	0.0344	1.02e-16	1.91e-14	T	ENST00000419794	serpin peptidase inhibitor, clade H1, pseudogene 1 [Source:HGNC Symbol;Acc:HGNC:19917]	chr9	+	Pseudogene	34318407	34319655
TC0200014498.hg.1	MTCO2P5	2.04	4.4	3.38	0.3	0.36	F	F	0.0174	0.8966	0.0464	0.0902	F	ENST00000422621	MT-CO2 pseudogene 5 [Source:HGNC Symbol;Acc:HGNC:52124]	chr2	-	Multiple_Complex	143100930	143101355
TC0100015025.hg.1	DPYD-IT1; RP11-359C24.1	2.05	7.41	6.37	0.25	0.33	T	T	0.0296	0.9999	0.234	0.332	T	ENST00000424982.1; OTTHUMT00000095693; uc057iot.1	DPYD intronic transcript 1 (non-protein coding) [Source:HGNC Symbol;Acc:HGNC:41326]; putative novel transcript; DPYD intronic transcript 1 [Source:HGNC Symbol;Acc:HGNC:41326]	chr1	-	NonCoding	97394154	97420141
TC2200007521.hg.1	CTA-126B4.7	3.44	8.01	6.23	0.74	0.43	T	T	0.0014	0.287	2.51e-06	1.83e-05	T	ENST00000428765.1; OTTHUMT00000320530; uc062evk.1	novel transcript	chr22	+	NonCoding	42438023	42450766
TC0100014200.hg.1	DNAJC19P7	-2.08	4.73	5.79	0.47	0.33	T	T	0.0133	0.8221	0.0307	0.0641	T	ENST00000428811	DnaJ heat shock protein family (Hsp40) member C19 pseudogene 7 [Source:HGNC Symbol;Acc:HGNC:45070]	chr1	-	Multiple_Complex	52252062	52252773
TC0200013892.hg.1	AC017002.2	2.26	7.93	6.75	0.25	0.39	T	T	0.001	0.2202	4.4e-15	4.4e-13	T	ENST00000432268.1; OTTHUMT00000332148; uc061mye.1	novel transcript	chr2	-	NonCoding	111491943	111494811
TC2000006919.hg.1	RP5-1185K9.1	2.09	9.17	8.1	0.78	0.31	T	T	0.0078	0.679	9.96e-15	8.86e-13	T	ENST00000438222.1; OTTHUMT00000078283; uc061vuo.1	putative novel transcript	chr20	+	NonCoding	21947647	21970783
TC2200006484.hg.1	KB-7G2.9	-2.56	4.23	5.58	0.98	0.47	T	T	0.0408	0.9999	0.053	0.1006	T	ENST00000438850.1; OTTHUMT00000459906; uc062bfa.1	novel trannscript	chr22	+	NonCoding	16616170	16617114
TC0100012214.hg.1	RP11-278H7.3	-2.39	5.48	6.73	0.67	0.68	T	T	0.0165	0.889	9.61e-11	2.39e-09	T	ENST00000440148.1; OTTHUMT00000096515; uc057qwe.1	putative novel transcript	chr1	+	NonCoding	244107365	244109011
TC0700007641.hg.1	RP4-725G10.3	2.15	4.32	3.22	0.21	0.02	T	F	0.0192	0.9145	1.29e-11	4.16e-10	F	ENST00000442064		chr7	+	Multiple_Complex	56163145	56163533
TC0100012594.hg.1	RP5-1092A11.5	-2.54	6.83	8.18	0.63	0.37	T	T	0.0276	0.9921	2.57e-11	7.58e-10	T	ENST00000443034.1; OTTHUMT00000099597; uc057bqd.1	putative novel transcript	chr1	-	NonCoding	3658938	3668772
TC1000011849.hg.1	RP11-25C19.3	-2.09	5.75	6.82	0.65	0.42	T	T	0.046	0.9999	0.2359	0.3341	T	ENST00000443652.1; OTTHUMT00000050405; uc057wax.1	novel transcript	chr10	-	NonCoding	112671812	112677819
TC0600007596.hg.1	TNF	-2.04	4.94	5.97	0.44	0.62	T	T	0.0052	0.5705	0.0001	0.0005	T	ENST00000449264; BC028148; OTTHUMT00000076390	tumor necrosis factor	chr6	+	Multiple_Complex	31575567	31578336
TC0200010769.hg.1	DIRC3-AS1; AC009492.1	2.3	5.51	4.31	0.74	0.43	T	F	0.0346	0.9999	4.21e-09	6.59e-08	F	ENST00000452813.1; OTTHUMT00000339328; uc061sgt.1	DIRC3 antisense RNA 1 [Source:HGNC Symbol;Acc:HGNC:50636]; novel transcript	chr2	+	NonCoding	217277308	217336120
TC0Y00007126.hg.1	TAF9P2	2.1	5.62	4.55	0.36	0.73	F	F	0.0308	0.9999	0.173	0.2619	F	ENST00000454958	TATA-box binding protein associated factor 9 pseudogene 2 [Source:HGNC Symbol;Acc:HGNC:31744]	chrY	-	Multiple_Complex	18276607	18277495
TC1000009921.hg.1	RP11-124N14.3	33.04	10.24	5.19	0.94	0.32	T	T	2.45e-12	9.51e-09	1.69e-19	1.54e-16	T	ENST00000456355.1; OTTHUMT00000047013; uc057sbi.1	novel transcript	chr10	-	NonCoding	17233325	17234833
TC2200008385.hg.1	CTA-747E2.10	-2.09	4.65	5.72	0.38	0.18	F	F	0.0151	0.8635	0.0003	0.0012	F	ENST00000456740.1; OTTHUMT00000320953; uc062cvx.1	putative novel transcript	chr22	-	NonCoding	29099041	29111683
TC0600012956.hg.1	RP3-486I3.5	-2.03	5.6	6.62	0.26	0.12	T	T	0.0027	0.4182	0.0224	0.0491	T	ENST00000457319.1; OTTHUMT00000041936; uc063qxl.1	putative novel transcript	chr6	-	NonCoding	116244187	116244728
TC0700012551.hg.1	RP11-309L24.6	9.19	10.05	6.85	0.93	0.48	T	T	5.21e-08	5.35e-05	1.97e-16	3.17e-14	T	ENST00000469533		chr7	-	Multiple_Complex	128912621	128914063
TC0700006628.hg.1	AC006483.5	2.45	9.08	7.78	0.25	0.45	T	T	0.0153	0.8664	0.0508	0.0972	T	ENST00000487308		chr7	+	Pseudogene	5560743	5561055
TC0600014280.hg.1	DAXX	2.45	5.04	3.74	0.62	0.51	T	T	0.0186	0.9082	0.3909	0.493	T	ENST00000494082; OTTHUMT00000076410	death-domain associated protein	chr6	-	NonCoding	33323628	33329269
TC0600006941.hg.1	RP3-510L9.1	2.49	5.34	4.03	0.48	0.36	T	T	0.0035	0.4741	3.96e-05	0.0002	T	ENST00000500636.2; OTTHUMT00000367608; uc063lvx.1	novel transcript	chr6	+	NonCoding	11173452	11259099
TC0500011312.hg.1	ATG10-AS1; RP11-356D23.2	-2.03	3.33	4.35	0.34	0.08	F	F	0.0137	0.8297	0.112	0.1854	F	ENST00000504846.1; OTTHUMT00000370362; uc063faq.1	ATG10 antisense RNA 1 [Source:HGNC Symbol;Acc:HGNC:40914]; novel transcript	chr5	-	NonCoding	82073055	82073702
TC0400007699.hg.1	RP11-396M11.1	46.89	9.51	3.96	0.31	0.07	T	F	8.24e-14	5.89e-10	3.67e-21	1.55e-17	F	ENST00000505282		chr4	+	Pseudogene	66094142	66094526
TC0400011099.hg.1	CTB-179I1.2	-2.01	4.88	5.89	0.36	0.22	T	T	0.0013	0.2734	4.09e-05	0.0002	T	ENST00000506035		chr4	-	Multiple_Complex	77350370	77351235
TC0500006433.hg.1	RP11-811I15.1	2.26	5.2	4.02	0.31	0.39	T	F	0.0428	0.9999	0.0004	0.0015	F	ENST00000506872		chr5	+	Multiple_Complex	58198	58915
TC0500007384.hg.1	ASS1P9	2.22	11.65	10.5	0.6	0.26	T	T	0.0036	0.4838	1.99e-06	1.49e-05	T	ENST00000513426	argininosuccinate synthetase 1 pseudogene 9 [Source:HGNC Symbol;Acc:HGNC:772]	chr5	+	Pseudogene	53859166	53860401
TC0400010635.hg.1	OCIAD1-AS1; RP11-702A23.1	-2.87	4.34	5.86	0.72	0.5	F	F	0.0015	0.2944	0.0139	0.0328	F	ENST00000513576.1; OTTHUMT00000372017; uc062wmm.1	OCIAD1 antisense RNA 1 [Source:HGNC Symbol;Acc:HGNC:40751]; novel transcript	chr4	-	NonCoding	48852008	48860203
TC0500011344.hg.1	VCAN-AS1; CTC-348L14.1	2.12	6.1	5.01	0.38	0.71	T	T	0.0037	0.4889	5.65e-14	3.84e-12	T	ENST00000513899.1; OTTHUMT00000369639; uc063fbx.1	VCAN antisense RNA 1 [Source:HGNC Symbol;Acc:HGNC:40163]; novel transcript	chr5	-	NonCoding	83541477	83581320
TC0800009848.hg.1	RP11-582J16.4	-2.09	4.66	5.73	0.48	0.2	T	T	0.017	0.8931	0.0002	0.0009	T	ENST00000514980.1; OTTHUMT00000375892	novel transcript	chr8	-	NonCoding	22540845	22545405
TC0800008501.hg.1	RP11-642D21.1	2.16	4.19	3.07	0.45	0.59	T	F	0.0251	0.9756	7.64e-12	2.65e-10	F	ENST00000519805.1; OTTHUMT00000380622; uc064pky.1	putative novel transcript	chr8	+	NonCoding	105669991	105679031
TC0800007894.hg.1	GS1-44D20.1	2.12	11.16	10.07	0.27	0.34	T	T	0.0048	0.5534	6.7e-13	3.17e-11	T	ENST00000520239		chr8	+	Multiple_Complex	69129598	69131207
TC1100010166.hg.1	RP11-98J9.3	2.08	5.41	4.36	0.39	0.25	T	F	0.0069	0.6526	2.84e-05	0.0002	F	ENST00000525381.1; OTTHUMT00000386012; uc057zhk.1	novel transcipt	chr11	-	NonCoding	13844862	13870616
TC1100012242.hg.1	RP11-25I9.2	2.25	5.16	3.99	0.9	0.43	F	F	0.0069	0.6522	0.2558	0.3557	F	ENST00000526041.1; OTTHUMT00000390364; uc058hcx.1	putative novel transcript	chr11	-	NonCoding	109002465	109037967
TC1100007096.hg.1	CTC-830E23.1	-2.28	4.84	6.04	0.39	0.06	T	T	0.0005	0.1461	6.72e-09	9.91e-08	T	ENST00000526957		chr11	+	Multiple_Complex	24701275	24701575
TC1100009305.hg.1	RP11-775A1.2	2.47	4.79	3.48	0.62	0.57	F	F	0.0468	0.9999	0.1479	0.2317	F	ENST00000529628		chr11	+	Pseudogene	121238304	121238688
TC1100010340.hg.1	CTD-2140G10.4	2.17	5.2	4.09	0.25	0.42	F	F	0.0133	0.822	0.0122	0.0293	F	ENST00000534543.1; OTTHUMT00000387675; uc057zvs.1	novel transcript	chr11	-	NonCoding	22361213	22362294
TC1100011429.hg.1	IFITM9P	2.62	6.76	5.38	0.46	0.19	T	T	5.37e-05	0.0246	8.36e-18	2.62e-15	T	ENST00000535743	interferon induced transmembrane protein 9 pseudogene [Source:HGNC Symbol;Acc:HGNC:33972]	chr11	-	Multiple_Complex	69303412	69303807
TC1200006693.hg.1	RP11-815D16.1	2.32	5.57	4.36	0.35	0.5	T	T	0.001	0.2202	1.17e-07	1.23e-06	T	ENST00000536322		chr12	+	Pseudogene	7870852	7871370
TC1100010269.hg.1	RP11-613F22.8	-2.61	4.59	5.98	0.58	0.47	F	T	0.0014	0.2884	0.0102	0.0252	F	ENST00000539313.1; OTTHUMT00000395917; uc057zsh.1	novel transcript	chr11	-	NonCoding	18507608	18508820
TC1400008646.hg.1	AE000658.30	5.63	8.31	5.82	0.17	0.43	T	T	9.28e-09	1.22e-05	1.3e-18	6.52e-16	T	ENST00000539655		chr14	-	Multiple_Complex	21698954	21699151
TC1100013201.hg.1	ORAOV1	2	8.66	7.66	0.38	0.13	T	T	0.0033	0.4613	2.99e-17	7.12e-15	T	ENST00000542515; OTTHUMT00000397436	oral cancer overexpressed 1	chr11	-	NonCoding	69653076	69658430
TC1200008243.hg.1	RP11-54A9.1	2.33	6.25	5.03	0.24	0.19	T	T	0.0002	0.0686	9.53e-14	6.04e-12	T	ENST00000550380.1; ENST00000553247.1; OTTHUMT00000406353; OTTHUMT00000406354; uc058rdr.1; uc058rds.1	novel transcript	chr12	+	NonCoding	76252275	76305131
TC1400010423.hg.1	RP11-521B24.5	-2.2	5.37	6.51	0.03	0.06	T	T	0.0003	0.0976	2.75e-06	1.98e-05	T	ENST00000552675.1; OTTHUMT00000409073; uc059gax.1	novel transcript, antisense to MTA1	chr14	-	NonCoding	105467793	105470617
TC1200007757.hg.1	RP11-968A15.8	-2.42	6.17	7.45	0.19	0.16	T	T	0.0002	0.0709	2.65e-11	7.79e-10	T	ENST00000553061.1; OTTHUMT00000406596; uc058ovm.1	novel transcript, sense overlapping to COPZ1 & HNRNPA1	chr12	+	NonCoding	54276631	54345083
TC1400007284.hg.1	RP11-932A10.1	2.01	4.17	3.16	0.29	0.05	F	F	0.0004	0.1145	0.0174	0.0397	F	ENST00000556602.1; OTTHUMT00000412923; uc059bwt.1	novel transcript	chr14	+	NonCoding	57355446	57359410
TC1500009071.hg.1	CTD-2033D15.1	2.41	6.06	4.79	0.58	0.15	T	F	0.0002	0.0694	2.49e-16	3.87e-14	F	ENST00000560769.1; OTTHUMT00000418667; uc059hnx.1	novel transcript, antisense to THBS1	chr15	-	NonCoding	39593580	39594231
TC2000009009.hg.1	RP5-977B1.11	17.72	9.76	5.62	0.73	0.18	T	T	6.8e-12	2.2e-08	2.23e-19	1.89e-16	T	ENST00000561134.1		chr20	-	NonCoding	36549127	36604529
TC0200010964.hg.1	RP11-395N3.1	2.29	5.73	4.54	0.42	0.44	T	F	0.0089	0.712	3.6e-14	2.64e-12	F	ENST00000567305.1; OTTHUMT00000431771; uc061tef.1	novel transcript	chr2	+	NonCoding	226804036	226805061
TC1600009881.hg.1	RP11-1348G14.5; klywerbu; RP11-1348G14.8	-2.12	5.8	6.88	0.51	0.22	T	T	0.0405	0.9999	0.0824	0.1446	T	ENST00000568183.1; klywerbu.aAug10; OTTHUMT00000432047; OTTHUMT00000476276; uc059sov.1; uc059sow.1	Transcript Identified by AceView; novel transcript antisense to ATXN2L; novel transcript, antisense to ATXN2L	chr16	-	NonCoding	28820570	28823969
TC0100014304.hg.1	RP11-504A18.1	2.17	5.47	4.36	0.19	0.73	T	F	0.0046	0.5411	0.03	0.0629	F	ENST00000569425.3; OTTHUMT00000431164; uc057gwp.1	novel transcript	chr1	-	NonCoding	56236272	56258571
TC1600009175.hg.1	RP11-473M20.16	2.18	10.03	8.91	0.65	0.55	T	T	0.0474	0.9999	8.28e-07	6.87e-06	T	ENST00000570843.1; OTTHUMT00000437541; uc021tbg.3	novel transcript	chr16	-	NonCoding	3156736	3157483
TC1600006711.hg.1	RP11-95J11.1	-2.05	4.39	5.42	0.34	0.4	F	T	0.0189	0.9105	0.1318	0.2112	F	ENST00000572774		chr16	+	Pseudogene	3840528	3841010
TC1700012339.hg.1	NUP88	-2.05	5.87	6.91	0.11	0.21	T	T	0.0012	0.2561	0.0439	0.0861	T	ENST00000573169; ENST00000576708; OTTHUMT00000439355; OTTHUMT00000439356	nucleoporin 88kDa	chr17	-	Multiple_Complex	5360963	5388850
TC0500007433.hg.1	CTD-2031P19.5; smargee	2.25	4.54	3.37	0.81	0.12	T	F	0.0007	0.1747	6.62e-16	8.88e-14	F	ENST00000576302.1; OTTHUMT00000438029; smargee.aAug10; uc063drz.1	novel transcript, antisense to IL6ST; Transcript Identified by AceView	chr5	+	NonCoding	55936143	55941727
TC1800007873.hg.1	RP11-672L10.2; gersaw	2.37	7.58	6.34	0.15	0.2	T	T	4.13e-05	0.0195	2.15e-10	4.82e-09	T	ENST00000577358.1; ENST00000580612.1; ENST00000581719.2; ENST00000582921.1; gersaw.bAug10; OTTHUMT00000441339; OTTHUMT00000441340; OTTHUMT00000441684; OTTHUMT00000441685; uc060mun.1; uc060muo.1; uc060mup.1; uc060muq.1	Transcript Identified by AceView; novel transcript, antisense to ADCYAP1	chr18	-	Multiple_Complex	902616	906667
TC1800006463.hg.1	RP11-78F17.1; reyso	2.17	6.79	5.67	0.18	0.35	T	T	0.001	0.2325	8.52e-06	5.33e-05	T	ENST00000577719.1; ENST00000579835.1; ENST00000580781.1; ENST00000581556.1; ENST00000583497.1; OTTHUMT00000441525; OTTHUMT00000441526; OTTHUMT00000441527; OTTHUMT00000441528; OTTHUMT00000441529; reyso.bAug10; uc060muv.1; uc060muw.1; uc060mux.1; uc060muy.1; uc060muz.1	novel transcript; Transcript Identified by AceView	chr18	+	Multiple_Complex	976589	1174823
TC0900008882.hg.1	RN7SL560P	-2.06	5.38	6.43	0.09	0.33	T	T	0.0007	0.1731	0.0298	0.0625	T	ENST00000577943; uc064wgl.1	RNA, 7SL, cytoplasmic 560, pseudogene [Source:HGNC Symbol;Acc:HGNC:46576]	chr9	+	NonCoding	128709780	128710043
TC0100018285.hg.1	NBPF19	2.14	7.97	6.87	0.37	0.36	T	T	0.0015	0.3035	1.25e-16	2.24e-14	T	ENST00000578189	neuroblastoma breakpoint family, member 19	chr1	+	Coding	149406376	149468030
TC1700006988.hg.1	RP11-640I15.1	-2.13	4.02	5.11	0.48	0.31	F	T	0.0071	0.6597	9.04e-05	0.0004	F	ENST00000584540.1; OTTHUMT00000444634; uc060bnf.1	novel transcript	chr17	+	NonCoding	15651590	15654489
TC1800009236.hg.1	OACYLP	-2.14	5.01	6.1	0.65	0.13	T	T	0.021	0.9342	5.24e-08	6.05e-07	T	ENST00000587906	O-acyltransferase like, pseudogene [Source:HGNC Symbol;Acc:HGNC:44362]	chr18	+	Multiple_Complex	59066991	59069307
TC0700013545.hg.1	AC005537.2	2.32	5.25	4.04	0.17	0.7	F	F	0.0228	0.9536	0.0666	0.1214	F	ENST00000588324.1; OTTHUMT00000459721; uc064dbq.1	novel transcript	chr7	-	NonCoding	42954135	42963343
TC1700010412.hg.1	RP5-837J1.4	2.01	6.34	5.33	0.07	0.24	T	T	0.006	0.5995	0.0034	0.0099	T	ENST00000590309.1; OTTHUMT00000448400; uc060dzu.1	novel transcript	chr17	-	NonCoding	35073831	35074374
TC1900006725.hg.1	CTC-518P12.6	2.96	5.93	4.37	0.37	0.16	T	F	0.0002	0.0654	2.07e-14	1.65e-12	F	ENST00000591657.1; OTTHUMT00000451703; uc060rzs.1	novel transcript, antisense to PLIN3	chr19	+	NonCoding	4838332	4838907
TC1900007620.hg.1	CTB-92J24.2	-2	6.2	7.2	0.83	0.26	T	T	0.0294	0.9999	0.0002	0.0009	T	ENST00000594230.1; OTTHUMT00000466446; uc060wlm.1	novel transcript sense intronic to ZNF726	chr19	+	NonCoding	23927788	23929287
TC0X00011359.hg.1	MIR222HG; RP6-99M1.2	2.64	7.59	6.19	0.38	0.14	T	T	0.0008	0.2021	4.24e-15	4.26e-13	T	ENST00000602461.1; ENST00000602507.1; OTTHUMT00000467765; OTTHUMT00000467990; uc064yso.1; uc064ysq.1	MIR222 host gene (non-protein coding) [Source:HGNC Symbol;Acc:HGNC:49555]; novel transcript; MIR222 host gene [Source:HGNC Symbol;Acc:HGNC:49555]	chrX	-	NonCoding	45745211	45770274
TC0900008078.hg.1	RP11-435O5.4	-2.21	6.87	8.01	0.55	0.22	T	T	0.0019	0.3559	6.07e-10	1.2e-08	T	ENST00000604650.1; OTTHUMT00000470023; uc064unf.1	novel transcript, antisense to PTCH1	chr9	+	NonCoding	95514045	95514520
TC0800007623.hg.1	CTD-3214K23.1	-2.29	7.05	8.25	0.47	0.37	T	T	0.0032	0.4543	1.15e-06	9.14e-06	T	ENST00000605049.1; OTTHUMT00000469670; uc064mun.1	novel transcript, sense intronic KANK1	chr8	+	NonCoding	52722903	52723141
TC0200013983.hg.1	RP11-338I24.1	2.63	6.29	4.89	0.72	0.38	T	T	0.0036	0.4864	0.1281	0.2065	T	ENST00000605241		chr2	-	Multiple_Complex	116687218	116687387
TC1400009830.hg.1	RPL17P3	-2.04	6.82	7.85	0.52	0.38	T	T	0.0438	0.9999	0.0004	0.0014	T	ENST00000605695	ribosomal protein L17 pseudogene 3 [Source:HGNC Symbol;Acc:HGNC:19796]	chr14	-	Pseudogene	81001166	81001786
TC0600010031.hg.1	RP1-111C20.4	2.07	5.92	4.87	0.42	0.41	T	T	0.023	0.9557	0.1777	0.2675	T	ENST00000606466.1; ENST00000606470.1; ENST00000607391.1; ENST00000607796.1; OTTHUMT00000471437; OTTHUMT00000471438; OTTHUMT00000471439; OTTHUMT00000471440; uc063sok.1; uc063sol.1; uc063som.1; uc063son.1	novel transcript antisense to TAGAP	chr6	+	NonCoding	158988178	159064925
TC0300012526.hg.1	RP11-305O4.3	-2.17	4.17	5.29	0.37	0.21	F	F	0.0005	0.1434	0.007	0.0182	F	ENST00000608883.1; OTTHUMT00000471904; uc062ocr.1	novel transcript, antisense to PPP2R3A	chr3	-	NonCoding	136087475	136087913
TC0100016938.hg.1	RP11-465N4.5	-2.09	7.45	8.52	0.35	0.28	T	T	0.0025	0.4012	1.45e-13	8.71e-12	T	ENST00000608886.1; OTTHUMT00000473242; uc057okm.1	novel transcript, antisense to RNPEP	chr1	-	NonCoding	201995696	201996352
TC0400011581.hg.1	RP11-602N24.3	-2.02	5.19	6.21	0.38	0.39	T	T	0.0071	0.657	6.47e-05	0.0003	T	ENST00000609440.1; OTTHUMT00000472969; uc062yzg.1	novel transcript	chr4	-	NonCoding	109815047	109815410
TC2200007473.hg.1	CTA-223H9.9	-2.11	5.06	6.14	0.06	0.49	T	T	0.0044	0.5322	3.7e-08	4.46e-07	T	ENST00000609612.1; OTTHUMT00000472277; uc062eql.1	novel transcript	chr22	+	NonCoding	41430934	41431375
TC0400012988.hg.1	RP11-219C20.3	-2.13	4.28	5.37	0.49	0.31	F	T	0.0058	0.596	0.0011	0.0039	F	ENST00000610019.1		chr4	-	NonCoding	165070608	165071004
TC0100016304.hg.1	RP11-104L21.3	2.53	5.4	4.07	0.29	0.39	T	F	0.0048	0.5534	0.0035	0.0102	F	ENST00000610044.1; OTTHUMT00000471936; uc057nbt.1	novel transcript	chr1	-	NonCoding	167457742	167459891
TC1800006773.hg.1	RP11-53B2.6	2.62	6.71	5.33	0.86	0.44	T	F	0.0169	0.8931	2.68e-07	2.54e-06	F	ENST00000610087.1; OTTHUMT00000472453; uc060nqu.1	novel transcript, sense intronic to LDLRAD4	chr18	+	NonCoding	13526078	13526688
TC0100014436.hg.1	DLEU2_1	-2.71	4.45	5.89	0.29	0.63	F	T	0.0026	0.4089	0.055	0.1038	F	ENST00000612089; uc057hfl.1	Deleted in lymphocytic leukemia 2 conserved region 1 [Source:RFAM;Acc:RF02105]	chr1	-	NonCoding	63549489	63549608
TC0500012494.hg.1	CTC-311G1.1	2.24	4.82	3.66	0.37	0.15	T	F	0.0112	0.7815	0.0143	0.0337	F	ENST00000612834		chr5	-	Pseudogene	150950109	150952460
TC0100014434.hg.1	DLEU2_3	-2.75	7.41	8.87	0.65	0.37	T	T	0.0222	0.9488	0.0674	0.1227	T	ENST00000612883; uc057hfj.1	Deleted in lymphocytic leukemia 2 conserved region 3 [Source:RFAM;Acc:RF02107]	chr1	-	NonCoding	63549294	63549366
TC1200012315.hg.1	RP11-83B20.2	-2.18	7.27	8.4	0.57	0.27	T	T	0.0031	0.4499	1.06e-08	1.49e-07	T	ENST00000623659; OTTHUMT00000400415; uc058uxr.1	novel transcript	chr12	-	Unassigned	124529722	124530228
TC1600009358.hg.1	RP11-609N14.4	2.04	5.69	4.66	0.55	0.19	T	F	0.0081	0.6903	0.1391	0.2206	F	ENST00000624925; OTTHUMT00000435271; uc059qsj.1	TEC	chr16	-	Unassigned	10445309	10449747
TC1200009274.hg.1	RP11-83B20.3	2.12	6.42	5.34	0.41	0.61	T	T	0.0339	0.9999	0.0021	0.0064	T	ENST00000625118; OTTHUMT00000400416; uc058uxs.1	novel transcript	chr12	+	Unassigned	124537844	124539677
TSUnmapped00000001.hg.1	ZKSCAN7	-2.01	5.57	6.57	0.08	0.4	T	T	0.0051	0.5681	0.0166	0.0382	T	ENST00000625422	zinc finger with KRAB and SCAN domains 7			Coding
TSUnmapped00000679.hg.1	RP11-222G7.2	-2.23	3.94	5.09	0.36	0.2	F	T	0.0034	0.4677	0.1063	0.1777	F	ENST00000630845				NonCoding
TSUnmapped00000704.hg.1	FMN1	2.54	6.86	5.52	0.56	0.33	T	F	0.0349	0.9999	0.0065	0.0171	F	ENST00000631673	formin 1			Coding
TSUnmapped00000559.hg.1	FMN1	3.76	8.97	7.06	0.41	0.61	T	T	0.0002	0.0715	1.72e-11	5.35e-10	T	ENST00000631811	formin 1			Coding
TSUnmapped00000713.hg.1	FMN1	2.75	8.45	6.99	0.18	0.51	T	T	0.0014	0.287	5.1e-12	1.87e-10	T	ENST00000632024	formin 1			Coding
TSUnmapped00000549.hg.1	PRAMEF8	-2.29	3.59	4.78	0.29	0.3	F	T	0.0009	0.2044	0.0043	0.0121	F	ENST00000632222	PRAME family member 8			Coding
TSUnmapped00000594.hg.1	GREM1	8.89	14.21	11.06	0.51	0.2	T	T	1.14e-09	1.99e-06	2.99e-18	1.19e-15	T	ENST00000632478	gremlin 1, DAN family BMP antagonist [Source:HGNC Symbol;Acc:HGNC:2001]			Coding
TSUnmapped00000529.hg.1	FMN1	2.11	7.69	6.61	0.77	0.41	T	T	0.0203	0.926	0.0016	0.0053	T	ENST00000632613	formin 1			Coding
TSUnmapped00000772.hg.1	FMN1	2.44	7.61	6.32	0.46	0.54	T	T	0.0002	0.0707	6.48e-05	0.0003	T	ENST00000633355	formin 1			NonCoding
TSUnmapped00000721.hg.1	RP1-91N13.1	2.04	5.51	4.48	0.46	0.08	T	F	0.0477	0.9999	0.6213	0.6999	F	ENST00000633619				Pseudogene
TSUnmapped00000571.hg.1	GREM1	6.7	13.32	10.58	0.51	0.05	T	T	1.26e-08	1.59e-05	6.02e-18	2.04e-15	T	ENST00000633992	gremlin 1, DAN family BMP antagonist [Source:HGNC Symbol;Acc:HGNC:2001]			Coding
TC0200007240.hg.1	fawdaw	2.52	6.69	5.36	0.73	0.69	T	F	0.0103	0.758	3.82e-12	1.45e-10	F	fawdaw.aAug10-unspliced	Transcript Identified by AceView	chr2	+	Coding	36524828	36525820
TC0500012177.hg.1	fawstoyby	5.9	8.69	6.13	0.42	0.21	T	T	2.2e-09	3.56e-06	4.42e-13	2.24e-11	T	fawstoyby.aAug10-unspliced	Transcript Identified by AceView	chr5	-	Multiple_Complex	138466611	138469308
TC1700009338.hg.1	feesmee	-2.04	4.77	5.8	0.31	0.37	F	F	0.0427	0.9999	0.0137	0.0325	F	feesmee.aAug10-unspliced	Transcript Identified by AceView	chr17	-	Coding	867235	867655
TC0600007434.hg.1	ferjaw	-2.3	4.85	6.05	0.37	0.36	T	T	0.0264	0.9855	0.2551	0.355	T	ferjaw.aAug10	Transcript Identified by AceView	chr6	+	Multiple_Complex	28908767	28917829
TC0700011602.hg.1	fersheeby	-2.32	3.3	4.52	0.76	0.3	F	F	0.0061	0.6112	0.0086	0.0219	F	fersheeby.aAug10-unspliced	Transcript Identified by AceView	chr7	-	Coding	77918463	77919022
TC0200012166.hg.1	feyfa	2.26	6.53	5.35	0.35	0.28	T	F	0.005	0.5602	0.0001	0.0005	F	feyfa.aAug10-unspliced	Transcript Identified by AceView	chr2	-	Coding	31106541	31107183
TC0100011465.hg.1	feyrerbo	2.15	7.24	6.14	0.4	0.6	T	T	0.0175	0.8966	7.22e-08	8.03e-07	T	feyrerbo.aAug10-unspliced	Transcript Identified by AceView	chr1	+	Coding	209996676	209997157
TC1100009109.hg.1	flarchey	-2.04	4.13	5.16	0.26	0.1	F	T	0.0009	0.2189	0.0003	0.0012	F	flarchey.aAug10-unspliced	Transcript Identified by AceView	chr11	+	Coding	114248352	114249048
TC0100013289.hg.1	flawlarbo	-2.28	7.34	8.53	0.51	0.12	T	T	0.0059	0.5972	7.54e-09	1.1e-07	T	flawlarbo.aAug10-unspliced	Transcript Identified by AceView	chr1	-	Unassigned	23513108	23516284
TC1600010392.hg.1	flaworbu	2.35	5.14	3.9	1.15	0.42	F	F	0.0362	0.9999	0.078	0.1382	F	flaworbu.aAug10-unspliced	Transcript Identified by AceView	chr16	-	Unassigned	55517747	55518666
TC0100014525.hg.1	flerklor	2.04	7.22	6.18	0.12	0.59	T	T	0.0011	0.2478	8.5e-07	7.04e-06	T	flerklor.aAug10-unspliced	Transcript Identified by AceView	chr1	-	Unassigned	67818065	67819540
TC0300011503.hg.1	flerrobu	2.48	7.33	6.02	0.44	0.48	T	T	0.0101	0.751	1.06e-05	6.45e-05	T	flerrobu.aAug10-unspliced	Transcript Identified by AceView	chr3	-	Unassigned	71318172	71319968
TC0700012620.hg.1	flobler	2.86	7.86	6.34	0.12	0.48	T	T	0.0001	0.0455	4.91e-16	6.9e-14	T	flobler.aAug10-unspliced	Transcript Identified by AceView	chr7	-	Unassigned	130904774	130905335
TC1200008046.hg.1	flonu	2.07	5.78	4.72	0.61	0.32	T	T	0.0006	0.1534	1.22e-12	5.36e-11	T	flonu.aAug10-unspliced	Transcript Identified by AceView	chr12	+	Unassigned	65904064	65904604
TC0300006672.hg.1	florderbo	-2.22	4.18	5.32	0.68	0.56	F	T	0.0244	0.9693	0.0004	0.0015	F	florderbo.aAug10-unspliced	Transcript Identified by AceView	chr3	+	Coding	14231657	14232112
TC0300009002.hg.1	floswoybu	-3.48	4.19	5.98	0.76	0.29	F	F	0.0077	0.679	0.0643	0.1179	F	floswoybu.aAug10	Transcript Identified by AceView	chr3	+	Unassigned	141434641	141436886
TC0700012615.hg.1	flybler	2.22	6.74	5.59	0.41	0.31	T	T	0.0087	0.706	4.41e-13	2.23e-11	T	flybler.bAug10-unspliced	Transcript Identified by AceView	chr7	-	Unassigned	130892519	130896999
TC2200007480.hg.1	flyree	-2.28	4.27	5.46	0.28	0.14	F	T	0.0022	0.3734	4.86e-05	0.0002	F	flyree.aAug10-unspliced	Transcript Identified by AceView	chr22	+	Coding	41537017	41537548
TC1400009480.hg.1	fobawby	-2.12	4.48	5.57	0.51	0.5	F	F	0.0317	0.9999	0.0017	0.0054	F	fobawby.aAug10-unspliced	Transcript Identified by AceView	chr14	-	Coding	67375003	67375519
TC1900007749.hg.1	forjee	-2.37	5.5	6.74	0.82	0.22	T	T	0.0197	0.9221	0.3199	0.4232	T	forjee.aAug10-unspliced	Transcript Identified by AceView	chr19	+	Unassigned	32597007	32598309
TC0900011308.hg.1	foshor	3.93	10.56	8.59	0.68	0.58	T	T	0.0032	0.4558	0.0002	0.0009	T	foshor.aAug10-unspliced	Transcript Identified by AceView	chr9	-	Unassigned	115098627	115099508
TC1000010275.hg.1	foynoyby	2.53	6.58	5.24	0.25	0.27	T	T	0.0006	0.1628	1.64e-08	2.18e-07	T	foynoyby.aAug10-unspliced	Transcript Identified by AceView	chr10	-	Coding	33232662	33235367
TC0200014046.hg.1	fyjabu	-2.21	4.53	5.68	0.15	0.3	T	T	0.0011	0.2474	0.0002	0.0009	T	fyjabu.bAug10-unspliced	Transcript Identified by AceView	chr2	-	Unassigned	120160506	120161059
TC1300009219.hg.1	garcha	-2.68	5.07	6.49	1.06	0.36	T	T	0.0348	0.9999	2.2e-07	2.15e-06	T	garcha.aAug10-unspliced	Transcript Identified by AceView	chr13	-	Coding	71693320	71695531
TC0700007604.hg.1	gawker	2.46	4.44	3.14	0.2	0.82	F	F	0.0196	0.92	4.19e-06	2.86e-05	F	gawker.aAug10-unspliced	Transcript Identified by AceView	chr7	+	Coding	55127049	55127803
TC1600009501.hg.1	gawoy	-3.86	5.25	7.2	0.9	0.59	T	T	0.0112	0.782	0.0175	0.0398	T	gawoy.aAug10	Transcript Identified by AceView	chr16	-	Unassigned	14933796	14947509
TC0900006971.hg.1	geesoby	-2.03	8	9.02	0.42	0.19	T	T	0.0259	0.982	9.62e-09	1.36e-07	T	geesoby.aAug10-unspliced	Transcript Identified by AceView	chr9	+	Unassigned	33316929	33317533
TC0300008132.hg.1	gerbawbo	2.47	5.59	4.28	0.62	0.39	T	F	0.0494	0.9999	0.035	0.0713	F	gerbawbo.aAug10-unspliced	Transcript Identified by AceView	chr3	+	Coding	99816959	99817531
TC0200013002.hg.1	gerdor	-2.43	6.5	7.78	0.59	0.38	T	T	0.012	0.7924	3.05e-07	2.85e-06	T	gerdor.aAug10	Transcript Identified by AceView	chr2	-	Unassigned	70742411	70746979
TC1400007730.hg.1	gerpar	2.25	5.75	4.58	0.1	0.09	T	F	0.0001	0.0529	0.0013	0.0042	F	gerpar.aAug10	Transcript Identified by AceView	chr14	+	Unassigned	76713882	76716439
TC1700010863.hg.1	glawmo	-2.23	4.95	6.1	0.58	0.24	F	T	0.0072	0.6611	0.0008	0.0029	F	glawmo.aAug10-unspliced	Transcript Identified by AceView	chr17	-	Coding	45067374	45068397
TC1600009724.hg.1	gleedu	-2.48	4.44	5.75	0.4	0.43	T	T	0.0032	0.4566	0.0002	0.001	T	gleedu.aAug10-unspliced	Transcript Identified by AceView	chr16	-	Coding	23161143	23161799
TC0300009837.hg.1	gleenerbu	2.2	4.84	3.71	0.84	0.38	F	F	0.003	0.4452	0.0271	0.0576	F	gleenerbu.aAug10-unspliced	Transcript Identified by AceView	chr3	+	Coding	188813207	188815535
TC0300011404.hg.1	gleenobo	-2.46	5.6	6.9	0.55	0.33	F	T	0.014	0.8369	0.0025	0.0076	F	gleenobo.aAug10	Transcript Identified by AceView	chr3	-	Unassigned	65426906	65441672
TC0X00007751.hg.1	glernoy	2.87	6.59	5.07	0.11	0.13	T	F	0.0009	0.2047	1.12e-10	2.72e-09	F	glernoy.aAug10-unspliced	Transcript Identified by AceView	chrX	+	Unassigned	81681903	81682558
TC0800010036.hg.1	gloyker	-2.01	6.71	7.71	0.71	0.31	T	T	0.0258	0.982	1.2e-05	7.2e-05	T	gloyker.aAug10-unspliced	Transcript Identified by AceView	chr8	-	Unassigned	30697864	30699333
TC0Y00007257.hg.1	gorbo	-2.21	7.84	8.98	0.53	0.69	T	T	0.0057	0.5919	8.47e-14	5.47e-12	T	gorbo.aAug10	Transcript Identified by AceView	chrY	-	Unassigned	25092702	25099225
TC1600009762.hg.1	gosnu	-3.91	5.85	7.82	0.69	0.48	T	T	0.0143	0.8475	0.0501	0.096	T	gosnu.aAug10-unspliced	Transcript Identified by AceView	chr16	-	Unassigned	24550381	24551086
TC0200015367.hg.1	gugeybo	2.04	5.31	4.28	0.26	0.57	T	F	0.0441	0.9999	0.0475	0.0919	F	gugeybo.aAug10-unspliced	Transcript Identified by AceView	chr2	-	Unassigned	199615557	199616125
TC2200009124.hg.1	gusa	-2.61	5.71	7.1	0.13	0.58	T	T	0.0034	0.471	2.22e-06	1.64e-05	T	gusa.aAug10-unspliced	Transcript Identified by AceView	chr22	-	Unassigned	49812124	49817017
TC0200016354.hg.1	HDLBP	-2.36	5.14	6.38	0.72	0.54	T	T	0.0004	0.1199	0.0004	0.0015	T	HDLBP.waAug10-unspliced	Transcript Identified by AceView, Entrez Gene ID(s) 3069	chr2	-	Unassigned	241301160	241301562
TC0500007063.hg.1	hihime	-2	7.11	8.11	0.17	0.69	T	T	0.0139	0.8343	0.0355	0.0723	T	hihime.aAug10-unspliced	Transcript Identified by AceView	chr5	+	Coding	32124431	32126637
TC0200014999.hg.1	histone.20	-2.13	11.37	12.47	0.61	0.28	T	T	0.03	0.9999	1.71e-10	3.93e-09	T	histone.20.aAug10-unspliced	Transcript Identified by AceView	chr2	-	Coding	174719800	174720858
TC1800007413.hg.1	hohoma	-2.37	7.22	8.46	0.42	0.43	T	T	0.0069	0.6514	2.54e-11	7.5e-10	T	hohoma.aAug10-unspliced	Transcript Identified by AceView	chr18	+	Coding	58077632	58078075
TC0600012674.hg.1	ASCC3	-2.57	4.07	5.43	0.46	0.61	F	T	0.0237	0.9635	0.0278	0.0589	F	hsa_circ_0001631	Memczak2013 ALT_ACCEPTOR, ALT_DONOR, coding, INTERNAL, intronic best transcript NM_006828	chr6	-	NonCoding	100763317	100763436
TC0600013273.hg.1	BCLAF1	2.18	12.28	11.16	0.36	0.07	T	T	0.0082	0.694	1.27e-08	1.74e-07	T	hsa_circ_0001644	Memczak2013 ALT_DONOR, coding, INTERNAL, intronic best transcript NM_014739	chr6	-	NonCoding	136289625	136289712
TC0900011193.hg.1	LPAR1	2.16	6.01	4.9	0.42	0.25	T	F	0.0281	0.9964	4.32e-11	1.19e-09	F	hsa_circ_0005752; hsa_circ_0008476; hsa_circ_0087965	Jeck2013 ALT_ACCEPTOR, ALT_DONOR, coding, INTERNAL, intronic best transcript NM_057159; Salzman2013 ALT_ACCEPTOR, ALT_DONOR, coding, INTERNAL, intronic best transcript NM_057159	chr9	-	NonCoding	111005465	111011690
TC2200006638.hg.1	DGCR8	-2.3	8.59	9.79	0.27	0.29	T	T	0.0002	0.063	6.97e-12	2.45e-10	T	hsa_circ_0092365	Zhang2013 ALT_ACCEPTOR, ALT_DONOR, coding, INTERNAL, intronic best transcript NM_022720	chr22	+	NonCoding	20090699	20090898
TC1200008908.hg.1	jabyby	-2.04	5.77	6.8	0.47	0.19	T	T	0.0244	0.9693	0.0289	0.0608	T	jabyby.aAug10-unspliced	Transcript Identified by AceView	chr12	+	Unassigned	112224954	112225633
TC0700006789.hg.1	jerchawby	-2.86	4.12	5.63	0.27	0.73	F	T	0.0112	0.7815	0.174	0.2631	F	jerchawby.aAug10-unspliced	Transcript Identified by AceView	chr7	+	Coding	16993772	16994188
TC1600010654.hg.1	jerdo	-2.4	3.44	4.71	0.18	0.5	F	F	0.0007	0.1772	3.02e-05	0.0002	F	jerdo.aAug10-unspliced	Transcript Identified by AceView	chr16	-	Coding	67748613	67749493
TC2200007496.hg.1	jeybar	-2.02	9.91	10.92	0.61	0.1	T	T	0.0052	0.5706	5.89e-13	2.86e-11	T	jeybar.aAug10-unspliced	Transcript Identified by AceView	chr22	+	Unassigned	41843048	41843858
TC0200006486.hg.1	jorkeybo	2.89	7.85	6.32	0.69	0.34	T	T	0.0013	0.2682	5.76e-14	3.89e-12	T	jorkeybo.aAug10-unspliced; jorkeybo.bAug10	Transcript Identified by AceView	chr2	+	Coding	1631894	1649012
TC1000010279.hg.1	jornoyby	2.38	7.88	6.63	0.39	0.8	T	T	0.0306	0.9999	2.27e-10	5.04e-09	T	jornoyby.aAug10-unspliced	Transcript Identified by AceView	chr10	-	Coding	33316956	33317828
TC1600010977.hg.1	jydar	-2.35	3.38	4.61	0.05	0.39	F	F	0.0042	0.5224	0.0347	0.0709	F	jydar.aAug10-unspliced	Transcript Identified by AceView	chr16	-	Unassigned	81074746	81075198
TC1500010411.hg.1	jyder	-2.16	4.48	5.59	0.29	0.4	T	T	0.0214	0.9383	0.0051	0.014	T	jyder.aAug10-unspliced	Transcript Identified by AceView	chr15	-	Coding	89997596	89998184
TC0300011818.hg.1	kakome	6.63	6.75	4.02	0.58	0.8	T	F	2.11e-08	2.47e-05	9.92e-17	1.88e-14	F	kakome.aAug10-unspliced	Transcript Identified by AceView	chr3	-	Coding	98831085	98834115
TC2200008004.hg.1	karfy	-3.48	5.19	6.99	0.79	0.21	F	T	0.0002	0.07	5.52e-07	4.81e-06	F	karfy.aAug10-unspliced	Transcript Identified by AceView	chr22	-	Coding	19912134	19914189
TC0100010435.hg.1	karmabu	2.32	6.55	5.33	0.56	0.28	T	T	0.0368	0.9999	5.27e-05	0.0003	T	karmabu.aAug10-unspliced	Transcript Identified by AceView	chr1	+	Unassigned	164721293	164722286
TC0400008060.hg.1	kasnyby; kysnyby	2.02	5.37	4.35	0.37	0.59	T	F	0.013	0.82	0.0623	0.115	F	kasnyby.aAug10-unspliced; kysnyby.aAug10-unspliced	Transcript Identified by AceView	chr4	+	Unassigned	86978373	86980024
TC0900010341.hg.1	katawby	-2.44	5.2	6.49	0.34	0.28	T	T	0.007	0.6565	0.0322	0.0665	T	katawby.aAug10-unspliced	Transcript Identified by AceView	chr9	-	Coding	69157907	69158353
TC0200014578.hg.1	keely	-2.5	3.62	4.94	0.06	0.2	F	F	0.0003	0.0837	0.0066	0.0173	F	keely.aAug10	Transcript Identified by AceView	chr2	-	Unassigned	149094333	149118042
TC1600006564.hg.1	keyglee	-2.55	5.1	6.45	0.5	0.46	T	T	0.0132	0.8209	0.1692	0.2574	T	keyglee.aAug10-unspliced	Transcript Identified by AceView	chr16	+	Unassigned	1753804	1755850
TC1100010724.hg.1	klarloby	-2.58	6.65	8.02	0.58	0.5	T	T	0.0328	0.9999	5.45e-06	3.6e-05	T	klarloby.aAug10-unspliced	Transcript Identified by AceView	chr11	-	Multiple_Complex	47153446	47154662
TC0700008518.hg.1	klasmeybu	-2.09	6.54	7.61	0.3	0.27	T	T	0.0146	0.8557	3.28e-08	4.01e-07	T	klasmeybu.aAug10-unspliced	Transcript Identified by AceView	chr7	+	Coding	100026718	100027306
TC0600011010.hg.1	klawflorby	-2.06	4.83	5.87	0.92	0.26	T	T	0.0385	0.9999	0.5411	0.6309	T	klawflorby.aAug10-unspliced	Transcript Identified by AceView	chr6	-	Coding	20928992	20929348
TC1500006897.hg.1	klawper	2.08	6.95	5.89	0.11	0.35	T	T	0.0264	0.9855	0.0014	0.0046	T	klawper.aAug10-unspliced	Transcript Identified by AceView	chr15	+	Unassigned	38262846	38264626
TC1600007033.hg.1	klawserbo	-2.36	8.41	9.65	0.48	0.44	T	T	0.0331	0.9999	1.08e-05	6.6e-05	T	klawserbo.aAug10-unspliced	Transcript Identified by AceView	chr16	+	Unassigned	16345448	16346933
TC0300009829.hg.1	kleenawbu	2.2	5.94	4.8	0.39	0.2	T	F	0.0048	0.5537	4.01e-07	3.63e-06	F	kleenawbu.aAug10-unspliced	Transcript Identified by AceView	chr3	+	Coding	188316762	188318418
TC0900010378.hg.1	klershee	2.09	7.12	6.06	0.4	0.08	T	T	0.0124	0.8016	1.92e-05	0.0001	T	klershee.bAug10-unspliced	Transcript Identified by AceView	chr9	-	Unassigned	71003406	71003872
TC0900011831.hg.1	kleygaw	-2.25	6.82	7.99	0.32	0.91	T	T	0.0042	0.5231	4.52e-05	0.0002	T	kleygaw.aAug10-unspliced	Transcript Identified by AceView	chr9	-	Coding	133145442	133146548
TC1700010077.hg.1	klorsmaw	-2.25	6.58	7.75	0.25	0.49	T	T	0.0335	0.9999	0.0466	0.0905	T	klorsmaw.aAug10-unspliced	Transcript Identified by AceView	chr17	-	Coding	21013671	21014517
TC0900009713.hg.1	kloshey	2.5	4.74	3.42	0.43	0.13	F	F	0.0009	0.2174	1.43e-13	8.59e-12	F	kloshey.aAug10-unspliced	Transcript Identified by AceView	chr9	-	Unassigned	21510718	21511825
TC1700009138.hg.1	klosmar	-2.02	3.98	4.99	0.26	0.56	F	T	0.0362	0.9999	0.0372	0.075	F	klosmar.aAug10-unspliced	Transcript Identified by AceView	chr17	+	Coding	80855731	80856223
TC2100007045.hg.1	kloysey	-2.58	4.8	6.16	0.48	0.33	T	T	0.0047	0.5462	0.006	0.016	T	kloysey.aAug10	Transcript Identified by AceView	chr21	+	Unassigned	36295800	36296454
TC0700007043.hg.1	kluky	2.5	11.26	9.93	0.48	0.51	T	T	0.0366	0.9999	1.51e-16	2.59e-14	T	kluky.aAug10-unspliced	Transcript Identified by AceView	chr7	+	Unassigned	29207463	29207922
TC0X00010676.hg.1	konaw	-2.56	4.48	5.83	0.6	0.46	F	F	0.0195	0.9199	0.0324	0.0669	F	konaw.aAug10-unspliced	Transcript Identified by AceView	chrX	-	Unassigned	120527407	120528110
TC0300007994.hg.1	kordubo	-2.17	4.66	5.78	0.39	0.39	T	T	0.02	0.923	0.0016	0.005	T	kordubo.aAug10	Transcript Identified by AceView	chr3	+	Unassigned	86647082	86654288
TC2100008341.hg.1	koyjey	-2.49	5.16	6.48	0.56	0.17	T	T	0.016	0.8793	0.0001	0.0005	T	koyjey.aAug10-unspliced	Transcript Identified by AceView	chr21	-	Coding	44099040	44100058
TC0800011716.hg.1	kuhire	-2.06	4.96	6	1.09	0.32	T	T	0.0442	0.9999	0.0048	0.0133	T	kuhire.aAug10-unspliced	Transcript Identified by AceView	chr8	-	Unassigned	124606185	124608570
TC0X00008912.hg.1	kuku	2.12	5.9	4.81	1.01	0.34	F	F	0.036	0.9999	0.0823	0.1444	F	kuku.aAug10-unspliced	Transcript Identified by AceView	chrX	-	Coding	1862685	1863025
TC1700008420.hg.1	kuteru	-2.03	4.77	5.79	0.32	0.46	F	F	0.0051	0.5681	0.006	0.0162	F	kuteru.gAug10-unspliced	Transcript Identified by AceView	chr17	+	Unassigned	58102209	58102743
TC1600008210.hg.1	kydo	-2.59	4.44	5.81	0.27	0.37	F	F	0.0035	0.4807	2.39e-05	0.0001	F	kydo.aAug10-unspliced	Transcript Identified by AceView	chr16	+	Unassigned	68740604	68741676
TC0100010769.hg.1	kykeybo	2.17	4.71	3.59	0.49	0.33	T	F	0.0397	0.9999	0.1029	0.1731	F	kykeybo.aAug10-unspliced	Transcript Identified by AceView	chr1	+	Coding	179187842	179188388
TC0100014396.hg.1	larpeybu	-2.44	4.78	6.07	0.5	0.29	F	T	0.0002	0.0561	0.0056	0.0152	F	larpeybu.aAug10-unspliced	Transcript Identified by AceView	chr1	-	Coding	61980679	61981016
TC0700007395.hg.1	leeshaby	-2.64	5.38	6.78	0.24	0.39	T	T	0.0016	0.3126	7.23e-07	6.1e-06	T	leeshaby.aAug10-unspliced	Transcript Identified by AceView	chr7	+	Coding	44678573	44678991
TC2000006810.hg.1	leewor	-2.23	5.36	6.52	0.41	0.23	F	T	0.0372	0.9999	0.0278	0.0589	F	leewor.aAug10-unspliced	Transcript Identified by AceView	chr20	+	Coding	17911162	17911551
TC1000008332.hg.1	lerpoby	-3.1	3.5	5.13	0.59	0.31	F	T	0.0001	0.0513	0.0084	0.0213	F	lerpoby.aAug10-unspliced	Transcript Identified by AceView	chr10	+	Coding	87197967	87200917
TC0600012887.hg.1	leygloyby	3.03	5.71	4.11	0.08	0.29	T	F	0.0078	0.679	2.94e-10	6.32e-09	F	leygloyby.aAug10-unspliced	Transcript Identified by AceView	chr6	-	Coding	112202281	112203103
TC0100011254.hg.1	leykarbu	2.09	10.28	9.22	0.95	0.21	T	T	0.0019	0.3546	8.91e-10	1.69e-08	T	leykarbu.aAug10-unspliced	Transcript Identified by AceView	chr1	+	Coding	203305962	203306583
TC0900007368.hg.1	LOC100113421	-2	6	7	0.15	0.55	T	T	0.024	0.9664	0.0011	0.0036	T	LOC100113421.aAug10-unspliced	Transcript Identified by AceView, Entrez Gene ID(s) 100113421	chr9	+	Unassigned	62891926	62892644
TC1200012410.hg.1	LOC100132385	-2.37	5.5	6.74	0.12	0.37	F	T	0.0008	0.1983	1.25e-10	3e-09	F	LOC100132385.aAug10-unspliced	Transcript Identified by AceView, Entrez Gene ID(s) 100132385	chr12	-	Unassigned	128424643	128425056
TC0600011460.hg.1	LOC100287365	-2.88	7.47	8.99	0.46	0.54	T	T	0.01	0.7496	8.89e-06	5.54e-05	T	LOC100287365.aAug10-unspliced	Transcript Identified by AceView, Entrez Gene ID(s) 100287365	chr6	-	Coding	31828022	31828350
TC0100009694.hg.1	LOC100288865	2.9	5.59	4.05	0.15	0.55	T	F	0.0051	0.5693	6.02e-07	5.19e-06	F	LOC100288865.aAug10-unspliced	Transcript Identified by AceView, Entrez Gene ID(s) 100288865	chr1	+	Unassigned	143782851	143783559
TC0500007721.hg.1	LOC728575	-2.01	9.67	10.67	0.8	0.31	T	T	0.0046	0.5399	2.12e-11	6.41e-10	T	LOC728575.aAug10-unspliced	Transcript Identified by AceView, Entrez Gene ID(s) 728575	chr5	+	Coding	71231300	71236171
TC0200012787.hg.1	lojorbo	5.27	6.58	4.18	0.3	1.12	F	F	0.0251	0.9763	0.019	0.0427	F	lojorbo.aAug10-unspliced	Transcript Identified by AceView	chr2	-	Unassigned	62916660	62917002
TC0400008464.hg.1	loygo	2.71	6.09	4.65	0.23	0.92	T	T	0.0205	0.9283	0.2748	0.3761	T	loygo.aAug10-unspliced	Transcript Identified by AceView	chr4	+	Coding	113592197	113593126
TC0200010714.hg.1	lukerbo	3	7.6	6.01	0.41	0.37	T	T	0.0001	0.0532	4.35e-14	3.1e-12	T	lukerbo.aAug10	Transcript Identified by AceView	chr2	+	Multiple_Complex	215362645	215398284
TC0700008485.hg.1	luplorby	2.13	5.38	4.29	0.4	0.56	T	T	0.003	0.4401	0.0086	0.0218	T	luplorby.aAug10-unspliced	Transcript Identified by AceView	chr7	+	Coding	99125417	99125762
TC0900009798.hg.1	mamamu	-2.83	3.36	4.86	0.23	0.71	F	F	0.0126	0.8063	0.1657	0.2531	F	mamamu.aAug10-unspliced	Transcript Identified by AceView	chr9	-	Coding	30165824	30167514
TC0500008955.hg.1	marstyby	-2.01	4.9	5.91	0.37	0.27	T	T	0.0075	0.6718	1.21e-05	7.24e-05	T	marstyby.aAug10-unspliced	Transcript Identified by AceView	chr5	+	Unassigned	143175286	143183091
TC0300010572.hg.1	memamo	2.14	5.83	4.73	0.76	0.64	F	F	0.0055	0.5842	0.0064	0.0171	F	memamo.aAug10-unspliced	Transcript Identified by AceView	chr3	-	Coding	27947235	27947970
TC0600012891.hg.1	mergloyby	3.47	5.81	4.01	0.47	0.59	T	F	0.0013	0.274	1.39e-13	8.34e-12	F	mergloyby.aAug10-unspliced	Transcript Identified by AceView	chr6	-	Unassigned	112252021	112252558
TC0400011825.hg.1	meyku	-2.22	6.27	7.42	0.18	0.37	T	T	0.0115	0.7867	2.69e-05	0.0001	T	meyku.aAug10-unspliced	Transcript Identified by AceView	chr4	-	Unassigned	128283991	128286110
TC0400010700.hg.1	mike	2.02	8.35	7.34	0.08	0.37	T	T	0.0067	0.6439	0.0032	0.0094	T	mike.aAug10-unspliced	Transcript Identified by AceView	chr4	-	Coding	53087678	53089374
TC0400011820.hg.1	moklorby	-2.04	5.57	6.6	0.49	0.16	T	T	0.0123	0.8013	0.1871	0.2787	T	moklorby.aAug10-unspliced	Transcript Identified by AceView	chr4	-	Coding	128138197	128139133
TC1100006632.hg.1	moriri	-2.81	5.33	6.82	1.06	0.17	T	T	0.0227	0.9536	0.1003	0.1696	T	moriri.aAug10-unspliced	Transcript Identified by AceView	chr11	+	Coding	3745344	3746293
TC0600013224.hg.1	morvaby	-2.01	5.84	6.85	0.4	0.4	F	T	0.0165	0.889	0.004	0.0115	F	morvaby.aAug10-unspliced	Transcript Identified by AceView	chr6	-	Coding	133797089	133797924
TC1100007823.hg.1	mosemi	-2.35	7.17	8.41	0.52	0.4	T	T	0.0196	0.9201	6.94e-07	5.88e-06	T	mosemi.bAug10-unspliced	Transcript Identified by AceView	chr11	+	Unassigned	61836650	61837193
TC0600008977.hg.1	mufly	-2.07	5.48	6.53	0.57	0.12	T	T	0.0414	0.9999	0.2202	0.3166	T	mufly.aAug10-unspliced	Transcript Identified by AceView	chr6	+	Unassigned	106197020	106197455
TC2200008690.hg.1	mumiru; RP1-5O6.6	-2.43	6.65	7.94	0.62	0.29	T	T	0.045	0.9999	0.0062	0.0166	T	mumiru.aAug10-unspliced; uc062eey.1	Transcript Identified by AceView; Sequence 358687 from Patent EP1572962. (from mRNA JD377663)	chr22	-	NonCoding	38259960	38266759
TC1100012046.hg.1	muslyby	2.03	9.06	8.04	0.31	0.2	T	T	0.0302	0.9999	0.0088	0.0223	T	muslyby.aAug10-unspliced	Transcript Identified by AceView	chr11	-	Coding	96258724	96259556
TC1100009573.hg.1	narglubu	3.04	9.32	7.71	0.44	0.34	T	T	0.0006	0.1704	5.49e-08	6.3e-07	T	narglubu.aAug10-unspliced	Transcript Identified by AceView	chr11	+	Coding	132192394	132193480
TC0300013338.hg.1	narmybu	3.1	5.91	4.27	0.44	0.8	T	F	0.0499	0.9999	0.0029	0.0086	F	narmybu.aAug10-unspliced	Transcript Identified by AceView	chr3	-	Coding	183252705	183253140
TC1000006436.hg.1	narroby	-2	6.55	7.55	0.34	0.24	T	T	0.0019	0.3513	0.0109	0.0267	T	narroby.aAug10-unspliced	Transcript Identified by AceView	chr10	+	Coding	142969	144025
TC1700007452.hg.1	narslaw	-2.16	5.68	6.8	0.3	0.37	F	T	0.0139	0.834	0.0019	0.006	F	narslaw.aAug10-unspliced	Transcript Identified by AceView	chr17	+	Coding	30427598	30428181
TC0700009932.hg.1	narzeyby	-3.63	5.67	7.52	0.9	0.19	T	T	0.0075	0.6719	0.0002	0.001	T	narzeyby.aAug10-unspliced	Transcript Identified by AceView	chr7	+	Coding	158860002	158860826
TC0400008078.hg.1	natiyu	-2.68	4.2	5.62	0.54	0.27	F	T	0.0033	0.4613	1.99e-05	0.0001	F	natiyu.aAug10-unspliced	Transcript Identified by AceView	chr4	+	Unassigned	87493354	87494598
TC0X00008781.hg.1	nerera	-2.13	2.67	3.76	0.14	0.62	F	F	0.0357	0.9999	0.0082	0.0211	F	nerera.bAug10-unspliced	Transcript Identified by AceView	chrX	+	Unassigned	153430598	153431148
TC0300008131.hg.1	nerswoyby	2.01	6.69	5.68	0.53	0.39	T	F	0.0163	0.8843	4.37e-13	2.22e-11	F	nerswoyby.aAug10-unspliced	Transcript Identified by AceView	chr3	+	Unassigned	99639269	99639653
TC0800006433.hg.1	neybeeby	-2.36	5.08	6.32	0.11	0.64	T	T	0.0248	0.9732	0.2248	0.3218	T	neybeeby.aAug10	Transcript Identified by AceView	chr8	+	Coding	70046	71465
TC1600011169.hg.1	neyzubu	-2.05	4.79	5.83	0.37	0.06	T	T	0.0249	0.9743	0.012	0.029	T	neyzubu.aAug10-unspliced	Transcript Identified by AceView	chr16	-	Coding	87444604	87445029
TC0800011982.hg.1	nihemu	-2.63	5.02	6.41	0.1	0.55	T	T	0.002	0.363	1.51e-05	8.84e-05	T	nihemu.bAug10-unspliced	Transcript Identified by AceView	chr8	-	Unassigned	140066563	140067112
TC1000008388.hg.1	FAS	3.89	8.04	6.09	0.5	0.22	T	T	4.42e-06	0.0027	5.35e-17	1.15e-14	T	NM_000043; NM_152871; NM_152872; NR_028033; NR_028034; NR_028035; NR_028036; ENST00000313771; ENST00000352159; ENST00000355279; ENST00000355740; ENST00000357339; ENST00000371857; ENST00000460510; ENST00000466081; ENST00000477270; ENST00000479522; ENST00000484444; ENST00000487314; ENST00000488877; ENST00000492756; ENST00000494410; ENST00000494799; ENST00000612663; ENST00000615406; ENST00000626542;…	Fas cell surface death receptor	chr10	+	Multiple_Complex	88990531	89015785
TC0500011228.hg.1	ARSB	2.69	8.48	7.05	0.72	0.14	T	T	0.0011	0.2361	7.64e-13	3.55e-11	T	NM_000046; NM_198709; ENST00000264914; ENST00000396151; ENST00000521011; ENST00000521117; ENST00000521800; ENST00000565165; BC029051; OTTHUMT00000226932; OTTHUMT00000370424; OTTHUMT00000370425; OTTHUMT00000370426; OTTHUMT00000370427; OTTHUMT00000420804	arylsulfatase B	chr5	-	Multiple_Complex	78777209	78986534
TC0900008953.hg.1	ASS1	2.85	15.4	13.89	0.63	0.42	T	T	0.0118	0.79	1.63e-07	1.64e-06	T	NM_000050; NM_054012; ENST00000352480; ENST00000372386; ENST00000372393; ENST00000372394; ENST00000422569; ENST00000443588; ENST00000467695; ENST00000470849; ENST00000492400; ENST00000493984; BC009243; BC021676; OTTHUMT00000054649; OTTHUMT00000054650; OTTHUMT00000054651; OTTHUMT00000054652; OTTHUMT00000054653; OTTHUMT00000054654; OTTHUMT00000054655; OTTHUMT00000054656; OTTHUMT00000054657; OTTHUMT…	argininosuccinate synthase 1	chr9	+	Multiple_Complex	130444707	130501274
TC1100007684.hg.1	SERPING1	2.8	5.89	4.41	0.46	0.15	T	F	0.0003	0.0999	5.67e-17	1.21e-14	F	NM_000062; NM_001032295; ENST00000278407; ENST00000340687; ENST00000378323; ENST00000378324; ENST00000403558; ENST00000405496; ENST00000457869; ENST00000528996; ENST00000530113; ENST00000531133; ENST00000531605; ENST00000531797; ENST00000619430; BC011171; OTTHUMT00000317465; OTTHUMT00000317466; OTTHUMT00000317467; OTTHUMT00000317468; OTTHUMT00000317469; OTTHUMT00000393355; OTTHUMT00000393356; OTT…	serpin peptidase inhibitor, clade G (C1 inhibitor), member 1	chr11	+	Multiple_Complex	57597387	57614853
TC1700011088.hg.1	COL1A1	8.12	8.57	5.55	0.62	0.28	T	T	5.77e-09	8.24e-06	5.44e-19	3.51e-16	T	NM_000088; ENST00000225964; ENST00000463440; ENST00000471344; ENST00000474644; ENST00000476387; ENST00000485870; ENST00000486572; ENST00000494334; ENST00000495677; ENST00000504289; ENST00000507689; ENST00000510710; ENST00000511732; BC036531; OTTHUMT00000309036; OTTHUMT00000309037; OTTHUMT00000309038; OTTHUMT00000309039; OTTHUMT00000309040; OTTHUMT00000309041; OTTHUMT00000309042; OTTHUMT0000030904…	collagen, type I, alpha 1	chr17	-	Multiple_Complex	50183289	50201639
TC0700008358.hg.1	COL1A2	7.08	15.37	12.55	0.31	0.42	T	T	1.07e-08	1.39e-05	2.6e-15	2.78e-13	T	NM_000089; ENST00000297268; ENST00000461525; ENST00000464916; ENST00000467931; ENST00000469732; ENST00000473573; ENST00000478215; ENST00000481570; ENST00000488121; ENST00000488298; ENST00000492110; ENST00000497316; ENST00000620463; BC042586; BC054498; OTTHUMT00000309045; OTTHUMT00000309046; OTTHUMT00000309048; OTTHUMT00000309049; OTTHUMT00000309050; OTTHUMT00000309051; OTTHUMT00000309052; OTTHUMT…	collagen, type I, alpha 2	chr7	+	Multiple_Complex	94394561	94431232
TC0200010239.hg.1	COL3A1; MIR3606	16.85	9.73	5.65	0.62	0.49	T	T	3.46e-10	7.21e-07	1.37e-18	6.78e-16	T	NM_000090; NR_037401; ENST00000304636; ENST00000317840; ENST00000450867; ENST00000467886; ENST00000470167; ENST00000487010; BC028178; OTTHUMT00000255899; OTTHUMT00000313498; OTTHUMT00000313499; OTTHUMT00000334710; OTTHUMT00000334711	collagen, type III, alpha 1; microRNA 3606	chr2	+	Multiple_Complex	188974320	189012746
TC0900009127.hg.1	COL5A1	4.9	7.73	5.44	0.59	0.32	T	T	2.83e-05	0.014	5.12e-13	2.54e-11	T	NM_000093; NM_001278074; ENST00000371817; ENST00000371820; ENST00000460264; ENST00000463925; ENST00000464187; ENST00000465877; ENST00000469093; ENST00000618395; OTTHUMT00000054954; OTTHUMT00000054955; OTTHUMT00000054956; OTTHUMT00000054957; OTTHUMT00000313611; OTTHUMT00000313612; OTTHUMT00000313613	collagen, type V, alpha 1	chr9	+	Multiple_Complex	134641774	134844843
TC0900011603.hg.1	ENG	8.39	11.33	8.26	0.41	0.35	T	T	5.45e-08	5.56e-05	3.26e-16	4.89e-14	T	NM_000118; NM_001114753; NM_001278138; ENST00000344849; ENST00000373203; ENST00000462196; ENST00000480266; ENST00000486329; BC014271; OTTHUMT00000054312; OTTHUMT00000054313; OTTHUMT00000054314; OTTHUMT00000054316	endoglin	chr9	-	Multiple_Complex	127815012	127854773
TC0100011770.hg.1	EPHX1	-3.59	9.6	11.45	0.32	0.23	T	T	0.0002	0.0568	4.56e-08	5.36e-07	T	NM_000120; NM_001136018; NM_001291163; ENST00000272167; ENST00000366837; ENST00000445856; ENST00000448202; ENST00000467015; ENST00000614058; BC003567; BC008291; BC095430; OTTHUMT00000092064; OTTHUMT00000092065; OTTHUMT00000092066; OTTHUMT00000092183	epoxide hydrolase 1, microsomal (xenobiotic)	chr1	+	Multiple_Complex	225810074	225845563
TC0800011579.hg.1	EXT1	2.97	11.88	10.31	0.59	0.13	T	T	1.21e-05	0.0066	2.74e-16	4.25e-14	T	NM_000127; ENST00000378204; ENST00000436216; ENST00000437196; BC001174; OTTHUMT00000132768; OTTHUMT00000132770; OTTHUMT00000316377	exostosin glycosyltransferase 1	chr8	-	Multiple_Complex	117794490	118111853
TC1500008029.hg.1	FAH	2.44	5.82	4.53	0.42	0.27	T	T	0.003	0.4423	4.56e-15	4.54e-13	T	NM_000137; ENST00000261755; ENST00000407106; ENST00000537726; ENST00000539156; ENST00000558022; ENST00000558514; ENST00000558627; ENST00000558767; ENST00000559217; ENST00000559542; ENST00000561353; ENST00000561369; ENST00000561421; BC002527; OTTHUMT00000291392; OTTHUMT00000416751; OTTHUMT00000416752; OTTHUMT00000416753; OTTHUMT00000416754; OTTHUMT00000416755; OTTHUMT00000416756; OTTHUMT0000041675…	fumarylacetoacetate hydrolase (fumarylacetoacetase)	chr15	+	Multiple_Complex	80152490	80186946
TC1500009348.hg.1	FBN1	12.31	9.71	6.08	0.33	0.24	T	T	1.43e-10	3.48e-07	1.02e-18	5.54e-16	T	NM_000138; ENST00000316623; ENST00000537463; ENST00000558230; ENST00000559133; ENST00000560355; ENST00000560720; ENST00000560820; ENST00000561429; BC146854; OTTHUMT00000417355; OTTHUMT00000417356; OTTHUMT00000417358; OTTHUMT00000417359; OTTHUMT00000417360; OTTHUMT00000417361; OTTHUMT00000417362; OTTHUMT00000417363	fibrillin 1	chr15	-	Multiple_Complex	48408306	48645849
TC0100011064.hg.1	CFH	5.06	7.25	4.91	0.14	0.25	T	T	1.96e-05	0.01	8.5e-17	1.66e-14	T	NM_000186; NM_001014975; ENST00000359637; ENST00000367429; ENST00000466229; ENST00000470918; ENST00000496761; ENST00000630130; BC142699; OTTHUMT00000086412; OTTHUMT00000087502; OTTHUMT00000087503; OTTHUMT00000088705; OTTHUMT00000317692; OTTHUMT00000484313; uc001gtj.4	complement factor H	chr1	+	Multiple_Complex	196651878	196747504
TC1000007891.hg.1	HK1	2.24	10.63	9.47	0.13	0.3	T	T	0.007	0.6561	1.75e-11	5.43e-10	T	NM_000188; NM_033496; NM_033497; NM_033498; NM_033500; ENST00000298649; ENST00000359426; ENST00000360289; ENST00000421088; ENST00000436817; ENST00000448642; ENST00000450646; ENST00000464803; ENST00000470050; ENST00000476368; ENST00000479594; ENST00000480047; ENST00000483054; ENST00000483077; ENST00000488644; ENST00000493591; ENST00000494253; BC008730; OTTHUMT00000048429; OTTHUMT00000048430; OTTHU…	hexokinase 1	chr10	+	Multiple_Complex	69269984	69401882
TC1200012008.hg.1	TBX5	2.32	7.59	6.37	0.64	0.34	T	T	0.0057	0.5919	8.85e-14	5.69e-12	T	NM_000192; NM_080717; NM_181486; ENST00000310346; ENST00000349716; ENST00000405440; ENST00000526441; ENST00000552726; BC027942; OTTHUMT00000388295; OTTHUMT00000388297; OTTHUMT00000388298; OTTHUMT00000388299; OTTHUMT00000404975	T-box 5	chr12	-	Multiple_Complex	114353930	114408442
TC1000012577.hg.1	LIPA	2.34	7.45	6.22	0.16	0.5	T	T	1.12e-05	0.0062	3.61e-18	1.37e-15	T	NM_000235; NM_001127605; NM_001288979; ENST00000336233; ENST00000428800; ENST00000456827; BC012287; OTTHUMT00000049308; OTTHUMT00000049309	lipase A, lysosomal acid, cholesterol esterase	chr10	-	Multiple_Complex	89213569	89252058
TC0100006874.hg.1	PLOD1	2.63	10.48	9.08	0.41	0.15	T	T	0.002	0.3611	5.24e-14	3.62e-12	T	NM_000302; ENST00000196061; ENST00000358133; ENST00000429000; ENST00000449038; ENST00000465920; ENST00000470133; ENST00000481933; ENST00000485046; ENST00000491536; BC016657; OTTHUMT00000006865; OTTHUMT00000006866; OTTHUMT00000006867; OTTHUMT00000006868; OTTHUMT00000006869; OTTHUMT00000006870; OTTHUMT00000006871; OTTHUMT00000006873; OTTHUMT00000092167	procollagen-lysine, 2-oxoglutarate 5-dioxygenase 1	chr1	+	Multiple_Complex	11934205	11975542
TC1700009850.hg.1	PMP22	10.62	8.75	5.35	0.79	0.41	T	T	1.53e-07	0.0001	1.45e-16	2.51e-14	T	NM_000304; NM_001281455; NM_001281456; NM_153321; NM_153322; NR_104017; NR_104018; ENST00000312280; ENST00000395936; ENST00000395938; ENST00000426385; ENST00000471150; ENST00000494511; ENST00000580497; ENST00000580584; ENST00000612492; BC019040; BC091499; OTTHUMT00000130378; OTTHUMT00000130379; OTTHUMT00000130380; OTTHUMT00000130683; OTTHUMT00000130684; OTTHUMT00000442213; OTTHUMT00000442214; OTT…	peripheral myelin protein 22	chr17	-	Multiple_Complex	15229777	15265357
TC0700011835.hg.1	PON2	2.39	11.21	9.96	0.29	0.42	T	T	0.0005	0.1429	1.29e-12	5.61e-11	T	NM_000305; NM_001018161; ENST00000222572; ENST00000433091; ENST00000446142; ENST00000455123; ENST00000459842; ENST00000460873; ENST00000469716; ENST00000469926; ENST00000471883; ENST00000478801; ENST00000483292; ENST00000490778; ENST00000491069; ENST00000493290; ENST00000493469; ENST00000632034; ENST00000633192; ENST00000633531; BC040010; BC046160; OTTHUMT00000333141; OTTHUMT00000333142; OTTHUMT0…	paraoxonase 2	chr7	-	Multiple_Complex	95404862	95435329
TC2000007509.hg.1	CTSA	2.15	11.24	10.13	0.33	0.25	T	T	0.0205	0.9281	2.19e-11	6.6e-10	T	NM_000308; NM_001127695; NM_001167594; ENST00000191018; ENST00000354880; ENST00000372459; ENST00000372484; ENST00000419493; ENST00000480961; ENST00000484855; ENST00000485627; ENST00000493522; ENST00000606000; ENST00000606066; ENST00000606394; ENST00000606782; ENST00000606788; ENST00000607187; ENST00000607212; ENST00000607482; ENST00000607814; ENST00000607841; BC000597; BC093009; OTTHUMT0000008049…	cathepsin A	chr20	+	Multiple_Complex	45890144	45898820
TC0500008736.hg.1	TGFBI	884.64	14.69	4.91	0.28	0.71	T	F	2.31e-17	5.22e-13	2.48e-21	1.45e-17	F	NM_000358; ENST00000442011; ENST00000503087; ENST00000504185; ENST00000504411; ENST00000506699; ENST00000507018; ENST00000508076; ENST00000508767; ENST00000509485; ENST00000509749; ENST00000513497; ENST00000514242; ENST00000514554; ENST00000515433; ENST00000604555; BC000097; BC004972; OTTHUMT00000372108; OTTHUMT00000372110; OTTHUMT00000372114; OTTHUMT00000372115; OTTHUMT00000372116; OTTHUMT000003…	transforming growth factor, beta-induced, 68kDa	chr5	+	Multiple_Complex	136028895	136063818
TC2200007150.hg.1	TIMP3	35.21	11.25	6.11	0.59	0.17	T	T	1.33e-11	4.01e-08	1.19e-18	6.1e-16	T	NM_000362; ENST00000266085; BC014277; OTTHUMT00000075672	TIMP metallopeptidase inhibitor 3	chr22	+	Multiple_Complex	32800816	32865634
TC1500007510.hg.1	TPM1	3.87	13.4	11.45	0.2	0.12	T	T	2.44e-06	0.0016	9.5e-14	6.03e-12	T	NM_000366; NM_001018004; NM_001018005; NM_001018006; NM_001018007; NM_001018008; NM_001018020; NM_001301244; NM_001301289; ENST00000267996; ENST00000288398; ENST00000317516; ENST00000334895; ENST00000357980; ENST00000358278; ENST00000403994; ENST00000404484; ENST00000558072; ENST00000558264; ENST00000558314; ENST00000558347; ENST00000558400; ENST00000558544; ENST00000558868; ENST00000558910; ENST…	tropomyosin 1 (alpha)	chr15	+	Multiple_Complex	63042632	63071915
TC1200010559.hg.1	VDR	3.59	11.5	9.66	0.55	0.58	T	T	0.0007	0.1811	3.28e-07	3.04e-06	T	NM_000376; NM_001017535; NM_001017536; ENST00000229022; ENST00000395324; ENST00000546653; ENST00000547065; ENST00000548664; ENST00000549336; ENST00000550314; ENST00000550325; BC060832	vitamin D (1,25- dihydroxyvitamin D3) receptor	chr12	-	Multiple_Complex	47841537	47943048
TC0200015204.hg.1	COL5A2	2.48	6.92	5.61	0.34	0.23	T	T	0.0001	0.0505	3.87e-16	5.65e-14	T	NM_000393; ENST00000374866; ENST00000470524; ENST00000618828; BC086874; OTTHUMT00000313523; OTTHUMT00000313525	collagen, type V, alpha 2	chr2	-	Multiple_Complex	189031896	189179879
TC0100015754.hg.1	CTSK	2.25	7.8	6.63	0.39	0.2	T	T	0.0157	0.8732	3.09e-13	1.66e-11	T	NM_000396; ENST00000271651; ENST00000443913; ENST00000480670; BC016058; OTTHUMT00000084732; OTTHUMT00000084733; OTTHUMT00000095841	cathepsin K	chr1	-	Multiple_Complex	150796208	150808441
TC0600009426.hg.1	LAMA2	2.34	6.31	5.09	0.08	0.18	T	T	0.0003	0.0931	2.04e-17	5.2e-15	T	NM_000426; NM_001079823; ENST00000421865; ENST00000466230; ENST00000494137; ENST00000498257; ENST00000617695; ENST00000618192; OTTHUMT00000042180; OTTHUMT00000042181; OTTHUMT00000042182; OTTHUMT00000042183	laminin, alpha 2	chr6	+	Multiple_Complex	128883141	129516569
TC1400009698.hg.1	LTBP2	5.52	7.29	4.82	0.4	0.23	T	T	8.87e-06	0.005	1.05e-18	5.63e-16	T	NM_000428; ENST00000261978; ENST00000553939; ENST00000554861; ENST00000556206; ENST00000556690; ENST00000557425; BC078659; OTTHUMT00000413595; OTTHUMT00000413596; OTTHUMT00000413597; OTTHUMT00000413598; OTTHUMT00000413599; OTTHUMT00000413601	latent transforming growth factor beta binding protein 2	chr14	-	Multiple_Complex	74498170	74612378
TC0100011406.hg.1	CD55	4.53	11.37	9.19	0.88	0.75	T	T	0.0032	0.4592	1.14e-11	3.74e-10	T	NM_000574; NM_001114752; NM_001300902; NM_001300903; NM_001300904; NR_125349; ENST00000314754; ENST00000343420; ENST00000367063; ENST00000367064; ENST00000367067; ENST00000391921; ENST00000465534; ENST00000476590; ENST00000488171; BC001288; OTTHUMT00000088208; OTTHUMT00000088209; OTTHUMT00000088210; OTTHUMT00000088211; OTTHUMT00000088212; OTTHUMT00000088213; OTTHUMT00000088273; OTTHUMT00000382038	CD55 molecule, decay accelerating factor for complement (Cromer blood group)	chr1	+	Multiple_Complex	207321472	207360966
TC0300011059.hg.1	GPX1	2.07	11.45	10.4	0.74	0.47	T	T	0.0323	0.9999	1.44e-09	2.58e-08	T	NM_000581; NM_201397; ENST00000419349; ENST00000419783; ENST00000496791; ENST00000620890; BC000742; BC007865; BC070258; OTTHUMT00000346154; OTTHUMT00000346155; OTTHUMT00000346156	glutathione peroxidase 1	chr3	-	Multiple_Complex	49357176	49358600
TC0700010965.hg.1	IGFBP3	836.21	13.86	4.15	0.61	0.33	T	T	1.05e-15	1.58e-11	1.6e-19	1.48e-16	T	NM_000598; NM_001013398; ENST00000275521; ENST00000381083; ENST00000381086; ENST00000417621; ENST00000428530; ENST00000448817; ENST00000460209; ENST00000460477; ENST00000465642; ENST00000613132; ENST00000615754; BC000013; BC018962; BC064987; OTTHUMT00000251356; OTTHUMT00000340042; OTTHUMT00000340048; OTTHUMT00000340049; OTTHUMT00000340050; OTTHUMT00000340051; OTTHUMT00000340052; OTTHUMT0000034005…	insulin like growth factor binding protein 3	chr7	-	Multiple_Complex	45912245	45921874
TC0200015678.hg.1	IGFBP5	2.17	13.71	12.59	0.22	0.48	T	T	0.0063	0.6166	8.32e-15	7.57e-13	T	NM_000599; ENST00000233813; ENST00000449583; ENST00000486341; BC011453; OTTHUMT00000256674; OTTHUMT00000339428; OTTHUMT00000339429	insulin like growth factor binding protein 5	chr2	-	Multiple_Complex	216672105	216695549
TC0700006890.hg.1	IL6	5.17	7.21	4.84	0.68	0.64	T	F	0.0001	0.0414	1.05e-12	4.71e-11	F	NM_000600; ENST00000258743; ENST00000401630; ENST00000401651; ENST00000404625; ENST00000406575; ENST00000407492; ENST00000426291; ENST00000464710; ENST00000485300; BC015511; OTTHUMT00000250225; OTTHUMT00000320073; OTTHUMT00000320074; OTTHUMT00000320075; OTTHUMT00000320076; OTTHUMT00000320077; OTTHUMT00000320078; OTTHUMT00000320079	interleukin 6	chr7	+	Multiple_Complex	22725884	22732002
TC0700008582.hg.1	SERPINE1	221.07	13.41	5.62	0.31	0.31	T	T	1.07e-16	2.07e-12	2.19e-21	1.45e-17	T	NM_000602; ENST00000223095; BC010860; OTTHUMT00000347458	serpin peptidase inhibitor, clade E (nexin, plasminogen activator inhibitor type 1), member 1	chr7	+	Multiple_Complex	101127089	101139266
TC1000010468.hg.1	CXCL12	2.18	7.82	6.69	0.36	0.25	T	T	0.0029	0.4332	8.7e-18	2.71e-15	T	NM_000609; NM_001033886; NM_001178134; NM_001277990; NM_199168; ENST00000343575; ENST00000374426; ENST00000374429; ENST00000395793; ENST00000395794; ENST00000395795; ENST00000488591; ENST00000496375; BC039893; OTTHUMT00000047737; OTTHUMT00000047738; OTTHUMT00000047739; OTTHUMT00000358150; OTTHUMT00000358151; OTTHUMT00000358152; OTTHUMT00000358153	chemokine (C-X-C motif) ligand 12	chr10	-	Multiple_Complex	44370153	44386493
TC1100007273.hg.1	CD44	3.48	11.93	10.13	0.38	0.14	T	T	5.89e-07	0.0005	9.96e-17	1.88e-14	T	NM_000610; NM_001001389; NM_001001390; NM_001001391; NM_001001392; NM_001202555; NM_001202556; NM_001202557; ENST00000263398; ENST00000278385; ENST00000278386; ENST00000279452; ENST00000352818; ENST00000415148; ENST00000425428; ENST00000428726; ENST00000433892; ENST00000434472; ENST00000442151; ENST00000524922; ENST00000525209; ENST00000525211; ENST00000525241; ENST00000525293; ENST00000525348; E…	CD44 molecule (Indian blood group)	chr11	+	Multiple_Complex	35138870	35232402
TC1100013161.hg.1	CD59	2.6	13.83	12.45	0.4	0.45	T	T	0.0029	0.4332	2.43e-12	9.8e-11	T	NM_000611; NM_001127223; NM_001127225; NM_001127226; NM_001127227; NM_203329; NM_203330; NM_203331; ENST00000351554; ENST00000395850; ENST00000415002; ENST00000426650; ENST00000437761; ENST00000445143; ENST00000527577; ENST00000528700; ENST00000528987; ENST00000533181; ENST00000533403; BC001506; OTTHUMT00000388809; OTTHUMT00000388810; OTTHUMT00000388811; OTTHUMT00000388812; OTTHUMT00000388813; OT…	CD59 molecule, complement regulatory protein	chr11	-	Multiple_Complex	33702692	33736479
TC1200006645.hg.1	CD4	3.31	6.1	4.37	0.71	0.35	T	F	0.0158	0.874	4.15e-11	1.15e-09	F	NM_000616; NM_001195014; NM_001195015; NM_001195016; NM_001195017; ENST00000011653; ENST00000437800; ENST00000535466; ENST00000535707; ENST00000536563; ENST00000536590; ENST00000536610; ENST00000538827; ENST00000539492; ENST00000541982; ENST00000543755; ENST00000544344; BC025782; OTTHUMT00000399977; OTTHUMT00000399978; OTTHUMT00000399979; OTTHUMT00000399981; OTTHUMT00000399982; OTTHUMT00000399983…	CD4 molecule	chr12	+	Multiple_Complex	6786858	6820810
TC1700012376.hg.1	NOS2	2.04	6.78	5.75	0.66	0.18	T	T	0.0245	0.9693	0.0051	0.0141	T	NM_000625; ENST00000313735; ENST00000621962; BC130283; BC144126; OTTHUMT00000255597	nitric oxide synthase 2, inducible	chr17	-	Multiple_Complex	27756766	27800529
TC0200007200.hg.1	LTBP1	8.65	12.52	9.41	0.12	0.23	T	T	3.21e-11	8.9e-08	1.44e-19	1.38e-16	T	NM_000627; NM_001166264; NM_001166265; NM_001166266; NM_206943; ENST00000402934; ENST00000404525; ENST00000404816; ENST00000407925; ENST00000413303; ENST00000415140; ENST00000418533; ENST00000422669; ENST00000432635; ENST00000468091; ENST00000489740; ENST00000498013; BC130289; BC144128; OTTHUMT00000325298; OTTHUMT00000325334; OTTHUMT00000325337; OTTHUMT00000325420; OTTHUMT00000325421; OTTHUMT0000…	latent transforming growth factor beta binding protein 1	chr2	+	Multiple_Complex	32946972	33399509
TC1900010743.hg.1	TGFB1	4.42	7.73	5.59	1.08	0.32	T	T	3.42e-05	0.0165	4.32e-13	2.2e-11	T	NM_000660; ENST00000221930; ENST00000597453; ENST00000598758; ENST00000600196; BC000125; BC001180; BC022242; OTTHUMT00000463500; OTTHUMT00000463501; OTTHUMT00000463504; OTTHUMT00000463507	transforming growth factor beta 1	chr19	-	Multiple_Complex	41301587	41353933
TC0900007576.hg.1	ANXA1	3.28	14.93	13.21	0.73	1.56	T	T	0.009	0.7158	4.84e-09	7.43e-08	T	NM_000700; ENST00000257497; ENST00000376911; ENST00000415424; ENST00000456643; ENST00000468639; ENST00000489109; ENST00000491192; ENST00000495713; BC001275; BC035993; OTTHUMT00000052663; OTTHUMT00000052664; OTTHUMT00000052665; OTTHUMT00000052666; OTTHUMT00000052667; OTTHUMT00000052668; OTTHUMT00000052669; OTTHUMT00000052670	annexin A1	chr9	+	Multiple_Complex	73151731	73170394
TC1400010648.hg.1	BDKRB1	4.85	8.29	6.01	0.86	0.14	T	T	0.0003	0.083	5.01e-14	3.5e-12	T	NM_000710; ENST00000216629; ENST00000553356; ENST00000557122; ENST00000611804; BC034705	bradykinin receptor B1	chr14	+	Multiple_Complex	96255824	96268967
TC0200010811.hg.1	CYP27A1	-2.95	6.4	7.96	1	0.58	T	T	0.0445	0.9999	0.0146	0.0342	T	NM_000784; ENST00000258415; ENST00000411688; ENST00000445971; ENST00000466602; ENST00000494263; BC040430; BC051851; OTTHUMT00000109734; OTTHUMT00000336557; OTTHUMT00000336558; OTTHUMT00000336559; OTTHUMT00000336560	cytochrome P450, family 27, subfamily A, polypeptide 1	chr2	+	Multiple_Complex	218781749	218815293
TC1300009924.hg.1	GAS6	4.84	7.99	5.71	0.78	0.12	T	T	6.04e-06	0.0036	2.54e-18	1.08e-15	T	NM_000820; ENST00000327773; ENST00000476291; ENST00000480426; ENST00000608763; ENST00000610073; BC038984; OTTHUMT00000045946; OTTHUMT00000045947; OTTHUMT00000045948; OTTHUMT00000473159; OTTHUMT00000473160	growth arrest-specific 6	chr13	-	Multiple_Complex	113820549	113864103
TC0400012458.hg.1	HPGD	3	10.49	8.91	1.1	1.07	T	T	0.0088	0.7088	4.03e-08	4.81e-07	T	NM_000860; NM_001145816; NM_001256301; NM_001256305; NM_001256306; NM_001256307; ENST00000296521; ENST00000296522; ENST00000422112; ENST00000504433; ENST00000506910; ENST00000508330; ENST00000509512; ENST00000510835; ENST00000510901; ENST00000511499; ENST00000512410; ENST00000514584; ENST00000541923; ENST00000542498; BC018986; OTTHUMT00000362228; OTTHUMT00000362232; OTTHUMT00000362233; OTTHUMT000…	hydroxyprostaglandin dehydrogenase 15-(NAD)	chr4	-	Multiple_Complex	174490177	174523154
TC1100009098.hg.1	HTR3A	-3.03	8.96	10.56	0.62	0.63	T	T	0.0002	0.0793	3.7e-15	3.79e-13	T	NM_000869; NM_001161772; NM_213621; NR_046363; ENST00000299961; ENST00000355556; ENST00000375498; ENST00000502622; ENST00000504030; ENST00000506841; ENST00000510849; BC002354; BC004453; OTTHUMT00000360822; OTTHUMT00000360823; OTTHUMT00000360824; OTTHUMT00000360825; OTTHUMT00000360826	5-hydroxytryptamine (serotonin) receptor 3A, ionotropic	chr11	+	Multiple_Complex	113974881	113990313
TC0200008666.hg.1	IL1R1	2.4	6.42	5.15	0.09	0.23	T	T	0.0017	0.3197	4.1e-16	5.91e-14	T	NM_000877; NM_001288706; ENST00000409288; ENST00000409329; ENST00000409589; ENST00000409929; ENST00000410023; ENST00000413623; ENST00000422532; ENST00000424272; ENST00000428279; ENST00000430171; ENST00000442590; ENST00000450319; ENST00000452403; BC067506; BC067507; BC067508; BC075062; BC075063; OTTHUMT00000253299; OTTHUMT00000331187; OTTHUMT00000331188; OTTHUMT00000331189; OTTHUMT00000331190; OTT…	interleukin 1 receptor, type I	chr2	+	Multiple_Complex	102064544	102179874
TC0800010275.hg.1	PLAT	4.03	11.09	9.08	0.62	0.26	T	T	1.23e-06	0.0009	2.3e-14	1.8e-12	T	NM_000930; NM_033011; ENST00000220809; ENST00000352041; ENST00000429089; ENST00000429710; ENST00000519510; ENST00000520523; ENST00000521042; ENST00000521647; ENST00000521694; ENST00000522812; ENST00000524009; ENST00000524261; BC002795; BC007231; BC013968; BC018636; BC095403; OTTHUMT00000377098; OTTHUMT00000377100; OTTHUMT00000377101; OTTHUMT00000377102; OTTHUMT00000377103; OTTHUMT00000377104; OTT…	plasminogen activator, tissue	chr8	-	Multiple_Complex	42174718	42207724
TC0X00011278.hg.1	PRRG1	2.03	6.23	5.21	0.63	0.3	T	T	0.0022	0.3749	1.57e-13	9.27e-12	T	NM_000950; NM_001142395; NM_001173486; NM_001173489; NM_001173490; ENST00000378628; ENST00000449135; ENST00000463135; ENST00000466533; ENST00000470290; ENST00000484460; ENST00000491253; ENST00000542554; ENST00000543642; BC060833; OTTHUMT00000056228; OTTHUMT00000056229; OTTHUMT00000056231; OTTHUMT00000056233; OTTHUMT00000356413; OTTHUMT00000356414; OTTHUMT00000356415; uc004ddo.3	proline rich Gla (G-carboxyglutamic acid) 1	chrX	+	Multiple_Complex	37349275	37457295
TC0100008812.hg.1	PTGFR	2.91	6.19	4.64	0.19	0.47	T	F	3.69e-05	0.0176	2.93e-17	7.04e-15	F	NM_000959; NM_001039585; ENST00000370756; ENST00000370757; ENST00000370758; ENST00000497923; BC112965; OTTHUMT00000026582; OTTHUMT00000026583; OTTHUMT00000095325; OTTHUMT00000095326	prostaglandin F receptor (FP)	chr1	+	Coding	78303884	78540701
TC0900008660.hg.1	PTGS1	2.13	6.91	5.83	0.35	0.21	T	T	0.0132	0.8207	2.98e-13	1.62e-11	T	NM_000962; NM_001271164; NM_001271165; NM_001271166; NM_001271367; NM_001271368; NM_080591; ENST00000223423; ENST00000362012; ENST00000373698; ENST00000426608; ENST00000540753; ENST00000614910; ENST00000619306; BC029840; OTTHUMT00000053933; OTTHUMT00000053934; OTTHUMT00000053935	prostaglandin-endoperoxide synthase 1 (prostaglandin G/H synthase and cyclooxygenase)	chr9	+	Coding	122370530	122395703
TC0100011267.hg.1	ATP2B4	3.04	13.74	12.13	0.45	0.16	T	T	6.24e-06	0.0037	1.74e-15	1.98e-13	T	NM_001001396; NM_001684; ENST00000341360; ENST00000356729; ENST00000357681; ENST00000367218; ENST00000458092; ENST00000466407; ENST00000484746; BC140774; BC150293; OTTHUMT00000087462; OTTHUMT00000087463; OTTHUMT00000087464; OTTHUMT00000087465; OTTHUMT00000098774; OTTHUMT00000098775	ATPase, Ca++ transporting, plasma membrane 4	chr1	+	Multiple_Complex	203626561	203744081
TC1100009169.hg.1	TAGLN	180.17	13.67	6.17	0.4	0.07	T	T	6.17e-18	2.79e-13	9.67e-23	4.37e-18	T	NM_001001522; NM_003186; ENST00000278968; ENST00000392951; ENST00000525531; ENST00000529622; ENST00000529792; ENST00000530649; ENST00000532870; ENST00000533863; BC004927; BC065829; BC092415; BC093050; OTTHUMT00000392856; OTTHUMT00000392858; OTTHUMT00000392859; OTTHUMT00000392861; OTTHUMT00000392862; OTTHUMT00000392863; OTTHUMT00000392864; OTTHUMT00000392865	transgelin	chr11	+	Multiple_Complex	117199321	117204807
TC1100012583.hg.1	BLID; MIR100HG	3.48	9.17	7.37	0.23	0.18	T	T	4.88e-07	0.0004	5.53e-18	1.91e-15	T	NM_001001786; NR_024430; ENST00000560104; BC130361; BC130363; OTTHUMT00000387656; uc001pyf.3	BH3-like motif containing, cell death inducer; mir-100-let-7a-2 cluster host gene	chr11	-	Multiple_Complex	122028283	122422871
TC2100008562.hg.1	RUNX1	2.03	9.02	8	0.66	0.39	T	T	5.98e-05	0.0269	1.94e-15	2.18e-13	T	NM_001001890; NM_001122607; NM_001754; BC136380; BC136381; BC144053; OTTHUMT00000194230; OTTHUMT00000194231; OTTHUMT00000194232; OTTHUMT00000194233; OTTHUMT00000194234; OTTHUMT00000194235; OTTHUMT00000194236; OTTHUMT00000194237; OTTHUMT00000194238; OTTHUMT00000194239; OTTHUMT00000194241; OTTHUMT00000194407; uc002yuh.3; uc010gmv.3	runt-related transcription factor 1	chr21	-	Multiple_Complex	34787801	35065072
TC0100014531.hg.1	WLS	8.82	9.9	6.76	0.93	0.07	T	T	1.52e-08	1.83e-05	1.42e-17	3.93e-15	T	NM_001002292; NM_001193334; NM_024911; ENST00000262348; ENST00000354777; ENST00000370971; ENST00000370973; ENST00000370976; ENST00000471243; ENST00000491076; ENST00000491811; ENST00000497187; ENST00000498615; ENST00000527864; ENST00000530486; ENST00000533537; ENST00000534713; BC110826; BC137109; BC137113; OTTHUMT00000025368; OTTHUMT00000025369; OTTHUMT00000025370; OTTHUMT00000025371; OTTHUMT00000…	wntless Wnt ligand secretion mediator	chr1	-	Multiple_Complex	68098459	68233120
TC0500011483.hg.1	MCTP1	2.51	11.87	10.54	0.69	0.72	T	T	0.0012	0.2541	3.02e-13	1.63e-11	T	NM_001002796; NM_001297777; NM_024717; ENST00000312216; ENST00000429576; ENST00000503301; ENST00000505078; ENST00000505208; ENST00000505465; ENST00000506568; ENST00000507214; ENST00000508509; ENST00000509850; ENST00000510732; ENST00000512425; ENST00000512568; ENST00000513695; ENST00000513857; ENST00000514040; ENST00000514780; ENST00000515393; BC030005; OTTHUMT00000370280; OTTHUMT00000370281; OTTH…	multiple C2 domains, transmembrane 1	chr5	-	Multiple_Complex	94703741	95284575
TC0300006905.hg.1	RBMS3	2.83	9.09	7.59	0.18	0.83	T	T	2.97e-05	0.0145	6.93e-15	6.5e-13	T	NM_001003792; NM_001003793; NM_001177711; NM_001177712; NM_014483; ENST00000273139; ENST00000383766; ENST00000383767; ENST00000434693; ENST00000445033; ENST00000452462; ENST00000456853; ENST00000471426; ENST00000473799; ENST00000478716; ENST00000497205; ENST00000497274; ENST00000497319; BC117315; BC143521; OTTHUMT00000341298; OTTHUMT00000341299; OTTHUMT00000341300; OTTHUMT00000341301; OTTHUMT0000…	RNA binding motif, single stranded interacting protein 3	chr3	+	Multiple_Complex	29280982	30010395
TC0300012323.hg.1	MGLL	2.22	10.59	9.44	0.08	0.29	T	T	0.0205	0.9295	3.16e-08	3.88e-07	T	NM_001003794; NM_001256585; NM_007283; ENST00000265052; ENST00000398101; ENST00000398104; ENST00000434178; ENST00000453507; ENST00000465597; ENST00000476654; ENST00000476682; ENST00000479967; ENST00000484451; ENST00000487473; ENST00000493611; ENST00000494830; ENST00000496306; BC000551; BC006230; OTTHUMT00000356637; OTTHUMT00000356718; OTTHUMT00000356719; OTTHUMT00000356720; OTTHUMT00000356721; OT…	monoglyceride lipase	chr3	-	Multiple_Complex	127689062	127823250
TC1100012955.hg.1	TRIM34	2.16	5.19	4.08	0.16	0.19	T	F	0.0004	0.1117	5.27e-13	2.6e-11	F	NM_001003827; NM_021616; NM_130390; ENST00000429814; ENST00000491385; ENST00000495668; ENST00000514226; OTTHUMT00000143355; OTTHUMT00000143357; OTTHUMT00000143358; OTTHUMT00000143359	tripartite motif containing 34	chr11	+	Multiple_Complex	5619764	5666380
TC0100010798.hg.1	QSOX1	6.31	11.35	8.69	0.76	0.04	T	T	1.21e-07	0.0001	2.54e-16	3.94e-14	T	NM_001004128; NM_002826; ENST00000367600; ENST00000367602; ENST00000392029; ENST00000443059; BC017692; BC100023; OTTHUMT00000085289; OTTHUMT00000085290; OTTHUMT00000100310; OTTHUMT00000100311	quiescin Q6 sulfhydryl oxidase 1	chr1	+	Multiple_Complex	180154833	180204030
TC0700006913.hg.1	GPNMB	2.25	7.79	6.62	0.12	0.31	T	T	0.0226	0.9514	4.74e-13	2.37e-11	T	NM_001005340; NM_002510; ENST00000258733; ENST00000381990; ENST00000409458; ENST00000459927; ENST00000463011; ENST00000465673; ENST00000468723; ENST00000470994; ENST00000474157; ENST00000478451; ENST00000479625; ENST00000487890; ENST00000492512; ENST00000492858; BC032783; OTTHUMT00000214004; OTTHUMT00000327152; OTTHUMT00000327153; OTTHUMT00000327154; OTTHUMT00000327155; OTTHUMT00000327156; OTTHUM…	glycoprotein (transmembrane) nmb	chr7	+	Multiple_Complex	23235967	23275110
TC0100014937.hg.1	FAM69A	3.01	8.2	6.61	0.27	0.32	T	T	0.0007	0.1772	1.3e-13	7.89e-12	T	NM_001006605; NM_001252269; NM_001252270; NM_001252271; NM_001252273; ENST00000370310; ENST00000613047; ENST00000613902; ENST00000615519; ENST00000616709; BC070342; OTTHUMT00000030046; uc021opu.1; uc021opv.1; uc021opw.1	family with sequence similarity 69, member A	chr1	-	Coding	92832729	92961522
TC0X00008001.hg.1	WBP5	2.89	7.28	5.75	0.64	0.19	T	T	1.41e-05	0.0076	5.59e-16	7.72e-14	T	NM_001006612; NM_001006613; NM_001006614; NM_016303; ENST00000372656; ENST00000372661; BC023544; OTTHUMT00000057706; OTTHUMT00000057707	WW domain binding protein 5	chrX	+	Coding	103356445	103358469
TC0X00010406.hg.1	TCEAL8	2.15	8.17	7.07	0.41	0.03	T	T	0.0002	0.0659	6.72e-16	8.99e-14	T	NM_001006684; NM_153333; ENST00000360000; ENST00000372685; ENST00000451678; BC035573; OTTHUMT00000057698; OTTHUMT00000057699; OTTHUMT00000057700	transcription elongation factor A (SII)-like 8	chrX	-	Multiple_Complex	103252995	103255203
TC0600014370.hg.1	RPS6KA2	2.51	6.65	5.32	0.27	0.33	T	T	0.001	0.2222	1.68e-16	2.81e-14	T	NM_001006932; NM_021135; ENST00000265678; ENST00000366865; ENST00000405189; ENST00000481261; ENST00000491836; ENST00000503859; ENST00000506565; ENST00000507350; ENST00000507371; ENST00000509742; ENST00000510118; ENST00000511034; ENST00000512860; BC002363; OTTHUMT00000043075; OTTHUMT00000043076; OTTHUMT00000043077; OTTHUMT00000043078; OTTHUMT00000362836; OTTHUMT00000362837; OTTHUMT00000362838; OTT…	ribosomal protein S6 kinase, 90kDa, polypeptide 2	chr6	-	Multiple_Complex	166409364	166906451
TC0200011898.hg.1	SDC1	2.5	8.01	6.69	0.33	0.41	T	T	0.0019	0.3542	4.83e-09	7.42e-08	T	NM_001006946; NM_002997; ENST00000254351; ENST00000381150; ENST00000403076; ENST00000429035; ENST00000447124; ENST00000482879; BC008765; OTTHUMT00000207495; OTTHUMT00000323931; OTTHUMT00000323933; OTTHUMT00000323934; OTTHUMT00000474533	syndecan 1	chr2	-	Multiple_Complex	20200797	20225433
TC0400007276.hg.1	KLHL5	6.7	7.8	5.05	0.39	0.41	T	T	2.06e-08	2.43e-05	3.66e-19	2.73e-16	T	NM_001007075; NM_001171654; NM_015990; NM_199039; ENST00000261425; ENST00000261426; ENST00000381930; ENST00000504108; ENST00000508137; ENST00000514399; ENST00000515612; OTTHUMT00000215088; OTTHUMT00000215089; OTTHUMT00000215090; OTTHUMT00000360602; OTTHUMT00000360603; OTTHUMT00000360604; OTTHUMT00000360605	kelch-like family member 5	chr4	+	Multiple_Complex	39044831	39126857
TC0300013420.hg.1	IGF2BP2	3.86	7.64	5.7	0.81	0.41	T	T	1.26e-06	0.0009	1.87e-18	8.63e-16	T	NM_001007225; NM_001291869; NM_001291872; NM_001291873; NM_001291874; NM_001291875; NM_006548; ENST00000346192; ENST00000382199; ENST00000421047; ENST00000457616; ENST00000461957; ENST00000464166; ENST00000466214; ENST00000466476; ENST00000493302; ENST00000494906; ENST00000496495; BC021290; OTTHUMT00000157087; OTTHUMT00000157088; OTTHUMT00000157089; OTTHUMT00000157090; OTTHUMT00000157091; OTTHUMT…	insulin-like growth factor 2 mRNA binding protein 2	chr3	-	Multiple_Complex	185643739	185825056
TC1500009921.hg.1	UACA	67.22	12.71	6.64	0.68	0.23	T	T	2.52e-14	2.14e-10	1.05e-20	3.2e-17	T	NM_001008224; NM_018003; ENST00000322954; ENST00000379983; ENST00000539319; ENST00000558308; ENST00000558758; ENST00000559156; ENST00000559183; ENST00000559206; ENST00000559290; ENST00000560167; ENST00000560441; ENST00000560523; ENST00000560831; ENST00000560951; BC113407; BC113409; BC143266; BC143267; OTTHUMT00000257199; OTTHUMT00000417180; OTTHUMT00000417181; OTTHUMT00000417183; OTTHUMT000004171…	uveal autoantigen with coiled-coil domains and ankyrin repeats	chr15	-	Multiple_Complex	70654554	70763593
TC0500007415.hg.1	GPX8	15.3	8.01	4.07	0.25	0.16	T	F	8.17e-13	4.27e-09	1.83e-21	1.31e-17	F	NM_001008397; NM_001306197; NM_001306198; NM_001306201; NR_131336; NR_131337; NR_131338; NR_131340; ENST00000296734; ENST00000502733; ENST00000503787; ENST00000505096; ENST00000506123; ENST00000511617; ENST00000514317; ENST00000515370; BC029424; OTTHUMT00000369717; OTTHUMT00000369718; OTTHUMT00000369719; OTTHUMT00000369720; OTTHUMT00000369721; OTTHUMT00000369722; OTTHUMT00000369723; OTTHUMT000003…	glutathione peroxidase 8 (putative)	chr5	+	Multiple_Complex	55160118	55167301
TC0800007185.hg.1	RBPMS	14.98	9.52	5.62	0.59	0.14	T	T	1.14e-11	3.51e-08	1.02e-20	3.2e-17	T	NM_001008710; NM_001008711; NM_001008712; NM_006867; ENST00000287771; ENST00000320203; ENST00000339877; ENST00000397323; ENST00000517860; ENST00000519359; ENST00000519647; ENST00000519657; ENST00000520161; ENST00000520191; ENST00000520916; ENST00000520971; ENST00000521370; ENST00000521816; ENST00000522099; ENST00000522694; ENST00000522708; ENST00000523104; ENST00000523115; ENST00000523717; BC0036…	RNA binding protein with multiple splicing	chr8	+	Multiple_Complex	30384428	30572261
TC0700009369.hg.1	RAB19	-2.1	6.07	7.14	0.27	0.45	T	T	0.0054	0.579	1.03e-10	2.53e-09	T	NM_001008749; ENST00000356407; ENST00000495590; ENST00000537763; BC140796; OTTHUMT00000348740; OTTHUMT00000348741; uc010lni.2; uc011krc.1	RAB19, member RAS oncogene family	chr7	+	Multiple_Complex	140404043	140426250
TC0400012977.hg.1	SH3D19	5.11	8.05	5.69	0.8	0.31	T	T	0.0004	0.1199	1.26e-15	1.51e-13	T	NM_001009555; NM_001128923; NM_001128924; NM_001243349; ENST00000304527; ENST00000409252; ENST00000409598; ENST00000427414; ENST00000462257; ENST00000474743; ENST00000478503; ENST00000508492; ENST00000514013; ENST00000514152; ENST00000604440; ENST00000604922; BC108890; BC108891; BC108892; BC108893; OTTHUMT00000333667; OTTHUMT00000335132; OTTHUMT00000335133; OTTHUMT00000335134; OTTHUMT00000335135;…	SH3 domain containing 19	chr4	-	Multiple_Complex	151102751	151266246
TC1100007095.hg.1	LUZP2	-2.35	10.14	11.37	0.38	0.74	T	T	0.037	0.9999	1.09e-13	6.74e-12	T	NM_001009909; NM_001252008; NM_001252010; ENST00000336930; ENST00000405855; ENST00000449567; ENST00000528970; ENST00000529015; ENST00000531187; ENST00000533227; ENST00000620308; BC132829; OTTHUMT00000387859; OTTHUMT00000387860; OTTHUMT00000387861; OTTHUMT00000387862; OTTHUMT00000387886; OTTHUMT00000387887; OTTHUMT00000387888	leucine zipper protein 2	chr11	+	Multiple_Complex	24496970	25082640
TC2000008218.hg.1	C20orf194	7.68	7.73	4.79	0.66	0.09	T	F	2.61e-07	0.0002	5.31e-17	1.15e-14	F	NM_001009984; ENST00000252032; ENST00000619760; BC122529; OTTHUMT00000077734; OTTHUMT00000077735	chromosome 20 open reading frame 194	chr20	-	Multiple_Complex	3249302	3407940
TC0900007517.hg.1	C9orf135	2.31	7.7	6.5	0.68	0.27	T	T	0.0046	0.5411	2.25e-05	0.0001	T	NM_001010940; NM_001308084; NM_001308085; NM_001308086; NR_131756; NR_131757; ENST00000377197; ENST00000466872; ENST00000480564; ENST00000495399; ENST00000527647; ENST00000529131; ENST00000529446; BC136709; BC150564; OTTHUMT00000052591; OTTHUMT00000052592; OTTHUMT00000052593; OTTHUMT00000052594; OTTHUMT00000388712; OTTHUMT00000388713; OTTHUMT00000388714	chromosome 9 open reading frame 135	chr9	+	Multiple_Complex	69820793	69906235
TC0700009493.hg.1	ZYX	2.23	7.74	6.58	0.47	0.22	T	T	0.0041	0.5201	6.9e-15	6.48e-13	T	NM_001010972; NM_003461; ENST00000322764; ENST00000354434; ENST00000392910; ENST00000436448; ENST00000446634; ENST00000449630; ENST00000457235; ENST00000468083; ENST00000477373; ENST00000497119; BC008743; BC009360; BC010031; OTTHUMT00000156296; OTTHUMT00000156297; OTTHUMT00000156298; OTTHUMT00000156299; OTTHUMT00000342162; OTTHUMT00000342163; OTTHUMT00000342164; OTTHUMT00000342165; OTTHUMT0000034…	zyxin	chr7	+	Multiple_Complex	143381080	143391111
TC0200011040.hg.1	ITM2C	21.93	11.8	7.35	1.04	0.65	T	T	1.59e-07	0.0001	6.11e-14	4.11e-12	T	NM_001012514; NM_001012516; NM_001287240; NM_001287241; NM_030926; ENST00000326407; ENST00000326427; ENST00000335005; ENST00000409704; ENST00000418408; ENST00000457215; ENST00000492029; ENST00000541852; ENST00000543957; ENST00000620962; BC002424; BC025742; BC050668; BC098563; OTTHUMT00000256954; OTTHUMT00000332587; OTTHUMT00000332589; OTTHUMT00000332590; OTTHUMT00000332591; OTTHUMT00000397047; OT…	integral membrane protein 2C	chr2	+	Multiple_Complex	230864598	230879254
TC0100010387.hg.1	DDR2	3.06	10.06	8.45	0.54	0.27	T	T	0.0002	0.0654	1.4e-15	1.66e-13	T	NM_001014796; NM_006182; ENST00000367921; ENST00000367922; ENST00000415555; ENST00000433757; ENST00000446985; ENST00000458105; BC052998; OTTHUMT00000083213; OTTHUMT00000097650; OTTHUMT00000097651; OTTHUMT00000097652; OTTHUMT00000097927; OTTHUMT00000097928	discoidin domain receptor tyrosine kinase 2	chr1	+	Multiple_Complex	162631373	162787400
TC1000008354.hg.1	PAPSS2	3.62	7.53	5.67	0.34	0.22	T	T	5.65e-07	0.0004	1.01e-19	1.12e-16	T	NM_001015880; NM_004670; ENST00000361175; ENST00000456849; ENST00000465996; ENST00000482258; BC009894; OTTHUMT00000049229; OTTHUMT00000049230; OTTHUMT00000049231	3-phosphoadenosine 5-phosphosulfate synthase 2	chr10	+	Multiple_Complex	87659613	87747705
TC0500013354.hg.1	P4HA2	2.76	11	9.53	0.38	0.31	T	T	0.0002	0.0561	2.13e-15	2.36e-13	T	NM_001017973; NM_001017974; NM_001142598; NM_001142599; NM_004199; ENST00000166534; ENST00000360568; ENST00000379086; ENST00000379100; ENST00000379104; ENST00000395164; ENST00000401867; ENST00000417528; ENST00000418055; ENST00000428369; ENST00000428841; ENST00000453286; ENST00000467587; ENST00000474628; ENST00000478055; ENST00000506807; BC017062; BC035813; OTTHUMT00000132653; OTTHUMT00000132654; …	prolyl 4-hydroxylase, alpha polypeptide II	chr5	-	Multiple_Complex	132191838	132228258
TC1100010123.hg.1	DKK3	19.46	10.81	6.52	0.63	0.44	T	T	1.3e-12	6.11e-09	1.82e-19	1.6e-16	T	NM_001018057; NM_013253; NM_015881; ENST00000326932; ENST00000396505; ENST00000525493; ENST00000525927; ENST00000526218; ENST00000527132; ENST00000528188; ENST00000529338; ENST00000530694; ENST00000531309; ENST00000532372; ENST00000532873; ENST00000533813; ENST00000533900; ENST00000534479; ENST00000534511; BC007660; OTTHUMT00000385862; OTTHUMT00000385863; OTTHUMT00000385864; OTTHUMT00000385865; O…	dickkopf WNT signaling pathway inhibitor 3	chr11	-	Multiple_Complex	11962996	12009769
TC1000010273.hg.1	NRP1	3.33	10.35	8.61	0.25	0.31	T	T	3.35e-07	0.0003	4.72e-19	3.22e-16	T	NM_001024628; NM_001024629; NM_001244972; NM_001244973; NM_003873; NR_045259; ENST00000265371; ENST00000374816; ENST00000374821; ENST00000374822; ENST00000374823; ENST00000374867; ENST00000374875; ENST00000395995; ENST00000413802; ENST00000418675; ENST00000431894; ENST00000432372; ENST00000455749; ENST00000466932; BC007533; BC007737; OTTHUMT00000051203; OTTHUMT00000051204; OTTHUMT00000051205; OTT…	neuropilin 1	chr10	-	Multiple_Complex	33177491	33336262
TC0X00009205.hg.1	SH3KBP1	2.58	8.65	7.28	0.58	0.33	T	T	0.0007	0.1846	1.56e-13	9.23e-12	T	NM_001024666; NM_001184960; NM_031892; ENST00000379697; ENST00000379698; ENST00000379716; ENST00000379726; ENST00000397821; ENST00000431164; ENST00000432234; ENST00000477102; ENST00000494961; BC015806; OTTHUMT00000055992; OTTHUMT00000055993; OTTHUMT00000055994; OTTHUMT00000055995; OTTHUMT00000055996; OTTHUMT00000055997; OTTHUMT00000055998; OTTHUMT00000055999; OTTHUMT00000056000	SH3-domain kinase binding protein 1	chrX	-	Multiple_Complex	19533965	19887626
TC0300006925.hg.1	TGFBR2	3.5	10.13	8.32	0.63	0.74	T	T	3.31e-05	0.0161	1.07e-13	6.68e-12	T	NM_001024847; NM_003242; ENST00000295754; ENST00000359013; OTTHUMT00000252994; OTTHUMT00000341418	transforming growth factor beta receptor II	chr3	+	Multiple_Complex	30606502	30694142
TC1900010807.hg.1	CEACAM1	2.53	7.61	6.27	0.96	0.42	T	T	0.0089	0.7133	6.93e-08	7.74e-07	T	NM_001024912; NM_001184813; NM_001184815; NM_001184816; NM_001205344; NM_001712; ENST00000161559; ENST00000344391; ENST00000352591; ENST00000358394; ENST00000377806; ENST00000403136; ENST00000403444; ENST00000403461; ENST00000465051; ENST00000471298; ENST00000485605; ENST00000488639; ENST00000599389; ENST00000600172; BC014473; OTTHUMT00000321190; OTTHUMT00000321413; OTTHUMT00000321414; OTTHUMT000…	carcinoembryonic antigen-related cell adhesion molecule 1 (biliary glycoprotein)	chr19	-	Multiple_Complex	42507304	42561234
TC1900007173.hg.1	ADGRE5	3.05	6.6	4.99	0.86	0.32	T	F	0.0015	0.3008	1.48e-12	6.31e-11	F	NM_001025160; NM_001784; NM_078481; ENST00000242786; ENST00000357355; ENST00000358600; ENST00000586517; ENST00000586849; ENST00000587319; ENST00000587535; ENST00000587606; ENST00000587728; ENST00000590567; ENST00000591080; ENST00000591565; ENST00000591737; ENST00000592261; ENST00000592341; ENST00000593028; BC026690	adhesion G protein-coupled receptor E5	chr19	+	Multiple_Complex	14380501	14408725
TC0400008030.hg.1	ARHGAP24	2.55	7.01	5.66	0.18	0.42	T	T	0.0024	0.3949	9.68e-13	4.37e-11	T	NM_001025616; NM_001042669; NM_001287805; NM_031305; ENST00000264343; ENST00000395183; ENST00000395184; ENST00000502537; ENST00000503917; ENST00000503995; ENST00000505856; ENST00000506421; ENST00000509300; ENST00000509709; ENST00000512201; ENST00000514229; BC098580; OTTHUMT00000252815; OTTHUMT00000252816; OTTHUMT00000361753; OTTHUMT00000361818; OTTHUMT00000361819; OTTHUMT00000361820; OTTHUMT00000…	Rho GTPase activating protein 24	chr4	+	Multiple_Complex	85475114	86002670
TC0100011533.hg.1	ATF3	-2.05	8.19	9.22	0.22	0.61	T	T	0.0024	0.3949	8.32e-09	1.2e-07	T	NM_001030287; NM_001040619; NM_001206484; NM_001206486; NM_001206488; NM_001674; ENST00000336937; ENST00000341491; ENST00000366981; ENST00000366983; ENST00000366985; ENST00000366987; ENST00000464547; ENST00000465155; ENST00000492118; ENST00000613104; ENST00000613954; BC006322; OTTHUMT00000089296; OTTHUMT00000089297; OTTHUMT00000089298; OTTHUMT00000089299; OTTHUMT00000089312; OTTHUMT00000098523; O…	activating transcription factor 3	chr1	+	Multiple_Complex	212565334	212620777
TC1200010702.hg.1	SMAGP	2.3	8.12	6.92	0.49	0.15	T	T	0.0413	0.9999	3.13e-12	1.22e-10	T	NM_001031628; NM_001033873; ENST00000380103; ENST00000398453; ENST00000603798; ENST00000603838; ENST00000603864; ENST00000604188; ENST00000605426; ENST00000605627; BC008712; BC120965; BC120966; OTTHUMT00000469789; OTTHUMT00000469790; OTTHUMT00000469791; OTTHUMT00000469792; OTTHUMT00000469793; OTTHUMT00000469794; OTTHUMT00000469795; OTTHUMT00000469796	small cell adhesion glycoprotein	chr12	-	Multiple_Complex	51244558	51270890
TC1200008028.hg.1	MSRB3	7.69	7.68	4.73	0.48	0.19	T	T	4.74e-08	4.99e-05	2.29e-18	9.98e-16	T	NM_001031679; NM_001193460; NM_001193461; NM_198080; ENST00000308259; ENST00000355192; ENST00000446731; ENST00000535143; ENST00000535239; ENST00000535664; ENST00000538045; ENST00000538725; ENST00000540804; ENST00000541189; ENST00000541897; ENST00000614640; BC040053; OTTHUMT00000401421; OTTHUMT00000401422; OTTHUMT00000401423; OTTHUMT00000401424; OTTHUMT00000401425; OTTHUMT00000401426; OTTHUMT00000…	methionine sulfoxide reductase B3	chr12	+	Multiple_Complex	65278643	65488244
TC1000008397.hg.1	IFIT3	2.27	6.05	4.87	0.28	0.46	T	T	0.0003	0.1073	2.27e-16	3.58e-14	T	NM_001031683; NM_001289758; NM_001289759; NM_001549; ENST00000371811; ENST00000371818; BC001383; BC004977; OTTHUMT00000049294; OTTHUMT00000049295	interferon-induced protein with tetratricopeptide repeats 3	chr10	+	Coding	89327819	89340971
TC0700008657.hg.1	LRRC17	3.82	8.03	6.1	0.63	0.08	T	T	0.0003	0.0903	5.95e-14	4.01e-12	T	NM_001031692; NM_005824; ENST00000249377; ENST00000339431; ENST00000455453; ENST00000485478; ENST00000498487; BC027903; OTTHUMT00000347929; OTTHUMT00000347930; OTTHUMT00000347931; OTTHUMT00000347932; OTTHUMT00000347933	leucine rich repeat containing 17	chr7	+	Multiple_Complex	102912897	102945109
TC0400012245.hg.1	FAM198B	2.67	7.49	6.07	0.29	0.43	T	T	0.0004	0.1229	3.34e-16	4.98e-14	T	NM_001031700; NM_001128424; NM_016613; ENST00000296530; ENST00000393807; ENST00000585682; ENST00000587787; ENST00000589306; ENST00000590648; ENST00000592057; ENST00000592586; ENST00000593260; BC043193; OTTHUMT00000365227; OTTHUMT00000365228; OTTHUMT00000365229; OTTHUMT00000365230; OTTHUMT00000365232; OTTHUMT00000365233; OTTHUMT00000365234; OTTHUMT00000460767; OTTHUMT00000460768	family with sequence similarity 198, member B	chr4	-	Multiple_Complex	158124474	158173318
TC0500009470.hg.1	ERGIC1	7	12.61	9.8	0.41	0.07	T	T	2.29e-07	0.0002	8.9e-15	8.03e-13	T	NM_001031711; ENST00000326654; ENST00000393784; ENST00000518247; ENST00000519567; ENST00000519796; ENST00000519860; ENST00000520326; ENST00000520399; ENST00000520642; ENST00000521392; ENST00000523215; ENST00000523291; ENST00000523366; ENST00000523650; BC012766; BC014490; OTTHUMT00000252937; OTTHUMT00000252938; OTTHUMT00000329253; OTTHUMT00000329255; OTTHUMT00000329256; OTTHUMT00000329257; OTTHUMT…	endoplasmic reticulum-golgi intermediate compartment 1	chr5	+	Multiple_Complex	172834220	172952685
TC0200016582.hg.1	NABP1	13.5	9.68	5.92	1.02	0.35	T	T	7.51e-08	7.41e-05	4.17e-17	9.35e-15	T	NM_001031716; NM_001254736; NR_045622; NR_045623; ENST00000307834; ENST00000307849; ENST00000409510; ENST00000425611; ENST00000435931; ENST00000451500; ENST00000462712; ENST00000462824; ENST00000491331; BC017114; BC107723; OTTHUMT00000256060; OTTHUMT00000256061; OTTHUMT00000334781; OTTHUMT00000334783; OTTHUMT00000334784; OTTHUMT00000334785; OTTHUMT00000334786; OTTHUMT00000334787; OTTHUMT000003347…	nucleic acid binding protein 1	chr2	+	Multiple_Complex	191678068	191688522
TC0300013461.hg.1	MASP1	3.02	7.8	6.2	0.62	0.19	T	T	0.0383	0.9999	1.39e-11	4.45e-10	T	NM_001031849; NM_001879; NM_139125; NR_033519; ENST00000169293; ENST00000296280; ENST00000337774; ENST00000392470; ENST00000392472; ENST00000392475; ENST00000425937; ENST00000439271; ENST00000460839; ENST00000465015; ENST00000468121; ENST00000480349; ENST00000483719; ENST00000490558; ENST00000495249; BC106945; BC106946; OTTHUMT00000344262; OTTHUMT00000344263; OTTHUMT00000344264; OTTHUMT0000034426…	mannan-binding lectin serine peptidase 1 (C4/C2 activating component of Ra-reactive factor)	chr3	-	Multiple_Complex	187216085	187292022
TC1900011963.hg.1	PSG6	2.1	5.94	4.87	0.33	0.32	T	T	0.0075	0.6719	8.69e-10	1.65e-08	T	NM_001031850; NM_002782; ENST00000187910; ENST00000292125; ENST00000402456; ENST00000402603; ENST00000484292; ENST00000594375; ENST00000595062; ENST00000599753; ENST00000601833; BC020652; OTTHUMT00000321435; OTTHUMT00000321436; OTTHUMT00000321437; OTTHUMT00000321438; OTTHUMT00000321439; OTTHUMT00000464137; OTTHUMT00000464371; OTTHUMT00000464372; OTTHUMT00000464373	pregnancy specific beta-1-glycoprotein 6	chr19	-	Multiple_Complex	42902079	42919563
TC0200015194.hg.1	TFPI	8.86	10.92	7.77	0.87	0.11	T	T	4.96e-08	5.18e-05	8.46e-17	1.65e-14	T	NM_001032281; NM_006287; ENST00000233156; ENST00000339091; ENST00000392365; ENST00000409676; ENST00000417013; ENST00000420747; ENST00000421427; ENST00000426055; ENST00000435414; ENST00000437725; ENST00000453013; ENST00000481132; ENST00000481389; BC015514; OTTHUMT00000255881; OTTHUMT00000334637; OTTHUMT00000334638; OTTHUMT00000334639; OTTHUMT00000334640; OTTHUMT00000334641; OTTHUMT00000334642; OTT…	tissue factor pathway inhibitor (lipoprotein-associated coagulation inhibitor)	chr2	-	Multiple_Complex	187464230	187565760
TC1200011770.hg.1	ALDH1L2	2.15	7.39	6.28	0.45	0.63	T	T	0.012	0.7924	8.69e-15	7.86e-13	T	NM_001034173; NR_027752; ENST00000258494; ENST00000548418; ENST00000549335; ENST00000552270; ENST00000552427; BC103934; BC103935; OTTHUMT00000406097; OTTHUMT00000406098; OTTHUMT00000406099; OTTHUMT00000406100; OTTHUMT00000406101	aldehyde dehydrogenase 1 family, member L2	chr12	-	Multiple_Complex	105019784	105084577
TC1000009841.hg.1	PHYH	2.39	7.49	6.24	0.21	0.14	T	T	8.76e-05	0.0369	3.43e-17	8e-15	T	NM_001037537; NM_006214; ENST00000263038; ENST00000396913; ENST00000396920; ENST00000453759; ENST00000463730; ENST00000464049; ENST00000479604; BC029512; OTTHUMT00000046845; OTTHUMT00000046846; OTTHUMT00000046847; OTTHUMT00000046848; OTTHUMT00000277005; OTTHUMT00000356906; OTTHUMT00000356912	phytanoyl-CoA 2-hydroxylase	chr10	-	Multiple_Complex	13277796	13302412
TC2200007313.hg.1	TRIOBP; NOL12	2.69	10.83	9.41	0.64	0.16	T	T	0.0058	0.596	9.37e-12	3.17e-10	T	NM_001039141; NM_007032; NM_024313; NM_138632; ENST00000331103; ENST00000344404; ENST00000359114; ENST00000403663; ENST00000406386; ENST00000407319; ENST00000413051; ENST00000417857; ENST00000418339; ENST00000428075; ENST00000438329; ENST00000452519; ENST00000468597; ENST00000474032; ENST00000484650; ENST00000492485; ENST00000493862; ENST00000611699; BC002808; OTTHUMT00000319439; OTTHUMT000003194…	TRIO and F-actin binding protein; nucleolar protein 12	chr22	+	Multiple_Complex	37681673	37776556
TC0200012656.hg.1	EFEMP1	10.54	9.59	6.19	0.36	0.2	T	T	4.87e-12	1.7e-08	1.39e-21	1.2e-17	T	NM_001039348; NM_001039349; ENST00000355426; ENST00000394555; ENST00000421664; ENST00000424207; ENST00000429909; ENST00000438672; ENST00000439193; ENST00000440439; ENST00000452161; ENST00000452337; ENST00000480016; ENST00000497698; BC014410; BC098561; OTTHUMT00000251491; OTTHUMT00000324899; OTTHUMT00000324900; OTTHUMT00000324901; OTTHUMT00000324902; OTTHUMT00000324903; OTTHUMT00000324904; OTTHUMT…	EGF containing fibulin-like extracellular matrix protein 1	chr2	-	Multiple_Complex	55816695	55924163
TC0700010760.hg.1	ELMO1	2.05	15.45	14.41	0.23	0.28	T	T	0.0051	0.569	6.35e-20	8.89e-17	T	NM_001039459; NM_001206480; NM_001206482; NM_014800; NM_130442; NR_038120; ENST00000310758; ENST00000396040; ENST00000396045; ENST00000420636; ENST00000424212; ENST00000433246; ENST00000442504; ENST00000445322; ENST00000448602; ENST00000453399; ENST00000455119; ENST00000455879; ENST00000463390; ENST00000464262; ENST00000472359; ENST00000479447; ENST00000487336; ENST00000487843; ENST00000497024; B…	engulfment and cell motility 1	chr7	-	Multiple_Complex	36852906	37449326
TC1100006494.hg.1	CD151	2.18	11.61	10.49	0.61	0.24	T	T	0.0035	0.4741	2.25e-14	1.77e-12	T	NM_001039490; NM_004357; NM_139029; NM_139030; ENST00000322008; ENST00000397420; ENST00000397421; ENST00000524748; ENST00000525181; ENST00000525333; ENST00000525718; ENST00000525868; ENST00000526439; ENST00000526661; ENST00000526693; ENST00000527341; ENST00000528011; ENST00000528867; ENST00000529810; ENST00000530155; ENST00000530320; ENST00000530726; ENST00000531999; ENST00000532045; ENST00000532…	CD151 molecule (Raph blood group)	chr11	+	Multiple_Complex	832843	839831
TC0200013750.hg.1	FHL2	8.52	9.79	6.7	0.52	0.23	T	T	7.14e-09	9.79e-06	4.57e-19	3.15e-16	T	NM_001039492; NM_001450; NM_201555; NM_201557; ENST00000322142; ENST00000344213; ENST00000358129; ENST00000393352; ENST00000393353; ENST00000408995; ENST00000409177; ENST00000409807; ENST00000447958; ENST00000452732; ENST00000530340; ENST00000607522; BC012742; BC014397; BC093049; OTTHUMT00000329654; OTTHUMT00000329655; OTTHUMT00000329656; OTTHUMT00000329657; OTTHUMT00000329658; OTTHUMT00000329659…	four and a half LIM domains 2	chr2	-	Multiple_Complex	105357712	105438773
TC1700012191.hg.1	CD68	3.97	8.14	6.15	0.18	0.21	T	T	6.69e-07	0.0005	1.49e-18	7.11e-16	T	NM_001040059; NM_001251; ENST00000250092; ENST00000380498; ENST00000584180; ENST00000584502; BC015557; OTTHUMT00000226949; OTTHUMT00000441278; OTTHUMT00000441282; OTTHUMT00000441283	CD68 molecule	chr17	+	Coding	7579467	7582113
TC0300012980.hg.1	SPTSSB	-2.29	5.21	6.41	0.36	0.2	T	T	0.0002	0.078	5.85e-09	8.77e-08	T	NM_001040100; ENST00000359175; ENST00000497137; ENST00000497374; ENST00000617024; ENST00000620149; BC065208; BC107756; BC126236; OTTHUMT00000353181; OTTHUMT00000353182; OTTHUMT00000353183	serine palmitoyltransferase, small subunit B	chr3	-	Multiple_Complex	161344792	161372880
TC1800007551.hg.1	SERPINB7	2.42	5.31	4.03	0.3	0.26	T	F	0.0065	0.6298	1.94e-12	8.05e-11	F	NM_001040147; NM_001261830; NM_001261831; NM_003784; ENST00000336429; ENST00000398019; ENST00000425392; ENST00000431370; ENST00000447428; ENST00000540675; ENST00000546027; BC069417; BC069442; BC069547; BC106743; BC106744; OTTHUMT00000134007; OTTHUMT00000134008; OTTHUMT00000280625; OTTHUMT00000280626	serpin peptidase inhibitor, clade B (ovalbumin), member 7	chr18	+	Multiple_Complex	63752935	63805376
TC0700008293.hg.1	STEAP2	2.5	5.52	4.2	0.8	0.24	T	F	0.004	0.5113	2.61e-15	2.79e-13	F	NM_001040665; NM_001040666; NM_001244944; NM_001244945; NM_001244946; NM_152999; ENST00000287908; ENST00000394621; ENST00000394622; ENST00000394626; ENST00000394629; ENST00000394632; ENST00000402625; ENST00000426158; ENST00000428074; ENST00000482369; OTTHUMT00000059662; OTTHUMT00000139682; OTTHUMT00000139683; OTTHUMT00000139684; OTTHUMT00000139686; OTTHUMT00000258055; OTTHUMT00000258056; OTTHUMT0…	STEAP family member 2, metalloreductase	chr7	+	Multiple_Complex	90167590	90238137
TC1700009236.hg.1	SLC16A3; MIR6787	2.04	7.06	6.03	0.6	0.27	T	T	0.0002	0.0618	8.83e-15	7.98e-13	T	NM_001042422; NM_001042423; NM_001206950; NM_001206951; NM_001206952; NM_004207; NR_106845; ENST00000392339; ENST00000392341; ENST00000577650; ENST00000578522; ENST00000578574; ENST00000578684; ENST00000578810; ENST00000579572; ENST00000580098; ENST00000580189; ENST00000581287; ENST00000581642; ENST00000582715; ENST00000582743; ENST00000582946; ENST00000583025; ENST00000583237; ENST00000583444; E…	solute carrier family 16 (monocarboxylate transporter), member 3; microRNA 6787	chr17	+	Multiple_Complex	82228397	82261129
TC1600007537.hg.1	TGFB1I1	2.61	8.14	6.75	0.31	0.42	T	T	0.0031	0.4478	3.44e-14	2.54e-12	T	NM_001042454; NM_001164719; NM_015927; ENST00000361773; ENST00000394858; ENST00000394863; ENST00000561785; ENST00000562165; ENST00000562566; ENST00000563712; ENST00000564176; ENST00000564804; ENST00000565360; ENST00000565454; ENST00000567066; ENST00000567524; ENST00000567607; ENST00000568142; ENST00000569254; ENST00000569703; BC001507; BC001830; BC017288; BC032545; OTTHUMT00000255630; OTTHUMT0000…	transforming growth factor beta 1 induced transcript 1	chr16	+	Multiple_Complex	31471585	31477960
TC0300011834.hg.1	FILIP1L	11.36	9.23	5.72	0.43	0.09	T	T	6.27e-08	6.3e-05	2.93e-16	4.49e-14	T	NM_001042459; NM_001282793; NM_001282794; NM_014890; NM_182909; ENST00000331335; ENST00000354552; ENST00000383694; ENST00000398326; ENST00000468533; ENST00000471562; ENST00000476723; ENST00000477258; ENST00000487087; ENST00000495625; BC027860; OTTHUMT00000353069; OTTHUMT00000353070; OTTHUMT00000353071; OTTHUMT00000353072; OTTHUMT00000353074; OTTHUMT00000353075; OTTHUMT00000353076; OTTHUMT00000353…	filamin A interacting protein 1-like	chr3	-	Multiple_Complex	99830141	100114513
TC1400007145.hg.1	FRMD6	2.34	10.53	9.3	0.21	0.12	T	T	0.0005	0.1473	1.41e-13	8.5e-12	T	NM_001042481; NM_001267046; NM_001267047; NM_152330; ENST00000344768; ENST00000356218; ENST00000395718; ENST00000553556; ENST00000554167; ENST00000554495; ENST00000554745; ENST00000554778; ENST00000555197; ENST00000555703; ENST00000555936; ENST00000555952; ENST00000556137; ENST00000557001; ENST00000557103; ENST00000557183; ENST00000557405; ENST00000557522; BC020521; OTTHUMT00000276880; OTTHUMT000…	FERM domain containing 6	chr14	+	Multiple_Complex	51489100	51730727
TC1600009865.hg.1	NUPR1	2.41	8.64	7.37	0.22	0.2	T	T	0.0049	0.5552	9.91e-16	1.24e-13	T	NM_001042483; NM_012385; ENST00000324873; ENST00000395641; ENST00000567646; BC002434; OTTHUMT00000254692; OTTHUMT00000430974; OTTHUMT00000430975	nuclear protein 1, transcriptional regulator	chr16	-	Multiple_Complex	28532708	28539174
TC2000008499.hg.1	RRBP1	2.37	8.41	7.17	0.39	0.13	T	T	0.0002	0.0715	1.05e-17	3.11e-15	T	NM_001042576; NM_004587; ENST00000246043; ENST00000360807; ENST00000377807; ENST00000377813; ENST00000398782; ENST00000455029; ENST00000468428; ENST00000470422; ENST00000495501; ENST00000610403; ENST00000620641; BC128577; BC128578; OTTHUMT00000078124; OTTHUMT00000078125; OTTHUMT00000078126; OTTHUMT00000078127; OTTHUMT00000078128; OTTHUMT00000078129; OTTHUMT00000476856; OTTHUMT00000476857; uc002wp…	ribosome binding protein 1	chr20	-	Multiple_Complex	17613678	17682295
TC0100018463.hg.1	RHOC	12.9	11.63	7.94	0.71	0.2	T	T	1.35e-10	3.32e-07	1.63e-18	7.71e-16	T	NM_001042678; NM_001042679; NM_175744; ENST00000285735; ENST00000339083; ENST00000369632; ENST00000369633; ENST00000369636; ENST00000369637; ENST00000369638; ENST00000369642; ENST00000414971; ENST00000425265; ENST00000436685; ENST00000468093; ENST00000473074; ENST00000478447; ENST00000484054; ENST00000484280; ENST00000527563; ENST00000528831; ENST00000534717; BC007245; BC009177; BC052808; OTTHUMT…	ras homolog family member C	chr1	-	Multiple_Complex	112701106	112707434
TC0100009221.hg.1	VCAM1	3.32	6.76	5.02	0.47	0.04	T	T	0.0036	0.4838	7.1e-14	4.69e-12	T	NM_001078; NM_001199834; NM_080682; ENST00000294728; ENST00000347652; ENST00000370115; ENST00000370119; ENST00000603679; BC017276; BC068490; BC085003; OTTHUMT00000030213; OTTHUMT00000030214; OTTHUMT00000030215; OTTHUMT00000097431; OTTHUMT00000468890	vascular cell adhesion molecule 1	chr1	+	Multiple_Complex	100719640	100739046
TC1700010790.hg.1	ETV4	3.3	8.36	6.64	1.19	0.55	T	T	3.31e-05	0.0161	0.0003	0.0013	T	NM_001079675; NM_001261437; NM_001261438; NM_001261439; NM_001986; ENST00000319349; ENST00000393664; ENST00000538265; ENST00000545089; ENST00000545954; ENST00000585508; ENST00000586764; ENST00000586826; ENST00000587151; ENST00000590236; ENST00000591713; BC016623; OTTHUMT00000453489; OTTHUMT00000453490; OTTHUMT00000453491; OTTHUMT00000453492; OTTHUMT00000453493; OTTHUMT00000453494; OTTHUMT00000453…	ets variant 4	chr17	-	Multiple_Complex	43527843	43579620
TC0200010447.hg.1	CASP8	2.39	8.63	7.37	0.31	0.73	T	T	0.0116	0.7881	1.82e-10	4.16e-09	T	NM_001080124; NM_001080125; NM_001228; NM_033355; NM_033356; NM_033358; NR_111983; ENST00000264274; ENST00000264275; ENST00000323492; ENST00000339403; ENST00000358485; ENST00000392258; ENST00000392263; ENST00000392266; ENST00000413726; ENST00000424461; ENST00000429881; ENST00000432109; ENST00000437283; ENST00000440732; ENST00000444430; ENST00000447616; ENST00000450491; ENST00000471383; ENST000004…	caspase 8, apoptosis-related cysteine peptidase	chr2	+	Multiple_Complex	201233443	201287711
TC0200011023.hg.1	SP100	4.1	5.81	3.77	0.31	0.15	T	F	8.22e-09	1.11e-05	1.42e-20	3.86e-17	F	NM_001080391; NM_001206701; NM_001206702; NM_001206703; NM_001206704; NM_003113; ENST00000264052; ENST00000340126; ENST00000409112; ENST00000409341; ENST00000409824; ENST00000409897; ENST00000413284; ENST00000427101; ENST00000431952; ENST00000432979; ENST00000452345; ENST00000459786; ENST00000462751; ENST00000466710; ENST00000470940; ENST00000488180; ENST00000492546; ENST00000494508; ENST00000494…	SP100 nuclear antigen	chr2	+	Multiple_Complex	230415942	230545602
TC0300008999.hg.1	ZBTB38	2.17	12.24	11.12	0.44	0.18	T	T	0.0078	0.6812	5.61e-11	1.5e-09	T	NM_001080412; ENST00000321464; ENST00000441582; ENST00000503809; ENST00000504673; ENST00000506623; ENST00000507657; ENST00000507722; ENST00000509813; ENST00000509842; ENST00000509883; ENST00000510338; ENST00000510726; ENST00000512276; ENST00000512327; ENST00000512769; ENST00000513249; ENST00000513258; ENST00000513570; ENST00000513619; ENST00000514251; OTTHUMT00000359329; OTTHUMT00000359330; OTTHU…	zinc finger and BTB domain containing 38	chr3	+	Multiple_Complex	141324213	141449792
TC0300008945.hg.1	MRAS	2.49	4.77	3.46	0.51	0.5	T	F	0.002	0.3618	2.19e-16	3.48e-14	F	NM_001085049; NM_001252090; NM_001252091; NM_001252092; NM_001252093; NM_012219; ENST00000289104; ENST00000423968; ENST00000461114; ENST00000464896; ENST00000474559; ENST00000475711; ENST00000477784; ENST00000478647; ENST00000494949; ENST00000614350; ENST00000621127; OTTHUMT00000357990; OTTHUMT00000357991; OTTHUMT00000357992; OTTHUMT00000357993; OTTHUMT00000357994; OTTHUMT00000357995; OTTHUMT0000…	muscle RAS oncogene homolog	chr3	+	Multiple_Complex	138347648	138405535
TC0500010615.hg.1	SEPP1	3.51	6.41	4.6	0.52	0.43	T	F	0.0213	0.9383	4e-09	6.31e-08	F	NM_001085486; NM_001093726; NM_005410; ENST00000505309; ENST00000506078; ENST00000506577; ENST00000507920; ENST00000508937; ENST00000509276; ENST00000510650; ENST00000510965; ENST00000511224; ENST00000512980; ENST00000513303; ENST00000514218; ENST00000514403; ENST00000514985; ENST00000515626; BC015875; BC040075; BC046152; BC058919; OTTHUMT00000367483; OTTHUMT00000367484; OTTHUMT00000367485; OTTHU…	selenoprotein P, plasma, 1	chr5	-	Multiple_Complex	42799880	42887392
TC0400007799.hg.1	SLC4A4	4.54	8.02	5.83	1.42	0.5	T	T	0.0004	0.1232	2.11e-12	8.65e-11	T	NM_001098484; NM_001134742; NM_003759; ENST00000264485; ENST00000340595; ENST00000351898; ENST00000425175; ENST00000512686; ENST00000514331; BC030977; OTTHUMT00000252158; OTTHUMT00000362090; OTTHUMT00000362091; OTTHUMT00000362107; OTTHUMT00000362108; uc003hgc.4; uc010iic.3	solute carrier family 4 (sodium bicarbonate cotransporter), member 4	chr4	+	Multiple_Complex	71187286	71572087
TC1100011754.hg.1	TENM4	2.18	10.22	9.09	0.28	0.16	T	T	0.0044	0.5324	0.013	0.031	T	NM_001098816; ENST00000278550; ENST00000527736; ENST00000528688; ENST00000529798; ENST00000530738; ENST00000531583; ENST00000532654; ENST00000533013; ENST00000533038; ENST00000533074; ENST00000533525; ENST00000612046	teneurin transmembrane protein 4	chr11	-	Multiple_Complex	78652831	79440948
TC1800006461.hg.1	ADCYAP1	3.55	6.52	4.69	1	0.11	T	T	0.0035	0.4741	0.0103	0.0254	T	NM_001099733; NM_001117; ENST00000269200; ENST00000450565; ENST00000579794; ENST00000581602; BC093837; BC101803; OTTHUMT00000440764; OTTHUMT00000440765; OTTHUMT00000440766; OTTHUMT00000440767	adenylate cyclase activating polypeptide 1 (pituitary)	chr18	+	Multiple_Complex	904943	912172
TC0200010410.hg.1	SPATS2L	8.97	10.91	7.74	0.74	0.17	T	T	6.01e-07	0.0005	1.73e-14	1.4e-12	T	NM_001100422; NM_001100423; NM_001100424; NM_001282735; NM_001282743; NM_001282744; NM_015535; ENST00000358677; ENST00000360760; ENST00000366118; ENST00000409140; ENST00000409151; ENST00000409385; ENST00000409397; ENST00000409718; ENST00000409755; ENST00000409988; ENST00000421573; ENST00000423749; ENST00000428692; ENST00000438761; ENST00000439084; ENST00000439395; ENST00000444012; ENST00000449647…	spermatogenesis associated, serine-rich 2-like	chr2	+	Multiple_Complex	200305881	200482263
TC0800011601.hg.1	SAMD12	2.1	5.51	4.44	0.46	0.61	T	F	0.0008	0.2016	6e-12	2.15e-10	F	NM_001101676; NM_207506; NR_109794; ENST00000314727; ENST00000409003; ENST00000445741; ENST00000453675; ENST00000524796; ENST00000526328; ENST00000526765; ENST00000527515; BC121818; BC124554; OTTHUMT00000132989; OTTHUMT00000143864; OTTHUMT00000330658; OTTHUMT00000381869; OTTHUMT00000381870; OTTHUMT00000381871; OTTHUMT00000381872	sterile alpha motif domain containing 12	chr8	-	Multiple_Complex	118189455	118621995
TC0100010393.hg.1	RGS4	9.32	13.72	10.5	0.59	0.48	T	T	0.0002	0.0659	8.63e-06	5.4e-05	T	NM_001102445; NM_001113380; NM_001113381; NM_005613; ENST00000367906; ENST00000367908; ENST00000367909; ENST00000421743; ENST00000491263; ENST00000527393; ENST00000527809; ENST00000528938; ENST00000531057; ENST00000533019; BC000737; BC051869; OTTHUMT00000083197; OTTHUMT00000083198; OTTHUMT00000083199; OTTHUMT00000083200; OTTHUMT00000382515; OTTHUMT00000382516; OTTHUMT00000382517; OTTHUMT000003827…	regulator of G-protein signaling 4	chr1	+	Multiple_Complex	163068606	163076802
TC0500013292.hg.1	2020-03-11	2.13	10.08	8.99	0.24	0.13	T	T	0.0039	0.4999	5.51e-11	1.48e-09	T	NM_001102562; ENST00000332432; ENST00000507111; OTTHUMT00000366096; OTTHUMT00000366097	membrane associated ring finger 11	chr5	-	Coding	16067139	16179788
TC1200012579.hg.1	NTF3	2.2	9.36	8.22	0.06	0.2	T	T	0.0023	0.385	3.06e-06	2.17e-05	T	NM_001102654; NM_002527; ENST00000331010; ENST00000423158; ENST00000543548; BC069773; BC107075; OTTHUMT00000400484; OTTHUMT00000400485; OTTHUMT00000400486	neurotrophin 3	chr12	+	Multiple_Complex	5432113	5495299
TC1500008955.hg.1	FMN1	2.26	9.6	8.42	0.68	0.69	T	T	0.0022	0.3791	3.84e-10	8.02e-09	T	NM_001103184; NM_001277313; NM_001277314; ENST00000320930; ENST00000334528; ENST00000558197; ENST00000558628; ENST00000558711; ENST00000558882; ENST00000559047; ENST00000559150; ENST00000559610; ENST00000560317; ENST00000561249; ENST00000616417; OTTHUMT00000417305; OTTHUMT00000417413; OTTHUMT00000417414; OTTHUMT00000417415; OTTHUMT00000417416; OTTHUMT00000417417; OTTHUMT00000417418; OTTHUMT000004…	formin 1	chr15	-	Multiple_Complex	32765544	33194733
TC0600012885.hg.1	LAMA4	2.22	7.22	6.07	0.49	0.15	T	T	0.0446	0.9999	1.32e-13	8.02e-12	T	NM_001105206; NM_001105207; NM_001105208; NM_001105209; NM_002290; ENST00000230538; ENST00000243219; ENST00000368638; ENST00000368640; ENST00000389463; ENST00000423735; ENST00000424408; ENST00000431543; ENST00000453937; ENST00000455073; ENST00000518842; ENST00000519245; ENST00000519932; ENST00000521187; ENST00000521398; ENST00000521690; ENST00000521693; ENST00000521732; ENST00000522006; ENST00000…	laminin, alpha 4	chr6	-	Multiple_Complex	112107931	112254939
TC0X00010326.hg.1	PCDH19	2.33	10.37	9.15	0.31	0.12	T	T	0.0005	0.1316	1.67e-16	2.8e-14	T	NM_001105243; NM_001184880; NM_020766; ENST00000255531; ENST00000373034; ENST00000420881; ENST00000464981; BC136628; OTTHUMT00000057478; OTTHUMT00000057479; OTTHUMT00000057480; OTTHUMT00000378687; uc010nmz.3	protocadherin 19	chrX	-	Multiple_Complex	100291644	100410273
TC1300009505.hg.1	ABCC4	3.09	7.58	5.95	0.64	0.61	T	T	0.0032	0.4547	1.26e-14	1.08e-12	T	NM_001105515; NM_001301829; NM_001301830; NM_005845; ENST00000376887; ENST00000467685; ENST00000471041; ENST00000474158; ENST00000484109; ENST00000536256; ENST00000629385; BC041560; OTTHUMT00000045478; OTTHUMT00000045479; OTTHUMT00000045480; OTTHUMT00000045481; OTTHUMT00000045482; OTTHUMT00000474650; OTTHUMT00000484007	ATP binding cassette subfamily C member 4	chr13	-	Multiple_Complex	95019829	95301446
TC0700008928.hg.1	CPED1	2.42	8.3	7.03	0.72	0.22	T	T	0.0034	0.471	5.07e-15	4.98e-13	T	NM_001105533; NM_024913; ENST00000310396; ENST00000340646; ENST00000423795; ENST00000428526; ENST00000443817; ENST00000450913; ENST00000466055; ENST00000495036; ENST00000520801; ENST00000521774; BC030538; OTTHUMT00000346959; OTTHUMT00000346960; OTTHUMT00000346961; OTTHUMT00000346962; OTTHUMT00000346963; OTTHUMT00000346964; OTTHUMT00000376909; OTTHUMT00000376910; OTTHUMT00000376911; uc003vjt.4	cadherin-like and PC-esterase domain containing 1	chr7	+	Multiple_Complex	120988677	121297444
TC1100007030.hg.1	NAV2	2.07	13.37	12.32	0.33	0.23	T	T	0.0021	0.368	1.04e-07	1.11e-06	T	NM_001111018; NM_001111019; NM_001244963; NM_145117; NM_182964; ENST00000349880; ENST00000360655; ENST00000396085; ENST00000396087; ENST00000525025; ENST00000525322; ENST00000526675; ENST00000527559; ENST00000528008; ENST00000528923; ENST00000530408; ENST00000533746; ENST00000533917; ENST00000534229; ENST00000534299; ENST00000540292; BC150290; OTTHUMT00000324112; OTTHUMT00000324113; OTTHUMT000003…	neuron navigator 2	chr11	+	Multiple_Complex	19350177	20121601
TC1300006879.hg.1	CCNA1	-2.12	6.97	8.06	0.81	0.31	T	T	0.0269	0.9873	9.2e-09	1.31e-07	T	NM_001111045; NM_001111046; NM_001111047; NM_003914; ENST00000255465; ENST00000440264; ENST00000625767; ENST00000630422; BC036346; OTTHUMT00000044514; OTTHUMT00000044515; OTTHUMT00000481769; OTTHUMT00000481770	cyclin A1	chr13	+	Multiple_Complex	36431520	36442882
TC0200010511.hg.1	NBEAL1	2.4	7.03	5.77	0.2	0.53	T	T	0.0003	0.0944	2.52e-13	1.4e-11	T	NM_001114132; ENST00000414576; ENST00000434469; ENST00000449802; ENST00000460355; ENST00000460416; ENST00000463830; ENST00000478884; ENST00000483147; ENST00000492870; ENST00000497505; OTTHUMT00000333982; OTTHUMT00000333984; OTTHUMT00000333985; OTTHUMT00000333990; OTTHUMT00000333991; OTTHUMT00000333992; OTTHUMT00000333993; OTTHUMT00000336376; OTTHUMT00000340323; OTTHUMT00000340324	neurobeachin like 1	chr2	+	Multiple_Complex	203014879	203226378
TC0100011205.hg.1	ELF3	-2.89	6.01	7.54	0.58	0.15	T	T	6.64e-05	0.0292	1.19e-12	5.26e-11	T	NM_001114309; NM_004433; ENST00000359651; ENST00000367283; ENST00000367284; ENST00000446188; ENST00000470384; ENST00000475698; ENST00000479874; ENST00000490203; ENST00000495848; ENST00000498017; BC003569; OTTHUMT00000087358; OTTHUMT00000087359; OTTHUMT00000087360; OTTHUMT00000087361; OTTHUMT00000087362; OTTHUMT00000087363; OTTHUMT00000087364; OTTHUMT00000087365; OTTHUMT00000087366; OTTHUMT0000008…	E74-like factor 3 (ets domain transcription factor, epithelial-specific )	chr1	+	Multiple_Complex	202007945	202017188
TC1500010369.hg.1	MFGE8	199.45	13.61	5.97	0.61	0.2	T	T	1.35e-16	2.29e-12	1.47e-21	1.2e-17	T	NM_001114614; NM_001310319; NM_001310320; NM_001310321; NM_005928; ENST00000268150; ENST00000268151; ENST00000542878; ENST00000557944; ENST00000558018; ENST00000558029; ENST00000558352; ENST00000558773; ENST00000559143; ENST00000559259; ENST00000559770; ENST00000559997; ENST00000560553; ENST00000560937; ENST00000566497; ENST00000613965; ENST00000617199; BC003610; OTTHUMT00000309072; OTTHUMT000004…	milk fat globule-EGF factor 8 protein	chr15	-	Multiple_Complex	88898683	88913469
TC0X00006477.hg.1	CD99	2.12	14.55	13.47	0.32	0.25	T	T	0.0023	0.3849	1.1e-09	2.03e-08	T	NM_001122898; NM_001277710; NM_002414; ENST00000381177; ENST00000381180; ENST00000381184; ENST00000381187; ENST00000381192; ENST00000449611; ENST00000482293; ENST00000482405; ENST00000497752; ENST00000611428; ENST00000623253; ENST00000624481; BC002584; BC003147; BC010109; BC021620; BC024310; OTTHUMT00000055624; OTTHUMT00000055625; OTTHUMT00000055626; OTTHUMT00000055627; OTTHUMT00000055628; OTTHUM…	CD99 molecule	chrX	+	Multiple_Complex	2691179	2741309
TC0Y00006476.hg.1	CD99	2.08	14.41	13.35	0.32	0.2	T	T	0.0023	0.385	5.18e-09	7.89e-08	T	NM_001122898_2; NM_001277710_2; NM_002414_2; ENSTR0000381177; ENSTR0000381180; ENSTR0000381184; ENSTR0000381187; ENSTR0000381192; ENSTR0000449611; ENSTR0000482293; ENSTR0000482405; ENSTR0000497752; ENSTR0000611428; ENSTR0000623253; ENSTR0000624481; BC002584_2; BC003147_2; BC010109_2; BC021620_2; BC024310_2; CCDS14119.1_2; CCDS48071.1_2; CCDS75947.1_2; hsa_circ_0092216; hsa_circ_0092217; hsa_circ_…	Homo sapiens CD99 molecule (CD99), transcript variant 2, mRNA.; Homo sapiens CD99 molecule (CD99), transcript variant 3, mRNA.; Homo sapiens CD99 molecule (CD99), transcript variant 1, mRNA.; CD99 molecule [Source:HGNC Symbol;Acc:HGNC:7082]; Homo sapiens CD99 molecule, mRNA (cDNA clone MGC:2282 IMAGE:3161673), complete cds.; Homo sapiens CD99 molecule, mRNA (cDNA clone MGC:3938 IMAGE:2906143), co…	chrY	+	Multiple_Complex	2691179	2741309
TC1100006831.hg.1	ADM	2.87	9.05	7.53	0.42	0.49	T	T	0.002	0.3634	2.16e-14	1.71e-12	T	NM_001124; ENST00000278175; ENST00000524948; ENST00000525063; ENST00000526492; ENST00000528544; ENST00000528655; ENST00000530439; ENST00000534464; BC015961; OTTHUMT00000387004; OTTHUMT00000387005; OTTHUMT00000387006; OTTHUMT00000387007; OTTHUMT00000387008; OTTHUMT00000387009; OTTHUMT00000387010; OTTHUMT00000387011	adrenomedullin	chr11	+	Coding	10304680	10307402
TC0500007972.hg.1	VCAN	6.51	10.95	8.24	0.31	0.12	T	T	3.11e-08	3.35e-05	6.24e-17	1.29e-14	T	NM_001126336; NM_001164097; NM_001164098; NM_004385; ENST00000265077; ENST00000342785; ENST00000343200; ENST00000502527; ENST00000503923; ENST00000505615; ENST00000507162; ENST00000512590; ENST00000513016; ENST00000513960; ENST00000513984; ENST00000515397; OTTHUMT00000254092; OTTHUMT00000369619; OTTHUMT00000369620; OTTHUMT00000369622; OTTHUMT00000369623; OTTHUMT00000369642; OTTHUMT00000369643; OT…	versican	chr5	+	Multiple_Complex	83471465	83582303
TC0200009955.hg.1	CYBRD1	31.86	8.95	3.95	0.43	0.05	T	F	1.86e-11	5.37e-08	6.13e-20	8.79e-17	F	NM_001127383; NM_001256909; NM_024843; ENST00000321348; ENST00000375252; ENST00000409484; ENST00000445146; ENST00000468308; ENST00000474182; ENST00000494587; BC065290; OTTHUMT00000255344; OTTHUMT00000333779; OTTHUMT00000333780; OTTHUMT00000333781; OTTHUMT00000333782; OTTHUMT00000333783; OTTHUMT00000333784	cytochrome b reductase 1	chr2	+	Multiple_Complex	171522247	171558133
TC0700009066.hg.1	FLNC	2.09	7.12	6.06	0.23	0.27	T	T	0.0033	0.4666	1.62e-17	4.32e-15	T	NM_001127487; NM_001458; ENST00000325888; ENST00000346177; ENST00000388853; OTTHUMT00000059948; OTTHUMT00000350795; OTTHUMT00000350796	filamin C, gamma	chr7	+	Multiple_Complex	128830377	128859274
TC0500012312.hg.1	SPRY4	8.94	7.51	4.35	1.13	0.41	T	T	5.17e-06	0.0031	2.88e-08	3.58e-07	T	NM_001127496; NM_001293289; NM_001293290; NM_030964; ENST00000344120; ENST00000434127; ENST00000503582; ENST00000509364; ENST00000511815; BC125095; BC125096; OTTHUMT00000251864; OTTHUMT00000370652; OTTHUMT00000370654; OTTHUMT00000370655; OTTHUMT00000370656	sprouty RTK signaling antagonist 4	chr5	-	Multiple_Complex	142310427	142326455
TC1600011398.hg.1	MMP2	24.39	13.28	8.67	0.45	0.64	T	T	6.23e-12	2.11e-08	3.3e-18	1.3e-15	T	NM_001127891; NM_001302508; NM_001302509; NM_001302510; NM_004530; ENST00000219070; ENST00000437642; ENST00000543485; ENST00000564864; ENST00000566564; ENST00000568715; ENST00000570283; BC002576; OTTHUMT00000256913; OTTHUMT00000433258; OTTHUMT00000433259; OTTHUMT00000433260; OTTHUMT00000433261; OTTHUMT00000433262; OTTHUMT00000433263	matrix metallopeptidase 2	chr16	+	Multiple_Complex	55478830	55506691
TC1000007199.hg.1	ZEB1	4	12.06	10.07	0.6	0.01	T	T	1.27e-06	0.0009	1.72e-17	4.55e-15	T	NM_001128128; NM_001174093; NM_001174094; NM_001174095; NM_001174096; NM_030751; ENST00000320985; ENST00000361642; ENST00000424869; ENST00000437844; ENST00000446923; ENST00000488625; ENST00000493835; ENST00000542815; ENST00000542879; ENST00000557827; ENST00000558440; ENST00000558655; ENST00000558832; ENST00000558863; ENST00000559476; ENST00000559496; ENST00000559858; ENST00000560196; ENST00000560…	zinc finger E-box binding homeobox 1	chr10	+	Multiple_Complex	31318495	31529814
TC0800007899.hg.1	SULF1	7.43	10.79	7.89	0.23	0.06	T	T	4.14e-07	0.0003	2.04e-15	2.27e-13	T	NM_001128204; NM_001128205; NM_001128206; NM_015170; ENST00000260128; ENST00000402687; ENST00000419716; ENST00000458141; ENST00000521946; ENST00000524731; ENST00000525061; ENST00000525112; ENST00000525999; ENST00000526654; ENST00000526808; ENST00000528146; ENST00000528286; ENST00000528783; ENST00000529041; ENST00000529134; ENST00000530674; ENST00000531064; ENST00000531512; ENST00000532015; ENST00…	sulfatase 1	chr8	+	Multiple_Complex	69466624	69660915
TC0200012863.hg.1	SPRED2	2.2	9.2	8.06	0.31	0.07	T	T	0.0004	0.1229	2.07e-08	2.68e-07	T	NM_001128210; NM_181784; ENST00000356388; ENST00000421087; ENST00000426832; ENST00000427238; ENST00000440972; ENST00000443619; ENST00000452315; ENST00000474228; BC130292; BC136334; OTTHUMT00000327632; OTTHUMT00000327633; OTTHUMT00000327634; OTTHUMT00000327635; OTTHUMT00000327636; OTTHUMT00000327637; OTTHUMT00000327686; OTTHUMT00000376661	sprouty-related, EVH1 domain containing 2	chr2	-	Multiple_Complex	65310851	65432637
TC1000008383.hg.1	LIPM	2.5	6.56	5.24	0.45	0.64	T	T	0.0095	0.733	8.98e-07	7.39e-06	T	NM_001128215; ENST00000404743; ENST00000539337; BC157888; BC171908; OTTHUMT00000049261	lipase, family member M	chr10	+	Coding	88802730	88820546
TC1800007198.hg.1	SLC14A1	2.5	6.79	5.47	0.44	0.3	T	T	0.0186	0.9082	1.56e-10	3.64e-09	T	NM_001128588; NM_001146036; NM_001146037; NM_001308278; NM_001308279; NM_015865; ENST00000321925; ENST00000402943; ENST00000415427; ENST00000436407; ENST00000502059; ENST00000535474; ENST00000586056; ENST00000586142; ENST00000586854; ENST00000586951; ENST00000587601; ENST00000588179; ENST00000589322; ENST00000589700; ENST00000589891; ENST00000590246; ENST00000590377; ENST00000591541; ENST00000591…	solute carrier family 14 (urea transporter), member 1 (Kidd blood group)	chr18	+	Multiple_Complex	45724123	45752520
TC1900010833.hg.1	PSG5	16.15	10.38	6.37	0.83	0.1	T	T	2.36e-07	0.0002	1.76e-14	1.42e-12	T	NM_001130014; NM_002781; BC012607; OTTHUMT00000323055; OTTHUMT00000323056; OTTHUMT00000323057; OTTHUMT00000323058; OTTHUMT00000323059; OTTHUMT00000323061; OTTHUMT00000323063; OTTHUMT00000463718; OTTHUMT00000463720; OTTHUMT00000463721; OTTHUMT00000463722	pregnancy specific beta-1-glycoprotein 5	chr19	-	Multiple_Complex	43166256	43186536
TC0100018497.hg.1	SHC1	2.21	10.01	8.87	0.6	0.29	T	T	9.66e-05	0.0402	2.35e-17	5.88e-15	T	NM_001130040; NM_001130041; NM_001202859; NM_003029; NM_183001; ENST00000366442; ENST00000368445; ENST00000368449; ENST00000368450; ENST00000368453; ENST00000412170; ENST00000414115; ENST00000444179; ENST00000444664; ENST00000448116; ENST00000490667; BC014158; BC033925; OTTHUMT00000090779; OTTHUMT00000090780; OTTHUMT00000090781; OTTHUMT00000090782; OTTHUMT00000090783; OTTHUMT00000090927; OTTHUMT0…	SHC (Src homology 2 domain containing) transforming protein 1	chr1	-	Multiple_Complex	154962298	154974483
TC1100008904.hg.1	YAP1	6	6.96	4.37	0.2	0.27	T	F	5.49e-10	1.04e-06	1.54e-20	4.11e-17	F	NM_001130145; NM_001195044; NM_001195045; NM_001282097; NM_001282098; NM_001282099; NM_001282100; NM_001282101; NM_006106; ENST00000282441; ENST00000345877; ENST00000524575; ENST00000526343; ENST00000526594; ENST00000528834; ENST00000529029; ENST00000531439; ENST00000537274; ENST00000615667; ENST00000629586; BC038235; OTTHUMT00000394150; OTTHUMT00000394151; OTTHUMT00000394152; OTTHUMT00000394153;…	Yes-associated protein 1	chr11	+	Multiple_Complex	102110461	102233423
TC0200010284.hg.1	MYO1B	3.34	8.04	6.3	0.35	0.27	T	T	5.35e-05	0.0246	1.21e-14	1.04e-12	T	NM_001130158; NM_001161819; NM_012223; ENST00000304164; ENST00000339514; ENST00000392316; ENST00000392318; ENST00000418908; ENST00000420448; ENST00000427152; ENST00000438652; ENST00000451437; ENST00000461714; ENST00000471904; ENST00000490069; ENST00000494129; ENST00000496992; BC053558; OTTHUMT00000256057; OTTHUMT00000256058; OTTHUMT00000259028; OTTHUMT00000259029; OTTHUMT00000259030; OTTHUMT00000…	myosin IB	chr2	+	Multiple_Complex	191245185	191425389
TC1900011961.hg.1	PSG8	2.51	5.45	4.13	0.16	0.15	T	F	0.0277	0.9934	1.65e-10	3.82e-09	F	NM_001130167; NM_001130168; NM_182707; ENST00000306511; ENST00000404209; ENST00000406636; ENST00000466163; ENST00000469260; ENST00000478387; ENST00000593692; ENST00000600709; BC137500; BC142628; uc002ouo.2	pregnancy specific beta-1-glycoprotein 8	chr19	-	Multiple_Complex	42752686	42765679
TC0300013513.hg.1	P3H2	12.09	7.99	4.39	0.3	0.08	T	F	9.65e-09	1.26e-05	5.55e-18	1.91e-15	F	NM_001134418; NM_018192; ENST00000319332; ENST00000426003; ENST00000427335; ENST00000444866; ENST00000463171; ENST00000467131; ENST00000470925; ENST00000475095; ENST00000482780; ENST00000490940; BC005029	prolyl 3-hydroxylase 2	chr3	-	Multiple_Complex	189956728	190122437
TC0300008324.hg.1	PHLDB2; PLCXD2	2.34	8.8	7.57	0.58	0.47	T	T	0.0037	0.4889	6.49e-08	7.31e-07	T	NM_001134437; NM_001134438; NM_001134439; NM_001185106; NM_145753; NM_153268; ENST00000393923; ENST00000393925; ENST00000393934; ENST00000412622; ENST00000431670; ENST00000460365; ENST00000468174; ENST00000470699; ENST00000472215; ENST00000474484; ENST00000477665; ENST00000477695; ENST00000478584; ENST00000478733; ENST00000478922; ENST00000481953; ENST00000486886; ENST00000491694; ENST00000495180…	pleckstrin homology-like domain, family B, member 2; phosphatidylinositol-specific phospholipase C, X domain containing 2	chr3	+	Multiple_Complex	111674676	111976517
TC0100014776.hg.1	DDAH1	2.13	12.92	11.83	0.25	0.42	T	T	0.0119	0.7902	1.28e-12	5.6e-11	T	NM_001134445; NM_012137; ENST00000284031; ENST00000426972; ENST00000483110; ENST00000535924; ENST00000539042; ENST00000633113; BC033680; OTTHUMT00000029189; OTTHUMT00000029190; OTTHUMT00000468729; OTTHUMT00000487010	dimethylarginine dimethylaminohydrolase 1	chr1	-	Multiple_Complex	85318481	85578363
TC1400009194.hg.1	FERMT2	2.26	11.37	10.2	0.3	0.33	T	T	5.52e-05	0.0251	2.58e-14	1.98e-12	T	NM_001134999; NM_001135000; NM_006832; ENST00000341590; ENST00000343279; ENST00000395631; ENST00000399304; ENST00000553373; ENST00000553663; ENST00000553768; ENST00000554152; ENST00000554288; ENST00000554712; ENST00000555546; ENST00000555692; ENST00000557255; ENST00000557562; BC017327; OTTHUMT00000276906; OTTHUMT00000276907; OTTHUMT00000411945; OTTHUMT00000411946; OTTHUMT00000411947; OTTHUMT00000…	fermitin family member 2	chr14	-	Multiple_Complex	52838692	52952503
TC0400012949.hg.1	SLC39A8	3.27	8.69	6.98	1.07	1.1	T	T	0.029	0.9996	0.0002	0.0009	T	NM_001135146; NM_001135147; NM_001135148; NM_022154; ENST00000356736; ENST00000394833; ENST00000424970; ENST00000510255; ENST00000512337; ENST00000512657; ENST00000514000; BC012125; OTTHUMT00000253797; OTTHUMT00000253798; OTTHUMT00000363567; OTTHUMT00000363568; OTTHUMT00000363569; OTTHUMT00000363570; OTTHUMT00000363572	solute carrier family 39 (zinc transporter), member 8	chr4	-	Multiple_Complex	102251041	102353000
TC0600013165.hg.1	EPB41L2	10.63	9.38	5.97	0.54	0.29	T	T	2.27e-09	3.63e-06	5.38e-19	3.51e-16	T	NM_001135554; NM_001135555; NM_001199388; NM_001252660; NM_001431; ENST00000337057; ENST00000368126; ENST00000368128; ENST00000392427; ENST00000445890; ENST00000452150; ENST00000456097; ENST00000524581; ENST00000525193; ENST00000525198; ENST00000525271; ENST00000526333; ENST00000526782; ENST00000526983; ENST00000527017; ENST00000527411; ENST00000527423; ENST00000527659; ENST00000528179; ENST00000…	erythrocyte membrane protein band 4.1-like 2	chr6	-	Multiple_Complex	130839347	131063322
TC0700008397.hg.1	DYNC1I1	2.15	11.13	10.02	0.59	0.8	T	T	0.0077	0.6786	1.09e-13	6.76e-12	T	NM_001135556; NM_001135557; NM_001278421; NM_001278422; NM_004411; ENST00000324972; ENST00000359388; ENST00000413338; ENST00000437599; ENST00000447467; ENST00000457059; ENST00000497626; ENST00000518089; ENST00000519371; ENST00000524053; ENST00000537881; ENST00000630942; BC022540; BC032945; BC037854; BC053542; OTTHUMT00000333314; OTTHUMT00000333370; OTTHUMT00000333431; OTTHUMT00000333432; OTTHUMT0…	dynein, cytoplasmic 1, intermediate chain 1	chr7	+	Multiple_Complex	95772506	96110322
TC0900010386.hg.1	TMEM2	2.89	10.05	8.53	0.25	0.34	T	T	0.0013	0.2777	1.37e-10	3.25e-09	T	NM_001135820; NM_013390; ENST00000377043; ENST00000377044; ENST00000377055; ENST00000377057; ENST00000377066; ENST00000396272; ENST00000474495; ENST00000537329; ENST00000538669; ENST00000542935; ENST00000543165; ENST00000545719; ENST00000546219; BC140773; BC146780; OTTHUMT00000052618; OTTHUMT00000052619; OTTHUMT00000052620; OTTHUMT00000052621; OTTHUMT00000052622; OTTHUMT00000052623; OTTHUMT000004…	transmembrane protein 2	chr9	-	Multiple_Complex	71683366	71816690
TC1200012610.hg.1	SSPN	2.24	7.01	5.84	0.43	0.35	T	T	0.0083	0.694	6.44e-10	1.27e-08	T	NM_001135823; NM_005086; ENST00000242729; ENST00000422622; ENST00000535504; ENST00000544231; BC062299; OTTHUMT00000402653; OTTHUMT00000402654; OTTHUMT00000402720; OTTHUMT00000402722	sarcospan	chr12	+	Multiple_Complex	26195336	26287738
TC0900007082.hg.1	RUSC2	3.41	5.54	3.77	0.11	0.05	T	F	9.47e-08	9.12e-05	4.45e-19	3.11e-16	F	NM_001135999; NM_014806; NR_052015; ENST00000361226; ENST00000455600; ENST00000468041; BC132766; BC132770; BC146654; BC150262; OTTHUMT00000052309; OTTHUMT00000052310; uc003zwx.4	RUN and SH3 domain containing 2	chr9	+	Multiple_Complex	35489952	35561898
TC0200015876.hg.1	SERPINE2	5.2	13.09	10.71	0.17	0.2	T	T	2.28e-06	0.0015	6.36e-13	3.04e-11	T	NM_001136528; NM_001136530; NM_006216; NR_073116; ENST00000258405; ENST00000409304; ENST00000409840; ENST00000423446; ENST00000432738; ENST00000447280; ENST00000454956; ENST00000473202; ENST00000478966; ENST00000489065; BC015663; BC042628; OTTHUMT00000256865; OTTHUMT00000330899; OTTHUMT00000330900; OTTHUMT00000330901; OTTHUMT00000330902; OTTHUMT00000330903; OTTHUMT00000330904; OTTHUMT00000330905;…	serpin peptidase inhibitor, clade E (nexin, plasminogen activator inhibitor type 1), member 2	chr2	-	Multiple_Complex	223975048	224039319
TC1000011370.hg.1	ACTA2	133.23	12.95	5.89	0.1	0.21	T	T	1.18e-13	7.66e-10	9.45e-18	2.89e-15	T	NM_001141945; NM_001613; ENST00000224784; ENST00000415557; ENST00000458159; ENST00000458208; ENST00000480297; ENST00000482085; ENST00000488967; BC017554; BC093052; OTTHUMT00000049264; OTTHUMT00000049265; OTTHUMT00000049266; OTTHUMT00000049267; OTTHUMT00000049268; OTTHUMT00000049269	actin, alpha 2, smooth muscle, aorta	chr10	-	Multiple_Complex	88935074	88991390
TC1200008057.hg.1	IRAK3; MIR6502	2.65	6.82	5.41	0.35	0.12	T	T	0.0007	0.1774	1.53e-15	1.77e-13	T	NM_001142523; NM_007199; NR_106757; ENST00000261233; ENST00000457197; ENST00000545837; ENST00000617296; BC057800; BC069388	interleukin 1 receptor associated kinase 3; microRNA 6502	chr12	+	Multiple_Complex	66188879	66254622
TC1700010207.hg.1	RAB34	2.17	9.09	7.97	0.5	0.06	T	T	0.0052	0.5694	9.9e-17	1.88e-14	T	NM_001142624; NM_001142625; NM_001144942; NM_001144943; NM_001256276; NM_001256277; NM_001256278; NM_031934; ENST00000301043; ENST00000353676; ENST00000395242; ENST00000395243; ENST00000395245; ENST00000412625; ENST00000415040; ENST00000419712; ENST00000422279; ENST00000430132; ENST00000436730; ENST00000450529; ENST00000453384; ENST00000474704; ENST00000481501; ENST00000482688; ENST00000483554; E…	RAB34, member RAS oncogene family	chr17	-	Multiple_Complex	28714281	28718429
TC1800009242.hg.1	SERPINB2	41.67	11.35	5.97	1.49	0.59	T	T	7.2e-08	7.19e-05	5.33e-13	2.62e-11	T	NM_001143818; NM_002575; ENST00000299502; ENST00000404622; ENST00000413956; ENST00000443281; ENST00000457692; ENST00000482254; BC012609; OTTHUMT00000134009; OTTHUMT00000258062; OTTHUMT00000258063; OTTHUMT00000258064; OTTHUMT00000268561	serpin peptidase inhibitor, clade B (ovalbumin), member 2	chr18	+	Multiple_Complex	63871692	63903890
TC1100010946.hg.1	LPXN	5.31	10.32	7.91	1	1.14	T	T	0.0009	0.2027	3.78e-07	3.45e-06	T	NM_001143995; NM_001307951; NM_004811; ENST00000395074; ENST00000528489; ENST00000528954; ENST00000529915; ENST00000530561; BC019035; OTTHUMT00000394709; OTTHUMT00000394710; OTTHUMT00000394711; OTTHUMT00000394892; OTTHUMT00000394893; uc010rkj.2	leupaxin	chr11	-	Multiple_Complex	58526871	58578239
TC1700008263.hg.1	ABCC3	2.37	5.31	4.06	0.55	0.39	T	F	0.0003	0.0947	7.66e-16	9.97e-14	F	NM_001144070; NM_003786; ENST00000285238; ENST00000427699; ENST00000502426; ENST00000503304; ENST00000503337; ENST00000504586; ENST00000505699; ENST00000506464; ENST00000508929; ENST00000510633; ENST00000510891; ENST00000513511; ENST00000513589; ENST00000513745; ENST00000515070; ENST00000515585; ENST00000515707; ENST00000571855; BC137347; BC137348; OTTHUMT00000368083; OTTHUMT00000368084; OTTHUMT0…	ATP binding cassette subfamily C member 3	chr17	+	Multiple_Complex	50634777	50692252
TC0200010216.hg.1	ITGAV	2.1	10.35	9.27	0.1	0.08	T	T	0.0017	0.3285	3.68e-12	1.41e-10	T	NM_001144999; NM_001145000; NM_002210; ENST00000261023; ENST00000374907; ENST00000430709; ENST00000433736; ENST00000460641; ENST00000474571; ENST00000496477; ENST00000496854; BC126231; BC136442; BC144100; OTTHUMT00000255882; OTTHUMT00000334603; OTTHUMT00000334604; OTTHUMT00000334605; OTTHUMT00000334606; OTTHUMT00000334607; OTTHUMT00000334608; OTTHUMT00000334611	integrin alpha V	chr2	+	Multiple_Complex	186590063	186680902
TC1000008054.hg.1	PLAU	2.97	10.6	9.03	0.88	0.63	T	T	0.0007	0.1744	1.54e-13	9.11e-12	T	NM_001145031; NM_002658; ENST00000372764; ENST00000446342; ENST00000481390; ENST00000494287; ENST00000496926; BC013575; OTTHUMT00000048727; OTTHUMT00000048730; OTTHUMT00000048731; OTTHUMT00000048733	plasminogen activator, urokinase	chr10	+	Multiple_Complex	73909177	73917500
TC1500007633.hg.1	SMAD3	2.82	12.38	10.88	0.4	0.42	T	T	0.0003	0.1034	8.28e-12	2.85e-10	T	NM_001145102; NM_001145103; NM_001145104; NM_005902; ENST00000327367; ENST00000439724; ENST00000537194; ENST00000540846; ENST00000558428; ENST00000558739; ENST00000558763; ENST00000558827; ENST00000558894; ENST00000559092; ENST00000559460; ENST00000559937; ENST00000560175; ENST00000560402; ENST00000560424; BC050743; OTTHUMT00000256967; OTTHUMT00000417458; OTTHUMT00000417459; OTTHUMT00000417460; O…	SMAD family member 3	chr15	+	Multiple_Complex	67063763	67195195
TC1900007260.hg.1	TPM4	2.57	14.91	13.55	0.23	0.25	T	T	0.0002	0.0666	1.1e-13	6.79e-12	T	NM_001145160; NM_003290; ENST00000300933; ENST00000344824; ENST00000586193; ENST00000586499; ENST00000586833; ENST00000587201; ENST00000588032; ENST00000588410; ENST00000588483; ENST00000588507; ENST00000589897; ENST00000590180; ENST00000591226; ENST00000591645; ENST00000592138; ENST00000592822; BC002827; BC037576; BC067225; OTTHUMT00000459672; OTTHUMT00000459673; OTTHUMT00000460156; OTTHUMT00000…	tropomyosin 4	chr19	+	Multiple_Complex	16067021	16103005
TC1900010008.hg.1	KIAA1683	-2.5	6.95	8.27	0.09	0.6	T	T	0.0015	0.3009	5.72e-09	8.6e-08	T	NM_001145304; NM_001145305; NM_025249; ENST00000392413; ENST00000593659; ENST00000595654; ENST00000599528; ENST00000599638; ENST00000600328; ENST00000600359; ENST00000608950; ENST00000612316; BC112932; BC127100; OTTHUMT00000466310; OTTHUMT00000466312; OTTHUMT00000466313; OTTHUMT00000466316; OTTHUMT00000466317; OTTHUMT00000471786; OTTHUMT00000471788; OTTHUMT00000471789	KIAA1683	chr19	-	Multiple_Complex	18257096	18274509
TC1200009913.hg.1	YBX3	5.81	9.23	6.69	0.28	0.25	T	T	5.77e-06	0.0034	3.82e-15	3.88e-13	T	NM_001145426; NM_003651; ENST00000228251; ENST00000279550; ENST00000366286; ENST00000366290; ENST00000536107; ENST00000536823; ENST00000539204; ENST00000540447; ENST00000540747; ENST00000540975; ENST00000541351; ENST00000542002; ENST00000542641; ENST00000544501; ENST00000544504; ENST00000544622; ENST00000546164; ENST00000546298; BC008801; BC009744; BC015564; BC015913; BC021926; OTTHUMT00000399627…	Y box binding protein 3	chr12	-	Multiple_Complex	10699077	10723354
TC1600010855.hg.1	GLG1	2.03	12.13	11.11	0.26	0.29	T	T	0.0023	0.3849	5.97e-13	2.89e-11	T	NM_001145666; NM_001145667; NM_012201; NR_027264; NR_027265; ENST00000205061; ENST00000422840; ENST00000447066; ENST00000561481; ENST00000561942; ENST00000562090; ENST00000563432; ENST00000563646; ENST00000565260; ENST00000565474; ENST00000566601; ENST00000567911; ENST00000567951; ENST00000627032; BC060822; OTTHUMT00000435732; OTTHUMT00000435750; OTTHUMT00000435751; OTTHUMT00000435752; OTTHUMT000…	golgi glycoprotein 1	chr16	-	Multiple_Complex	74447427	74607144
TC1100012131.hg.1	MMP1	169.34	13.18	5.78	0.61	0.49	T	T	5.92e-15	6.18e-11	3.03e-20	5.96e-17	T	NM_001145938; NM_002421; ENST00000315274; BC013875; OTTHUMT00000109632	matrix metallopeptidase 1	chr11	-	Multiple_Complex	102789910	102798235
TC0800011445.hg.1	ANGPT1	2.3	7.04	5.84	0.2	0.27	T	T	0.0002	0.0654	1.1e-17	3.23e-15	T	NM_001146; NM_001199859; ENST00000297450; ENST00000517746; ENST00000518386; ENST00000520033; ENST00000520052; ENST00000520734; ENST00000521950; ENST00000522400; BC152411; BC152419; OTTHUMT00000380419; OTTHUMT00000380427; OTTHUMT00000380428; OTTHUMT00000380433; OTTHUMT00000380444; OTTHUMT00000380445; OTTHUMT00000380446; OTTHUMT00000380447	angiopoietin 1	chr8	-	Multiple_Complex	107249482	107498055
TC0100011721.hg.1	CAPN2	4.85	12.35	10.07	0.53	0.76	T	T	9.23e-06	0.0052	4.66e-15	4.63e-13	T	NM_001146068; NM_001748; ENST00000295006; ENST00000433674; ENST00000434648; ENST00000463997; ENST00000472601; ENST00000474026; ENST00000480581; ENST00000483579; ENST00000487223; ENST00000492565; ENST00000492664; ENST00000498027; BC021303; OTTHUMT00000090973; OTTHUMT00000090974; OTTHUMT00000090975; OTTHUMT00000090976; OTTHUMT00000090977; OTTHUMT00000090978; OTTHUMT00000090979; OTTHUMT00000090980; …	calpain 2, (m/II) large subunit	chr1	+	Multiple_Complex	223701593	223776018
TC1500006748.hg.1	FAN1	-2	10.43	11.43	0.43	0.14	T	T	0.0073	0.6624	5.69e-07	4.94e-06	T	NM_001146094; NM_001146095; NM_001146096; NM_014967; ENST00000362065; ENST00000561594; ENST00000561607; ENST00000562881; ENST00000562892; ENST00000565280; ENST00000565466; ENST00000568145; BC047882; OTTHUMT00000430739; OTTHUMT00000430740; OTTHUMT00000430741; OTTHUMT00000430742; OTTHUMT00000430743; OTTHUMT00000430744; OTTHUMT00000430745; OTTHUMT00000430746; uc001zfc.3	FANCD2/FANCI-associated nuclease 1	chr15	+	Multiple_Complex	30903852	30943108
TC0900011203.hg.1	PTGR1	4.75	8.12	5.87	0.27	0.07	T	T	7.57e-08	7.41e-05	8.65e-20	1.07e-16	T	NM_001146108; NM_001146109; NM_012212; ENST00000309195; ENST00000374308; ENST00000374313; ENST00000374324; ENST00000407693; ENST00000422125; ENST00000466771; ENST00000485319; ENST00000538962; BC035228; OTTHUMT00000053647; OTTHUMT00000053648; OTTHUMT00000053649; OTTHUMT00000053650; OTTHUMT00000053651; OTTHUMT00000053652; OTTHUMT00000053653; uc004bfi.3; uc011lwr.2	prostaglandin reductase 1	chr9	-	Multiple_Complex	111549722	111599855
TC0300013151.hg.1	NCEH1	3.21	9.87	8.19	0.55	0.23	T	T	0.0018	0.3347	6.21e-11	1.63e-09	T	NM_001146276; NM_001146277; NM_001146278; NM_020792; ENST00000421723; ENST00000424772; ENST00000470419; ENST00000475381; ENST00000538775; ENST00000543711; BC028734; OTTHUMT00000346367; OTTHUMT00000346479; OTTHUMT00000346480; OTTHUMT00000346482; uc011bpx.2; uc011bpy.2	neutral cholesterol ester hydrolase 1	chr3	-	Multiple_Complex	172630249	172711218
TC1700006909.hg.1	MYOCD	2.07	6.76	5.71	0.18	0.17	T	T	0.0122	0.7992	5.58e-14	3.81e-12	T	NM_001146312; NM_153604; ENST00000343344; ENST00000395988; ENST00000425538; ENST00000443061; ENST00000579237; BC126307; BC143391; OTTHUMT00000129947; OTTHUMT00000129948; OTTHUMT00000129950; OTTHUMT00000129951; OTTHUMT00000441562	myocardin	chr17	+	Multiple_Complex	12665890	12768949
TC1500010407.hg.1	ANPEP	35.08	10.1	4.97	0.75	0.53	T	T	1.56e-10	3.71e-07	9.97e-18	3e-15	T	NM_001150; ENST00000300060; ENST00000558177; ENST00000558740; ENST00000559761; ENST00000559874; ENST00000559887; ENST00000560028; ENST00000560030; ENST00000560137; BC058928; OTTHUMT00000313425; OTTHUMT00000416686; OTTHUMT00000416687; OTTHUMT00000416688; OTTHUMT00000416689; OTTHUMT00000416690; OTTHUMT00000416691; OTTHUMT00000416692; OTTHUMT00000416955	alanyl (membrane) aminopeptidase	chr15	-	Multiple_Complex	89784889	89815401
TC0400011744.hg.1	ANXA5	2.58	14.91	13.54	0.12	0.19	T	T	2.68e-06	0.0017	1.29e-16	2.29e-14	T	NM_001154; ENST00000296511; ENST00000501272; ENST00000506395; ENST00000509016; ENST00000509648; ENST00000511552; ENST00000513428; ENST00000513523; ENST00000513728; ENST00000515017; ENST00000515717; BC001429; BC004993; BC012804; BC012822; BC018671; OTTHUMT00000256636; OTTHUMT00000364415; OTTHUMT00000364416; OTTHUMT00000364417; OTTHUMT00000364419; OTTHUMT00000364420; OTTHUMT00000364421; OTTHUMT0000…	annexin A5	chr4	-	Multiple_Complex	121667955	121697113
TC0500012498.hg.1	ANXA6	9.22	8.07	4.87	0.93	0.18	T	T	5.81e-07	0.0004	1.72e-16	2.87e-14	T	NM_001155; NM_001193544; ENST00000354546; ENST00000377751; ENST00000517486; ENST00000517677; ENST00000517707; ENST00000517757; ENST00000519610; ENST00000519644; ENST00000520054; ENST00000520378; ENST00000521512; ENST00000521749; ENST00000522664; ENST00000523164; ENST00000523714; BC017046; OTTHUMT00000377668; OTTHUMT00000377669; OTTHUMT00000377670; OTTHUMT00000377671; OTTHUMT00000377706; OTTHUMT00…	annexin A6	chr5	-	Multiple_Complex	151100706	151157882
TC0200010421.hg.1	AOX1	2.03	6.97	5.95	0.5	0.52	T	T	0.0101	0.7506	5.56e-14	3.79e-12	T	NM_001159; ENST00000260930; ENST00000374700; ENST00000439380; ENST00000454629; ENST00000465297; ENST00000472553; ENST00000485106; ENST00000485965; BC117179; BC117181; OTTHUMT00000335844; OTTHUMT00000335845; OTTHUMT00000335846; OTTHUMT00000335847; OTTHUMT00000335848; OTTHUMT00000335849; OTTHUMT00000335850; OTTHUMT00000335851	aldehyde oxidase 1	chr2	+	Multiple_Complex	200585868	200677064
TC0600008539.hg.1	CD109	6.79	7.26	4.49	0.21	0.26	T	F	2.51e-10	5.59e-07	1.12e-20	3.23e-17	F	NM_001159587; NM_001159588; NM_133493; ENST00000287097; ENST00000422508; ENST00000437994; ENST00000474094; OTTHUMT00000041230; OTTHUMT00000041231	CD109 molecule	chr6	+	Multiple_Complex	73695785	73828317
TC1500009984.hg.1	NPTN	2.09	11.46	10.39	0.26	0.3	T	T	0.0005	0.1316	5.93e-15	5.71e-13	T	NM_001161363; NM_001161364; NM_012428; NM_017455; ENST00000345330; ENST00000351217; ENST00000561898; ENST00000562924; ENST00000563691; ENST00000563753; ENST00000564551; ENST00000565282; ENST00000565325; ENST00000567198; BC105979; BC117462; BC143880; BC143881; OTTHUMT00000268980; OTTHUMT00000268981; OTTHUMT00000420123; OTTHUMT00000420124; OTTHUMT00000420125; OTTHUMT00000420146; OTTHUMT00000420147;…	neuroplastin	chr15	-	Multiple_Complex	73560003	73634134
TC0700010321.hg.1	ETV1	2.01	14.1	13.09	0.41	0.16	T	T	0.0185	0.9076	0.0134	0.0318	T	NM_001163147; NM_001163148; NM_001163149; NM_001163150; NM_001163151; NM_001163152; NM_004956; NR_120445; ENST00000242066; ENST00000399357; ENST00000403527; ENST00000403685; ENST00000405192; ENST00000405218; ENST00000405358; ENST00000420159; ENST00000421381; ENST00000430479; ENST00000431887; ENST00000433547; ENST00000438956; ENST00000443137; ENST00000443608; ENST00000460438; ENST00000472931; ENST…	ets variant 1	chr7	-	Multiple_Complex	13891228	13991425
TC0700009134.hg.1	CPA4	5.43	8.18	5.74	0.2	0.12	T	T	2.67e-05	0.0133	3.92e-14	2.84e-12	T	NM_001163446; NM_016352; ENST00000222482; ENST00000445470; ENST00000470542; ENST00000473956; ENST00000474254; ENST00000486598; ENST00000488025; ENST00000490117; ENST00000492072; ENST00000493259; ENST00000497388; BC052289; OTTHUMT00000349725; OTTHUMT00000349726; OTTHUMT00000349727; OTTHUMT00000349729; OTTHUMT00000349730; OTTHUMT00000349731; OTTHUMT00000349732; OTTHUMT00000349733; OTTHUMT0000034973…	carboxypeptidase A4	chr7	+	Multiple_Complex	130293134	130324180
TC1400009147.hg.1	PYGL	2.27	9.76	8.58	0.21	0.23	T	T	5.29e-05	0.0244	2.22e-14	1.74e-12	T	NM_001163940; NM_002863; ENST00000216392; ENST00000528757; ENST00000530336; ENST00000532107; ENST00000532462; ENST00000544180; ENST00000553872; BC009895; BC082229; BC095850; BC110791; OTTHUMT00000390652; OTTHUMT00000390653; OTTHUMT00000390654; OTTHUMT00000390655; OTTHUMT00000390657; OTTHUMT00000411197; OTTHUMT00000411198	phosphorylase, glycogen, liver	chr14	-	Multiple_Complex	50857891	50944736
TC0Y00006651.hg.1	NLGN4Y	2.14	6.89	5.79	0.3	0.14	T	T	0.0024	0.3934	1.85e-15	2.09e-13	T	NM_001164238; NM_001206850; NM_014893; NR_028319; NR_046355; ENST00000297967; ENST00000339174; ENST00000355905; ENST00000382868; ENST00000382872; ENST00000413217; ENST00000471252; ENST00000476359; ENST00000481089; BC113525; BC113551; OTTHUMT00000089061; OTTHUMT00000089062; OTTHUMT00000089063; OTTHUMT00000089064; OTTHUMT00000089065; OTTHUMT00000089066; OTTHUMT00000089067; OTTHUMT00000089068; uc004…	neuroligin 4, Y-linked	chrY	+	Multiple_Complex	14522608	14845650
TC1900007839.hg.1	FXYD5	8.48	11.56	8.47	0.77	0.5	T	T	1.49e-07	0.0001	1.17e-14	1.01e-12	T	NM_001164605; NM_014164; NM_144779; NR_028406; ENST00000342879; ENST00000392217; ENST00000392218; ENST00000392219; ENST00000423817; ENST00000496493; ENST00000541435; ENST00000543307; ENST00000586925; ENST00000588699; ENST00000590686; ENST00000591716; ENST00000592290; BC009642; OTTHUMT00000109443; OTTHUMT00000109444; OTTHUMT00000109445; OTTHUMT00000109446; OTTHUMT00000109447; OTTHUMT00000460660; O…	FXYD domain containing ion transport regulator 5	chr19	+	Multiple_Complex	35154722	35169885
TC0400008943.hg.1	EDNRA	6.29	6.89	4.24	0.67	0.45	T	F	2.54e-06	0.0017	1.01e-15	1.26e-13	F	NM_001166055; NM_001256283; NM_001957; NR_045958; ENST00000324300; ENST00000358556; ENST00000503721; ENST00000506066; ENST00000510697; ENST00000511804; ENST00000514245; BC022511; OTTHUMT00000364635; OTTHUMT00000364636; OTTHUMT00000364637; OTTHUMT00000364638; OTTHUMT00000364639; OTTHUMT00000364640; uc010ipg.2	endothelin receptor type A	chr4	+	Multiple_Complex	147480917	147544954
TC0100009181.hg.1	PLPPR4	2.27	6.39	5.21	0.39	0.25	T	F	0.0162	0.8826	3.52e-07	3.24e-06	F	NM_001166252; NM_014839; ENST00000370184; ENST00000370185; ENST00000457765	phospholipid phosphatase related 4	chr1	+	Multiple_Complex	99263953	99309590
TC0300009815.hg.1	LPP	6.82	9.08	6.31	0.76	0.3	T	T	1.7e-06	0.0012	3.01e-15	3.15e-13	T	NM_001167671; NM_001167672; NM_005578; ENST00000414139; ENST00000415906; ENST00000416784; ENST00000420410; ENST00000426274; ENST00000430340; ENST00000443217; ENST00000448637; ENST00000454789; ENST00000457242; ENST00000459897; ENST00000462758; ENST00000471917; ENST00000474472; ENST00000483938; ENST00000484468; ENST00000487347; ENST00000494044; ENST00000494233; ENST00000617246; ENST00000618621; BC1…	LIM domain containing preferred translocation partner in lipoma	chr3	+	Multiple_Complex	188153284	188890671
TC0300013896.hg.1	MFSD1	3	10.43	8.85	0.53	0.27	T	T	2.22e-05	0.0113	4.61e-16	6.53e-14	T	NM_001167903; NM_001289406; NM_001289407; NM_022736; NR_110328; ENST00000264266; ENST00000392813; ENST00000415822; ENST00000465235; ENST00000465624; ENST00000468409; ENST00000471266; ENST00000471500; ENST00000474670; ENST00000476860; ENST00000477743; ENST00000480292; ENST00000482835; ENST00000484166; ENST00000489639; ENST00000622669; BC030542; BC042197; OTTHUMT00000352363; OTTHUMT00000352364; OTT…	major facilitator superfamily domain containing 1	chr3	+	Multiple_Complex	158801865	158829719
TC0300009855.hg.1	IL1RAP	2.45	5.94	4.64	0.14	0.54	T	T	0.0003	0.0866	1.69e-14	1.37e-12	T	NM_001167928; NM_001167929; NM_001167930; NM_001167931; NM_002182; NM_134470; ENST00000072516; ENST00000317757; ENST00000342550; ENST00000412080; ENST00000412504; ENST00000413869; ENST00000422485; ENST00000422625; ENST00000422940; ENST00000434491; ENST00000439062; ENST00000443369; ENST00000447382; ENST00000453359; ENST00000461629; ENST00000465496; ENST00000473566; ENST00000482913; BC053621; OTTHU…	interleukin 1 receptor accessory protein	chr3	+	Multiple_Complex	190514051	190659750
TC0600006967.hg.1	EDN1	2.07	7.2	6.15	0.37	0.23	T	T	0.0116	0.7881	1.12e-05	6.8e-05	T	NM_001168319; NM_001955; ENST00000379375; BC009720; OTTHUMT00000039872	endothelin 1	chr6	+	Multiple_Complex	12290296	12297194
TC0500007201.hg.1	OSMR	6.02	7.62	5.03	0.55	0.19	T	F	8.13e-10	1.49e-06	3.29e-20	6.38e-17	F	NM_001168355; NM_003999; ENST00000274276; ENST00000502536; ENST00000508882; ENST00000509237; ENST00000513831; BC125209; BC125210; OTTHUMT00000207609; OTTHUMT00000366997; OTTHUMT00000366998; OTTHUMT00000366999; OTTHUMT00000367000; uc003jlm.2; uc003jln.2	oncostatin M receptor	chr5	+	Multiple_Complex	38845858	38945596
TC0200012499.hg.1	MCFD2	2.05	11.84	10.8	0.11	0.18	T	T	0.0069	0.6526	6.93e-14	4.59e-12	T	NM_001171506; NM_001171507; NM_001171508; NM_001171509; NM_001171510; NM_001171511; NM_139279; ENST00000319466; ENST00000409105; ENST00000409147; ENST00000409207; ENST00000409218; ENST00000409800; ENST00000409913; ENST00000409973; ENST00000412438; ENST00000417180; ENST00000434262; ENST00000444761; ENST00000470873; ENST00000477791; ENST00000479225; ENST00000487121; ENST00000493804; BC037845; BC040…	multiple coagulation factor deficiency 2	chr2	-	Multiple_Complex	46901870	46941855
TC0600007792.hg.1	PPARD	2.58	6.77	5.4	0.42	0.36	T	T	0.0004	0.1116	7.88e-16	1.02e-13	T	NM_001171818; NM_001171819; NM_001171820; NM_006238; NM_177435; ENST00000311565; ENST00000337400; ENST00000360694; ENST00000418635; ENST00000448077; BC002715; BC007578; OTTHUMT00000040288; OTTHUMT00000040289; uc003okm.3; uc011dtb.2; uc011dtc.2	peroxisome proliferator-activated receptor delta	chr6	+	Multiple_Complex	35342558	35428191
TC1000007959.hg.1	CDH23	-2.92	8.13	9.68	0.86	0.7	T	T	0.0094	0.7283	2.24e-13	1.26e-11	T	NM_001171930; NM_001171931; NM_001171932; NM_001171933; NM_001171934; NM_001171935; NM_001171936; NM_022124; NM_052836; ENST00000224721; ENST00000299366; ENST00000398788; ENST00000398792; ENST00000398809; ENST00000398842; ENST00000442677; ENST00000461841; ENST00000466757; ENST00000470494; ENST00000475158; ENST00000616684; ENST00000619887; ENST00000622827; OTTHUMT00000051227; OTTHUMT00000051228; O…	cadherin-related 23	chr10	+	Multiple_Complex	71396934	71815947
TC0100008807.hg.1	NEXN	6.64	8.66	5.93	0.55	0.55	T	T	2.95e-08	3.21e-05	2.71e-17	6.58e-15	T	NM_001172309; NM_144573; ENST00000330010; ENST00000334785; ENST00000342754; ENST00000401035; ENST00000440324; ENST00000464998; ENST00000470735; ENST00000480732; BC111395; BC114444; BC114445; OTTHUMT00000097549; OTTHUMT00000097550; OTTHUMT00000097551; OTTHUMT00000097552; OTTHUMT00000097553; OTTHUMT00000097554; OTTHUMT00000099423	nexilin (F actin binding protein)	chr1	+	Multiple_Complex	77888513	77943895
TC1200009892.hg.1	OLR1	2.48	6.48	5.17	0.6	0.17	T	T	0.0147	0.8572	1.02e-08	1.43e-07	T	NM_001172632; NM_001172633; NM_002543; ENST00000309539; ENST00000339968; ENST00000432556; ENST00000536989; ENST00000538745; ENST00000538873; ENST00000539518; ENST00000543414; ENST00000543993; ENST00000544577; ENST00000545927; BC022295; OTTHUMT00000400091; OTTHUMT00000400092; OTTHUMT00000400094; OTTHUMT00000400095; OTTHUMT00000400096; OTTHUMT00000400097; OTTHUMT00000400100; OTTHUMT00000400101; OTT…	oxidized low density lipoprotein (lectin-like) receptor 1	chr12	-	Multiple_Complex	10158300	10172191
TC0700008873.hg.1	CAV1	49.14	11.09	5.47	0.7	0.5	T	T	6.78e-12	2.2e-08	4.41e-20	7.3e-17	T	NM_001172895; NM_001172896; NM_001172897; NM_001753; ENST00000341049; ENST00000393467; ENST00000393468; ENST00000393470; ENST00000405348; ENST00000451122; ENST00000456473; ENST00000489856; ENST00000614113; BC082246; OTTHUMT00000059734; OTTHUMT00000141423; OTTHUMT00000141424; OTTHUMT00000141425; OTTHUMT00000315775; OTTHUMT00000316596; OTTHUMT00000316597; OTTHUMT00000319688	caveolin 1	chr7	+	Multiple_Complex	116524785	116561185
TC0X00009869.hg.1	ARHGEF9; ARHGEF9-IT1	2.11	7.16	6.09	0.14	0.49	T	T	0.01	0.7496	1.56e-13	9.22e-12	T	NM_001173479; NM_001173480; NM_015185; NR_046803; ENST00000253401; ENST00000374870; ENST00000374872; ENST00000374878; ENST00000420917; ENST00000437457; ENST00000466925; ENST00000495564; ENST00000498761; ENST00000623417; ENST00000623517; ENST00000623566; ENST00000623951; ENST00000624210; ENST00000624355; ENST00000624387; ENST00000624538; ENST00000624783; ENST00000624843; ENST00000625116; BC117406;…	Cdc42 guanine nucleotide exchange factor 9; ARHGEF9 intronic transcript 1	chrX	-	Multiple_Complex	63634967	63809274
TC1400007227.hg.1	LGALS3	3.27	8.06	6.35	0.61	0.05	T	T	0.0075	0.6718	1.92e-13	1.1e-11	T	NM_001177388; NM_002306; NR_003225; ENST00000254301; ENST00000553493; ENST00000553755; ENST00000554715; ENST00000556263; ENST00000556322; ENST00000556438; BC001120; BC053667; BC068068; OTTHUMT00000411308; OTTHUMT00000411309; OTTHUMT00000411310; OTTHUMT00000411311; OTTHUMT00000411312; OTTHUMT00000411313; OTTHUMT00000411314	lectin, galactoside-binding, soluble, 3	chr14	+	Multiple_Complex	55124110	55145430
TC0X00009890.hg.1	ZC4H2	2.48	6.65	5.34	0.24	0.1	T	T	0.0004	0.1189	1.81e-14	1.45e-12	T	NM_001178032; NM_001178033; NM_001243804; NM_018684; NR_045044; ENST00000337990; ENST00000374839; ENST00000447788; ENST00000476032; ENST00000488406; ENST00000488608; ENST00000488831; ENST00000492653; BC004411; OTTHUMT00000056958; OTTHUMT00000056959; OTTHUMT00000056960; OTTHUMT00000056961; OTTHUMT00000056962; OTTHUMT00000056963; OTTHUMT00000056964; uc011mow.2	zinc finger, C4H2 domain containing	chrX	-	Multiple_Complex	64915802	65034744
TC0100014988.hg.1	F3	28.98	9.8	4.95	0.64	0.12	T	F	2.03e-10	4.6e-07	7.59e-18	2.44e-15	F	NM_001178096; NM_001993; ENST00000334047; ENST00000370207; ENST00000478217; ENST00000480356; BC011029; OTTHUMT00000029593; OTTHUMT00000029594; OTTHUMT00000029595; OTTHUMT00000029596	coagulation factor III (thromboplastin, tissue factor)	chr1	-	Multiple_Complex	94529176	94541857
TC0500011852.hg.1	LOX	11.32	13.24	9.74	0.57	0.61	T	T	2.3e-08	2.58e-05	6.58e-14	4.38e-12	T	NM_001178102; NM_002317; ENST00000231004; ENST00000503759; ENST00000505593; ENST00000508067; ENST00000513319; BC074820; BC074872; BC089436; OTTHUMT00000250887; OTTHUMT00000371232; OTTHUMT00000371233; OTTHUMT00000371235; OTTHUMT00000371236	lysyl oxidase	chr5	-	Multiple_Complex	122063195	122078360
TC0700011658.hg.1	SEMA3E	2.25	6.25	5.08	0.82	0.64	T	T	0.0173	0.8966	0.0051	0.0139	T	NM_001178129; NM_012431; ENST00000307792; ENST00000427262; ENST00000442159; ENST00000453333; BC140706; BC144338; BC152458; OTTHUMT00000336606; OTTHUMT00000336607; OTTHUMT00000342240; OTTHUMT00000342241	sema domain, immunoglobulin domain (Ig), short basic domain, secreted, (semaphorin) 3E	chr7	-	Coding	83363904	83649163
TC0400010465.hg.1	UGDH	2.49	11.54	10.23	0.07	0.22	T	T	0.0005	0.1413	4.18e-14	2.99e-12	T	NM_001184700; NM_001184701; NM_003359; ENST00000316423; ENST00000501493; ENST00000503779; ENST00000505698; ENST00000506179; ENST00000507089; ENST00000509391; ENST00000510490; ENST00000510881; ENST00000514106; ENST00000515021; ENST00000515398; BC022781; OTTHUMT00000216818; OTTHUMT00000361007; OTTHUMT00000361008; OTTHUMT00000361009; OTTHUMT00000361010; OTTHUMT00000361011; OTTHUMT00000361012; OTTHUM…	UDP-glucose 6-dehydrogenase	chr4	-	Multiple_Complex	39498755	39528311
TC0300009126.hg.1	GYG1	2.54	7.96	6.62	0.75	0.2	T	T	0.0097	0.74	1.92e-13	1.1e-11	T	NM_001184720; NM_001184721; NM_004130; ENST00000296048; ENST00000345003; ENST00000461191; ENST00000465547; ENST00000469873; ENST00000473005; ENST00000478067; ENST00000479119; ENST00000483267; ENST00000484197; ENST00000488851; ENST00000492285; ENST00000497528; ENST00000627418; BC000033; OTTHUMT00000356046; OTTHUMT00000356047; OTTHUMT00000356048; OTTHUMT00000356049; OTTHUMT00000356051; OTTHUMT00000…	glycogenin 1	chr3	+	Multiple_Complex	148991341	149027669
TC2200006945.hg.1	SEZ6L	2.05	11.01	9.97	0.51	0.72	T	T	0.0008	0.1942	1.15e-13	7.07e-12	T	NM_001184773; NM_001184774; NM_001184775; NM_001184776; NM_001184777; NM_021115; ENST00000248933; ENST00000343706; ENST00000360929; ENST00000402979; ENST00000403121; ENST00000404234; ENST00000483291; ENST00000494013; ENST00000529632; ENST00000629590; BC126115; BC143851; BC143854; OTTHUMT00000320355; OTTHUMT00000320356; OTTHUMT00000320357; OTTHUMT00000320358; OTTHUMT00000320359; OTTHUMT00000320360…	seizure related 6 homolog (mouse)-like	chr22	+	Multiple_Complex	26169474	26383597
TC1900010818.hg.1	PSG1	3.74	7.04	5.13	0.45	0.33	T	T	0.0051	0.569	2.97e-10	6.39e-09	T	NM_001184825; NM_001184826; NM_001297773; NM_006905; ENST00000244296; ENST00000312439; ENST00000403380; ENST00000436291; ENST00000595124; ENST00000595356; ENST00000595930; ENST00000597058; ENST00000601073; ENST00000601456; ENST00000602039; BC022338; BC058285; uc002ovd.1	pregnancy specific beta-1-glycoprotein 1	chr19	-	Multiple_Complex	42866460	42879822
TC0200015976.hg.1	SP110	5.09	6.84	4.49	0.3	0.28	T	T	0.0004	0.1193	4.52e-13	2.28e-11	T	NM_001185015; NM_004509; NM_004510; NM_080424; ENST00000258381; ENST00000258382; ENST00000358662; ENST00000392048; ENST00000409815; ENST00000416610; ENST00000455674; ENST00000462232; ENST00000463022; ENST00000477068; ENST00000480916; ENST00000483067; ENST00000486146; ENST00000489597; ENST00000490880; ENST00000540870; BC019059; OTTHUMT00000256915; OTTHUMT00000332413; OTTHUMT00000332414; OTTHUMT000…	SP110 nuclear body protein	chr2	-	Multiple_Complex	230167293	230225729
TC0100015102.hg.1	COL11A1	3.85	6.67	4.72	0.4	0.25	T	T	2.44e-06	0.0016	6.11e-17	1.27e-14	T	NM_001190709; NM_001854; NM_080629; NM_080630; ENST00000353414; ENST00000358392; ENST00000370096; ENST00000427239; ENST00000447608; ENST00000461720; ENST00000465209; ENST00000470170; ENST00000475980; ENST00000512756; BC117697; OTTHUMT00000029997; OTTHUMT00000029998; OTTHUMT00000029999; OTTHUMT00000030000; OTTHUMT00000030001; OTTHUMT00000030086; OTTHUMT00000030087; OTTHUMT00000360666; uc001dum.3	collagen, type XI, alpha 1	chr1	-	Multiple_Complex	102876467	103108496
TC0500010788.hg.1	IL6ST	53.85	11.69	5.94	0.74	0.48	T	T	3.13e-14	2.5e-10	3.78e-21	1.55e-17	T	NM_001190981; NM_002184; NM_175767; NR_120480; ENST00000336909; ENST00000381286; ENST00000381287; ENST00000381293; ENST00000381294; ENST00000381298; ENST00000396816; ENST00000423954; ENST00000502326; ENST00000503773; ENST00000506241; ENST00000522633; ENST00000523039; ENST00000577363; ENST00000583149; BC117402; BC117404; OTTHUMT00000214146; OTTHUMT00000368494; OTTHUMT00000368495; OTTHUMT0000036849…	interleukin 6 signal transducer	chr5	-	Multiple_Complex	55935095	55994993
TC1000008800.hg.1	GSTO1	2.32	9.13	7.92	0.34	0.44	T	T	0.0005	0.1334	7.22e-15	6.72e-13	T	NM_001191002; NM_001191003; NM_004832; ENST00000369710; ENST00000369713; ENST00000432659; ENST00000445155; ENST00000470554; ENST00000493946; ENST00000539281; BC000127; OTTHUMT00000050193; OTTHUMT00000050194; OTTHUMT00000050195; OTTHUMT00000050196; OTTHUMT00000050197	glutathione S-transferase omega 1	chr10	+	Multiple_Complex	104235356	104267464
TC0700010671.hg.1	PDE1C	9.05	9.29	6.12	0.55	0.46	T	T	2.17e-08	2.52e-05	2.06e-16	3.29e-14	T	NM_001191056; NM_001191057; NM_001191058; NM_001191059; NM_005020; ENST00000321453; ENST00000396182; ENST00000396184; ENST00000396189; ENST00000396191; ENST00000396193; ENST00000464881; ENST00000478736; ENST00000479980; ENST00000482681; ENST00000495221; BC022479; BC022525; OTTHUMT00000215075; OTTHUMT00000215076; OTTHUMT00000215077; OTTHUMT00000328456; OTTHUMT00000328457; OTTHUMT00000328458; OTTHU…	phosphodiesterase 1C, calmodulin-dependent 70kDa	chr7	-	Multiple_Complex	31751179	32299404
TC1500006788.hg.1	GREM1	7.79	12.56	9.6	0.47	0.14	T	T	3.78e-09	5.81e-06	2.61e-19	2.14e-16	T	NM_001191322; NM_001191323; NM_013372; ENST00000560677; ENST00000560830; ENST00000622074; BC069525; BC093778; BC101611; OTTHUMT00000251455; OTTHUMT00000417302; OTTHUMT00000417303	gremlin 1, DAN family BMP antagonist	chr15	+	Multiple_Complex	32717974	32745107
TC1600007448.hg.1	CORO1A	2.06	11.15	10.11	0.28	0.06	T	T	0.0003	0.1043	2.77e-14	2.1e-12	T	NM_001193333; NM_007074; ENST00000219150; ENST00000561815; ENST00000561849; ENST00000562129; ENST00000563778; ENST00000564446; ENST00000564768; ENST00000565497; ENST00000566619; ENST00000567034; ENST00000568763; ENST00000568982; ENST00000569203; ENST00000569469; ENST00000569970; ENST00000570045; ENST00000570244; BC110374; BC126385; BC126387; OTTHUMT00000255195; OTTHUMT00000434058; OTTHUMT00000434…	coronin, actin binding protein, 1A	chr16	+	Multiple_Complex	30182827	30189254
TC1200010252.hg.1	TMTC1	7.21	9.66	6.81	1	0.42	T	T	6.77e-06	0.0039	8.01e-15	7.33e-13	T	NM_001193451; NM_175861; ENST00000256062; ENST00000319685; ENST00000539277; ENST00000546582; ENST00000550354; ENST00000551659; ENST00000552618; ENST00000552925; ENST00000553189; BC042083; OTTHUMT00000403503; OTTHUMT00000403505; OTTHUMT00000403506; OTTHUMT00000403507; OTTHUMT00000403508; OTTHUMT00000403509; OTTHUMT00000403510; OTTHUMT00000403511; OTTHUMT00000403512	transmembrane and tetratricopeptide repeat containing 1	chr12	-	Multiple_Complex	29500813	29784759
TC0400007609.hg.1	REST	3.76	6.26	4.35	0.59	0.45	T	F	9e-06	0.0051	3.87e-16	5.66e-14	F	NM_001193508; NM_005612; ENST00000309042; ENST00000503522; ENST00000511065; ENST00000514063; ENST00000611211; ENST00000612429; ENST00000616975; ENST00000619101; ENST00000622863; BC132859; BC136491; OTTHUMT00000250691; OTTHUMT00000362229; OTTHUMT00000362230; OTTHUMT00000362231	RE1-silencing transcription factor	chr4	+	Multiple_Complex	56907876	56935844
TC0100016917.hg.1	CSRP1	3.27	13.54	11.84	0.69	0.41	T	T	2.67e-05	0.0133	8.78e-12	2.99e-10	T	NM_001193570; NM_001193571; NM_001193572; NM_004078; ENST00000340006; ENST00000367306; ENST00000458271; ENST00000471596; ENST00000481851; ENST00000524951; ENST00000526256; ENST00000526317; ENST00000526723; ENST00000527573; ENST00000527662; ENST00000529975; ENST00000530120; ENST00000531916; ENST00000532313; ENST00000532460; ENST00000533188; ENST00000533402; ENST00000533432; BC032493; OTTHUMT000000…	cysteine and glycine-rich protein 1	chr1	-	Multiple_Complex	201483530	201509456
TC1200010968.hg.1	DDIT3	-2.45	8.92	10.22	0.26	0.3	T	T	0.006	0.6014	3.8e-08	4.56e-07	T	NM_001195053; NM_001195054; NM_001195055; NM_001195056; NM_001195057; NM_004083; ENST00000346473; ENST00000547303; ENST00000547526; ENST00000551116; ENST00000552740; ENST00000618206; ENST00000623876; BC003637; OTTHUMT00000407134; OTTHUMT00000407135; OTTHUMT00000407136; OTTHUMT00000407137; OTTHUMT00000407138; OTTHUMT00000407139	DNA-damage-inducible transcript 3	chr12	-	Coding	57516588	57520517
TC0600010542.hg.1	SERPINB6	12.68	8.32	4.66	0.79	0.38	T	T	3.05e-10	6.67e-07	1.22e-19	1.27e-16	T	NM_001195291; NM_001271822; NM_001271823; NM_001271824; NM_001271825; NM_001297699; NM_001297700; NM_004568; ENST00000335686; ENST00000380520; ENST00000380524; ENST00000380529; ENST00000380539; ENST00000380546; ENST00000612421; ENST00000616722; BC001394; BC098564; OTTHUMT00000043421; OTTHUMT00000043422; OTTHUMT00000043423; OTTHUMT00000043424; OTTHUMT00000043425; OTTHUMT00000043426; uc003muk.3	serpin peptidase inhibitor, clade B (ovalbumin), member 6	chr6	-	Multiple_Complex	2940064	2972165
TC0500013216.hg.1	ARL14EPL	-2.15	5.89	7	0.47	0.52	T	T	0.0191	0.9145	5.06e-10	1.02e-08	T	NM_001195581; ENST00000601302	ADP-ribosylation factor like GTPase 14 effector protein like	chr5	+	Multiple_Complex	116051466	116060118
TC0900007006.hg.1	PRSS3	2.52	8.85	7.52	0.83	0.26	T	T	0.0132	0.8209	2.43e-06	1.78e-05	T	NM_001197097; NM_001197098; NM_002771; NM_007343; ENST00000342836; ENST00000361005; ENST00000379405; ENST00000429677; ENST00000457896; ENST00000468152; ENST00000477653; ENST00000495682; BC069476; BC069494; OTTHUMT00000052119; OTTHUMT00000052120; OTTHUMT00000052121; OTTHUMT00000052122; OTTHUMT00000052123; OTTHUMT00000052124	protease, serine, 3	chr9	+	Multiple_Complex	33750466	33799231
TC1600009947.hg.1	HIRIP3	-2.09	7.55	8.62	0.51	0.38	T	T	0.048	0.9999	1.46e-05	8.55e-05	T	NM_001197323; NM_003609; ENST00000279392; ENST00000563053; ENST00000563680; ENST00000564026; ENST00000565996; ENST00000566471; ENST00000568880; BC000588; OTTHUMT00000255160; OTTHUMT00000435317; OTTHUMT00000435318; OTTHUMT00000435319; OTTHUMT00000435320; OTTHUMT00000435321; OTTHUMT00000435322	HIRA interacting protein 3	chr16	-	Multiple_Complex	29992321	29996436
TC0600008972.hg.1	PRDM1	2.21	6.75	5.61	0.45	0.46	T	T	0.0031	0.4499	1.24e-11	4.04e-10	T	NM_001198; NM_182907; ENST00000369089; ENST00000369091; ENST00000369096; ENST00000424894; ENST00000450060; ENST00000481163; ENST00000489365; ENST00000613999; BC103832; BC103833; BC103834; BC103835; OTTHUMT00000041661; OTTHUMT00000041662; OTTHUMT00000041663; OTTHUMT00000327265; OTTHUMT00000327266; OTTHUMT00000327267; OTTHUMT00000327268	PR domain containing 1, with ZNF domain	chr6	+	Multiple_Complex	106086320	106109939
TC1100012957.hg.1	TRIM22	3.38	7.21	5.45	0.21	0.18	T	T	3.96e-08	4.23e-05	2.82e-20	5.81e-17	T	NM_001199573; NM_006074; ENST00000379965; ENST00000414641; ENST00000414897; ENST00000425490; ENST00000450670; ENST00000454828; ENST00000460454; ENST00000480395; ENST00000493494; BC022281; BC035582; OTTHUMT00000143387; OTTHUMT00000143388; OTTHUMT00000143389; OTTHUMT00000143390; OTTHUMT00000143391; OTTHUMT00000143392; OTTHUMT00000143393; OTTHUMT00000143394; OTTHUMT00000143395	tripartite motif containing 22	chr11	+	Multiple_Complex	5689587	5715043
TC0200008062.hg.1	ACTG2	5.1	10.03	7.68	0.81	0.28	T	T	4.26e-05	0.02	1.2e-11	3.91e-10	T	NM_001199893; NM_001615; ENST00000345517; ENST00000409624; ENST00000409731; ENST00000409918; ENST00000429756; ENST00000438902; ENST00000442912; ENST00000468543; ENST00000473016; BC012617; OTTHUMT00000252044; OTTHUMT00000328085; OTTHUMT00000328086; OTTHUMT00000328087; OTTHUMT00000328089; OTTHUMT00000328090; OTTHUMT00000328091; OTTHUMT00000328092; OTTHUMT00000328093	actin, gamma 2, smooth muscle, enteric	chr2	+	Multiple_Complex	73892314	73919865
TC1100012681.hg.1	SIAE	2.93	6.83	5.28	0.41	0.85	T	T	0.0098	0.7423	3.65e-11	1.03e-09	T	NM_001199922; NM_170601; ENST00000263593; ENST00000436137; ENST00000525730; ENST00000533613; ENST00000545756; ENST00000618733; BC068450; OTTHUMT00000387070; OTTHUMT00000387071; OTTHUMT00000387072; OTTHUMT00000387073; OTTHUMT00000473775	sialic acid acetylesterase	chr11	-	Multiple_Complex	124633113	124695707
TC0100015234.hg.1	SLC16A4	4.91	7.81	5.51	0.62	0.24	T	T	1.48e-05	0.0079	1.33e-15	1.59e-13	T	NM_001201546; NM_001201547; NM_001201548; NM_001201549; NM_004696; ENST00000369779; ENST00000369781; ENST00000437429; ENST00000461647; ENST00000467986; ENST00000472422; ENST00000492412; ENST00000497687; ENST00000528649; ENST00000541986; BC021664; OTTHUMT00000031115; OTTHUMT00000031955; OTTHUMT00000031956; OTTHUMT00000031957; OTTHUMT00000031958; OTTHUMT00000031959; OTTHUMT00000031960; OTTHUMT00000…	solute carrier family 16, member 4	chr1	-	Multiple_Complex	110362848	110391082
TC1700009637.hg.1	PLSCR3; TMEM256; TMEM256-PLSCR3	2.61	7.1	5.71	0.08	0.28	T	T	0.0005	0.1494	3.48e-16	5.18e-14	T	NM_001201576; NM_020360; NM_152766; NR_037719; ENST00000302422; ENST00000324822; ENST00000535512; ENST00000571078; ENST00000571541; ENST00000571802; ENST00000573070; ENST00000573213; ENST00000573774; ENST00000574401; ENST00000575427; ENST00000575434; ENST00000575543; ENST00000576017; ENST00000576201; ENST00000576362; ENST00000619711; BC011735; BC030270; BC093026; OTTHUMT00000256404; OTTHUMT000004…	phospholipid scramblase 3; transmembrane protein 256; TMEM256-PLSCR3 readthrough (NMD candidate)	chr17	-	Multiple_Complex	7389727	7404137
TC0100009908.hg.1	ECM1	5.45	9.23	6.79	0.81	0.49	T	T	5.39e-06	0.0033	1.39e-11	4.44e-10	T	NM_001202858; NM_004425; NM_022664; ENST00000346569; ENST00000369047; ENST00000369049; ENST00000470432; ENST00000490346; ENST00000496744; ENST00000498579; BC023505; OTTHUMT00000035832; OTTHUMT00000035833; OTTHUMT00000035834; OTTHUMT00000035835; OTTHUMT00000087250; OTTHUMT00000087251; OTTHUMT00000087252	extracellular matrix protein 1	chr1	+	Multiple_Complex	150508011	150513789
TC0900011300.hg.1	TNFSF15	2.17	8.69	7.57	0.16	0.27	T	T	0.0007	0.1835	6.53e-08	7.35e-07	T	NM_001204344; NM_005118; ENST00000374044; ENST00000374045; BC069435; BC074940; BC074941; BC104462; BC104463; OTTHUMT00000055424; OTTHUMT00000055425	tumor necrosis factor (ligand) superfamily, member 15	chr9	-	Coding	114784635	114806128
TC0600008697.hg.1	NT5E	131.96	14.46	7.42	0.85	0.69	T	T	1.39e-14	1.35e-10	1.67e-19	1.53e-16	T	NM_001204813; NM_002526; ENST00000257770; ENST00000369646; ENST00000369651; ENST00000416334; ENST00000437581; BC065937; OTTHUMT00000041388; OTTHUMT00000041389; OTTHUMT00000041390; OTTHUMT00000041391; uc010kbr.3	5-nucleotidase, ecto (CD73)	chr6	+	Multiple_Complex	85449584	85495791
TC0300013962.hg.1	ANO10	10.84	8.49	5.05	0.41	0.5	T	T	1.55e-11	4.57e-08	1.18e-20	3.34e-17	T	NM_001204831; NM_001204832; NM_001204833; NM_001204834; NM_018075; ENST00000292246; ENST00000350459; ENST00000396091; ENST00000414522; ENST00000427171; ENST00000428472; ENST00000444344; ENST00000448045; ENST00000451430; ENST00000456438; ENST00000466658; OTTHUMT00000256649; OTTHUMT00000256650; OTTHUMT00000344331; OTTHUMT00000344332; OTTHUMT00000344333; OTTHUMT00000344334; OTTHUMT00000344370; OTTHU…	anoctamin 10	chr3	-	Multiple_Complex	43354859	43622068
TC1100009611.hg.1	JAM3	2.66	10.88	9.47	0.27	0.49	T	T	4.6e-05	0.0215	3.55e-13	1.86e-11	T	NM_001205329; NM_032801; ENST00000299106; ENST00000441717; ENST00000524969; ENST00000531302; ENST00000532165; ENST00000532252; ENST00000533711; ENST00000534549; BC012147; OTTHUMT00000393303; OTTHUMT00000393304; OTTHUMT00000393308; OTTHUMT00000393309; OTTHUMT00000393310; OTTHUMT00000393311; OTTHUMT00000393571; OTTHUMT00000393572	junctional adhesion molecule 3	chr11	+	Multiple_Complex	134068925	134152001
TC0100010244.hg.1	IFI16	22.28	9.36	4.88	0.37	0.12	T	F	7.98e-11	2.01e-07	2.26e-18	9.91e-16	F	NM_001206567; NM_005531; ENST00000295809; ENST00000340979; ENST00000359709; ENST00000368131; ENST00000368132; ENST00000426592; ENST00000447473; ENST00000448393; ENST00000474473; ENST00000483916; ENST00000493884; ENST00000562225; ENST00000566111; ENST00000567661; BC017059; OTTHUMT00000090101; OTTHUMT00000090102; OTTHUMT00000090104; OTTHUMT00000090105; OTTHUMT00000090106; OTTHUMT00000090107; OTTHUM…	interferon, gamma-inducible protein 16	chr1	+	Multiple_Complex	158999968	159055155
TC0100011454.hg.1	HSD11B1	2.03	6.77	5.75	0.04	0.27	T	T	0.05	0.9999	3.07e-10	6.56e-09	T	NM_001206741; NM_005525; NM_181755; ENST00000261465; ENST00000367027; ENST00000367028; ENST00000615289; BC012593; OTTHUMT00000088742; OTTHUMT00000088743; OTTHUMT00000473474	hydroxysteroid (11-beta) dehydrogenase 1	chr1	+	Multiple_Complex	209686178	209734950
TC0700008870.hg.1	CAV2	9.98	8.41	5.09	0.43	0.34	T	T	6.16e-09	8.71e-06	7.59e-15	7.02e-13	T	NM_001206747; NM_001206748; NM_001233; NM_198212; ENST00000222693; ENST00000343213; ENST00000393480; ENST00000460222; ENST00000462876; ENST00000465451; ENST00000467035; ENST00000472470; ENST00000477018; ENST00000478226; ENST00000484871; ENST00000485561; ENST00000490906; ENST00000495841; ENST00000498493; BC005256; OTTHUMT00000059735; OTTHUMT00000141426; OTTHUMT00000257941; OTTHUMT00000268467; OTTH…	caveolin 2	chr7	+	Multiple_Complex	116287380	116508541
TC1100008469.hg.1	SERPINH1	5.87	9.17	6.62	0.2	0.19	T	T	1.37e-06	0.001	1.21e-16	2.19e-14	T	NM_001207014; NM_001235; ENST00000358171; ENST00000524558; ENST00000525492; ENST00000525611; ENST00000525876; ENST00000526242; ENST00000526397; ENST00000526638; ENST00000528760; ENST00000528990; ENST00000529643; ENST00000530284; ENST00000532356; ENST00000533449; ENST00000533603; BC014623; BC036298; BC070087; OTTHUMT00000383605; OTTHUMT00000383606; OTTHUMT00000383608; OTTHUMT00000383610; OTTHUMT00…	serpin peptidase inhibitor, clade H (heat shock protein 47), member 1, (collagen binding protein 1)	chr11	+	Multiple_Complex	75562056	75572804
TC1100012165.hg.1	CASP4	8.42	7.82	4.75	0.77	0.03	T	T	5.12e-08	5.31e-05	6.3e-18	2.11e-15	T	NM_001225; NM_033306; ENST00000393150; ENST00000417440; ENST00000444739; ENST00000524843; ENST00000525116; ENST00000529183; ENST00000529565; ENST00000530309; ENST00000531333; ENST00000531546; ENST00000533252; ENST00000533730; ENST00000534356; ENST00000613196; BC017839; OTTHUMT00000387751; OTTHUMT00000387752; OTTHUMT00000387753; OTTHUMT00000387754; OTTHUMT00000387755; OTTHUMT00000387756; OTTHUMT00…	caspase 4	chr11	-	Multiple_Complex	104942866	104969436
TC2000006861.hg.1	RIN2	3.09	7.73	6.1	0.28	0.06	T	T	6.64e-05	0.0292	5.03e-16	7.03e-14	T	NM_001242581; NM_018993; ENST00000255006; ENST00000440354; ENST00000459721; ENST00000465815; ENST00000467569; ENST00000484638; ENST00000488077; BC128065; OTTHUMT00000078210; OTTHUMT00000078211; OTTHUMT00000078212; OTTHUMT00000078213; OTTHUMT00000078214; OTTHUMT00000078215	Ras and Rab interactor 2	chr20	+	Multiple_Complex	19886521	20002459
TC2000009250.hg.1	PLTP	3.16	7.68	6.02	0.69	0.19	T	T	0.0219	0.9457	4.86e-11	1.32e-09	T	NM_001242920; NM_001242921; NM_006227; NM_182676; ENST00000354050; ENST00000372420; ENST00000372431; ENST00000420868; ENST00000477313; BC005045; BC019847; BC019898; OTTHUMT00000080348; OTTHUMT00000080349; OTTHUMT00000354631; OTTHUMT00000354632; OTTHUMT00000354633	phospholipid transfer protein	chr20	-	Multiple_Complex	45898620	45912364
TC0600014257.hg.1	HLA-C	2.39	7.73	6.48	0.57	0.21	T	T	0.0007	0.1808	1.95e-15	2.19e-13	T	NM_001243042; ENST00000376228; ENST00000376237; ENST00000383329; ENST00000415537; ENST00000466892; ENST00000470363; ENST00000484378; ENST00000487245; ENST00000495835; BC002463; BC008457; BC033293; OTTHUMT00000076281; OTTHUMT00000258079; OTTHUMT00000258081; OTTHUMT00000258082; OTTHUMT00000258083; OTTHUMT00000258084; OTTHUMT00000258086; OTTHUMT00000258087; OTTHUMT00000258924	major histocompatibility complex, class I, C	chr6	-	Multiple_Complex	31268749	31272136
TC1300008573.hg.1	STARD13	3.19	7.49	5.81	0.28	0.2	T	T	3.67e-06	0.0023	9.07e-17	1.75e-14	T	NM_001243466; NM_001243474; NM_001243476; NM_052851; NM_178006; NM_178007; ENST00000255486; ENST00000336934; ENST00000344312; ENST00000399365; ENST00000439831; ENST00000487412; ENST00000491333; ENST00000498019; ENST00000567873; BC046563; OTTHUMT00000044437; OTTHUMT00000044438; OTTHUMT00000044439; OTTHUMT00000044440; OTTHUMT00000044441; OTTHUMT00000276118; OTTHUMT00000431924; OTTHUMT00000431925; O…	StAR-related lipid transfer domain containing 13	chr13	-	Multiple_Complex	33103135	33676835
TC1400009524.hg.1	ZFP36L1	4.32	8.84	6.73	0.52	0.38	T	T	1.49e-05	0.0079	7.9e-16	1.02e-13	T	NM_001244698; NM_001244701; NM_004926; ENST00000336440; ENST00000439696; ENST00000553375; ENST00000555997; ENST00000557022; ENST00000557086; BC018340; OTTHUMT00000413226; OTTHUMT00000413227; OTTHUMT00000413228; OTTHUMT00000413229; OTTHUMT00000413230; OTTHUMT00000413231	ZFP36 ring finger protein-like 1	chr14	-	Coding	68787655	68796294
TC0400012810.hg.1	MOB1B	2.11	8.13	7.05	0.22	0.23	T	T	0.0008	0.1883	4.13e-14	2.96e-12	T	NM_001244766; NM_001244767; NM_173468; ENST00000309395; ENST00000396051; ENST00000502869; ENST00000509041; BC038112; OTTHUMT00000362634; OTTHUMT00000362635; OTTHUMT00000362636; OTTHUMT00000362637	MOB kinase activator 1B	chr4	+	Multiple_Complex	70902326	70988174
TC0500013301.hg.1	DAB2	33.61	9.43	4.36	0.66	0.76	T	F	6.45e-11	1.72e-07	4.77e-19	3.22e-16	F	NM_001244871; NM_001343; ENST00000320816; ENST00000339788; ENST00000502388; ENST00000502879; ENST00000503513; ENST00000505968; ENST00000507539; ENST00000509337; ENST00000511536; ENST00000512525; ENST00000513052; ENST00000515269; ENST00000515700; ENST00000545653; BC003064; OTTHUMT00000367014; OTTHUMT00000367015; OTTHUMT00000367016; OTTHUMT00000367017; OTTHUMT00000367089; OTTHUMT00000367090; OTTHUM…	Dab, mitogen-responsive phosphoprotein, homolog 2 (Drosophila)	chr5	-	Multiple_Complex	39371674	39425233
TC0900010570.hg.1	FRMD3	2.05	11.36	10.32	0.54	0.22	T	T	0.0035	0.4777	2.52e-15	2.71e-13	T	NM_001244959; NM_001244960; NM_001244961; NM_001244962; NM_174938; ENST00000304195; ENST00000328788; ENST00000376434; ENST00000376438; ENST00000431299; ENST00000465485; ENST00000621208; BC037253; OTTHUMT00000052829; OTTHUMT00000052830; OTTHUMT00000052831; OTTHUMT00000052832; OTTHUMT00000052833; OTTHUMT00000157355; uc004amq.1; uc022biz.1	FERM domain containing 3	chr9	-	Multiple_Complex	83242990	83538546
TC0700012734.hg.1	CREB3L2	2.17	8.51	7.39	0.34	0.32	T	T	0.0292	0.9999	3.91e-13	2.02e-11	T	NM_001253775; NM_194071; ENST00000330387; ENST00000420629; ENST00000452463; ENST00000456390; ENST00000458726; ENST00000468127; ENST00000616381; ENST00000620715; BC110813; OTTHUMT00000341462; OTTHUMT00000341463; OTTHUMT00000341464; OTTHUMT00000341465; OTTHUMT00000341466; OTTHUMT00000341467	cAMP responsive element binding protein 3-like 2	chr7	-	Multiple_Complex	137874979	138002101
TC0400010785.hg.1	IGFBP7	86.69	12.13	5.7	0.38	0.33	T	T	3.59e-10	7.21e-07	2.34e-15	2.55e-13	T	NM_001253835; NM_001553; ENST00000295666; ENST00000512512; ENST00000514062; BC017201; BC066339; OTTHUMT00000250693; OTTHUMT00000362249; OTTHUMT00000362250	insulin like growth factor binding protein 7	chr4	-	Multiple_Complex	57030773	57110385
TC0200014597.hg.1	RND3	4.86	13.44	11.16	0.51	0.18	T	T	4.77e-07	0.0004	4.46e-16	6.34e-14	T	NM_001254738; NM_005168; ENST00000263895; ENST00000375734; ENST00000409557; ENST00000439275; ENST00000454202; ENST00000466334; ENST00000472416; ENST00000473639; ENST00000497865; BC012513; OTTHUMT00000254808; OTTHUMT00000254809; OTTHUMT00000332342; OTTHUMT00000332343; OTTHUMT00000332344; OTTHUMT00000332345; OTTHUMT00000332346; OTTHUMT00000332347; OTTHUMT00000332348	Rho family GTPase 3	chr2	-	Multiple_Complex	150468193	150539011
TC0300011247.hg.1	WNT5A	9.52	10.5	7.25	0.33	0.53	T	T	3.45e-09	5.38e-06	6.19e-18	2.09e-15	T	NM_001256105; NM_003392; ENST00000264634; ENST00000474267; ENST00000482079; ENST00000493406; ENST00000497027; ENST00000497817; ENST00000614415; BC064694; OTTHUMT00000350793; OTTHUMT00000350845; OTTHUMT00000350847; OTTHUMT00000350848; OTTHUMT00000350849	wingless-type MMTV integration site family, member 5A	chr3	-	Multiple_Complex	55465715	55489945
TC0800011216.hg.1	STK3	2.21	8.36	7.22	0.45	0.38	T	T	0.0099	0.7466	3.91e-14	2.83e-12	T	NM_001256312; NM_001256313; NM_006281; ENST00000419617; ENST00000424861; ENST00000517832; ENST00000518165; ENST00000518582; ENST00000518627; ENST00000519420; ENST00000520053; ENST00000520440; ENST00000520653; ENST00000521649; ENST00000521768; ENST00000522924; ENST00000523159; ENST00000523567; ENST00000523601; ENST00000523960; ENST00000617590; BC010640; OTTHUMT00000379635; OTTHUMT00000379636; OTTH…	serine/threonine kinase 3	chr8	-	Multiple_Complex	98401403	98942827
TC0500011194.hg.1	F2RL2	9.85	7.78	4.48	0.82	0.18	T	T	3.68e-07	0.0003	4.73e-18	1.7e-15	T	NM_001256566; NM_004101; ENST00000296641; ENST00000504899; BC093648; BC093650; OTTHUMT00000219958; OTTHUMT00000368874	coagulation factor II (thrombin) receptor-like 2	chr5	-	Coding	76615482	76623434
TC0100010152.hg.1	LMNA	2.92	10.56	9.01	0.62	0.18	T	T	3.45e-05	0.0166	2.13e-18	9.54e-16	T	NM_001257374; NM_001282624; NM_001282625; NM_001282626; NM_005572; NM_170707; NM_170708; ENST00000347559; ENST00000361308; ENST00000368297; ENST00000368298; ENST00000368299; ENST00000368300; ENST00000368301; ENST00000448611; ENST00000459904; ENST00000469565; ENST00000470199; ENST00000470835; ENST00000473598; ENST00000478063; ENST00000495341; ENST00000496738; ENST00000498722; ENST00000502357; ENST…	lamin A/C	chr1	+	Multiple_Complex	156082546	156140089
TC0700007111.hg.1	CCDC129	2.88	7.4	5.87	0.88	0.16	T	T	0.0016	0.309	5.12e-09	7.81e-08	T	NM_001257967; NM_001257968; NM_194300; NR_047565; ENST00000319386; ENST00000407970; ENST00000409210; ENST00000409717; ENST00000451887; ENST00000454513; ENST00000456011; ENST00000463693; ENST00000471139; ENST00000482748; ENST00000615280; BC132719; OTTHUMT00000250474; OTTHUMT00000318975; OTTHUMT00000328240; OTTHUMT00000328241; OTTHUMT00000328242; OTTHUMT00000328243; OTTHUMT00000328244; OTTHUMT00000…	coiled-coil domain containing 129	chr7	+	Multiple_Complex	31514071	31658720
TC0900007816.hg.1	CTSL	2.03	6.46	5.43	0.2	0.17	T	T	0.0108	0.7733	6.37e-17	1.31e-14	T	NM_001257971; NM_001257972; NM_001257973; NM_001912; NM_145918; ENST00000340342; ENST00000342020; ENST00000343150; ENST00000375894; ENST00000482054; ENST00000495822; BC012612; BC142983; OTTHUMT00000052936; OTTHUMT00000052937; OTTHUMT00000052938; OTTHUMT00000052939; OTTHUMT00000052940; OTTHUMT00000052941	cathepsin L	chr9	+	Multiple_Complex	87725519	87731469
TC0400008628.hg.1	SPRY1	2.48	11.29	9.98	0.2	0.15	T	T	0.0032	0.4534	0.0003	0.0013	T	NM_001258038; NM_001258039; NM_005841; NM_199327; ENST00000339241; ENST00000394339; ENST00000505319; ENST00000507703; ENST00000508849; ENST00000515726; ENST00000610581; ENST00000622283; BC063856; OTTHUMT00000256711; OTTHUMT00000363944; OTTHUMT00000363945; OTTHUMT00000363946; OTTHUMT00000363947; OTTHUMT00000363948	sprouty RTK signaling antagonist 1	chr4	+	Multiple_Complex	123396795	123403760
TC0600009439.hg.1	TMEM200A	7.42	7.67	4.78	0.15	0.23	T	F	1.94e-08	2.31e-05	4.1e-17	9.25e-15	F	NM_001258276; NM_001258277; NM_001258278; NM_052913; ENST00000296978; ENST00000392429; ENST00000545622; ENST00000617887; BC044246; OTTHUMT00000042201	transmembrane protein 200A	chr6	+	Coding	130365734	130443364
TC1100009024.hg.1	LAYN	4.07	7.72	5.7	0.18	0.14	T	T	1.56e-06	0.0011	6.78e-17	1.37e-14	T	NM_001258390; NM_001258391; NM_178834; ENST00000375614; ENST00000375615; ENST00000436913; ENST00000525126; ENST00000525866; ENST00000528102; ENST00000528924; ENST00000530962; ENST00000533265; ENST00000533999; BC025407; OTTHUMT00000391185; OTTHUMT00000391186; OTTHUMT00000391187; OTTHUMT00000391188; OTTHUMT00000391189; OTTHUMT00000391190; OTTHUMT00000391192; OTTHUMT00000391194; OTTHUMT00000391195	layilin	chr11	+	Multiple_Complex	111540280	111561745
TC2100006784.hg.1	JAM2	3.24	6.81	5.12	0.33	0.39	T	T	0.0004	0.1116	4.74e-14	3.34e-12	T	NM_001270407; NM_001270408; NM_021219; NR_072999; ENST00000312957; ENST00000400532; ENST00000460679; ENST00000471689; ENST00000477351; ENST00000480456; ENST00000492962; BC017779; OTTHUMT00000171347; OTTHUMT00000171349; OTTHUMT00000171352; OTTHUMT00000171353; OTTHUMT00000171354; OTTHUMT00000171355	junctional adhesion molecule 2	chr21	+	Multiple_Complex	25639272	25717562
TC0900011404.hg.1	STOM	2.89	7.32	5.79	0.29	0.15	T	T	0.0013	0.2674	3.55e-16	5.27e-14	T	NM_001270526; NM_001270527; NM_004099; NM_198194; NR_073037; ENST00000286713; ENST00000347359; ENST00000538954; BC010703; OTTHUMT00000053889; OTTHUMT00000053890	stomatin	chr9	-	Multiple_Complex	121338988	121370304
TC0700011809.hg.1	TFPI2	6.39	9.6	6.92	1.39	0.25	T	T	0.003	0.4478	5.87e-08	6.69e-07	T	NM_001271003; NM_001271004; NM_006528; ENST00000222543; ENST00000451238; ENST00000461482; BC005330; OTTHUMT00000254720; OTTHUMT00000341554; OTTHUMT00000341555	tissue factor pathway inhibitor 2	chr7	-	Multiple_Complex	93885397	93890991
TC1700012087.hg.1	STRA13	-2.06	8.1	9.14	0.52	0.13	T	T	0.0131	0.82	3.36e-11	9.59e-10	T	NM_001271006; NM_001271007; NM_144998; ENST00000306704; ENST00000392359; ENST00000577379; ENST00000579520; ENST00000580090; ENST00000580435; ENST00000583767; ENST00000584347; ENST00000584514; ENST00000584600; ENST00000585091; BC009571; OTTHUMT00000255173; OTTHUMT00000255174; OTTHUMT00000441992; OTTHUMT00000441993; OTTHUMT00000441994; OTTHUMT00000441995; OTTHUMT00000441996; OTTHUMT00000441997; OTT…	stimulated by retinoic acid 13	chr17	-	Multiple_Complex	82018702	82024107
TC1700007725.hg.1	LASP1	2.01	10.88	9.87	0.34	0.11	T	T	0.0035	0.4812	5.34e-14	3.66e-12	T	NM_001271608; NM_006148; NR_073384; ENST00000318008; ENST00000419929; ENST00000433206; ENST00000435347; ENST00000443937; ENST00000579123; ENST00000581485; ENST00000584106; ENST00000585841; BC007560; BC012460; OTTHUMT00000256890; OTTHUMT00000256891; OTTHUMT00000442004; OTTHUMT00000442005; OTTHUMT00000442006; OTTHUMT00000443679; OTTHUMT00000443680; uc002hra.3	LIM and SH3 protein 1	chr17	+	Multiple_Complex	38869859	38921770
TC1300007870.hg.1	ITGBL1	4.95	8.27	5.97	0.51	0.2	T	T	3.48e-07	0.0003	4.91e-17	1.07e-14	T	NM_001271754; NM_001271755; NM_001271756; NM_004791; ENST00000376162; ENST00000376180; ENST00000474233; ENST00000490242; ENST00000545560; ENST00000618057; ENST00000622834; BC036788; OTTHUMT00000045668; OTTHUMT00000045669; OTTHUMT00000471111; OTTHUMT00000471112	integrin beta like 1	chr13	+	Multiple_Complex	101452593	101723106
TC0500013384.hg.1	PPP2R2B	3.03	9.93	8.33	0.44	0.61	T	T	0.0008	0.1999	3.4e-10	7.21e-09	T	NM_001271899; NM_001271900; NM_001271948; NM_181674; NM_181675; NM_181676; NM_181677; NM_181678; NR_073526; NR_073527; ENST00000336640; ENST00000394411; ENST00000394413; ENST00000394414; ENST00000453001; ENST00000502876; ENST00000504198; ENST00000504565; ENST00000508267; ENST00000508545; ENST00000509721; ENST00000512011; ENST00000512639; ENST00000512984; ENST00000515880; ENST00000520231; ENST0000…	protein phosphatase 2, regulatory subunit B, beta	chr5	-	Multiple_Complex	146589504	147084784
TC1200010874.hg.1	MMP19	2.82	5.49	3.99	0.48	0.28	T	F	0.0097	0.74	4.9e-12	1.8e-10	F	NM_001272101; NM_002429; NR_073606; ENST00000322569; ENST00000409200; ENST00000547299; ENST00000547487; ENST00000547685; ENST00000548629; ENST00000548882; ENST00000552763; ENST00000552872; BC050368; OTTHUMT00000408021; OTTHUMT00000408022; OTTHUMT00000408023; OTTHUMT00000408024; OTTHUMT00000408026; OTTHUMT00000408027; OTTHUMT00000408028; OTTHUMT00000408029; OTTHUMT00000409060	matrix metallopeptidase 19	chr12	-	Multiple_Complex	55835430	55842983
TC1400008021.hg.1	CHGA	4.18	12.61	10.55	0.52	0.41	T	T	3.31e-07	0.0003	3.18e-17	7.49e-15	T	NM_001275; NM_001301690; ENST00000216492; ENST00000334654; ENST00000553866; ENST00000556076; ENST00000556098; ENST00000556876; BC001059; BC006459; OTTHUMT00000412411; OTTHUMT00000412412; OTTHUMT00000412414; OTTHUMT00000412415; OTTHUMT00000412416; OTTHUMT00000412417	chromogranin A	chr14	+	Multiple_Complex	92923080	92935296
TC1900010836.hg.1	PSG4	7.98	8.2	5.2	0.7	0.05	T	T	4.9e-07	0.0004	6.42e-15	6.11e-13	T	NM_001276495; NM_002780; NM_213633; ENST00000244295; ENST00000405312; ENST00000433626; ENST00000451895; ENST00000490769; ENST00000495316; ENST00000595949; ENST00000596199; ENST00000596907; ENST00000597349; ENST00000597374; ENST00000597912; ENST00000599371; ENST00000599391; ENST00000599746; ENST00000600572; ENST00000601041; BC008405; BC063127; OTTHUMT00000323073; OTTHUMT00000323074; OTTHUMT0000032…	pregnancy specific beta-1-glycoprotein 4	chr19	-	Multiple_Complex	43192702	43207299
TC1000010831.hg.1	HERC4	3.05	11.42	9.81	0.73	0.08	T	T	0.0001	0.0467	1.16e-15	1.41e-13	T	NM_001278185; NM_001278186; NM_001278187; NM_015601; NM_022079; ENST00000277817; ENST00000373700; ENST00000395185; ENST00000395198; ENST00000412272; ENST00000427635; ENST00000460168; ENST00000463478; ENST00000473533; ENST00000480158; ENST00000492996; ENST00000505760; ENST00000506515; ENST00000513996; ENST00000515753; BC039600; OTTHUMT00000048300; OTTHUMT00000048301; OTTHUMT00000048302; OTTHUMT000…	HECT and RLD domain containing E3 ubiquitin protein ligase 4	chr10	-	Multiple_Complex	67921899	68075348
TC0900006937.hg.1	ACO1	3.38	9.67	7.91	0.04	0.36	T	T	6.49e-05	0.0288	2.45e-15	2.64e-13	T	NM_001278352; NM_002197; ENST00000309951; ENST00000379923; ENST00000541043; BC018103; OTTHUMT00000051998; OTTHUMT00000051999	aconitase 1, soluble	chr9	+	Multiple_Complex	32384603	32454769
TC0200014792.hg.1	COBLL1	2.82	6.68	5.19	0.3	0.2	T	F	0.0053	0.577	4.3e-11	1.18e-09	F	NM_001278458; NM_001278460; NM_001278461; NM_014900; ENST00000342193; ENST00000375458; ENST00000392717; ENST00000409184; ENST00000414843; ENST00000434366; ENST00000439313; ENST00000444537; ENST00000445474; ENST00000448708; ENST00000452626; ENST00000456171; ENST00000456693; ENST00000460238; ENST00000474975; ENST00000480873; ENST00000483743; ENST00000489955; ENST00000491126; ENST00000493713; ENST00…	cordon-bleu WH2 repeat protein like 1	chr2	-	Multiple_Complex	164653331	164843679
TC1900008143.hg.1	AXL	5.24	7.32	4.93	0.76	0.34	T	T	2.83e-05	0.014	1.09e-17	3.22e-15	T	NM_001278599; NM_001699; NM_021913; ENST00000301178; ENST00000359092; ENST00000593513; ENST00000594880; ENST00000599659; BC032229; OTTHUMT00000463323; OTTHUMT00000463324; OTTHUMT00000463399; OTTHUMT00000463400; OTTHUMT00000463401	AXL receptor tyrosine kinase	chr19	+	Multiple_Complex	41219199	41261767
TC2000007457.hg.1	PKIG	2.26	6.05	4.87	0.13	0.39	T	T	0.0001	0.0532	1.45e-18	6.98e-16	T	NM_001281444; NM_001281445; NM_007066; NM_181804; NM_181805; ENST00000349959; ENST00000372886; ENST00000372887; ENST00000372889; ENST00000372891; ENST00000372892; ENST00000372894; ENST00000477390; BC104256; BC104257; OTTHUMT00000080411; OTTHUMT00000080412; OTTHUMT00000127801; OTTHUMT00000127802; OTTHUMT00000127803; OTTHUMT00000127804; OTTHUMT00000127805; OTTHUMT00000127806	protein kinase (cAMP-dependent, catalytic) inhibitor gamma	chr20	+	Multiple_Complex	44531781	44624247
TC0100013581.hg.1	SPOCD1	4.09	7.1	5.07	0.33	0.41	T	T	0.0002	0.0654	2.21e-16	3.51e-14	T	NM_001281987; NM_001281988; NM_144569; ENST00000257100; ENST00000360482; ENST00000452755; ENST00000460061; ENST00000468720; ENST00000473361; ENST00000485944; ENST00000525930; ENST00000528579; ENST00000528791; ENST00000529396; ENST00000531039; ENST00000532604; ENST00000533231; BC114430; OTTHUMT00000011053; OTTHUMT00000011205; OTTHUMT00000011207; OTTHUMT00000011208; OTTHUMT00000011209; OTTHUMT00000…	SPOC domain containing 1	chr1	-	Multiple_Complex	31790422	31816051
TC1600008643.hg.1	WFDC1	3.25	8.16	6.46	0.72	0.4	T	T	0.0182	0.903	5.82e-09	8.74e-08	T	NM_001282466; NM_001282467; NM_021197; ENST00000219454; ENST00000567056; ENST00000568638; ENST00000613603; ENST00000622779; BC029159; OTTHUMT00000269083; OTTHUMT00000433399; OTTHUMT00000433400; OTTHUMT00000433401; OTTHUMT00000474338	WAP four-disulfide core domain 1	chr16	+	Multiple_Complex	84294646	84329851
TC0100012469.hg.1	MXRA8	9.91	8.92	5.61	0.67	0.13	T	T	1.05e-09	1.88e-06	3.19e-19	2.49e-16	T	NM_001282582; NM_001282583; NM_001282584; NM_001282585; NM_032348; ENST00000309212; ENST00000342753; ENST00000445648; ENST00000460473; ENST00000464351; ENST00000473097; ENST00000474033; ENST00000476718; ENST00000477278; ENST00000478517; BC006213; BC017312; OTTHUMT00000008282; OTTHUMT00000008283; OTTHUMT00000008475; OTTHUMT00000008476; OTTHUMT00000008477; OTTHUMT00000008478; OTTHUMT00000008479; OT…	matrix-remodelling associated 8	chr1	-	Multiple_Complex	1352689	1363541
TC1000009830.hg.1	CCDC3	-2.59	5.47	6.85	0.65	0.37	T	T	0.0112	0.7815	3.3e-08	4.03e-07	T	NM_001282658; NM_031455; ENST00000378825; ENST00000378839; BC051334; OTTHUMT00000046828; OTTHUMT00000046829	coiled-coil domain containing 3	chr10	-	Multiple_Complex	12896625	13099773
TC0X00008002.hg.1	NGFRAP1	4.36	9.84	7.72	0.54	0.2	T	T	8.56e-07	0.0006	2.12e-17	5.37e-15	T	NM_001282674; NM_014380; NM_206915; NM_206917; ENST00000361298; ENST00000372634; ENST00000372635; ENST00000372645; BC003190; OTTHUMT00000057709; OTTHUMT00000057710; OTTHUMT00000057711; OTTHUMT00000057712	nerve growth factor receptor (TNFRSF16) associated protein 1	chrX	+	Multiple_Complex	103376323	103378164
TC1000006937.hg.1	PLXDC2	2.44	7.54	6.26	0.43	0.59	T	T	0.001	0.2319	4.92e-13	2.45e-11	T	NM_001282736; NM_032812; ENST00000377238; ENST00000377242; ENST00000377252; BC012885; OTTHUMT00000047101; OTTHUMT00000047102; OTTHUMT00000047103	plexin domain containing 2	chr10	+	Multiple_Complex	19816239	20289856
TC0400006433.hg.1	ZNF595	2.03	7.3	6.28	0.27	0.49	T	T	0.0247	0.9713	1.41e-12	6.07e-11	T	NM_001286052; NM_001286053; NM_001286054; NM_182524; ENST00000502981; ENST00000509152; ENST00000608255; ENST00000609518; ENST00000610261; BC036110; BC043151; OTTHUMT00000357814; OTTHUMT00000357815; OTTHUMT00000357816; OTTHUMT00000357817; OTTHUMT00000357818	zinc finger protein 595	chr4	+	Multiple_Complex	53285	88211
TC1200009796.hg.1	SLC2A14	4.01	8.87	6.87	0.41	0.35	T	T	5.04e-05	0.0234	2.86e-15	3.01e-13	T	NM_001286233; NM_001286234; NM_001286235; NM_001286236; NM_001286237; NM_153449; ENST00000340749; ENST00000396589; ENST00000431042; ENST00000535266; ENST00000535295; ENST00000535344; ENST00000535383; ENST00000535587; ENST00000536594; ENST00000537557; ENST00000539234; ENST00000539738; ENST00000539924; ENST00000542505; ENST00000542546; ENST00000542782; ENST00000542916; ENST00000543909; ENST00000544…	solute carrier family 2 (facilitated glucose transporter), member 14	chr12	-	Multiple_Complex	7812512	7891196
TC1100013109.hg.1	GRAMD1B	2.89	12.16	10.63	0.43	0.48	T	T	0.007	0.6561	4.67e-09	7.21e-08	T	NM_001286563; NM_001286564; NM_020716; ENST00000322282; ENST00000450171; ENST00000456860; ENST00000525945; ENST00000529432; ENST00000529750; ENST00000532581; ENST00000534764; ENST00000632815; ENST00000633087; BC105741; BC105931; BC105932; BC107480; OTTHUMT00000387403; OTTHUMT00000387404; OTTHUMT00000387405; OTTHUMT00000387406; OTTHUMT00000387407; OTTHUMT00000387408; OTTHUMT00000387409; OTTHUMT000…	GRAM domain containing 1B	chr11	+	Multiple_Complex	123480738	123627774
TC0600009683.hg.1	AIG1	2.66	8.56	7.15	0.3	0.12	T	T	0.0009	0.2179	3.86e-15	3.92e-13	T	NM_001286587; NM_001286588; NM_001286589; NM_016108; ENST00000275235; ENST00000344492; ENST00000357847; ENST00000367596; ENST00000367601; ENST00000447498; ENST00000458219; ENST00000470265; ENST00000494282; ENST00000629020; BC025278; OTTHUMT00000042506; OTTHUMT00000042507; OTTHUMT00000042508; OTTHUMT00000042509; OTTHUMT00000042510; OTTHUMT00000042511; OTTHUMT00000042512; OTTHUMT00000042513; OTTHUM…	androgen-induced 1	chr6	+	Multiple_Complex	143059363	143340343
TC2100006854.hg.1	MAP3K7CL	2.01	6.23	5.23	0.46	0.37	T	T	0.0145	0.8528	2.86e-10	6.17e-09	T	NM_001286617; NM_001286618; NM_001286619; NM_001286620; NM_001286622; NM_001286623; NM_001286624; NM_001286634; NM_020152; ENST00000286791; ENST00000339024; ENST00000341618; ENST00000399925; ENST00000399926; ENST00000399928; ENST00000399934; ENST00000399935; ENST00000399947; ENST00000419845; ENST00000451489; ENST00000460883; ENST00000470800; ENST00000492930; ENST00000496779; ENST00000545939; BC00…	MAP3K7 C-terminal like	chr21	+	Multiple_Complex	29077471	29175889
TC0900008865.hg.1	CERCAM	2.15	8.95	7.84	0.19	0.02	T	T	0.0002	0.0676	6.2e-16	8.42e-14	T	NM_001286760; NM_016174; ENST00000372838; ENST00000372842; ENST00000411852; ENST00000420034; ENST00000420512; ENST00000447915; ENST00000463535; ENST00000472858; ENST00000483737; ENST00000483893; ENST00000487001; ENST00000493788; ENST00000612334; ENST00000613052; BC098432; BC119698; BC119699; OTTHUMT00000054434; OTTHUMT00000054435; OTTHUMT00000054436; OTTHUMT00000054437; OTTHUMT00000054438; OTTHUM…	cerebral endothelial cell adhesion molecule	chr9	+	Multiple_Complex	128411751	128437351
TC0700013397.hg.1	CDK14	3.24	11.81	10.11	0.24	0.45	T	T	6.14e-05	0.0274	2.14e-06	1.58e-05	T	NM_001287135; NM_001287136; NM_001287137; NM_012395; ENST00000265741; ENST00000380050; ENST00000406263; ENST00000430760; ENST00000431029; ENST00000436577; ENST00000446224; ENST00000446790; ENST00000456689; ENST00000460493; ENST00000478540; ENST00000484035; ENST00000487145; ENST00000496279; BC136476; BC136477; BC152436; BC167152; BC167156; OTTHUMT00000059970; OTTHUMT00000140389; OTTHUMT00000140390…	cyclin-dependent kinase 14	chr7	+	Multiple_Complex	90563774	91210590
TC0X00009069.hg.1	ARHGAP6	2.21	5.4	4.26	0.41	0.02	T	F	0.028	0.9964	7.8e-11	1.99e-09	F	NM_001287242; NM_006125; NM_013423; NM_013427; NR_109776; ENST00000303025; ENST00000337414; ENST00000380717; ENST00000380718; ENST00000380736; ENST00000489330; ENST00000491514; ENST00000495242; BC150635; OTTHUMT00000055760; OTTHUMT00000055761; OTTHUMT00000055762; OTTHUMT00000055763; OTTHUMT00000055764; OTTHUMT00000055765; OTTHUMT00000055766; OTTHUMT00000291400; uc004cur.1	Rho GTPase activating protein 6	chrX	-	Multiple_Complex	11137543	11665701
TC0100015093.hg.1	OLFM3	3.76	10.4	8.49	0.31	0.27	T	T	4.13e-07	0.0003	6.58e-17	1.34e-14	T	NM_001288821; NM_001288823; NM_058170; NR_110210; NR_110211; NR_110212; ENST00000338858; ENST00000370103; ENST00000462354; ENST00000465523; ENST00000468901; ENST00000536598; BC022531; OTTHUMT00000030142; OTTHUMT00000030143; OTTHUMT00000030144; OTTHUMT00000030145; OTTHUMT00000092518	olfactomedin 3	chr1	-	Multiple_Complex	101802567	101997234
TC1900006819.hg.1	TRIP10	2.61	6.88	5.49	0.39	0.27	T	T	7.28e-06	0.0042	5.14e-19	3.44e-16	T	NM_001288962; NM_001288963; NM_004240; NR_110231; ENST00000313244; ENST00000313285; ENST00000595305; ENST00000595319; ENST00000596078; ENST00000596543; ENST00000596673; ENST00000596758; ENST00000598843; ENST00000600428; ENST00000600491; ENST00000600677; ENST00000601303; BC013002; OTTHUMT00000317127; OTTHUMT00000317129; OTTHUMT00000317130; OTTHUMT00000317131; OTTHUMT00000317133; OTTHUMT00000317134…	thyroid hormone receptor interactor 10	chr19	+	Multiple_Complex	6737925	6751526
TC1000012169.hg.1	ADAM12	2.1	7.99	6.92	0.53	0.17	T	T	0.014	0.8369	4.84e-13	2.42e-11	T	NM_001288973; NM_001288974; NM_001288975; NM_003474; NM_021641; ENST00000368676; ENST00000368679; ENST00000448723; ENST00000467145; ENST00000482291; ENST00000485388; ENST00000494661; BC060804; OTTHUMT00000050961; OTTHUMT00000050962; OTTHUMT00000050963; OTTHUMT00000050964; OTTHUMT00000050965; OTTHUMT00000050966; OTTHUMT00000050967	ADAM metallopeptidase domain 12	chr10	-	Multiple_Complex	126012381	126388558
TC1100012308.hg.1	CRYAB	10.06	7.99	4.66	0.42	0.45	T	T	3.92e-09	5.91e-06	2.16e-18	9.63e-16	T	NM_001289807; NM_001289808; NM_001885; ENST00000227251; ENST00000524660; ENST00000525823; ENST00000526167; ENST00000526180; ENST00000527899; ENST00000527950; ENST00000528628; ENST00000528961; ENST00000529647; ENST00000531198; ENST00000533280; ENST00000533475; ENST00000533879; ENST00000533971; ENST00000616970; BC007008; OTTHUMT00000391654; OTTHUMT00000391655; OTTHUMT00000391656; OTTHUMT00000391657…	crystallin alpha B	chr11	-	Coding	111908565	111923722
TC1100011128.hg.1	ATL3	4.05	9.36	7.34	0.52	0.21	T	T	5.27e-06	0.0032	8.22e-17	1.62e-14	T	NM_001290048; NM_015459; ENST00000398868; ENST00000535789; ENST00000538786; ENST00000540699; BC077727; OTTHUMT00000396637; OTTHUMT00000396639; OTTHUMT00000396640; OTTHUMT00000396641	atlastin GTPase 3	chr11	-	Multiple_Complex	63624082	63671974
TC0400008641.hg.1	FAT4	2.13	7.67	6.58	0.07	0.17	T	T	0.0001	0.0492	4.86e-16	6.84e-14	T	NM_001291285; NM_001291303; NM_024582; ENST00000335110; ENST00000394329; ENST00000509444; OTTHUMT00000256765; OTTHUMT00000313530; OTTHUMT00000363926	FAT atypical cadherin 4	chr4	+	Multiple_Complex	125316399	125492932
TC0200014771.hg.1	FAP	19.48	8.88	4.6	0.69	0.32	T	F	6.6e-09	9.15e-06	1.81e-17	4.73e-15	F	NM_001291807; NM_004460; ENST00000188790; ENST00000422436; ENST00000443424; ENST00000447386; ENST00000450031; ENST00000461506; ENST00000462608; ENST00000465088; ENST00000465424; ENST00000480044; ENST00000480838; ENST00000493182; ENST00000497414; ENST00000627638; BC026250; OTTHUMT00000332852; OTTHUMT00000332854; OTTHUMT00000332855; OTTHUMT00000332856; OTTHUMT00000332857; OTTHUMT00000332858; OTTHUM…	fibroblast activation protein alpha	chr2	-	Multiple_Complex	162170684	162245151
TC0400012820.hg.1	FGF5	3.06	11.24	9.63	0.75	0.61	T	T	0.0016	0.3077	4.09e-13	2.09e-11	T	NM_001291812; NM_004464; NM_033143; ENST00000312465; ENST00000380628; ENST00000456523; ENST00000503413; BC074858; BC074859; BC131502; OTTHUMT00000252627; OTTHUMT00000252628; OTTHUMT00000362782; OTTHUMT00000362783	fibroblast growth factor 5	chr4	+	Multiple_Complex	80266588	80291017
TC0100013229.hg.1	HSPG2	2.14	7.7	6.6	0.15	0.24	T	T	0.0011	0.238	3.73e-18	1.39e-15	T	NM_001291860; NM_005529; ENST00000374673; ENST00000374676; ENST00000374695; ENST00000412328; ENST00000426143; ENST00000427897; ENST00000439717; ENST00000453796; ENST00000469378; ENST00000471322; ENST00000480900; ENST00000481644; ENST00000486901; ENST00000493940; ENST00000498495; OTTHUMT00000007598; OTTHUMT00000007599; OTTHUMT00000007600; OTTHUMT00000007769; OTTHUMT00000007770; OTTHUMT00000007771;…	heparan sulfate proteoglycan 2	chr1	-	Multiple_Complex	21822232	21937297
TC1300006658.hg.1	WASF3	2.67	10.38	8.97	0.25	0.25	T	T	0.0003	0.0847	4.55e-09	7.05e-08	T	NM_001291965; NM_006646; ENST00000335327; ENST00000361042; ENST00000496788; BC050283; OTTHUMT00000044258; OTTHUMT00000044259	WAS protein family, member 3	chr13	+	Multiple_Complex	26557703	26688948
TC1600011378.hg.1	MVP; PAGR1	2.86	7.62	6.11	0.34	0.19	T	T	0.0001	0.0435	1.83e-18	8.49e-16	T	NM_001293204; NM_001293205; NM_005115; NM_017458; NM_024516; ENST00000320330; ENST00000357402; ENST00000395353; ENST00000562463; ENST00000563096; ENST00000563123; ENST00000563558; ENST00000563915; ENST00000565164; ENST00000565830; ENST00000566066; ENST00000566252; ENST00000566554; ENST00000566859; ENST00000568068; ENST00000569612; ENST00000569887; ENST00000570061; ENST00000570234; ENST00000629059…	major vault protein; PAXIP1 associated glutamate-rich protein 1	chr16	+	Multiple_Complex	29815952	29848039
TC0700009411.hg.1	MGAM2	-4.65	10.49	12.71	0.49	0.83	T	T	0.0006	0.1623	1.34e-15	1.59e-13	T	NM_001293626; ENST00000477922; ENST00000496337; ENST00000550469	maltase-glucoamylase 2 (putative)	chr7	+	Multiple_Complex	142111749	142223674
TC0100016431.hg.1	TNFSF4	3.23	6.58	4.9	0.28	0.3	T	F	0.0044	0.5336	4.8e-11	1.31e-09	F	NM_001297562; NM_003326; ENST00000281834; ENST00000367718; ENST00000488053; BC041663; OTTHUMT00000084271; OTTHUMT00000084272; OTTHUMT00000098113	tumor necrosis factor (ligand) superfamily, member 4	chr1	-	Multiple_Complex	173183731	173207313
TC0100010284.hg.1	PEA15	2.62	14.44	13.06	0.58	0.26	T	T	0.0051	0.5681	2.01e-09	3.45e-08	T	NM_001297576; NM_001297577; NM_001297578; NM_003768; NR_123724; ENST00000360472; ENST00000368076; ENST00000368077; ENST00000488858; BC002426; BC010469; BC022554; OTTHUMT00000077407; OTTHUMT00000077408; OTTHUMT00000077409; OTTHUMT00000077410	phosphoprotein enriched in astrocytes 15	chr1	+	Multiple_Complex	160205319	160215376
TC1900007040.hg.1	CNN1	9.01	10.11	6.93	0.25	0.19	T	T	4.26e-07	0.0003	3.41e-14	2.52e-12	T	NM_001299; NM_001308341; NM_001308342; ENST00000252456; ENST00000535659; ENST00000585869; ENST00000586059; ENST00000586577; ENST00000587087; ENST00000588468; ENST00000588935; ENST00000592338; ENST00000592923; BC022015; BC036307; OTTHUMT00000458854; OTTHUMT00000458855; OTTHUMT00000458856; OTTHUMT00000458857; OTTHUMT00000458858; OTTHUMT00000458859; OTTHUMT00000458860; OTTHUMT00000458861; OTTHUMT000…	calponin 1, basic, smooth muscle	chr19	+	Multiple_Complex	11538717	11550323
TC0500008454.hg.1	PRR16	2.26	6.01	4.83	0.29	0.57	T	F	0.0003	0.0987	3.48e-15	3.59e-13	F	NM_001300783; NM_001308087; NM_001308088; NM_016644; ENST00000379551; ENST00000407149; ENST00000446965; ENST00000505123; ENST00000509923; BC038838; BC092474; OTTHUMT00000250867; OTTHUMT00000371059; OTTHUMT00000371060; OTTHUMT00000371061	proline rich 16	chr5	+	Multiple_Complex	120464278	120687332
TC1100011259.hg.1	FOSL1	4.03	7.53	5.53	0.95	0.37	T	T	0.0001	0.0534	1.1e-14	9.65e-13	T	NM_001300844; NM_001300855; NM_001300856; NM_001300857; NM_005438; NR_125339; ENST00000312562; ENST00000448083; ENST00000531493; ENST00000532401; ENST00000534222; BC016648; OTTHUMT00000391167; OTTHUMT00000391168; OTTHUMT00000391169; OTTHUMT00000391170; OTTHUMT00000391171	FOS-like antigen 1	chr11	-	Multiple_Complex	65892049	65900573
TC1900007208.hg.1	SYDE1	2.09	5.47	4.41	0.38	0.24	T	F	0.0046	0.5396	4.11e-14	2.95e-12	F	NM_001300910; NM_033025; ENST00000342784; ENST00000597977; ENST00000600252; ENST00000600440; ENST00000602203; BC029926; OTTHUMT00000465666; OTTHUMT00000465667; OTTHUMT00000465668; OTTHUMT00000465669; OTTHUMT00000465670	synapse defective 1, Rho GTPase, homolog 1 (C. elegans)	chr19	+	Multiple_Complex	15107364	15114988
TC0500009055.hg.1	ABLIM3	4.44	7.26	5.11	0.11	0.34	T	T	2.78e-08	3.07e-05	6.97e-20	9.1e-17	T	NM_001301015; NM_001301018; NM_001301027; NM_001301028; NM_014945; ENST00000309868; ENST00000326685; ENST00000356541; ENST00000502855; ENST00000504238; ENST00000506113; ENST00000508983; ENST00000514212; ENST00000515171; ENST00000515796; ENST00000517451; ENST00000519549; BC001665; OTTHUMT00000252188; OTTHUMT00000373435; OTTHUMT00000373436; OTTHUMT00000373437; OTTHUMT00000373438; OTTHUMT00000373439…	actin binding LIM protein family, member 3	chr5	+	Multiple_Complex	149141483	149260542
TC0900009949.hg.1	TPM2	37.54	13.16	7.93	0.73	0.08	T	T	1.81e-14	1.64e-10	3.39e-20	6.4e-17	T	NM_001301226; NM_001301227; NM_003289; NM_213674; ENST00000329305; ENST00000360958; ENST00000378292; ENST00000378300; ENST00000471212; ENST00000486018; ENST00000604975; ENST00000607559; BC011776; OTTHUMT00000052375; OTTHUMT00000052376; OTTHUMT00000052377; OTTHUMT00000052378; OTTHUMT00000052379; OTTHUMT00000052380; OTTHUMT00000469787; OTTHUMT00000470143	tropomyosin 2 (beta)	chr9	-	Multiple_Complex	35681992	35691020
TC1900011967.hg.1	PSG9	3.31	5.98	4.25	0.25	0.29	T	F	0.0023	0.3841	1.4e-11	4.47e-10	F	NM_001301707; NM_001301708; NM_001301709; NM_002784; ENST00000244293; ENST00000270077; ENST00000291752; ENST00000443718; ENST00000593948; ENST00000596730; BC005925; BC020759; OTTHUMT00000323065; OTTHUMT00000323066; OTTHUMT00000463912; OTTHUMT00000463913; OTTHUMT00000463914; OTTHUMT00000463915	pregnancy specific beta-1-glycoprotein 9	chr19	-	Coding	43253279	43269563
TC1600007147.hg.1	TMEM159	2.17	6.23	5.11	0.31	0.25	T	T	0.0002	0.0653	6.32e-16	8.56e-14	T	NM_001301769; NM_001301771; NM_001301773; NM_001301774; NM_001301775; NM_020422; NR_125971; ENST00000233047; ENST00000261388; ENST00000451578; ENST00000572258; ENST00000572599; ENST00000573487; ENST00000573688; ENST00000574092; ENST00000577162; BC015812; OTTHUMT00000254421; OTTHUMT00000436522; OTTHUMT00000436523; OTTHUMT00000436524; OTTHUMT00000436525; OTTHUMT00000436526; OTTHUMT00000436527; OTTH…	transmembrane protein 159	chr16	+	Multiple_Complex	21158377	21180616
TC1300009781.hg.1	COL4A1	3.73	5.5	3.61	0.25	0.28	T	F	0.0007	0.1744	1.16e-13	7.14e-12	F	NM_001303110; NM_001845; ENST00000375820; ENST00000467182; ENST00000474391; ENST00000543140; ENST00000615732; BC151220; OTTHUMT00000045759; OTTHUMT00000312866; OTTHUMT00000312867; OTTHUMT00000476753; OTTHUMT00000476754; uc001vqw.4	collagen, type IV, alpha 1	chr13	-	Multiple_Complex	110148958	110307157
TC0700011797.hg.1	SAMD9L	4.93	7.06	4.76	0.54	0.57	T	T	2.15e-06	0.0014	1.91e-17	4.91e-15	T	NM_001303496; NM_001303497; NM_001303498; NM_001303500; NM_152703; ENST00000318238; ENST00000411955; ENST00000414791; ENST00000437805; ENST00000439952; ENST00000446033; ENST00000446959; ENST00000477816; ENST00000610760; BC127117; BC127118; OTTHUMT00000341730; OTTHUMT00000341731; OTTHUMT00000341732; OTTHUMT00000341733; OTTHUMT00000341734; OTTHUMT00000341735; OTTHUMT00000341736; OTTHUMT00000341737	sterile alpha motif domain containing 9-like	chr7	-	Multiple_Complex	93130054	93148388
TC1900006507.hg.1	CNN2	3.99	8.9	6.9	0.49	0.38	T	T	1.74e-05	0.0091	9.29e-16	1.17e-13	T	NM_001303499; NM_001303501; NM_004368; NM_201277; ENST00000263097; ENST00000348419; ENST00000562015; ENST00000562075; ENST00000562958; ENST00000564572; ENST00000565096; ENST00000566695; ENST00000568865; ENST00000569352; ENST00000606983; ENST00000607102; BC141818; BC141833; BC148264; OTTHUMT00000420293; OTTHUMT00000420295; OTTHUMT00000420296; OTTHUMT00000420297; OTTHUMT00000420298; OTTHUMT00000420…	calponin 2	chr19	+	Multiple_Complex	1026275	1039068
TC1200008535.hg.1	ELK3	2.79	9.63	8.14	0.39	0.19	T	T	0.001	0.2329	3.52e-09	5.63e-08	T	NM_001303511; NM_005230; ENST00000228741; ENST00000547249; ENST00000547860; ENST00000549529; ENST00000549985; ENST00000552142; BC017371; OTTHUMT00000408694; OTTHUMT00000408695; OTTHUMT00000408696; OTTHUMT00000408697; OTTHUMT00000408698; OTTHUMT00000408699	ELK3, ETS-domain protein (SRF accessory protein 2)	chr12	+	Multiple_Complex	96194382	96269835
TC1800006731.hg.1	TUBB6	2.06	7.76	6.72	0.29	0.17	T	T	0.0224	0.9504	6.82e-15	6.42e-13	T	NM_001303524; NM_001303525; NM_001303526; NM_001303527; NM_001303528; NM_001303529; NM_001303530; NM_032525; ENST00000317702; ENST00000417736; ENST00000586653; ENST00000586691; ENST00000586810; ENST00000587204; ENST00000590103; ENST00000590388; ENST00000590693; ENST00000590967; ENST00000591208; ENST00000591463; ENST00000591909; ENST00000592683; BC002654; OTTHUMT00000254600; OTTHUMT00000452796; OT…	tubulin, beta 6 class V	chr18	+	Multiple_Complex	12307669	12344320
TC1300009980.hg.1	LMO7	2.6	10	8.62	0.28	0.7	T	T	0.0002	0.0619	7.38e-16	9.68e-14	T	NM_001306080; NM_005358; NM_015842; ENST00000321797; ENST00000341547; ENST00000357063; ENST00000377499; ENST00000377534; ENST00000447038; ENST00000465261; ENST00000465309; ENST00000467686; ENST00000482116; ENST00000485987; ENST00000489941; ENST00000497947; ENST00000524651; ENST00000525107; ENST00000525373; ENST00000525914; ENST00000526202; ENST00000526371; ENST00000526528; ENST00000532377; ENST00…	LIM domain 7	chr13	+	Multiple_Complex	75620434	75859871
TC0200015650.hg.1	FN1	1201.53	14.61	4.38	0.6	0.37	T	F	2.32e-18	2.79e-13	2.47e-22	6.14e-18	F	NM_001306129; NM_001306130; NM_001306131; NM_001306132; NM_002026; NM_054034; NM_212474; NM_212476; NM_212478; NM_212482; ENST00000323926; ENST00000336916; ENST00000354785; ENST00000356005; ENST00000357867; ENST00000359671; ENST00000421182; ENST00000426059; ENST00000432072; ENST00000438981; ENST00000443816; ENST00000446046; ENST00000456923; ENST00000460217; ENST00000461974; ENST00000469569; ENST0…	fibronectin 1	chr2	-	Multiple_Complex	215360440	215436172
TC1600006593.hg.1	RAB26	2.3	9.45	8.25	1.12	0.52	T	T	0.0155	0.8709	1.75e-05	0.0001	T	NM_001308053; NM_014353; ENST00000210187; ENST00000541451; ENST00000561600; ENST00000562735; ENST00000564426; ENST00000565592; ENST00000566724; ENST00000567145; BC066913; OTTHUMT00000250767; OTTHUMT00000434788; OTTHUMT00000434789; OTTHUMT00000434790; OTTHUMT00000434791; OTTHUMT00000434792; OTTHUMT00000434793; OTTHUMT00000434794	RAB26, member RAS oncogene family	chr16	+	Multiple_Complex	2140803	2154165
TC0200011022.hg.1	SP140L	2.54	6.12	4.77	0.13	0.67	T	F	0.0053	0.5766	2.41e-14	1.86e-12	F	NM_001308162; NM_001308163; NM_138402; ENST00000243810; ENST00000396563; ENST00000415673; ENST00000444636; ENST00000458341; ENST00000462156; ENST00000466656; ENST00000483728; ENST00000496870; ENST00000497212; OTTHUMT00000332264; OTTHUMT00000339077; OTTHUMT00000339079; OTTHUMT00000339080; OTTHUMT00000339081; OTTHUMT00000339082; OTTHUMT00000339084; OTTHUMT00000374538	SP140 nuclear body protein-like	chr2	+	Multiple_Complex	230327179	230403732
TC1800007037.hg.1	MEP1B	-2.61	11.1	12.48	0.06	0.43	T	T	0.0006	0.163	2.41e-17	6e-15	T	NM_001308171; NM_005925; ENST00000269202; ENST00000579919; ENST00000581184; ENST00000581447; BC136559; BC144244; OTTHUMT00000447755; OTTHUMT00000447756; OTTHUMT00000447763; OTTHUMT00000448276	meprin A, beta	chr18	+	Multiple_Complex	32185069	32220404
TC0100008631.hg.1	SGIP1	2.37	11.46	10.21	0.83	0.98	T	T	0.0025	0.4003	1.36e-10	3.22e-09	T	NM_001308203; NM_032291; ENST00000237247; ENST00000320161; ENST00000371037; ENST00000371039; ENST00000424320; ENST00000435165; ENST00000468286; ENST00000468570; ENST00000480548; ENST00000483060; ENST00000484988; ENST00000487507; ENST00000493564; ENST00000497055; BC040516; OTTHUMT00000025395; OTTHUMT00000025396; OTTHUMT00000025397; OTTHUMT00000025398; OTTHUMT00000100219; OTTHUMT00000100220; OTTHUM…	SH3-domain GRB2-like (endophilin) interacting protein 1	chr1	+	Multiple_Complex	66533383	66751139
TC1600010561.hg.1	CDH11	9.46	8.4	5.15	0.64	0.39	T	T	1.14e-07	0.0001	1.4e-18	6.78e-16	T	NM_001308392; NM_001797; ENST00000268603; ENST00000394156; ENST00000562325; ENST00000562712; ENST00000562882; ENST00000562998; ENST00000563255; ENST00000563492; ENST00000564317; ENST00000564770; ENST00000565210; ENST00000566827; ENST00000567934; ENST00000568340; ENST00000569095; ENST00000569128; ENST00000569624; ENST00000569783; ENST00000619158; BC013609; OTTHUMT00000268755; OTTHUMT00000268756; O…	cadherin 11, type 2, OB-cadherin (osteoblast)	chr16	-	Multiple_Complex	64943753	65126112
TC0500012519.hg.1	SPARC	346.1	13.71	5.27	0.16	0.2	T	T	6.08e-18	2.79e-13	7.5e-23	4.37e-18	T	NM_001309443; NM_001309444; NM_003118; ENST00000231061; ENST00000520687; ENST00000521327; ENST00000521569; ENST00000522348; ENST00000524277; ENST00000537849; ENST00000538026; ENST00000539687; BC004974; BC008011; BC072457; OTTHUMT00000252430; OTTHUMT00000373826; OTTHUMT00000373827; OTTHUMT00000373828; OTTHUMT00000373829; OTTHUMT00000373830; OTTHUMT00000400803; OTTHUMT00000400804; OTTHUMT00000400805	secreted protein, acidic, cysteine-rich (osteonectin)	chr5	-	Multiple_Complex	151661096	151687165
TC1100012528.hg.1	THY1	7.88	12.49	9.51	0.33	0.28	T	T	1.12e-08	1.44e-05	2.5e-16	3.88e-14	T	NM_001311160; NM_001311162; NM_006288; ENST00000284240; ENST00000524659; ENST00000524970; ENST00000527590; ENST00000528295; ENST00000528522; ENST00000532974; ENST00000533840; ENST00000580275; ENST00000584021; BC065559; OTTHUMT00000388370; OTTHUMT00000388372; OTTHUMT00000388373; OTTHUMT00000388374; OTTHUMT00000388375; OTTHUMT00000388376; OTTHUMT00000388377; OTTHUMT00000388378; OTTHUMT00000447244; …	Thy-1 cell surface antigen	chr11	-	Multiple_Complex	119417378	119424985
TC0400012213.hg.1	CTSO	2.14	6.42	5.32	0.54	0.13	T	T	0.0026	0.4089	6.34e-17	1.3e-14	T	NM_001334; ENST00000433477; BC049206; OTTHUMT00000366469	cathepsin O	chr4	-	Coding	155924118	155953917
TC2000009646.hg.1	CTSZ	3.18	7.41	5.75	0.67	0.24	T	T	1.85e-05	0.0095	3.44e-18	1.33e-15	T	NM_001336; ENST00000217131; ENST00000472025; ENST00000488395; ENST00000503833; BC042168; OTTHUMT00000079899; OTTHUMT00000079900; OTTHUMT00000079901; OTTHUMT00000439289	cathepsin Z	chr20	-	Multiple_Complex	58995185	59007254
TC0900011192.hg.1	LPAR1	25.27	10.65	6	0.79	0.29	T	T	1.56e-09	2.61e-06	9.86e-18	2.97e-15	T	NM_001401; NM_057159; ENST00000358883; ENST00000374430; ENST00000374431; ENST00000441240; ENST00000541779; BC030615; BC036034; BC073167; OTTHUMT00000053631; OTTHUMT00000053632; OTTHUMT00000053633; OTTHUMT00000053634	lysophosphatidic acid receptor 1	chr9	-	Multiple_Complex	110873263	111038458
TC1200006909.hg.1	EMP1	3.23	5.28	3.59	0.62	0.32	T	F	0.0012	0.256	1.42e-16	2.47e-14	F	NM_001423; ENST00000256951; ENST00000396301; ENST00000431267; ENST00000535134; ENST00000536383; ENST00000537612; ENST00000538364; ENST00000541935; ENST00000542289; ENST00000542474; ENST00000544053; ENST00000546357; BC047300; OTTHUMT00000401019; OTTHUMT00000401020; OTTHUMT00000401021; OTTHUMT00000401022; OTTHUMT00000401024; OTTHUMT00000401025; OTTHUMT00000401064; OTTHUMT00000401065; OTTHUMT0000040…	epithelial membrane protein 1	chr12	+	Multiple_Complex	13196668	13219939
TC1600009362.hg.1	EMP2	5.9	9.09	6.53	1.1	0.23	T	T	4.08e-05	0.0194	8.25e-15	7.52e-13	T	NM_001424; ENST00000342147; ENST00000359543; ENST00000536829; BC009687; OTTHUMT00000251965; OTTHUMT00000397900; OTTHUMT00000397901	epithelial membrane protein 2	chr16	-	Multiple_Complex	10528422	10580716
TC0200007458.hg.1	EPAS1	11.25	9.27	5.78	0.35	0.23	T	T	1.1e-09	1.95e-06	4.39e-20	7.3e-17	T	NM_001430; ENST00000263734; ENST00000449347; ENST00000460015; ENST00000463191; ENST00000465318; ENST00000466465; ENST00000467888; ENST00000468530; ENST00000475822; ENST00000483692; BC051338; OTTHUMT00000250752; OTTHUMT00000328041; OTTHUMT00000328042; OTTHUMT00000328043; OTTHUMT00000328044; OTTHUMT00000328045; OTTHUMT00000328046; OTTHUMT00000328047; OTTHUMT00000328048; OTTHUMT00000328049; uc002ruv…	endothelial PAS domain protein 1	chr2	+	Multiple_Complex	46293667	46386703
TC0200015136.hg.1	FRZB	3.44	12.43	10.65	0.49	0.31	T	T	4.18e-05	0.0197	8.41e-13	3.86e-11	T	NM_001463; ENST00000295113; BC027855; OTTHUMT00000255808	frizzled-related protein	chr2	-	Coding	182833275	182867162
TC1700007796.hg.1	IGFBP4	8.44	8.2	5.13	0.47	0.26	T	T	5.04e-10	9.77e-07	1.24e-21	1.2e-17	T	NM_001552; ENST00000269593; BC016041; OTTHUMT00000257134	insulin like growth factor binding protein 4	chr17	+	Multiple_Complex	40443424	40457731
TC0100008912.hg.1	CYR61	8.34	8.08	5.02	0.37	0.22	T	T	1.28e-09	2.2e-06	8.01e-20	1.03e-16	T	NM_001554; ENST00000451137; ENST00000480413; ENST00000617517; BC001271; BC009199; BC016952; OTTHUMT00000029187; OTTHUMT00000029188	cysteine-rich, angiogenic inducer, 61	chr1	+	Multiple_Complex	85580761	85583965
TC1100011083.hg.1	AHNAK	2.46	6.74	5.44	0.54	0.1	T	T	0.0045	0.534	2.92e-18	1.17e-15	T	NM_001620; NM_024060; ENST00000257247; ENST00000378024; ENST00000525875; ENST00000528508; ENST00000530124; ENST00000530285; ENST00000531324; ENST00000533365; OTTHUMT00000395014; OTTHUMT00000395570; OTTHUMT00000395571; OTTHUMT00000395572; OTTHUMT00000395574; OTTHUMT00000395575; OTTHUMT00000395576; OTTHUMT00000395686	AHNAK nucleoprotein	chr11	-	Multiple_Complex	62433542	62556235
TC0700006795.hg.1	AHR	8.3	9.93	6.87	0.75	0.47	T	T	5.96e-08	6.03e-05	6.27e-18	2.11e-15	T	NM_001621; ENST00000242057; ENST00000463496; ENST00000475440; ENST00000481944; ENST00000492120; BC069390; BC070080; OTTHUMT00000250200; OTTHUMT00000314620; OTTHUMT00000314624; OTTHUMT00000314625; OTTHUMT00000314626	aryl hydrocarbon receptor	chr7	+	Multiple_Complex	17298622	17346152
TC0300011273.hg.1	ARF4	2.01	15.67	14.66	0.1	0.12	T	T	0.0094	0.7293	9.75e-10	1.82e-08	T	NM_001660; ENST00000303436; ENST00000463880; ENST00000483848; ENST00000486310; ENST00000488156; ENST00000489843; ENST00000493378; ENST00000495354; ENST00000496292; BC003364; BC008753; BC016325; BC022866; OTTHUMT00000351443; OTTHUMT00000351444; OTTHUMT00000351445; OTTHUMT00000351446; OTTHUMT00000351604; OTTHUMT00000351605; OTTHUMT00000351606; OTTHUMT00000351607; OTTHUMT00000351608	ADP-ribosylation factor 4	chr3	-	Multiple_Complex	57571363	57598220
TC0X00008785.hg.1	BGN	11.43	13.94	10.43	0.9	1.17	T	T	7.87e-05	0.0338	5.78e-08	6.59e-07	T	NM_001711; ENST00000331595; ENST00000431891; ENST00000472615; ENST00000480756; ENST00000492658; BC002416; BC004244; OTTHUMT00000060981; OTTHUMT00000060982; OTTHUMT00000060984; OTTHUMT00000060985; OTTHUMT00000060986	biglycan	chrX	+	Multiple_Complex	153494889	153509554
TC1200012592.hg.1	C1S	14.21	8.33	4.5	0.17	0.2	T	T	5.64e-09	8.15e-06	2.37e-18	1.02e-15	T	NM_001734; NM_201442; ENST00000328916; ENST00000360817; ENST00000402681; ENST00000403949; ENST00000413211; ENST00000423384; ENST00000443875; ENST00000461983; ENST00000463798; ENST00000470326; ENST00000473545; ENST00000488701; ENST00000489541; ENST00000495053; ENST00000495061; ENST00000497061; ENST00000541647; ENST00000542978; ENST00000543187; ENST00000617865; BC056903; OTTHUMT00000317482; OTTHUMT…	complement component 1, s subcomponent	chr12	+	Multiple_Complex	7060515	7071032
TC1200006555.hg.1	CCND2	2.62	9.31	7.92	0.59	0.47	T	T	0.0018	0.3392	1.07e-10	2.61e-09	T	NM_001759; ENST00000261254; ENST00000536537; ENST00000536795; ENST00000541542; BC010958; BC089384; OTTHUMT00000398287; OTTHUMT00000398288; OTTHUMT00000398289; OTTHUMT00000398509	cyclin D2	chr12	+	Multiple_Complex	4273736	4305356
TC1200006604.hg.1	CD9	15.89	13.04	9.04	0.57	0.21	T	T	1.86e-07	0.0002	4.69e-14	3.32e-12	T	NM_001769; ENST00000009180; ENST00000382515; ENST00000382518; ENST00000382519; ENST00000481267; ENST00000536586; ENST00000538418; ENST00000538834; ENST00000540891; ENST00000543916; ENST00000546073; ENST00000610354; ENST00000617871; BC011988; OTTHUMT00000103345; OTTHUMT00000103346; OTTHUMT00000103347; OTTHUMT00000103348; OTTHUMT00000399410; OTTHUMT00000399411; OTTHUMT00000399412; OTTHUMT0000039941…	CD9 molecule	chr12	+	Multiple_Complex	6199715	6238271
TC0800009961.hg.1	CLU; MIR6843	6.41	9.39	6.71	0.13	0.33	T	T	6.94e-07	0.0005	1.09e-17	3.2e-15	T	NM_001831; NR_038335; NR_045494; NR_106902; ENST00000316403; ENST00000405140; ENST00000518050; ENST00000519472; ENST00000519742; ENST00000520491; ENST00000520796; ENST00000521770; ENST00000522098; ENST00000522238; ENST00000522299; ENST00000522413; ENST00000522502; ENST00000523396; ENST00000523500; ENST00000523589; ENST00000560566; ENST00000617673; BC010514; BC019588; OTTHUMT00000219953; OTTHUMT00…	clusterin; microRNA 6843	chr8	-	Multiple_Complex	27596917	27615031
TC2100007446.hg.1	COL6A1	24.54	10.07	5.45	0.47	0.22	T	T	1.6e-12	7.01e-09	7e-21	2.44e-17	T	NM_001848; ENST00000361866; ENST00000463060; ENST00000466285; ENST00000486023; ENST00000492851; ENST00000498614; ENST00000612273; BC052575; OTTHUMT00000206877; OTTHUMT00000206878; OTTHUMT00000206879; OTTHUMT00000206880; OTTHUMT00000206881; OTTHUMT00000206882	collagen, type VI, alpha 1	chr21	+	Multiple_Complex	45981737	46005050
TC2100007451.hg.1	COL6A2	10.14	9.21	5.87	0.19	0.17	T	T	1.5e-08	1.82e-05	1.04e-17	3.1e-15	T	NM_001849; NM_058174; NM_058175; ENST00000300527; ENST00000310645; ENST00000397763; ENST00000409416; ENST00000413758; ENST00000436769; ENST00000460886; ENST00000485591; BC065509; uc002zhy.1	collagen, type VI, alpha 2	chr21	+	Multiple_Complex	46098097	46132849
TC0300008130.hg.1	COL8A1	3.26	7.88	6.18	0.08	0.25	T	T	0.0007	0.1806	2.17e-12	8.86e-11	T	NM_001850; NM_020351; ENST00000261037; ENST00000273342; ENST00000452013; ENST00000462604; ENST00000463753; ENST00000474648; ENST00000483969; ENST00000621757; BC013581; OTTHUMT00000309001; OTTHUMT00000309002; OTTHUMT00000309003; OTTHUMT00000309004; OTTHUMT00000309005; OTTHUMT00000309006; OTTHUMT00000476503	collagen, type VIII, alpha 1	chr3	+	Multiple_Complex	99638475	99799226
TC1900010513.hg.1	COX7A1	2.44	7.08	5.79	0.51	0.12	T	T	0.0006	0.156	1.44e-13	8.62e-12	T	NM_001864; ENST00000292907; ENST00000437291; ENST00000481297; ENST00000589154; BC002757; OTTHUMT00000109545; OTTHUMT00000109546; OTTHUMT00000109547; OTTHUMT00000458122; uc002odm.1	cytochrome c oxidase subunit VIIa polypeptide 1 (muscle)	chr19	-	Multiple_Complex	36150922	36152869
TC0600013186.hg.1	CTGF	10.79	9.42	5.99	0.28	0.16	T	T	4.8e-10	9.44e-07	1.15e-19	1.22e-16	T	NM_001901; ENST00000367976; BC087839; OTTHUMT00000042239	connective tissue growth factor	chr6	-	Multiple_Complex	131948176	131951378
TC0800009619.hg.1	CTSB	3.76	13.7	11.79	0.31	0.18	T	T	0.0001	0.0503	5.62e-13	2.75e-11	T	NM_001908; NM_147780; NM_147781; NM_147782; NM_147783; ENST00000345125; ENST00000353047; ENST00000420692; ENST00000453527; ENST00000505496; ENST00000524500; ENST00000524654; ENST00000525076; ENST00000525315; ENST00000526195; ENST00000526481; ENST00000526645; ENST00000527215; ENST00000527243; ENST00000528965; ENST00000530290; ENST00000530296; ENST00000530624; ENST00000530640; ENST00000531089; ENST…	cathepsin B	chr8	-	Multiple_Complex	11842524	11869448
TC1200011496.hg.1	DCN	418.66	14.81	6.1	0.16	0.49	T	T	1.5e-17	4.07e-13	6.06e-22	8.23e-18	T	NM_001920; NM_133503; NM_133504; NM_133505; NM_133506; NM_133507; ENST00000052754; ENST00000393155; ENST00000420120; ENST00000425043; ENST00000441303; ENST00000456569; ENST00000546370; ENST00000546391; ENST00000546745; ENST00000547568; ENST00000547937; ENST00000548218; ENST00000548768; ENST00000549513; ENST00000550099; ENST00000550563; ENST00000550758; ENST00000551354; ENST00000552145; ENST000005…	decorin	chr12	-	Multiple_Complex	91140484	91183123
TC1200011470.hg.1	DUSP6	7.63	9.11	6.18	0.67	0.17	T	T	6.41e-06	0.0037	2.63e-08	3.3e-07	T	NM_001946; NM_022652; ENST00000279488; ENST00000308385; ENST00000547140; ENST00000547291; ENST00000548755; BC003143; BC003562; BC005047; BC037236; OTTHUMT00000406534; OTTHUMT00000406535; OTTHUMT00000406536; OTTHUMT00000406537; OTTHUMT00000406538	dual specificity phosphatase 6	chr12	-	Multiple_Complex	89347232	89353271
TC0500008785.hg.1	EGR1	43.95	12.87	7.41	0.8	0.35	T	T	7.81e-11	2e-07	3.89e-12	1.47e-10	T	NM_001964; ENST00000239938; BC073983; OTTHUMT00000251274	early growth response 1	chr5	+	Coding	138465490	138469315
TC0400008618.hg.1	FGF2	2.29	11.73	10.53	0.43	0.18	T	T	0.0002	0.0654	1.6e-14	1.31e-12	T	NM_002006; ENST00000264498; ENST00000608478; ENST00000614010; OTTHUMT00000095330; OTTHUMT00000472102	fibroblast growth factor 2 (basic)	chr4	+	Multiple_Complex	122826708	122898236
TC1500007185.hg.1	FGF7	7.08	9.44	6.62	0.87	0.26	T	T	4.53e-07	0.0004	2.23e-17	5.61e-15	T	NM_002009; ENST00000267843; ENST00000560270; ENST00000560704; ENST00000560765; ENST00000560979; ENST00000614567; BC010956; OTTHUMT00000254374; OTTHUMT00000417886; OTTHUMT00000417887; OTTHUMT00000417888; OTTHUMT00000417889; uc001zxn.3	fibroblast growth factor 7	chr15	+	Multiple_Complex	49423096	49488775
TC0500009108.hg.1	GPX3	5.86	6.78	4.23	0.97	0.08	T	T	0.0001	0.047	5.23e-13	2.59e-11	T	NM_002084; ENST00000388825; ENST00000517973; ENST00000519214; ENST00000520059; ENST00000520597; ENST00000521632; ENST00000521650; ENST00000521722; ENST00000614343; ENST00000622181; BC013601; BC035841; BC050378; OTTHUMT00000374772; OTTHUMT00000374773; OTTHUMT00000374775; OTTHUMT00000374776; OTTHUMT00000374904; OTTHUMT00000374905; OTTHUMT00000374907; OTTHUMT00000374908	glutathione peroxidase 3	chr5	+	Multiple_Complex	151020438	151028993
TC1200007693.hg.1	IGFBP6	3.06	5.85	4.23	0.39	0.24	T	F	0.0008	0.202	5.35e-17	1.15e-14	F	NM_002178; ENST00000301464; ENST00000548176; ENST00000548547; ENST00000549628; BC003507; BC005007; BC010162; BC011708; OTTHUMT00000405812; OTTHUMT00000405813; OTTHUMT00000405814; OTTHUMT00000405815	insulin like growth factor binding protein 6	chr12	+	Multiple_Complex	53097436	53102345
TC0500007138.hg.1	IL7R	3.65	10.23	8.37	0.41	0.37	T	T	1.84e-05	0.0095	3.23e-15	3.36e-13	T	NM_002185; NR_120485; ENST00000303115; ENST00000505093; ENST00000505875; ENST00000506850; ENST00000508941; ENST00000509668; ENST00000511031; ENST00000511982; ENST00000514217; ENST00000515665; BC067537; BC067538; BC067539; BC067540; BC069999; OTTHUMT00000207577; OTTHUMT00000367183; OTTHUMT00000367184; OTTHUMT00000367185; OTTHUMT00000367186; OTTHUMT00000367187; OTTHUMT00000367188; OTTHUMT0000036718…	interleukin 7 receptor	chr5	+	Multiple_Complex	35852695	35879603
TC0500007368.hg.1	ITGA2	5.37	7.3	4.87	0.57	0.41	T	T	2.25e-08	2.57e-05	4.17e-19	2.98e-16	T	NM_002203; NR_073103; NR_073104; NR_073105; NR_073106; NR_073107; ENST00000296585; ENST00000503810; ENST00000509814; ENST00000509960; ENST00000510722; ENST00000513685; OTTHUMT00000253857; OTTHUMT00000367803; OTTHUMT00000367804; OTTHUMT00000367805; OTTHUMT00000367806; OTTHUMT00000368751; uc003joy.3	integrin, alpha 2 (CD49B, alpha 2 subunit of VLA-2 receptor)	chr5	+	Multiple_Complex	52989326	53094779
TC1700008228.hg.1	ITGA3	2.66	10.66	9.25	0.46	0.38	T	T	0.0001	0.0513	1.56e-14	1.28e-12	T	NM_002204; ENST00000007722; ENST00000320031; ENST00000504417; ENST00000505306; ENST00000505552; ENST00000505612; ENST00000506401; ENST00000506437; ENST00000506827; ENST00000507771; ENST00000508100; ENST00000510809; ENST00000512553; ENST00000514834; ENST00000515147; ENST00000570989; BC136636; BC144328; BC150190; OTTHUMT00000366298; OTTHUMT00000366299; OTTHUMT00000366300; OTTHUMT00000366303; OTTHUM…	integrin alpha 3	chr17	+	Multiple_Complex	50055968	50090485
TC1200010839.hg.1	ITGA5	21.35	7.99	3.57	0.68	0.32	T	F	3.57e-12	1.34e-08	2.42e-21	1.45e-17	F	NM_002205; ENST00000293379; ENST00000435631; ENST00000547197; ENST00000547744; ENST00000549601; ENST00000550141; ENST00000551564; ENST00000551861; ENST00000552387; ENST00000552431; ENST00000552564; ENST00000552583; ENST00000553071; BC008786; OTTHUMT00000406173; OTTHUMT00000406174; OTTHUMT00000406175; OTTHUMT00000406176; OTTHUMT00000406177; OTTHUMT00000406178; OTTHUMT00000406179; OTTHUMT0000040618…	integrin alpha 5	chr12	-	Multiple_Complex	54395261	54419460
TC1000010265.hg.1	ITGB1	2.93	16.48	14.93	0.26	0.11	T	T	1.95e-06	0.0013	1.01e-15	1.25e-13	T	NM_002211; NM_033668; NM_133376; ENST00000302278; ENST00000396033; ENST00000414670; ENST00000417122; ENST00000423113; ENST00000437302; ENST00000439974; ENST00000464001; ENST00000472147; ENST00000474568; ENST00000475184; ENST00000480226; ENST00000484088; ENST00000488427; ENST00000488494; ENST00000493758; ENST00000494395; ENST00000528877; ENST00000534049; BC020057; OTTHUMT00000047496; OTTHUMT000000…	integrin beta 1	chr10	-	Multiple_Complex	32900318	33005792
TC0300012233.hg.1	ITGB5	4.17	6.73	4.67	0.4	0.24	T	T	2.46e-06	0.0016	2.57e-17	6.29e-15	T	NM_002213; ENST00000296181; ENST00000460797; ENST00000461306; ENST00000465464; ENST00000474838; ENST00000476988; ENST00000481591; ENST00000483168; ENST00000488466; ENST00000496703; ENST00000608107; ENST00000608657; ENST00000608945; BC006541; OTTHUMT00000355286; OTTHUMT00000355287; OTTHUMT00000355288; OTTHUMT00000356213; OTTHUMT00000356214; OTTHUMT00000356236; OTTHUMT00000356237; OTTHUMT0000035623…	integrin beta 5	chr3	-	Multiple_Complex	124761948	124901418
TC2200007312.hg.1	LGALS1	59.01	12.46	6.58	0.89	0.31	T	T	1.99e-13	1.18e-09	1.21e-19	1.27e-16	T	NM_002305; ENST00000215909; ENST00000425542; ENST00000454173; ENST00000464120; ENST00000472321; ENST00000480207; ENST00000489315; BC001693; BC020675; OTTHUMT00000319482; OTTHUMT00000319483; OTTHUMT00000319484; OTTHUMT00000319485; OTTHUMT00000319486; OTTHUMT00000319487; OTTHUMT00000319488	lectin, galactoside-binding, soluble, 1	chr22	+	Multiple_Complex	37675606	37679806
TC1200007861.hg.1	LRP1	2.97	8.12	6.55	0.64	0.09	T	T	1.2e-06	0.0009	1.74e-19	1.55e-16	T	NM_002332; ENST00000243077; ENST00000338962; ENST00000451724; ENST00000553277; ENST00000553446; ENST00000554118; ENST00000554174; ENST00000555124; ENST00000555941; ENST00000556247; ENST00000556356; ENST00000556830; OTTHUMT00000412771; OTTHUMT00000412772; OTTHUMT00000412773; OTTHUMT00000412774; OTTHUMT00000412775; OTTHUMT00000412776; OTTHUMT00000412777; OTTHUMT00000412787; OTTHUMT00000412788; OTTH…	LDL receptor related protein 1	chr12	+	Multiple_Complex	57128493	57213351
TC1200011495.hg.1	LUM	32.68	10.42	5.39	0.72	0.48	T	T	4.5e-12	1.61e-08	6.88e-20	9.07e-17	T	NM_002345; ENST00000266718; ENST00000546642; ENST00000548071; BC007038; BC035997; OTTHUMT00000407150; OTTHUMT00000407151; OTTHUMT00000407152	lumican	chr12	-	Multiple_Complex	91102629	91111831
TC0200008452.hg.1	MAL	-2.01	10.06	11.07	0.68	0.9	T	T	0.0412	0.9999	1.97e-11	6.02e-10	T	NM_002371; NM_022438; NM_022439; NM_022440; ENST00000309988; ENST00000349807; ENST00000353004; ENST00000354078; ENST00000489399; BC000458; BC003006; OTTHUMT00000254982; OTTHUMT00000254983; OTTHUMT00000254984; OTTHUMT00000254985; OTTHUMT00000338611	mal, T-cell differentiation protein	chr2	+	Multiple_Complex	95025655	95053996
TC0600012434.hg.1	ME1	7.09	7.69	4.86	0.28	0.15	T	T	1.86e-09	3.05e-06	1.36e-19	1.34e-16	T	NM_002395; ENST00000369705; BC025246; OTTHUMT00000041350	malic enzyme 1, NADP(+)-dependent, cytosolic	chr6	-	Multiple_Complex	83210389	83431219
TC0200009402.hg.1	MGAT5	2.02	11.81	10.8	0.19	0.33	T	T	0.0041	0.514	7.54e-11	1.93e-09	T	NM_002410; ENST00000281923; ENST00000409645; ENST00000468758; ENST00000481801; ENST00000488365; OTTHUMT00000254584; OTTHUMT00000332271; OTTHUMT00000332272; OTTHUMT00000332273	mannosyl (alpha-1,6-)-glycoprotein beta-1,6-N-acetyl-glucosaminyltransferase	chr2	+	Multiple_Complex	134119983	134454621
TC1100012133.hg.1	MMP3	3.02	7.93	6.34	0.25	0.17	T	T	0.0027	0.4154	1.45e-09	2.6e-08	T	NM_002422; ENST00000299855; ENST00000434103; ENST00000524478; BC069676; BC069716; BC074815; BC074869; BC105954; BC107490; BC107491; OTTHUMT00000109758; OTTHUMT00000109759; OTTHUMT00000386645	matrix metallopeptidase 3	chr11	-	Multiple_Complex	102835797	102843803
TC0X00011302.hg.1	MSN	35.58	11.2	6.05	0.76	0.15	T	T	1.51e-12	6.83e-09	1.34e-19	1.33e-16	T	NM_002444; ENST00000360270; BC017293; OTTHUMT00000056981	moesin	chrX	+	Multiple_Complex	65667644	65741931
TC0200008627.hg.1	NPAS2	5.59	7.44	4.96	0.5	0.38	T	T	4.29e-07	0.0003	2.8e-17	6.79e-15	T	NM_002518; ENST00000335681; ENST00000427413; ENST00000433408; ENST00000448812; ENST00000450763; ENST00000451740; ENST00000471974; ENST00000474550; ENST00000486017; ENST00000490052; ENST00000492373; ENST00000495559; BC051351; BC072383; OTTHUMT00000253168; OTTHUMT00000329071; OTTHUMT00000329072; OTTHUMT00000329073; OTTHUMT00000329074; OTTHUMT00000329075; OTTHUMT00000329076; OTTHUMT00000329077; OTTH…	neuronal PAS domain protein 2	chr2	+	Multiple_Complex	100820151	100996829
TC0800011611.hg.1	TNFRSF11B	17.46	10.73	6.6	0.74	0.8	T	T	3.57e-10	7.21e-07	1.85e-16	3.01e-14	T	NM_002546; ENST00000297350; ENST00000517352; ENST00000521597; BC030155; OTTHUMT00000381220; OTTHUMT00000381221; OTTHUMT00000381222	tumor necrosis factor receptor superfamily, member 11b	chr8	-	Multiple_Complex	118923557	118952200
TC0900008545.hg.1	PAPPA	3.25	8.35	6.65	0.19	0.56	T	T	0.0057	0.5919	3.61e-09	5.76e-08	T	NM_002581; ENST00000328252; ENST00000460463; ENST00000483254; BC078657; OTTHUMT00000055546; OTTHUMT00000055547; OTTHUMT00000055548	pregnancy-associated plasma protein A, pappalysin 1	chr9	+	Multiple_Complex	116153792	116402322
TC0500008890.hg.1	PCDHGC3; PCDHGA12; PCDHGB4; PCDHGA8; PCDHGA1; PCDHGA10; PCDHGA11; PCDHGA2; PCDHGA3; PCDHGA4; PCDHGA5; PCDHGA6; PCDHGA7; PCDHGA9; PCDHGB1; PCDHGB2; PCDHGB3; PCDHGB5; PCDHGB6; PCDHGB7; PCDHGC4; PCDHGC5	2.15	6.51	5.4	0.39	0.36	T	T	0.0361	0.9999	2.28e-16	3.6e-14	T	NM_002588; NM_003735; NM_003736; NM_014004; NM_018912; NM_018913; NM_018914; NM_018915; NM_018916; NM_018917; NM_018918; NM_018919; NM_018920; NM_018921; NM_018922; NM_018923; NM_018924; NM_018925; NM_018926; NM_018927; NM_018928; NM_018929; NM_031993; NM_032009; NM_032011; NM_032053; NM_032054; NM_032086; NM_032087; NM_032088; NM_032089; NM_032090; NM_032091; NM_032092; NM_032094; NM_032095; NM_…	protocadherin gamma subfamily C, 3; protocadherin gamma subfamily A, 12; protocadherin gamma subfamily B, 4; protocadherin gamma subfamily A, 8; protocadherin gamma subfamily A, 1; protocadherin gamma subfamily A, 10; protocadherin gamma subfamily A, 11; protocadherin gamma subfamily A, 2; protocadherin gamma subfamily A, 3; protocadherin gamma subfamily A, 4; protocadherin gamma subfamily A, 5; …	chr5	+	Multiple_Complex	141330571	141512981
TC0500012459.hg.1	PDGFRB	3.69	7.26	5.38	0.62	0.29	T	T	0.0015	0.3025	8.55e-17	1.66e-14	T	NM_002609; ENST00000261799; ENST00000517488; ENST00000517660; ENST00000517957; ENST00000519575; ENST00000520229; ENST00000520579; ENST00000520851; ENST00000521723; ENST00000522466; ENST00000523456; BC032224; OTTHUMT00000252332; OTTHUMT00000381781; OTTHUMT00000381782; OTTHUMT00000381783; OTTHUMT00000381784; OTTHUMT00000381785; OTTHUMT00000381786; OTTHUMT00000381787; OTTHUMT00000381788; OTTHUMT0000…	platelet-derived growth factor receptor, beta polypeptide	chr5	-	Multiple_Complex	150113837	150155872
TC1000007883.hg.1	SRGN	7.77	8.05	5.09	0.19	0.17	T	T	3.26e-07	0.0003	1.52e-16	2.6e-14	T	NM_002727; NR_036430; ENST00000242465; ENST00000462445; BC015516; OTTHUMT00000048379; OTTHUMT00000048380	serglycin	chr10	+	Multiple_Complex	69088072	69104811
TC1000009152.hg.1	HTRA1	10.68	9.66	6.24	0.25	0.28	T	T	1.03e-09	1.86e-06	8.99e-19	5.07e-16	T	NM_002775; ENST00000368984; ENST00000420892; OTTHUMT00000050802; OTTHUMT00000128327; uc001lgj.2	HtrA serine peptidase 1	chr10	+	Multiple_Complex	122461525	122514908
TC0100014191.hg.1	RAB3B	4.3	12.92	10.81	0.8	0.26	T	T	1.55e-06	0.0011	8.41e-15	7.64e-13	T	NM_002867; ENST00000371655; BC005035; OTTHUMT00000023816; uc001cth.3	RAB3B, member RAS oncogene family	chr1	-	Multiple_Complex	51907956	51990764
TC0200009091.hg.1	RALB	2.35	9.14	7.9	0.64	0.25	T	T	0.0041	0.5149	5.53e-12	2e-10	T	NM_002881; ENST00000272519; ENST00000412383; ENST00000420510; ENST00000431732; ENST00000447591; ENST00000449649; ENST00000470417; ENST00000631312; BC018163; OTTHUMT00000254232; OTTHUMT00000332358; OTTHUMT00000332359; OTTHUMT00000332362; OTTHUMT00000338460; OTTHUMT00000338461; OTTHUMT00000338462	v-ral simian leukemia viral oncogene homolog B	chr2	+	Multiple_Complex	120240064	120294713
TC1200007844.hg.1	RBMS2	5.35	7.3	4.88	0.19	0.37	T	T	6.25e-09	8.74e-06	5.18e-20	8.09e-17	T	NM_002898; ENST00000262031; ENST00000542360; ENST00000549945; ENST00000550726; ENST00000551369; ENST00000552228; ENST00000552247; ENST00000552916; BC027863; BC072679; OTTHUMT00000409366; OTTHUMT00000409367; OTTHUMT00000409368; OTTHUMT00000409369; OTTHUMT00000409514; OTTHUMT00000409515; OTTHUMT00000409516; OTTHUMT00000409622	RNA binding motif, single stranded interacting protein 2	chr12	+	Multiple_Complex	56521825	56596196
TC0100015867.hg.1	S100A3	4.95	9.3	6.99	0.68	0.19	T	T	5.43e-06	0.0033	3.74e-05	0.0002	T	NM_002960; ENST00000368712; ENST00000368713; BC012893; OTTHUMT00000037726; OTTHUMT00000084785	S100 calcium binding protein A3	chr1	-	Multiple_Complex	153547329	153549372
TC0100015819.hg.1	S100A10	4.37	15.17	13.05	0.35	0.45	T	T	3.25e-06	0.0021	1.09e-13	6.74e-12	T	NM_002966; ENST00000368809; ENST00000368811; ENST00000478348; ENST00000478574; BC015973; BC105786; OTTHUMT00000036673; OTTHUMT00000036674; OTTHUMT00000036675; OTTHUMT00000095723	S100 calcium binding protein A10	chr1	-	Multiple_Complex	151982910	151994390
TC0X00006799.hg.1	SAT1	2.14	11.97	10.87	0.6	0.33	T	T	0.0035	0.4812	2.82e-05	0.0002	T	NM_002970; NR_027783; ENST00000379251; ENST00000379253; ENST00000379254; ENST00000379270; ENST00000462639; ENST00000463236; ENST00000474223; ENST00000487713; ENST00000489394; BC002503; BC008424; OTTHUMT00000056056; OTTHUMT00000056057; OTTHUMT00000056058; OTTHUMT00000056059; OTTHUMT00000056060; OTTHUMT00000056061; OTTHUMT00000056062; OTTHUMT00000056063; OTTHUMT00000056064	spermidine/spermine N1-acetyltransferase 1	chrX	+	Multiple_Complex	23783158	23786226
TC1700007557.hg.1	CCL2	5.56	13.63	11.15	0.39	1.25	T	T	7.82e-05	0.0337	2.26e-10	5.02e-09	T	NM_002982; ENST00000225831; ENST00000580907; ENST00000582017; ENST00000624362; BC009716; OTTHUMT00000256384; OTTHUMT00000447595; OTTHUMT00000447596; OTTHUMT00000447597	chemokine (C-C motif) ligand 2	chr17	+	Multiple_Complex	34255218	34257203
TC2000009218.hg.1	SDC4	2.24	9.81	8.65	0.4	0.16	T	T	0.0006	0.1512	4.93e-18	1.74e-15	T	NM_002999; ENST00000372733; BC030805; OTTHUMT00000080515	syndecan 4	chr20	-	Multiple_Complex	45325288	45348424
TC1900008435.hg.1	SEPW1	2.34	11.09	9.86	0.6	0.15	T	T	0.0042	0.5214	2.92e-08	3.63e-07	T	NM_003009; ENST00000509570; ENST00000593892; ENST00000595509; ENST00000595615; ENST00000598083; ENST00000598273; ENST00000598956; ENST00000599302; ENST00000599590; ENST00000599627; ENST00000599874; ENST00000601048; ENST00000601419; ENST00000601937; ENST00000602163; ENST00000612212; BC000581; BC032546; BC039597; BC047893; OTTHUMT00000464884; OTTHUMT00000464885; OTTHUMT00000464886; OTTHUMT000004648…	selenoprotein W, 1	chr19	+	Multiple_Complex	47778572	47784686
TC0800010234.hg.1	SFRP1	7.59	7.75	4.83	0.57	0.27	T	F	1.94e-10	4.46e-07	5.44e-21	2.02e-17	F	NM_003012; ENST00000220772; ENST00000379845; BC036503; OTTHUMT00000377132; OTTHUMT00000377133	secreted frizzled-related protein 1	chr8	-	Multiple_Complex	41261949	41309497
TC0X00007744.hg.1	SH3BGRL	5.67	9.36	6.86	0.48	0.26	T	T	1.18e-07	0.0001	1.4e-17	3.89e-15	T	NM_003022; ENST00000373212; ENST00000463546; ENST00000474113; ENST00000481106; BC016709; BC103762; OTTHUMT00000057350; OTTHUMT00000057351; OTTHUMT00000057352; OTTHUMT00000057353	SH3 domain binding glutamate-rich protein like	chrX	+	Multiple_Complex	81201804	81298547
TC2100008249.hg.1	TFF3	2.79	9.02	7.54	0.65	0.08	T	T	5.19e-05	0.0241	6.28e-12	2.24e-10	T	NM_003226; ENST00000291525; ENST00000398431; ENST00000489676; ENST00000518498; BC017859; OTTHUMT00000195358; OTTHUMT00000195359; OTTHUMT00000195360	trefoil factor 3	chr21	-	Multiple_Complex	42311667	42315651
TC1500006925.hg.1	THBS1	56.14	13.7	7.89	0.65	0.45	T	T	1.29e-12	6.11e-09	2.94e-18	1.18e-15	T	NM_003246; ENST00000260356; ENST00000397591; ENST00000466755; ENST00000484734; ENST00000490247; ENST00000497720; ENST00000559746; ENST00000560894; BC136469; BC136470; OTTHUMT00000257831; OTTHUMT00000257832; OTTHUMT00000257833; OTTHUMT00000257835; OTTHUMT00000257836; OTTHUMT00000257837; OTTHUMT00000257838; OTTHUMT00000418642	thrombospondin 1	chr15	+	Multiple_Complex	39581079	39599466
TC0600013998.hg.1	THBS2	3.65	6.42	4.56	0.45	0.23	T	T	7.94e-05	0.034	3.97e-16	5.77e-14	T	NM_003247; ENST00000366787; ENST00000435791; ENST00000461848; ENST00000472733; ENST00000488355; ENST00000617924; BC146676; BC150175; OTTHUMT00000105439; OTTHUMT00000105440; OTTHUMT00000105441; OTTHUMT00000105442; OTTHUMT00000105443	thrombospondin 2	chr6	-	Multiple_Complex	169215780	169254114
TC0X00007149.hg.1	TIMP1	43.28	16.18	10.74	0.52	0.74	T	T	4.26e-12	1.56e-08	1.05e-16	1.96e-14	T	NM_003254; ENST00000218388; ENST00000377017; ENST00000441738; ENST00000445623; ENST00000456754; BC000866; OTTHUMT00000056423; OTTHUMT00000056424; OTTHUMT00000056425; OTTHUMT00000056426; OTTHUMT00000056427	TIMP metallopeptidase inhibitor 1	chrX	+	Multiple_Complex	47582291	47586791
TC0900008587.hg.1	TLR4	3.66	9.91	8.04	0.52	0.57	T	T	7.52e-05	0.0327	1.55e-10	3.61e-09	T	NM_003266; NM_138554; NM_138557; ENST00000355622; ENST00000394487; ENST00000472304; ENST00000490685; BC117422; OTTHUMT00000055549; OTTHUMT00000055550; OTTHUMT00000055551; OTTHUMT00000055552	toll-like receptor 4	chr9	+	Multiple_Complex	117704175	117717491
TC1000008056.hg.1	VCL	2.56	11.88	10.52	0.6	0.06	T	T	6.68e-06	0.0039	4.94e-16	6.93e-14	T	NM_003373; NM_014000; ENST00000211998; ENST00000372755; ENST00000436396; ENST00000461383; ENST00000472585; ENST00000478896; ENST00000623461; ENST00000624354; BC039174; OTTHUMT00000048751; OTTHUMT00000048752; OTTHUMT00000048753; OTTHUMT00000048754; OTTHUMT00000048755; OTTHUMT00000478980; OTTHUMT00000478981	vinculin	chr10	+	Multiple_Complex	73995193	74121363
TC1000006891.hg.1	VIM	537.77	15.22	6.15	0.59	0.28	T	T	1.29e-17	4.07e-13	1.82e-21	1.31e-17	T	NM_003380; ENST00000224237; ENST00000421459; ENST00000469543; ENST00000478317; ENST00000478746; ENST00000485947; ENST00000487938; ENST00000495528; ENST00000497849; ENST00000544301; BC000163; BC030573; BC066956; OTTHUMT00000047015; OTTHUMT00000047016; OTTHUMT00000047017; OTTHUMT00000047018; OTTHUMT00000047019; OTTHUMT00000047020; OTTHUMT00000047021; OTTHUMT00000047022; OTTHUMT00000047023	vimentin	chr10	+	Multiple_Complex	17228259	17237593
TC1100012949.hg.1	IFITM1	10.53	9.63	6.24	0.5	0.45	T	T	7.91e-07	0.0006	5.57e-15	5.41e-13	T	NM_003641; ENST00000328221; ENST00000408968; ENST00000525554; ENST00000528780; BC000897; OTTHUMT00000383595; OTTHUMT00000386371; OTTHUMT00000386372; OTTHUMT00000386373	interferon induced transmembrane protein 1	chr11	+	Multiple_Complex	313506	315272
TC0100018443.hg.1	PLPP3	6.73	11.35	8.6	0.24	0.42	T	T	9.09e-07	0.0007	6.12e-16	8.33e-14	T	NM_003713; ENST00000371250; ENST00000459962; ENST00000472957; BC009196; OTTHUMT00000022334; OTTHUMT00000095575; OTTHUMT00000095576	phospholipid phosphatase 3	chr1	-	Multiple_Complex	56494747	56579584
TC0800009872.hg.1	TNFRSF10D	11.01	8.08	4.62	0.07	0.05	T	F	3.61e-10	7.21e-07	2.73e-18	1.13e-15	F	NM_003840; ENST00000312584; BC052270; OTTHUMT00000215135	tumor necrosis factor receptor superfamily, member 10d, decoy with truncated death domain	chr8	-	Coding	23135588	23164030
TC0600011386.hg.1	IER3	2.96	9.41	7.84	0.45	0.83	T	T	0.0045	0.5373	2.41e-13	1.34e-11	T	NM_003897; ENST00000259874; ENST00000376377; BC000844; BC005080; OTTHUMT00000076578; OTTHUMT00000076579	immediate early response 3	chr6	-	Coding	30743199	30744554
TC0500010043.hg.1	SEMA5A	6.75	9.11	6.36	0.16	0.8	T	T	1.4e-06	0.001	6.82e-16	9.09e-14	T	NM_003966; ENST00000382496; ENST00000509486; ENST00000513968; ENST00000514923; BC115696; OTTHUMT00000206989; OTTHUMT00000365997; OTTHUMT00000365998; OTTHUMT00000365999	sema domain, seven thrombospondin repeats (type 1 and type 1-like), transmembrane domain (TM) and short cytoplasmic domain, (semaphorin) 5A	chr5	-	Multiple_Complex	9035026	9546121
TC1200006896.hg.1	GPRC5A; MIR614	3.15	6.38	4.72	1.04	0.09	T	T	2.53e-05	0.0127	1.75e-16	2.9e-14	T	NM_003979; NR_030345; ENST00000014914; ENST00000385082; ENST00000534831; ENST00000537783; ENST00000540125; ENST00000542056; BC003665; OTTHUMT00000400682; OTTHUMT00000400683; OTTHUMT00000400684; OTTHUMT00000400685; OTTHUMT00000400686; uc001rbb.4	G protein-coupled receptor, class C, group 5, member A; microRNA 614	chr12	+	Multiple_Complex	12890782	12917937
TC1700010798.hg.1	DUSP3	2.27	8.35	7.16	0.36	0.17	T	T	0.0038	0.4958	6.16e-14	4.13e-12	T	NM_004090; ENST00000226004; ENST00000590342; ENST00000590753; ENST00000590935; ENST00000591618; BC002682; BC035701; OTTHUMT00000453503; OTTHUMT00000453504; OTTHUMT00000453505; OTTHUMT00000453506; OTTHUMT00000453507	dual specificity phosphatase 3	chr17	-	Multiple_Complex	43766121	43779000
TC0900006522.hg.1	SLC1A1	2.69	7.2	5.78	0.21	0.24	T	T	0.0004	0.1169	1.33e-14	1.13e-12	T	NM_004170; ENST00000262352; ENST00000422398; ENST00000490167; BC033040; OTTHUMT00000051571; OTTHUMT00000051572; OTTHUMT00000051573	solute carrier family 1 (neuronal/epithelial high affinity glutamate transporter, system Xag), member 1	chr9	+	Multiple_Complex	4490427	4587469
TC1100010897.hg.1	UBE2L6	3.94	7.19	5.21	0.21	0.2	T	T	4.41e-06	0.0027	6.9e-19	4.13e-16	T	NM_004223; NM_198183; ENST00000287156; ENST00000340573; ENST00000526659; ENST00000527022; ENST00000528275; BC032491; OTTHUMT00000392655; OTTHUMT00000392657; OTTHUMT00000392658; OTTHUMT00000392659; OTTHUMT00000392660	ubiquitin-conjugating enzyme E2L 6	chr11	-	Multiple_Complex	57551655	57568330
TC0900011120.hg.1	KLF4	-2.12	6.49	7.57	0.37	0.09	T	T	0.0141	0.8411	0.0007	0.0026	T	NM_004235; ENST00000374672; ENST00000411706; ENST00000420475; ENST00000493306; ENST00000497048; ENST00000610832; BC029923; BC030811; OTTHUMT00000053555; OTTHUMT00000053556; OTTHUMT00000053557; OTTHUMT00000053558; OTTHUMT00000342675	Kruppel-like factor 4 (gut)	chr9	-	Multiple_Complex	107484852	107490482
TC1200008650.hg.1	ASCL1	-4.49	11.32	13.49	0.41	0.63	T	T	5.02e-06	0.0031	9.93e-20	1.12e-16	T	NM_004316; ENST00000266744; BC002341; BC003134; BC004425; BC031299; OTTHUMT00000406707	achaete-scute family bHLH transcription factor 1	chr12	+	Multiple_Complex	102957674	102960516
TC0400012769.hg.1	BST1	2.4	6.38	5.12	0.34	0.28	T	T	0.0006	0.1557	6.09e-17	1.27e-14	T	NM_004334; ENST00000265016; ENST00000382346; ENST00000505785; ENST00000514445; ENST00000514989; BC012095; OTTHUMT00000214968; OTTHUMT00000214969; OTTHUMT00000359348; OTTHUMT00000359349; OTTHUMT00000359350; uc003goh.4	bone marrow stromal cell antigen 1	chr4	+	Multiple_Complex	15702950	15738313
TC0700009236.hg.1	CALD1	32.97	12.07	7.02	0.53	0.29	T	T	1.83e-12	7.76e-09	4.55e-19	3.15e-16	T	NM_004342; NM_033138; NM_033139; NM_033140; NM_033157; ENST00000361675; ENST00000361901; ENST00000393118; ENST00000417172; ENST00000422748; ENST00000424922; ENST00000430085; ENST00000435928; ENST00000436461; ENST00000443197; ENST00000445569; ENST00000454108; ENST00000462181; ENST00000466704; ENST00000472096; ENST00000473714; ENST00000475772; ENST00000478075; ENST00000480638; ENST00000482470; ENST…	caldesmon 1	chr7	+	Multiple_Complex	134744252	134970729
TC0200016193.hg.1	COL6A3	119.51	11.53	4.63	0.24	0.34	T	T	1.23e-15	1.67e-11	3.17e-22	6.14e-18	T	NM_004369; NM_057164; NM_057165; NM_057166; NM_057167; ENST00000295550; ENST00000347401; ENST00000353578; ENST00000392003; ENST00000392004; ENST00000409809; ENST00000433762; ENST00000468792; ENST00000472056; ENST00000473258; ENST00000491233; ENST00000491769; ENST00000493475; ENST00000493608; BC144595; BC150625; BC171790; OTTHUMT00000315790; OTTHUMT00000315791; OTTHUMT00000315792; OTTHUMT000003157…	collagen, type VI, alpha 3	chr2	-	Multiple_Complex	237324003	237414375
TC0600012314.hg.1	COL12A1	19.8	9.43	5.12	0.4	0.2	T	T	8.31e-12	2.62e-08	3.94e-21	1.57e-17	T	NM_004370; NM_080645; ENST00000322507; ENST00000345356; ENST00000416123; ENST00000419671; ENST00000425443; ENST00000474564; ENST00000483888; ENST00000486533; ENST00000493109; ENST00000511023; ENST00000615798; BC146868; OTTHUMT00000041249; OTTHUMT00000041250; OTTHUMT00000041251; OTTHUMT00000041252; OTTHUMT00000041253; OTTHUMT00000041254; OTTHUMT00000041255; OTTHUMT00000041256; OTTHUMT00000363218; …	collagen, type XII, alpha 1	chr6	-	Multiple_Complex	75084326	75206051
TC1000008891.hg.1	DUSP5	2.91	6.9	5.36	0.6	0.43	T	T	7.42e-05	0.0324	9.22e-16	1.16e-13	T	NM_004419; ENST00000369583; ENST00000468749; BC062545; OTTHUMT00000050333; OTTHUMT00000050335	dual specificity phosphatase 5	chr10	+	Multiple_Complex	110497838	110511544
TC1100009744.hg.1	DUSP8	-2.09	6.92	7.98	0.11	0.42	T	T	0.0006	0.1534	4.64e-12	1.71e-10	T	NM_004420; ENST00000331588; ENST00000397374; ENST00000528778; BC038231; BC045110; OTTHUMT00000257178; OTTHUMT00000384771	dual specificity phosphatase 8	chr11	-	Multiple_Complex	1554044	1571920
TC0100013028.hg.1	EPHA2	2.02	4.85	3.83	0.31	0.4	T	T	0.0091	0.7163	4.04e-12	1.52e-10	T	NM_004431; ENST00000358432; ENST00000461614; ENST00000462805; ENST00000480202; BC037166; OTTHUMT00000026322; OTTHUMT00000026323; OTTHUMT00000026324; OTTHUMT00000085366; uc001aya.2	EPH receptor A2	chr1	-	Multiple_Complex	16124337	16156087
TC0300014082.hg.1	ETV5	3.63	6.85	4.99	0.88	0.41	T	F	3.23e-06	0.0021	2.77e-16	4.29e-14	F	NM_004454; ENST00000306376; ENST00000413301; ENST00000421809; ENST00000422039; ENST00000433149; ENST00000434744; ENST00000440773; ENST00000472868; ENST00000475484; ENST00000476890; ENST00000480706; ENST00000484223; ENST00000489830; ENST00000495808; BC007333; OTTHUMT00000344947; OTTHUMT00000344948; OTTHUMT00000344949; OTTHUMT00000344950; OTTHUMT00000344951; OTTHUMT00000344952; OTTHUMT00000344953; …	ets variant 5	chr3	-	Multiple_Complex	186046308	186110318
TC0900010773.hg.1	ROR2	2.44	7.7	6.41	0.66	0.38	T	T	0.0001	0.047	3.94e-05	0.0002	T	NM_004560; ENST00000375708; ENST00000375715; ENST00000476440; ENST00000493846; ENST00000495386; ENST00000546883; ENST00000548585; ENST00000550066; BC130522; OTTHUMT00000053040; OTTHUMT00000053041; OTTHUMT00000053042; OTTHUMT00000053043; OTTHUMT00000053044; OTTHUMT00000404380; OTTHUMT00000404401; OTTHUMT00000404402; uc004ari.1	receptor tyrosine kinase-like orphan receptor 2	chr9	-	Multiple_Complex	91563091	91950162
TC0500012138.hg.1	SPOCK1	2.93	13.23	11.69	0.41	0.36	T	T	0.0009	0.2065	1.37e-05	8.11e-05	T	NM_004598; ENST00000282223; ENST00000394945; ENST00000503916; ENST00000505690; ENST00000508642; ENST00000509293; ENST00000509978; ENST00000510405; ENST00000510689; ENST00000515091; BC030691; OTTHUMT00000251222; OTTHUMT00000372763; OTTHUMT00000373462; OTTHUMT00000373463; OTTHUMT00000373464; OTTHUMT00000373465; OTTHUMT00000373466; OTTHUMT00000373467; OTTHUMT00000373468	sparc/osteonectin, cwcv and kazal-like domains proteoglycan (testican) 1	chr5	-	Multiple_Complex	136975298	137598379
TC2000009058.hg.1	TGM2	4.25	7.07	4.98	0.74	0.12	T	T	0.0005	0.1466	1.9e-13	1.09e-11	T	NM_004613; NM_198951; ENST00000361475; ENST00000373403; ENST00000453095; ENST00000468262; ENST00000469269; ENST00000474777; BC003551; OTTHUMT00000079150; OTTHUMT00000079151; OTTHUMT00000276738; OTTHUMT00000276739; OTTHUMT00000276741; OTTHUMT00000276742	transglutaminase 2	chr20	-	Multiple_Complex	38127387	38166578
TC1700012457.hg.1	AXIN2	-2.08	7.34	8.4	0.56	0.21	T	T	0.0165	0.889	4.24e-11	1.17e-09	T	NM_004655; ENST00000307078; ENST00000375702; ENST00000544103; ENST00000577278; ENST00000578251; ENST00000580513; ENST00000585045; ENST00000611991; ENST00000618960; BC101533; BC143244; OTTHUMT00000445900; OTTHUMT00000445901; OTTHUMT00000445902; OTTHUMT00000445903; OTTHUMT00000445904; OTTHUMT00000445905; OTTHUMT00000445906	axin 2	chr17	-	Multiple_Complex	65528563	65561647
TC0700007345.hg.1	STK17A	2.88	12.35	10.83	0.13	0.39	T	T	1.59e-05	0.0084	4.73e-14	3.34e-12	T	NM_004760; ENST00000319357; ENST00000462448; ENST00000474211; BC023508; BC047696; OTTHUMT00000250902; OTTHUMT00000338845; OTTHUMT00000338846	serine/threonine kinase 17a	chr7	+	Multiple_Complex	43582758	43627379
TC0100006723.hg.1	VAMP3	3.22	10.74	9.06	0.43	0.22	T	T	0.0027	0.4149	5.3e-12	1.93e-10	T	NM_004781; ENST00000054666; ENST00000470357; ENST00000487194; BC003570; BC005941; BC007050; OTTHUMT00000003625; OTTHUMT00000003626; OTTHUMT00000099330; uc001aol.3	vesicle associated membrane protein 3	chr1	+	Multiple_Complex	7771269	7781432
TC0800010648.hg.1	CYP7B1	-2.3	10.15	11.35	0.45	0.41	T	T	0.0167	0.8909	1.49e-10	3.49e-09	T	NM_004820; ENST00000310193; ENST00000523954; BC136574; OTTHUMT00000378550; OTTHUMT00000380072	cytochrome P450, family 7, subfamily B, polypeptide 1	chr8	-	Multiple_Complex	64587763	64798791
TC1200010110.hg.1	KCNJ8	2.22	6.93	5.78	0.17	0.15	T	T	0.0031	0.4499	6.74e-15	6.36e-13	T	NM_004982; ENST00000240662; ENST00000537950; BC000544; OTTHUMT00000402226; OTTHUMT00000402227	potassium channel, inwardly rectifying subfamily J, member 8	chr12	-	Coding	21764955	21775581
TC1400006659.hg.1	MMP14	6.98	6.62	3.82	0.25	0.15	T	F	2.16e-07	0.0002	2.79e-19	2.22e-16	F	NM_004995; ENST00000311852; ENST00000547074; ENST00000547279; ENST00000547596; ENST00000548162; ENST00000548761; BC064803; OTTHUMT00000071660; OTTHUMT00000408324; OTTHUMT00000408325; OTTHUMT00000408327; OTTHUMT00000408329; OTTHUMT00000408330	matrix metallopeptidase 14 (membrane-inserted)	chr14	+	Multiple_Complex	22836533	22849027
TC0300006622.hg.1	PPARG	2.17	6.41	5.29	0.41	0.13	T	T	0.0023	0.3857	7.05e-14	4.66e-12	T	NM_005037; NM_015869; NM_138711; NM_138712; ENST00000287820; ENST00000309576; ENST00000396999; ENST00000397000; ENST00000397010; ENST00000397012; ENST00000397015; ENST00000397023; ENST00000397026; ENST00000397029; ENST00000438682; ENST00000455517; ENST00000477039; ENST00000497594; BC006811; OTTHUMT00000251979; OTTHUMT00000251980; OTTHUMT00000290121; OTTHUMT00000290122; OTTHUMT00000290123; OTTHUMT…	peroxisome proliferator-activated receptor gamma	chr3	+	Multiple_Complex	12287368	12434356
TC0100011320.hg.1	CNTN2	3.47	11.37	9.57	0.48	0.15	T	T	8.46e-07	0.0006	2.67e-15	2.85e-13	T	NM_005076; ENST00000331830; ENST00000481872; ENST00000525433; ENST00000527340; ENST00000530117; ENST00000530594; ENST00000532366; BC129986; OTTHUMT00000090080; OTTHUMT00000090081; OTTHUMT00000386318; OTTHUMT00000386319; OTTHUMT00000386320; OTTHUMT00000386321; OTTHUMT00000386322	contactin 2 (axonal)	chr1	+	Multiple_Complex	205043197	205078499
TC0600009862.hg.1	AKAP12	3.41	7.17	5.4	0.49	0.12	T	T	0.0002	0.0654	7.47e-15	6.92e-13	T	NM_005100; NM_144497; ENST00000253332; ENST00000354675; ENST00000359755; ENST00000402676; ENST00000490177; OTTHUMT00000042712; OTTHUMT00000042713; OTTHUMT00000042714	A kinase (PRKA) anchor protein 12	chr6	+	Multiple_Complex	151239999	151358561
TC1700009498.hg.1	ATP2A3	-3.48	9.37	11.17	0.68	0.96	T	T	0.007	0.6539	1.7e-09	2.97e-08	T	NM_005173; NM_174953; NM_174954; NM_174955; NM_174956; NM_174957; NM_174958; ENST00000309890; ENST00000352011; ENST00000359983; ENST00000397035; ENST00000397041; ENST00000397043; ENST00000570773; ENST00000570845; ENST00000571245; ENST00000572116; ENST00000572176; ENST00000572694; ENST00000574202; ENST00000574999; ENST00000576957; BC035729; OTTHUMT00000438394; OTTHUMT00000438395; OTTHUMT0000043839…	ATPase, Ca++ transporting, ubiquitous	chr17	-	Multiple_Complex	3923869	3964464
TC0700007596.hg.1	EGFR	2.59	6.47	5.1	0.74	0.14	T	T	0.0001	0.046	5.19e-17	1.13e-14	T	NM_005228; NM_201282; NM_201283; NM_201284; ENST00000275493; ENST00000342916; ENST00000344576; ENST00000420316; ENST00000442591; ENST00000450046; ENST00000454757; ENST00000455089; ENST00000459688; ENST00000463948; ENST00000485503; BC094761; OTTHUMT00000251456; OTTHUMT00000251457; OTTHUMT00000251458; OTTHUMT00000343056; OTTHUMT00000343057; OTTHUMT00000343059; OTTHUMT00000343060; OTTHUMT00000343061…	epidermal growth factor receptor	chr7	+	Multiple_Complex	55019021	55256620
TC0100007512.hg.1	GPR3	2.4	7.7	6.44	0.51	0.23	T	T	0.0161	0.8798	0.0439	0.0861	T	NM_005281; ENST00000374024; BC032702; OTTHUMT00000009522	G protein-coupled receptor 3	chr1	+	Coding	27392644	27395814
TC0X00006686.hg.1	GRPR	10.82	8.09	4.66	0.79	0.29	T	F	0.0001	0.0529	1.24e-10	2.97e-09	F	NM_005314; ENST00000380289; BC074733; OTTHUMT00000055901	gastrin-releasing peptide receptor	chrX	+	Coding	16123301	16153518
TC0800011646.hg.1	HAS2	82.92	11.07	4.7	0.6	0.12	T	F	1.17e-12	5.91e-09	3.84e-19	2.82e-16	F	NM_005328; ENST00000303924; BC069353; BC109071; BC109072; OTTHUMT00000381150	hyaluronan synthase 2	chr8	-	Multiple_Complex	121612116	121641390
TC0100017289.hg.1	PTPN14	4.51	7.95	5.77	0.06	0.46	T	T	1.62e-06	0.0011	3.02e-16	4.59e-14	T	NM_005401; ENST00000366956; ENST00000473261; ENST00000486173; ENST00000491277; ENST00000543945; BC101754; BC104803; OTTHUMT00000089918; OTTHUMT00000089919; OTTHUMT00000089920; OTTHUMT00000098633	protein tyrosine phosphatase, non-receptor type 14	chr1	-	Multiple_Complex	214344172	214552449
TC0400012487.hg.1	VEGFC	7.34	10.95	8.07	0.92	0.03	T	T	1.42e-07	0.0001	9.73e-17	1.85e-14	T	NM_005429; ENST00000507638; ENST00000618562; BC035212; BC063685; OTTHUMT00000361991; OTTHUMT00000361992	vascular endothelial growth factor C	chr4	-	Multiple_Complex	176683534	176792745
TC1800007868.hg.1	YES1	2.68	10.45	9.03	0.5	0.13	T	T	0.0036	0.4843	1.36e-10	3.23e-09	T	NM_005433; ENST00000314574; ENST00000577611; ENST00000577961; ENST00000581960; ENST00000584307; BC048960; OTTHUMT00000440827; OTTHUMT00000441337; OTTHUMT00000441689; OTTHUMT00000441690; OTTHUMT00000441712	YES proto-oncogene 1, Src family tyrosine kinase	chr18	-	Multiple_Complex	721588	812546
TC0600007530.hg.1	HLA-E	3.37	5.58	3.82	0.51	0.03	T	T	0.0001	0.0431	1.7e-16	2.85e-14	T	NM_005516; ENST00000376630; ENST00000484194; ENST00000493699; BC002578; BC040479; OTTHUMT00000076282; OTTHUMT00000256052; OTTHUMT00000256053	major histocompatibility complex, class I, E	chr6	+	Multiple_Complex	30489406	30494205
TC0300009916.hg.1	HES1	3.8	11.08	9.16	0.77	0.33	T	T	3.5e-05	0.0168	2.26e-10	5.02e-09	T	NM_005524; ENST00000232424; ENST00000476918; BC039152; OTTHUMT00000342632; OTTHUMT00000342633	hes family bHLH transcription factor 1	chr3	+	Multiple_Complex	194136142	194138732
TC1500007829.hg.1	LOXL1	4.96	9.37	7.06	0.14	0.27	T	T	1.34e-08	1.68e-05	4.79e-20	7.65e-17	T	NM_005576; ENST00000261921; ENST00000562548; ENST00000566011; ENST00000566530; ENST00000567675; BC015090; BC068542; OTTHUMT00000268995; OTTHUMT00000419872; OTTHUMT00000419946; OTTHUMT00000419947; OTTHUMT00000420342	lysyl oxidase-like 1	chr15	+	Multiple_Complex	73925989	73952137
TC0100015822.hg.1	S100A11	2.41	16.47	15.2	0.34	0.51	T	T	0.0072	0.6611	6.39e-06	4.13e-05	T	NM_005620; ENST00000271638; ENST00000478109; BC001410; BC014354; OTTHUMT00000036676; OTTHUMT00000036677; uc001ezn.3	S100 calcium binding protein A11	chr1	-	Multiple_Complex	152032506	152047907
TC1200010111.hg.1	ABCC9	2.17	5.69	4.57	0.11	0.41	T	F	0.039	0.9999	2.52e-11	7.45e-10	F	NM_005691; NM_020297; ENST00000261200; ENST00000261201; ENST00000326684; ENST00000538350; ENST00000544039; ENST00000621589; OTTHUMT00000402228; OTTHUMT00000402229; OTTHUMT00000402230; OTTHUMT00000402231; OTTHUMT00000402232; uc001rfk.3	ATP binding cassette subfamily C member 9	chr12	-	Coding	21797390	21941402
TC0500011225.hg.1	LHFPL2	2.01	7.57	6.56	0.06	0.06	T	T	0.002	0.3611	5.97e-14	4.02e-12	T	NM_005779; ENST00000380345; ENST00000502722; ENST00000503686; ENST00000510949; ENST00000512759; ENST00000514587; ENST00000515007; ENST00000515349; BC136335; BC136336; OTTHUMT00000369098; OTTHUMT00000369099; OTTHUMT00000369100; OTTHUMT00000369101; OTTHUMT00000369102; OTTHUMT00000369103; OTTHUMT00000370580	lipoma HMGIC fusion partner-like 2	chr5	-	Multiple_Complex	78485215	78770021
TC1300008668.hg.1	LHFP	3.44	10.42	8.64	0.58	0.22	T	T	0.0159	0.8763	5.51e-09	8.33e-08	T	NM_005780; ENST00000379589; ENST00000495922; BC017824; OTTHUMT00000044619; OTTHUMT00000044620	lipoma HMGIC fusion partner	chr13	-	Multiple_Complex	39342892	39603528
TC1300009348.hg.1	SPRY2	2.17	6.59	5.47	0.8	0.38	T	T	0.0008	0.1882	6.62e-13	3.14e-11	T	NM_005842; ENST00000377102; ENST00000377104; ENST00000540649; BC004205; BC015745; OTTHUMT00000045386; OTTHUMT00000045387	sprouty RTK signaling antagonist 2	chr13	-	Coding	80335976	80340951
TC0700013578.hg.1	SEMA3A	2.79	11.91	10.43	0.53	0.6	T	T	0.014	0.8381	2.76e-10	5.98e-09	T	NM_006080; ENST00000265362; ENST00000420047; ENST00000436949; BC111416; OTTHUMT00000253355; OTTHUMT00000336604; OTTHUMT00000342239	sema domain, immunoglobulin domain (Ig), short basic domain, secreted, (semaphorin) 3A	chr7	-	Multiple_Complex	83955777	84195445
TC2000007251.hg.1	MYL9	178.6	14.05	6.57	0.59	0.37	T	T	2.26e-15	2.55e-11	1.13e-19	1.21e-16	T	NM_006097; NM_181526; ENST00000279022; ENST00000346786; BC002648; OTTHUMT00000079015; OTTHUMT00000079016	myosin light chain 9	chr20	+	Multiple_Complex	36541484	36551447
TC0600014277.hg.1	HLA-DMA	3.01	6.2	4.61	0.37	0.11	T	T	0.0176	0.8966	4.7e-11	1.29e-09	T	NM_006120; ENST00000374843; ENST00000395303; ENST00000395305; ENST00000456800; ENST00000475627; ENST00000477541; ENST00000480785; BC011447; BC026279; OTTHUMT00000076325; OTTHUMT00000276489; OTTHUMT00000276490; OTTHUMT00000276491; OTTHUMT00000276492; OTTHUMT00000276493; OTTHUMT00000276494	major histocompatibility complex, class II, DM alpha	chr6	-	Multiple_Complex	32948613	32953122
TC0700012506.hg.1	PAX4	-2.46	7.37	8.66	1.5	1.09	T	T	0.0428	0.9999	5.59e-08	6.4e-07	T	NM_006193; ENST00000338516; ENST00000341640; ENST00000378740; ENST00000463946; ENST00000477423; ENST00000483494; ENST00000611453; BC074761; BC107149; BC107150; OTTHUMT00000349165; OTTHUMT00000349166; OTTHUMT00000349167; OTTHUMT00000349168; OTTHUMT00000349169; uc003vmg.1; uc010lld.1	paired box 4	chr7	-	Multiple_Complex	127610292	127615928
TC0400012796.hg.1	PDGFRA	14.87	8.83	4.94	0.41	0.26	T	T	1.45e-09	2.46e-06	1.82e-19	1.6e-16	T	NM_006206; ENST00000257290; ENST00000461294; ENST00000503856; ENST00000504461; ENST00000507536; ENST00000508170; ENST00000509092; ENST00000509490; ENST00000512143; ENST00000512522; BC063414; OTTHUMT00000250598; OTTHUMT00000361558; OTTHUMT00000361559; OTTHUMT00000361560; OTTHUMT00000361561; OTTHUMT00000361562; OTTHUMT00000361563; OTTHUMT00000361564; OTTHUMT00000361565; OTTHUMT00000361566	platelet-derived growth factor receptor, alpha polypeptide	chr4	+	Multiple_Complex	54229097	54298247
TC0600009459.hg.1	ENPP1	3.06	6.51	4.89	0.5	0.36	T	T	0.0002	0.0626	4.93e-16	6.92e-14	T	NM_006208; ENST00000360971; ENST00000459624; ENST00000486853; ENST00000513998; BC059375; OTTHUMT00000042238; OTTHUMT00000125562; OTTHUMT00000125563; OTTHUMT00000359148; uc011ecf.2	ectonucleotide pyrophosphatase/phosphodiesterase 1	chr6	+	Multiple_Complex	131808016	131895155
TC1900011153.hg.1	RRAS	2.35	7.49	6.26	0.21	0.31	T	T	0.0019	0.3469	1.24e-11	4.04e-10	T	NM_006270; ENST00000246792; ENST00000601532; BC016286; BC016318; OTTHUMT00000465791; OTTHUMT00000465792	related RAS viral (r-ras) oncogene homolog	chr19	-	Multiple_Complex	49635292	49640201
TC1400009992.hg.1	FBLN5	5.75	7.19	4.67	0.38	0.15	T	T	9.69e-06	0.0054	6.8e-16	9.08e-14	T	NM_006329; ENST00000267620; ENST00000342058; ENST00000554121; ENST00000554468; ENST00000556154; ENST00000556961; ENST00000557088; ENST00000557462; ENST00000557570; BC022280; OTTHUMT00000411785; OTTHUMT00000411786; OTTHUMT00000411787; OTTHUMT00000411788; OTTHUMT00000411789; OTTHUMT00000411790; OTTHUMT00000411791; OTTHUMT00000411792; OTTHUMT00000411793	fibulin 5	chr14	-	Multiple_Complex	91869411	91947987
TC0500007376.hg.1	FST	25.19	10.15	5.49	0.22	0.25	T	T	4.41e-14	3.33e-10	6.06e-22	8.23e-18	T	NM_006350; NM_013409; ENST00000256759; ENST00000396947; ENST00000491717; ENST00000497789; ENST00000504226; BC004107; OTTHUMT00000253906; OTTHUMT00000319780; OTTHUMT00000319781; OTTHUMT00000368435; OTTHUMT00000368436	follistatin	chr5	+	Multiple_Complex	53480409	53487134
TC2000007209.hg.1	PROCR	3.55	8.02	6.19	0.1	0.29	T	T	0.0005	0.1429	7.79e-11	1.99e-09	T	NM_006404; ENST00000216968; BC014451; OTTHUMT00000078843	protein C receptor, endothelial	chr20	+	Coding	35171937	35177362
TC0400007918.hg.1	CXCL13	-2.1	4.42	5.49	0.16	0.31	F	F	0.0123	0.8013	0.2224	0.319	F	NM_006419; ENST00000286758; ENST00000506590; BC012589; OTTHUMT00000252519; OTTHUMT00000362904	chemokine (C-X-C motif) ligand 13	chr4	+	Multiple_Complex	77511753	77611836
TC1400009697.hg.1	NPC2; MIR4709	3.39	9.6	7.84	0.21	0.27	T	T	5.54e-05	0.0251	3.11e-15	3.26e-13	T	NM_006432; NR_039858; ENST00000238633; ENST00000434013; ENST00000541064; ENST00000553490; ENST00000554482; ENST00000555592; ENST00000555619; ENST00000556009; ENST00000557510; ENST00000577272; BC002532; OTTHUMT00000412344; OTTHUMT00000412345; OTTHUMT00000412346; OTTHUMT00000412347; OTTHUMT00000412348; OTTHUMT00000412349; OTTHUMT00000412350; OTTHUMT00000412351; OTTHUMT00000412352; uc021rwm.1	Niemann-Pick disease, type C2; microRNA 4709	chr14	-	Multiple_Complex	74476192	74494177
TC1100012948.hg.1	IFITM2	32.47	10.45	5.43	0.6	0.13	T	T	7.32e-11	1.91e-07	1.61e-17	4.32e-15	T	NM_006435; ENST00000399817; ENST00000527146; ENST00000533141; ENST00000602569; ENST00000616316; BC009696; OTTHUMT00000383590; OTTHUMT00000383591; OTTHUMT00000383592; OTTHUMT00000468099	interferon induced transmembrane protein 2	chr11	+	Multiple_Complex	307631	309410
TC0X00007655.hg.1	SLC16A2	3.12	6.95	5.31	0.45	0.39	T	T	0.0119	0.7902	3.22e-11	9.22e-10	T	NM_006517; ENST00000587091; ENST00000590447; OTTHUMT00000057266; OTTHUMT00000450056	solute carrier family 16, member 2 (thyroid hormone transporter)	chrX	+	Multiple_Complex	74421415	74533929
TC2000009504.hg.1	ZNF217	4.22	7.21	5.14	0.34	0.19	T	T	7.59e-08	7.41e-05	9.36e-19	5.2e-16	T	NM_006526; ENST00000302342; ENST00000371471; ENST00000431687; ENST00000437222; ENST00000540425; BC113427; OTTHUMT00000079757; OTTHUMT00000079758; OTTHUMT00000259205; OTTHUMT00000259206	zinc finger protein 217	chr20	-	Multiple_Complex	53567065	53609907
TC0700011584.hg.1	FGL2	2.51	6.26	4.93	0.53	0.16	T	T	0.0319	0.9999	3.02e-12	1.19e-10	T	NM_006682; ENST00000248598; BC033820; BC073986; OTTHUMT00000253176	fibrinogen-like 2	chr7	-	Multiple_Complex	77193371	77199833
TC0X00007889.hg.1	DIAPH2	2.91	6.12	4.58	0.46	0.25	T	F	1.26e-05	0.0068	8.41e-18	2.62e-15	F	NM_006729; NM_007309; ENST00000324765; ENST00000355827; ENST00000373049; ENST00000373054; ENST00000373061; BC117414; BC143838; OTTHUMT00000058870; OTTHUMT00000058871	diaphanous-related formin 2	chrX	+	Multiple_Complex	96684663	97604997
TC1200008224.hg.1	GLIPR1	38.57	13.04	7.77	0.64	0.54	T	T	2.64e-11	7.46e-08	2.54e-17	6.27e-15	T	NM_006851; ENST00000266659; ENST00000456650; ENST00000536703; ENST00000550491; BC012510; OTTHUMT00000405722; OTTHUMT00000405723; OTTHUMT00000405724; OTTHUMT00000405725	GLI pathogenesis-related 1	chr12	+	Multiple_Complex	75480680	75503853
TC2200007356.hg.1	KDELR3	15.82	10.75	6.77	0.43	0.33	T	T	3.78e-07	0.0003	7.37e-14	4.84e-12	T	NM_006855; NM_016657; ENST00000216014; ENST00000409006; ENST00000471268; BC001277; BC096722; BC098131; BC098156; BC098336	KDEL (Lys-Asp-Glu-Leu) endoplasmic reticulum protein retention receptor 3	chr22	+	Multiple_Complex	38468062	38483447
TC0100010571.hg.1	PRRX1	14.48	9.22	5.36	0.14	0.51	T	T	3.44e-10	7.21e-07	1.73e-19	1.55e-16	T	NM_006902; NM_022716; ENST00000239461; ENST00000367760; ENST00000476867; ENST00000485529; ENST00000495280; ENST00000496573; ENST00000497230; ENST00000553786; BC074993; OTTHUMT00000085235; OTTHUMT00000085236; OTTHUMT00000085237; OTTHUMT00000085238; OTTHUMT00000085437; OTTHUMT00000085438; OTTHUMT00000099326; OTTHUMT00000411902	paired related homeobox 1	chr1	+	Multiple_Complex	170662728	170739419
TC0500007925.hg.1	RASGRF2	2.93	7.34	5.78	0.7	0.17	T	T	0.0002	0.0613	2.71e-13	1.49e-11	T	NM_006909; ENST00000265080; ENST00000502677; ENST00000503795; ENST00000512186; ENST00000514946; BC126112; BC136296; OTTHUMT00000239215; OTTHUMT00000369595; OTTHUMT00000369597; OTTHUMT00000369901; OTTHUMT00000369902	Ras protein-specific guanine nucleotide-releasing factor 2	chr5	+	Multiple_Complex	80960672	81230162
TC1200009800.hg.1	SLC2A3	9.09	8.24	5.05	0.75	0.31	T	T	2.63e-07	0.0002	4.83e-16	6.8e-14	T	NM_006931; ENST00000075120; ENST00000469295; ENST00000476634; ENST00000479059; ENST00000486749; ENST00000490763; ENST00000495813; ENST00000541671; ENST00000543435; ENST00000544291; ENST00000544936; BC039196; OTTHUMT00000257914; OTTHUMT00000257915; OTTHUMT00000257916; OTTHUMT00000257917; OTTHUMT00000257918; OTTHUMT00000257919; OTTHUMT00000399823; OTTHUMT00000399826; OTTHUMT00000399827; OTTHUMT0000…	solute carrier family 2 (facilitated glucose transporter), member 3	chr12	-	Multiple_Complex	7919228	7936296
TC2100007821.hg.1	ADAMTS1	21.97	9.14	4.69	1.17	0.49	T	F	1.83e-10	4.28e-07	3.7e-19	2.74e-16	F	NM_006988; ENST00000284984; ENST00000451462; ENST00000464589; ENST00000492656; ENST00000517452; ENST00000517777; BC036515; OTTHUMT00000171650; OTTHUMT00000171651; OTTHUMT00000171652; OTTHUMT00000171653; OTTHUMT00000381380; OTTHUMT00000381381	ADAM metallopeptidase with thrombospondin type 1 motif 1	chr21	-	Multiple_Complex	26835747	26845409
TC0300012145.hg.1	FSTL1; MIR198	4.83	7.99	5.72	0.35	0.22	T	T	2.67e-07	0.0002	5.29e-19	3.47e-16	T	NM_007085; NR_029584; ENST00000295633; ENST00000424703; ENST00000464690; ENST00000467994; ENST00000468098; ENST00000469005; ENST00000472536; ENST00000480823; ENST00000485968; ENST00000488318; BC000055; OTTHUMT00000355399; OTTHUMT00000355401; OTTHUMT00000355402; OTTHUMT00000355403; OTTHUMT00000355404; OTTHUMT00000355405; OTTHUMT00000355406; OTTHUMT00000355407; OTTHUMT00000355408; OTTHUMT00000355409	follistatin like 1; microRNA 198	chr3	-	Multiple_Complex	120392293	120451253
TC0200015242.hg.1	STAT1	2.69	12.48	11.06	0.09	0.21	T	T	1.32e-05	0.0071	4.47e-17	9.91e-15	T	NM_007315; NM_139266; ENST00000361099; ENST00000392322; ENST00000392323; ENST00000409465; ENST00000415035; ENST00000423282; ENST00000424722; ENST00000432058; ENST00000452281; ENST00000454414; ENST00000464072; ENST00000540176; BC002704; OTTHUMT00000255997; OTTHUMT00000257868; OTTHUMT00000257869; OTTHUMT00000257870; OTTHUMT00000257871; OTTHUMT00000335580; OTTHUMT00000335581; OTTHUMT00000335582; OTT…	signal transducer and activator of transcription 1	chr2	-	Multiple_Complex	190964358	191020960
TC0800010784.hg.1	TRPA1	10.71	7.34	3.92	1.37	0.2	T	F	0.0005	0.1375	5.81e-12	2.09e-10	F	NM_007332; ENST00000262209; ENST00000519720; ENST00000520596; ENST00000520788; ENST00000522271; ENST00000523582; OTTHUMT00000379077; OTTHUMT00000379079; OTTHUMT00000379106; OTTHUMT00000379107; OTTHUMT00000379108; OTTHUMT00000379109	transient receptor potential cation channel, subfamily A, member 1	chr8	-	Multiple_Complex	72019917	72075617
TC1400009175.hg.1	NID2	11.79	10.3	6.74	0.54	0.21	T	T	7.93e-10	1.47e-06	1.29e-18	6.49e-16	T	NM_007361; ENST00000216286; ENST00000541773; ENST00000553297; ENST00000554284; ENST00000555310; ENST00000556572; ENST00000556686; ENST00000557051; ENST00000617139; BC035608; OTTHUMT00000276888; OTTHUMT00000411605; OTTHUMT00000411606; OTTHUMT00000411607; OTTHUMT00000411608; OTTHUMT00000411609; OTTHUMT00000411610	nidogen 2 (osteonidogen)	chr14	-	Multiple_Complex	52004802	52069228
TC0800012344.hg.1	ZFPM2	2.69	7.33	5.9	0.26	0.27	T	T	1.7e-05	0.0089	2.88e-17	6.93e-15	T	NM_012082; ENST00000407775; ENST00000511341; ENST00000517361; ENST00000520027; ENST00000520492; ENST00000522160; ENST00000522296; ENST00000524235; BC109222; BC109223; OTTHUMT00000380426; OTTHUMT00000380614; OTTHUMT00000380615; OTTHUMT00000380616; OTTHUMT00000380617; OTTHUMT00000380618; OTTHUMT00000380619; OTTHUMT00000380620	zinc finger protein, FOG family member 2	chr8	+	Multiple_Complex	105318692	105804539
TC0100008924.hg.1	CLCA4	-3.79	6.31	8.24	0.99	0.9	T	T	0.0078	0.6797	1.43e-05	8.42e-05	T	NM_012128; NR_024602; ENST00000370563; ENST00000496322; BC113687; BC113689; OTTHUMT00000028292; OTTHUMT00000028293	chloride channel accessory 4	chr1	+	Multiple_Complex	86547076	86580754
TC1000007010.hg.1	MSRB2	3.53	5.47	3.65	0.17	0.19	T	F	3.43e-07	0.0003	8.43e-21	2.72e-17	F	NM_012228; ENST00000376510; ENST00000468633; ENST00000472663; BC018030; BC117471; BC130380; OTTHUMT00000047205; OTTHUMT00000047206; OTTHUMT00000047207	methionine sulfoxide reductase B2	chr10	+	Multiple_Complex	23095449	23122013
TC1700010723.hg.1	PTRF	3.86	6.79	4.84	0.59	0.08	T	T	7.56e-07	0.0006	1.98e-20	4.64e-17	T	NM_012232; ENST00000357037; BC008849; BC066123; BC073759; OTTHUMT00000449938	polymerase I and transcript release factor	chr17	-	Multiple_Complex	42402449	42423517
TC1000007641.hg.1	DKK1	11.62	7.74	4.2	0.07	0.19	T	F	2.86e-08	3.13e-05	2.03e-17	5.17e-15	F	NM_012242; ENST00000373970; ENST00000467359; ENST00000476752; ENST00000494277; BC001539; OTTHUMT00000048098; OTTHUMT00000048099; OTTHUMT00000048100; OTTHUMT00000048101	dickkopf WNT signaling pathway inhibitor 1	chr10	+	Multiple_Complex	52314281	52318042
TC0600012040.hg.1	TRAM2	3.55	12.98	11.15	0.47	0.43	T	T	0.0002	0.0707	1.19e-13	7.31e-12	T	NM_012288; ENST00000182527; BC028121; OTTHUMT00000040910	translocation associated membrane protein 2	chr6	-	Multiple_Complex	52497402	52577064
TC0200011503.hg.1	PXDN	5.61	8.69	6.2	0.15	0.28	T	T	2.44e-08	2.72e-05	1e-19	1.12e-16	T	NM_012293; ENST00000252804; ENST00000425171; ENST00000433670; ENST00000447941; ENST00000453308; ENST00000465809; ENST00000467191; ENST00000477093; ENST00000477810; ENST00000478155; ENST00000483018; ENST00000485177; ENST00000493654; ENST00000493779; OTTHUMT00000322505; OTTHUMT00000322506; OTTHUMT00000322507; OTTHUMT00000322508; OTTHUMT00000322510; OTTHUMT00000322511; OTTHUMT00000322512; OTTHUMT000…	peroxidasin	chr2	-	Multiple_Complex	1631887	1744852
TC0X00010989.hg.1	LDOC1	2.4	5.71	4.45	0.65	0.22	T	T	0.0013	0.2682	1.15e-16	2.1e-14	T	NM_012317; ENST00000370526; ENST00000460721; BC003104; OTTHUMT00000058592; OTTHUMT00000058593	leucine zipper, down-regulated in cancer 1	chrX	-	Multiple_Complex	141175745	141177214
TC1200012668.hg.1	TRHDE	3.98	7.5	5.51	0.61	0.25	T	T	2.92e-05	0.0143	7.45e-16	9.77e-14	T	NM_013381; ENST00000261180; ENST00000547300; ENST00000549138; ENST00000549401; ENST00000549922; ENST00000552503; BC142706; BC150181; OTTHUMT00000405380; OTTHUMT00000405381; OTTHUMT00000405382; OTTHUMT00000405383; OTTHUMT00000405384; OTTHUMT00000405385	thyrotropin-releasing hormone degrading enzyme	chr12	+	Multiple_Complex	72272683	72670757
TC1000011445.hg.1	MYOF	20.07	10.35	6.03	0.19	0.35	T	T	9.07e-14	6.16e-10	2.17e-22	6.14e-18	T	NM_013451; NM_133337; ENST00000358334; ENST00000359263; ENST00000371488; ENST00000371489; ENST00000463743; ENST00000474161; ENST00000475358; ENST00000485212; ENST00000488645; BC052617; OTTHUMT00000049419; OTTHUMT00000049420; OTTHUMT00000049421; OTTHUMT00000049422; OTTHUMT00000049423; OTTHUMT00000049424; OTTHUMT00000049425; OTTHUMT00000049426; OTTHUMT00000049427; uc001kip.4	myoferlin	chr10	-	Multiple_Complex	93306429	93482317
TC1400006663.hg.1	LRP10	4.51	9.38	7.21	0.44	0.02	T	T	1.44e-08	1.78e-05	9.39e-19	5.2e-16	T	NM_014045; ENST00000359591; ENST00000470660; ENST00000546834; ENST00000551466; ENST00000553002; BC113714; BC113716; OTTHUMT00000071663; OTTHUMT00000071664; OTTHUMT00000408287; OTTHUMT00000408288; OTTHUMT00000408289	LDL receptor related protein 10	chr14	+	Multiple_Complex	22871613	22881580
TC1000009930.hg.1	HACD1	3.04	8	6.4	0.3	0.07	T	T	0.0001	0.045	3.76e-17	8.6e-15	T	NM_014241; ENST00000326961; ENST00000361271; ENST00000466335; ENST00000471481; ENST00000498812; ENST00000632169; BC010353	3-hydroxyacyl-CoA dehydratase 1	chr10	-	Multiple_Complex	17589032	17617377
TC0X00007919.hg.1	SRPX2	3.61	6.37	4.52	0.69	0.23	T	T	0.0019	0.3507	2.14e-13	1.21e-11	T	NM_014467; ENST00000373004; ENST00000481988; BC020733; OTTHUMT00000057486; OTTHUMT00000057487	sushi-repeat containing protein, X-linked 2	chrX	+	Multiple_Complex	100644166	100671299
TC2200009271.hg.1	APOBEC3C	13.11	8.77	5.06	0.37	0.23	T	T	1.3e-07	0.0001	6.27e-17	1.29e-14	T	NM_014508; ENST00000361441; ENST00000428892; BC011739; OTTHUMT00000321241; OTTHUMT00000321242	apolipoprotein B mRNA editing enzyme, catalytic polypeptide-like 3C	chr22	+	Multiple_Complex	39014083	39020352
TC0200009739.hg.1	GALNT5	21.89	9.83	5.38	0.97	0.28	T	T	3.58e-10	7.21e-07	7.2e-18	2.33e-15	T	NM_014568; ENST00000259056; ENST00000461704; ENST00000463418; BC142676; BC142703; OTTHUMT00000254925; OTTHUMT00000332667; OTTHUMT00000332668	polypeptide N-acetylgalactosaminyltransferase 5	chr2	+	Multiple_Complex	157257598	157314211
TC1900008432.hg.1	EHD2	96.85	11.7	5.1	1.05	0.5	T	T	4.74e-13	2.57e-09	9.57e-20	1.12e-16	T	NM_014601; ENST00000263277; ENST00000538399; ENST00000540884; ENST00000596225; ENST00000602215; BC014445; OTTHUMT00000465851; OTTHUMT00000465853; OTTHUMT00000465856; OTTHUMT00000465857; OTTHUMT00000465858	EH domain containing 2	chr19	+	Multiple_Complex	47713343	47743134
TC1400010728.hg.1	HEATR5A	2.16	6.03	4.92	0.21	0.52	T	T	0.0007	0.1744	8.3e-14	5.38e-12	T	NM_015473; ENST00000382464; ENST00000538864; ENST00000543095; ENST00000549184; ENST00000549719; ENST00000550366; ENST00000550819; ENST00000551414; ENST00000552500; OTTHUMT00000402061; OTTHUMT00000409463; OTTHUMT00000409464; OTTHUMT00000409465; OTTHUMT00000409466; OTTHUMT00000409467; OTTHUMT00000409468; OTTHUMT00000409469; OTTHUMT00000409470	HEAT repeat containing 5A	chr14	-	Multiple_Complex	31291788	31420582
TC0600013190.hg.1	MOXD1	35.51	12.57	7.42	1.34	0.51	T	T	2.25e-08	2.57e-05	6.81e-10	1.33e-08	T	NM_015529; ENST00000336749; ENST00000367963; ENST00000392401; ENST00000489128; BC018756; OTTHUMT00000125836; OTTHUMT00000125837; OTTHUMT00000316062; OTTHUMT00000316063	monooxygenase, DBH-like 1	chr6	-	Multiple_Complex	132296055	132401545
TC1600010627.hg.1	TPPP3	-2.16	9.24	10.36	0.88	0.34	T	T	0.0137	0.8318	2.87e-12	1.13e-10	T	NM_015964; NM_016140; ENST00000290942; ENST00000393957; ENST00000561537; ENST00000562206; ENST00000564104; BC000691; OTTHUMT00000268836; OTTHUMT00000268837; OTTHUMT00000421787; OTTHUMT00000421788; OTTHUMT00000421789	tubulin polymerization-promoting protein family member 3	chr16	-	Multiple_Complex	67389807	67393535
TC1200009981.hg.1	HEBP1	3.94	9.28	7.3	0.11	0.29	T	T	1.18e-07	0.0001	1.03e-17	3.07e-15	T	NM_015987; ENST00000014930; ENST00000535636; ENST00000536942; ENST00000540916; BC016277; OTTHUMT00000401001; OTTHUMT00000401002; OTTHUMT00000401003; OTTHUMT00000401004	heme binding protein 1	chr12	-	Multiple_Complex	12974864	13000309
TC0800007114.hg.1	SCARA3	16.21	8.42	4.41	0.55	0.06	T	F	8.26e-09	1.11e-05	2.79e-18	1.14e-15	F	NM_016240; NM_182826; ENST00000301904; ENST00000337221; BC060811; BC075067; BC075068; OTTHUMT00000376258; OTTHUMT00000376259	scavenger receptor class A, member 3	chr8	+	Multiple_Complex	27633868	27676776
TC1200012111.hg.1	TAOK3	2.22	8.82	7.67	0.14	0.21	T	T	0.0022	0.379	7.88e-11	2.01e-09	T	NM_016281; ENST00000392533; ENST00000419821; ENST00000535570; ENST00000536584; ENST00000536979; ENST00000537305; ENST00000537569; ENST00000537822; ENST00000537952; ENST00000538601; ENST00000539872; ENST00000540561; ENST00000541186; ENST00000541786; ENST00000541878; ENST00000542532; ENST00000542692; ENST00000542902; ENST00000543709; BC002756; OTTHUMT00000401456; OTTHUMT00000401457; OTTHUMT00000401…	TAO kinase 3	chr12	-	Multiple_Complex	118149801	118372945
TC0200007954.hg.1	PCYOX1	2.12	12.6	11.52	0.16	0.18	T	T	0.0001	0.0414	2.65e-15	2.83e-13	T	NM_016297; ENST00000264441; ENST00000414812; ENST00000422380; ENST00000433351; ENST00000451279; ENST00000480949; BC033815; BC051891; OTTHUMT00000251872; OTTHUMT00000331593; OTTHUMT00000331594; OTTHUMT00000331595; OTTHUMT00000331596; OTTHUMT00000331597	prenylcysteine oxidase 1	chr2	+	Multiple_Complex	70257386	70281191
TC1700010973.hg.1	COPZ2	2.44	6.89	5.61	0.54	0.29	T	T	0.0001	0.0448	1.11e-17	3.23e-15	T	NM_016429; ENST00000579263; ENST00000580174; ENST00000580409; ENST00000581637; ENST00000581756; ENST00000583414; ENST00000584955; ENST00000585182; ENST00000612370; ENST00000621465; BC015924; OTTHUMT00000442948; OTTHUMT00000442949; OTTHUMT00000442950; OTTHUMT00000442951; OTTHUMT00000442952; OTTHUMT00000442953; OTTHUMT00000442954; OTTHUMT00000442955; OTTHUMT00000442956; OTTHUMT00000442957	coatomer protein complex subunit zeta 2	chr17	-	Multiple_Complex	48026167	48038030
TC0200007237.hg.1	CRIM1	14.57	11.36	7.5	0.97	0.29	T	T	5.29e-10	1.01e-06	6.78e-18	2.23e-15	T	NM_016441; ENST00000280527; ENST00000413985; ENST00000426856; ENST00000428774; ENST00000473403; ENST00000477491; ENST00000481321; ENST00000497236; BC111989; BC113371; OTTHUMT00000216878; OTTHUMT00000325444; OTTHUMT00000325445; OTTHUMT00000325446; OTTHUMT00000325447; OTTHUMT00000325448; OTTHUMT00000325449; OTTHUMT00000325450	cysteine rich transmembrane BMP regulator 1 (chordin-like)	chr2	+	Multiple_Complex	36355926	36551135
TC1400009481.hg.1	PLEK2	2.62	10.93	9.54	1.11	0.71	T	T	0.02	0.923	1.69e-06	1.29e-05	T	NM_016445; ENST00000216446; ENST00000553387; ENST00000554395; ENST00000555803; ENST00000556532; ENST00000557388; BC001226; OTTHUMT00000412547; OTTHUMT00000412711; OTTHUMT00000412712; OTTHUMT00000412713; OTTHUMT00000412714; OTTHUMT00000412715	pleckstrin 2	chr14	-	Multiple_Complex	67386983	67412200
TC1100012000.hg.1	GPR83	2.26	10.06	8.88	0.98	0.47	T	T	0.0027	0.4124	2.48e-12	9.95e-11	T	NM_016540; ENST00000243673; ENST00000539203; BC067473; BC067474; OTTHUMT00000396232; OTTHUMT00000396233; uc001pet.2	G protein-coupled receptor 83	chr11	-	Multiple_Complex	94377311	94401419
TC0800007027.hg.1	SLC25A37	2.32	6.6	5.39	0.32	0.77	T	T	0.0296	0.9999	1.04e-07	1.11e-06	T	NM_016612; ENST00000290075; ENST00000417331; ENST00000517923; ENST00000518881; ENST00000519192; ENST00000519973; ENST00000520654; ENST00000520949; ENST00000521637; ENST00000522164; ENST00000523883; ENST00000523930; BC132799; BC132801; OTTHUMT00000376039; OTTHUMT00000376040; OTTHUMT00000376041; OTTHUMT00000376042; OTTHUMT00000376044; OTTHUMT00000376045; OTTHUMT00000376046; OTTHUMT00000376047; OTTH…	solute carrier family 25 (mitochondrial iron transporter), member 37	chr8	+	Multiple_Complex	23528805	23575463
TC1100011257.hg.1	EFEMP2	21.82	10.35	5.9	0.54	0.07	T	T	1.89e-12	7.76e-09	2.23e-20	5.04e-17	T	NM_016938; NR_037718; ENST00000307998; ENST00000524408; ENST00000525392; ENST00000526624; ENST00000526628; ENST00000526911; ENST00000527277; ENST00000527378; ENST00000527969; ENST00000528176; ENST00000528409; ENST00000529870; ENST00000530806; ENST00000530850; ENST00000531005; ENST00000531645; ENST00000531972; ENST00000532084; ENST00000532648; ENST00000533347; BC010456; OTTHUMT00000391046; OTTHUMT…	EGF containing fibulin-like extracellular matrix protein 2	chr11	-	Multiple_Complex	65866441	65873592
TC0300011264.hg.1	IL17RD	3.9	6.55	4.59	0.58	0.25	T	T	3.17e-06	0.002	5.27e-05	0.0003	T	NM_017563; ENST00000296318; ENST00000320057; ENST00000463523; ENST00000467210; ENST00000469841; ENST00000479825; ENST00000498471; BC111702; OTTHUMT00000316679; OTTHUMT00000316680; OTTHUMT00000352662; OTTHUMT00000352664; OTTHUMT00000352665; OTTHUMT00000352666; OTTHUMT00000352667; uc003dil.3	interleukin 17 receptor D	chr3	-	Multiple_Complex	57089982	57170306
TC0100009183.hg.1	PALMD	2.06	8.29	7.25	0.23	0.37	T	T	0.0006	0.1512	3.69e-13	1.92e-11	T	NM_017734; ENST00000263174; ENST00000496843; ENST00000605497; ENST00000605613; ENST00000615664; BC012570; OTTHUMT00000029672; OTTHUMT00000029673; OTTHUMT00000468886; OTTHUMT00000468887	palmdelphin	chr1	+	Multiple_Complex	99645875	99694541
TC1600007931.hg.1	LPCAT2	3.08	9.74	8.11	0.17	0.18	T	T	0.0001	0.046	2.92e-14	2.19e-12	T	NM_017839; ENST00000262134; ENST00000562299; ENST00000563095; ENST00000564084; ENST00000565056; ENST00000566375; ENST00000566911; ENST00000566915; ENST00000615823; BC002472; OTTHUMT00000256977; OTTHUMT00000433264; OTTHUMT00000433265; OTTHUMT00000433266; OTTHUMT00000433267; OTTHUMT00000433268; OTTHUMT00000433269; OTTHUMT00000433270	lysophosphatidylcholine acyltransferase 2	chr16	+	Multiple_Complex	55508998	55586670
TC0700010621.hg.1	FKBP14	2.75	13.3	11.84	0.19	0.18	T	T	3.72e-06	0.0023	1.27e-11	4.12e-10	T	NM_017946; NR_046478; NR_046479; ENST00000222803; ENST00000412494; ENST00000419018; ENST00000479939; BC005206; OTTHUMT00000214229; OTTHUMT00000327692; OTTHUMT00000327693; OTTHUMT00000327694	FK506 binding protein 14	chr7	-	Multiple_Complex	30010583	30026801
TC1700011561.hg.1	WIPI1	7.35	10.9	8.02	0.95	0.57	T	T	6.08e-06	0.0036	1.63e-11	5.09e-10	T	NM_017983; ENST00000262139; ENST00000546360; ENST00000585393; ENST00000586815; ENST00000587731; ENST00000589316; ENST00000589459; ENST00000590402; ENST00000591494; ENST00000591744; ENST00000592645; BC039867; OTTHUMT00000448739; OTTHUMT00000448740; OTTHUMT00000448741; OTTHUMT00000448742; OTTHUMT00000448743; OTTHUMT00000448744; OTTHUMT00000448745; OTTHUMT00000448746; OTTHUMT00000448747; OTTHUMT0000…	WD repeat domain, phosphoinositide interacting 1	chr17	-	Multiple_Complex	68420948	68457513
TC0300008148.hg.1	TMEM45A	4.06	9.09	7.06	0.34	0.55	T	T	3.45e-07	0.0003	1.7e-15	1.94e-13	T	NM_018004; ENST00000323523; ENST00000403410; ENST00000449609; ENST00000462884; ENST00000485260; ENST00000488904; ENST00000489060; BC040355; OTTHUMT00000317571; OTTHUMT00000317572; OTTHUMT00000317573; OTTHUMT00000317574; OTTHUMT00000317575; OTTHUMT00000317576; OTTHUMT00000317577	transmembrane protein 45A	chr3	+	Multiple_Complex	100492619	100577444
TC0200007908.hg.1	ANTXR1	3.81	12.22	10.29	0.68	0.21	T	T	1.53e-07	0.0001	9.13e-17	1.76e-14	T	NM_018153; NM_032208; NM_053034; ENST00000303714; ENST00000409349; ENST00000409829; ENST00000463335; ENST00000481119; ENST00000482235; ENST00000497197; BC012074; OTTHUMT00000251770; OTTHUMT00000327211; OTTHUMT00000327258; OTTHUMT00000327259; OTTHUMT00000327260; OTTHUMT00000327262; OTTHUMT00000327263	anthrax toxin receptor 1	chr2	+	Multiple_Complex	69013144	69249327
TC0100014849.hg.1	GBP3	8.9	8.9	5.75	0.42	0.3	T	T	4.61e-09	6.73e-06	2.63e-18	1.1e-15	T	NM_018284; ENST00000235878; ENST00000370481; ENST00000370482; ENST00000445969; ENST00000461384; ENST00000475853; ENST00000489444; ENST00000493594; ENST00000564037; ENST00000564665; ENST00000568006; BC140837; OTTHUMT00000029292; OTTHUMT00000029293; OTTHUMT00000029294; OTTHUMT00000029295; OTTHUMT00000029296; OTTHUMT00000097592; OTTHUMT00000313541; OTTHUMT00000421169; OTTHUMT00000421172; OTTHUMT0000…	guanylate binding protein 3	chr1	-	Multiple_Complex	89006666	89022894
TC1200008629.hg.1	DRAM1	3.74	9.16	7.26	0.93	0.18	T	T	6.92e-06	0.004	3.53e-17	8.17e-15	T	NM_018370; ENST00000258534; ENST00000544152; ENST00000546729; ENST00000549066; ENST00000549365; ENST00000551403; ENST00000614926; BC018435; OTTHUMT00000409195; OTTHUMT00000409196; OTTHUMT00000409197; OTTHUMT00000409198; OTTHUMT00000409199; OTTHUMT00000409200; OTTHUMT00000474591	DNA-damage regulated autophagy modulator 1	chr12	+	Multiple_Complex	101877327	102012130
TC0800010926.hg.1	PAG1	2.1	10.41	9.34	0.33	0.4	T	T	0.009	0.7135	8.19e-08	8.98e-07	T	NM_018440; ENST00000220597; ENST00000519326; ENST00000522811; ENST00000523463; BC090931; BC112159; OTTHUMT00000379351; OTTHUMT00000379352; OTTHUMT00000379354; OTTHUMT00000379355	phosphoprotein membrane anchor with glycosphingolipid microdomains 1	chr8	-	Multiple_Complex	80967810	81112068
TC1700008514.hg.1	TBX4	3.09	6.26	4.64	0.26	0.31	T	F	8.31e-06	0.0047	1.36e-17	3.82e-15	F	NM_018488; ENST00000240335; ENST00000393853; ENST00000586874; ENST00000589003; ENST00000589449; ENST00000590174; ENST00000593249; BC136403; BC142620; BC144062; OTTHUMT00000449647; OTTHUMT00000449648; OTTHUMT00000449649; OTTHUMT00000449650; OTTHUMT00000449651; OTTHUMT00000449652; OTTHUMT00000449653; uc002izi.3; uc010ddo.3	T-box 4	chr17	+	Multiple_Complex	61452404	61485110
TC0100013182.hg.1	CAMK2N1	2.46	13.71	12.41	0.76	0.44	T	T	0.0002	0.0683	1.43e-14	1.19e-12	T	NM_018584; ENST00000375078; ENST00000489020; OTTHUMT00000007949; OTTHUMT00000007950	calcium/calmodulin-dependent protein kinase II inhibitor 1	chr1	-	Multiple_Complex	20482391	20486235
TC0100014522.hg.1	GNG12	2.45	12.96	11.66	0.16	0.29	T	T	0.0002	0.0646	8.64e-14	5.57e-12	T	NM_018841; ENST00000370982; ENST00000494936; BC005940	guanine nucleotide binding protein (G protein), gamma 12	chr1	-	Multiple_Complex	67701466	67833472
TC0700010604.hg.1	CPVL	2.58	12.73	11.36	0.61	0.51	T	T	0.002	0.3576	9.43e-17	1.81e-14	T	NM_019029; NM_031311; ENST00000265394; ENST00000396276; ENST00000409850; ENST00000432534; ENST00000437527; ENST00000447426; ENST00000448959; ENST00000449801; ENST00000455544; ENST00000455893; ENST00000458405; ENST00000488891; ENST00000612187; ENST00000614864; BC016838; OTTHUMT00000214214; OTTHUMT00000214215; OTTHUMT00000328117; OTTHUMT00000328118; OTTHUMT00000328119; OTTHUMT00000328120; OTTHUMT00…	carboxypeptidase, vitellogenic-like	chr7	-	Multiple_Complex	28995231	29195451
TC0300012943.hg.1	LXN	6.62	9.21	6.49	0.17	0.47	T	T	3.61e-06	0.0023	5.77e-15	5.57e-13	T	NM_020169; ENST00000264265; ENST00000482640; BC005346; BC008438; OTTHUMT00000352284; OTTHUMT00000352285; uc003fch.3	latexin	chr3	-	Multiple_Complex	158645822	158672693
TC1900008544.hg.1	RCN3	5.71	9.81	7.3	0.24	0.29	T	T	1.47e-08	1.8e-05	1.64e-16	2.78e-14	T	NM_020650; ENST00000270645; ENST00000593483; ENST00000593644; ENST00000597801; ENST00000598833; BC013436; OTTHUMT00000465261; OTTHUMT00000465262; OTTHUMT00000465263; OTTHUMT00000465264; OTTHUMT00000465265	reticulocalbin 3, EF-hand calcium binding domain	chr19	+	Multiple_Complex	49527618	49546962
TC1400007404.hg.1	RHOJ	4.66	9.97	7.75	0.97	0.39	T	T	0.0024	0.3893	0.0022	0.0069	T	NM_020663; ENST00000316754; ENST00000555125; ENST00000557133; ENST00000557447; BC062575; OTTHUMT00000276975; OTTHUMT00000411875; OTTHUMT00000411876; OTTHUMT00000411893	ras homolog family member J	chr14	+	Multiple_Complex	63204114	63293512
TC0300012238.hg.1	HEG1	3.03	6.21	4.61	0.4	0.5	T	T	0.001	0.2214	1.02e-16	1.91e-14	T	NM_020733; ENST00000311127; ENST00000477536; ENST00000480667; ENST00000482699; ENST00000487661; ENST00000488654; OTTHUMT00000355732; OTTHUMT00000355733; OTTHUMT00000355778; OTTHUMT00000355779; OTTHUMT00000355780; OTTHUMT00000355781; uc003ehs.4	heart development protein with EGF-like domains 1	chr3	-	Multiple_Complex	124965710	125055958
TC1000008385.hg.1	STAMBPL1	2.14	10.6	9.5	0.27	0.35	T	T	0.007	0.6539	7.08e-10	1.38e-08	T	NM_020799; ENST00000371922; ENST00000371924; ENST00000371926; ENST00000371927; ENST00000461650; ENST00000468698; BC010846; OTTHUMT00000049283; OTTHUMT00000049284; OTTHUMT00000049285; OTTHUMT00000049286; OTTHUMT00000049287; OTTHUMT00000049288	STAM binding protein-like 1	chr10	+	Multiple_Complex	88879734	88975153
TC1000010192.hg.1	KIAA1462	2.23	5.39	4.23	0.65	0.24	T	T	0.0006	0.1635	2.19e-18	9.69e-16	T	NM_020848; ENST00000375377; ENST00000464386; ENST00000465712; OTTHUMT00000047408; OTTHUMT00000047409; OTTHUMT00000047411	KIAA1462	chr10	-	Multiple_Complex	30012800	30115494
TC1900011960.hg.1	PSG3	2.66	4.94	3.53	0.08	0.28	T	F	0.0037	0.4925	1.32e-11	4.24e-10	F	NM_021016; ENST00000327495; ENST00000490592; ENST00000594378; ENST00000595140; ENST00000597009; ENST00000614582; BC005924; OTTHUMT00000321423; OTTHUMT00000323093; OTTHUMT00000464348; OTTHUMT00000464349; OTTHUMT00000464350	pregnancy specific beta-1-glycoprotein 3	chr19	-	Multiple_Complex	42721638	42740569
TC1100009657.hg.1	IFITM3	94.95	12.32	5.75	0.76	0.18	T	T	1.52e-13	9.39e-10	9.97e-20	1.12e-16	T	NM_021034; NR_049759; ENST00000399808; ENST00000526811; ENST00000531688; ENST00000602735; BC006794; BC008417; BC022439; BC070243; OTTHUMT00000384765; OTTHUMT00000384766; OTTHUMT00000384767; OTTHUMT00000468087	interferon induced transmembrane protein 3	chr11	-	Multiple_Complex	319669	327537
TC0300009202.hg.1	MBNL1	2.47	12.49	11.19	0.33	0.07	T	T	0.0002	0.0701	4.78e-15	4.73e-13	T	NM_021038; NM_207292; NM_207293; NM_207294; NM_207295; NM_207296; NM_207297; ENST00000282486; ENST00000282488; ENST00000324196; ENST00000324210; ENST00000355460; ENST00000357472; ENST00000459747; ENST00000460166; ENST00000460591; ENST00000461436; ENST00000463374; ENST00000464596; ENST00000465907; ENST00000466565; ENST00000477171; ENST00000478535; ENST00000485509; ENST00000485910; ENST00000492948;…	muscleblind like splicing regulator 1	chr3	+	Multiple_Complex	152243828	152465780
TC0300013520.hg.1	CLDN1	12.85	8.27	4.58	0.6	0.43	T	T	1.2e-05	0.0066	1.31e-11	4.23e-10	T	NM_021101; ENST00000295522; ENST00000490800; BC012471; OTTHUMT00000343516; OTTHUMT00000343561	claudin 1	chr3	-	Multiple_Complex	190305701	190322475
TC0900007113.hg.1	RECK	7.7	8.75	5.81	0.66	0.09	T	T	2.27e-08	2.57e-05	1.19e-17	3.46e-15	T	NM_021111; ENST00000377966; ENST00000475774; ENST00000479053; BC137093; OTTHUMT00000052409; OTTHUMT00000052410; OTTHUMT00000052411	reversion-inducing-cysteine-rich protein with kazal motifs	chr9	+	Multiple_Complex	36036433	36124455
TC1600011060.hg.1	COTL1	2.39	13.89	12.63	0.24	0.2	T	T	0.0013	0.2689	3.58e-11	1.01e-09	T	NM_021149; ENST00000262428; ENST00000561707; ENST00000564057; ENST00000564662; ENST00000567278; ENST00000567786; BC010039; BC010884; BC016702; BC042970; BC053682; OTTHUMT00000269075; OTTHUMT00000433431; OTTHUMT00000433648; OTTHUMT00000433649; OTTHUMT00000433651; OTTHUMT00000433652	coactosin-like F-actin binding protein 1	chr16	-	Multiple_Complex	84565594	84618096
TC1200011591.hg.1	NTN4	4.74	8.93	6.69	0.48	0.19	T	T	1.71e-06	0.0012	4.39e-16	6.26e-14	T	NM_021229; ENST00000343702; ENST00000344911; ENST00000538383; ENST00000547980; ENST00000550074; ENST00000552603; ENST00000553059; BC136798; BC136799; OTTHUMT00000408372; OTTHUMT00000408373; OTTHUMT00000408374; OTTHUMT00000408375; OTTHUMT00000408376; OTTHUMT00000408377; OTTHUMT00000408378; uc001tei.3	netrin 4	chr12	-	Multiple_Complex	95657807	95791152
TC1700007858.hg.1	FKBP10	2.1	10.21	9.14	0.19	0.34	T	T	0.007	0.6539	3.23e-14	2.41e-12	T	NM_021939; ENST00000321562; ENST00000429461; ENST00000455106; ENST00000464180; ENST00000487489; ENST00000489591; ENST00000490938; ENST00000585664; ENST00000585922; BC016467; OTTHUMT00000257410; OTTHUMT00000257412; OTTHUMT00000257413; OTTHUMT00000257414; OTTHUMT00000257415; OTTHUMT00000257416; OTTHUMT00000257417; OTTHUMT00000449106; OTTHUMT00000449107	FK506 binding protein 10	chr17	+	Multiple_Complex	41812680	41823217
TC1600009580.hg.1	XYLT1	2.41	6.76	5.5	0.16	0.17	T	T	0.0052	0.5721	5.38e-14	3.69e-12	T	NM_022166; ENST00000261381; ENST00000563403; ENST00000568226; ENST00000575674; OTTHUMT00000252241; OTTHUMT00000436075; OTTHUMT00000436076; OTTHUMT00000437944	xylosyltransferase I	chr16	-	Multiple_Complex	17101769	17470881
TC1700011451.hg.1	SMURF2	2.67	13.48	12.06	0.45	0.28	T	T	0.0002	0.0566	6.62e-13	3.14e-11	T	NM_022739; ENST00000262435; ENST00000578200; ENST00000578386; ENST00000580072; ENST00000580246; ENST00000582081; ENST00000585301; BC093876; BC111945; OTTHUMT00000445225; OTTHUMT00000445226; OTTHUMT00000445227; OTTHUMT00000445228; OTTHUMT00000445229; OTTHUMT00000445230; OTTHUMT00000445231	SMAD specific E3 ubiquitin protein ligase 2	chr17	-	Multiple_Complex	64542295	64662268
TC1200012680.hg.1	ACSS3	3.04	9.83	8.23	0.53	0.1	T	T	0.0025	0.3979	5.93e-08	6.75e-07	T	NM_024560; ENST00000261206; ENST00000546664; ENST00000548058; ENST00000548324; ENST00000548387; ENST00000551745; BC009317; BC015769; OTTHUMT00000407794; OTTHUMT00000407795; OTTHUMT00000407796; OTTHUMT00000407797; OTTHUMT00000407798; OTTHUMT00000407799	acyl-CoA synthetase short-chain family member 3	chr12	+	Multiple_Complex	81077211	81261205
TC0800011211.hg.1	NIPAL2	3.07	8.92	7.31	1.08	0.72	T	T	0.0348	0.9999	3.03e-10	6.5e-09	T	NM_024759; ENST00000341166; ENST00000430223; ENST00000519324; ENST00000520545; ENST00000520735; ENST00000521820; ENST00000521949; ENST00000522188; BC132687; BC144055; OTTHUMT00000379677; OTTHUMT00000379678; OTTHUMT00000379679; OTTHUMT00000379680; OTTHUMT00000379681; OTTHUMT00000379682; OTTHUMT00000379683; OTTHUMT00000379684	NIPA-like domain containing 2	chr8	-	Multiple_Complex	98189833	98294393
TC1100012615.hg.1	CLMP	3.22	10.03	8.35	0.71	0.22	T	T	1.76e-05	0.0091	5.93e-17	1.24e-14	T	NM_024769; ENST00000448775; ENST00000527977; ENST00000529128; ENST00000530371; BC009371; OTTHUMT00000387542; OTTHUMT00000387544; OTTHUMT00000387545; OTTHUMT00000387546	CXADR-like membrane protein	chr11	-	Multiple_Complex	123069865	123195299
TC0400009450.hg.1	WWC2	2.02	7.72	6.7	0.25	0.06	T	T	0.0002	0.0568	3.11e-13	1.67e-11	T	NM_024949; ENST00000403733; ENST00000427431; ENST00000438543; ENST00000448232; ENST00000504005; ENST00000506225; ENST00000508614; ENST00000508747; ENST00000513834; ENST00000515284; OTTHUMT00000319606; OTTHUMT00000319607; OTTHUMT00000319608; OTTHUMT00000361754; OTTHUMT00000361755; OTTHUMT00000361756; OTTHUMT00000361757; OTTHUMT00000361758; OTTHUMT00000361759; OTTHUMT00000361760	WW and C2 domain containing 2	chr4	+	Multiple_Complex	183099293	183320777
TC0900006560.hg.1	PDCD1LG2	4.79	7.61	5.35	0.53	0.57	T	F	8.29e-05	0.0351	4.65e-14	3.29e-12	F	NM_025239; ENST00000397747; BC074766; BC113678; BC113680; OTTHUMT00000051634	programmed cell death 1 ligand 2	chr9	+	Multiple_Complex	5510545	5572835
TC0600012116.hg.1	COL21A1	-2.03	7.51	8.53	0.35	0.65	T	T	0.0058	0.596	4.03e-12	1.52e-10	T	NM_030820; ENST00000244728; ENST00000370817; ENST00000370819; ENST00000456983; ENST00000461489; ENST00000467045; ENST00000467216; ENST00000469682; ENST00000482933; ENST00000484987; ENST00000488912; ENST00000535941; BC045597; BC126108; BC143865	collagen, type XXI, alpha 1	chr6	-	Multiple_Complex	56056590	56394094
TC0200016424.hg.1	LBH	5.99	10.15	7.57	0.33	0.1	T	T	3.81e-09	5.81e-06	9.97e-20	1.12e-16	T	NM_030915; ENST00000395323; ENST00000401506; ENST00000406087; ENST00000407930; ENST00000412933; ENST00000464412; ENST00000467242; ENST00000484150; BC109376; BC126434; BC130415; OTTHUMT00000325091; OTTHUMT00000325092; OTTHUMT00000325093; OTTHUMT00000325094; OTTHUMT00000325095; OTTHUMT00000325097; OTTHUMT00000325098; OTTHUMT00000325390	limb bud and heart development	chr2	+	Multiple_Complex	30231531	30260033
TC1600008845.hg.1	CDT1	-2.02	7.21	8.23	0.47	0.16	T	T	0.0441	0.9999	9.17e-09	1.31e-07	T	NM_030928; ENST00000301019; ENST00000562747; ENST00000569140; BC000137; BC009410; OTTHUMT00000423215; OTTHUMT00000423216; OTTHUMT00000423217	chromatin licensing and DNA replication factor 1	chr16	+	Multiple_Complex	88803213	88809258
TC0500010453.hg.1	ADAMTS12	3.92	6.73	4.76	0.23	0.36	T	T	6.2e-05	0.0276	4.19e-13	2.14e-11	T	NM_030955; ENST00000352040; ENST00000504582; ENST00000504830; ENST00000506952; ENST00000509762; ENST00000515401; BC131733; OTTHUMT00000367163; OTTHUMT00000367164; OTTHUMT00000367165; OTTHUMT00000367166; OTTHUMT00000367499; OTTHUMT00000367500; uc003jib.1	ADAM metallopeptidase with thrombospondin type 1 motif 12	chr5	-	Multiple_Complex	33523535	33892192
TC1000008668.hg.1	SFXN3	2.25	7.33	6.16	0.17	0.35	T	T	0.0032	0.4574	8.02e-15	7.34e-13	T	NM_030971; ENST00000224807; ENST00000393459; ENST00000465383; ENST00000466982; ENST00000470252; ENST00000487721; ENST00000489434; BC000124; OTTHUMT00000049913; OTTHUMT00000049914; OTTHUMT00000049915; OTTHUMT00000049916; OTTHUMT00000049917; OTTHUMT00000049918	sideroflexin 3	chr10	+	Multiple_Complex	101031234	101041244
TC0100007449.hg.1	SH3BGRL3	8.75	11.46	8.33	0.53	0.3	T	T	1.75e-09	2.9e-06	1.93e-18	8.87e-16	T	NM_031286; ENST00000270792; ENST00000319041; ENST00000614679; BC030135; OTTHUMT00000009498; OTTHUMT00000009499	SH3 domain binding glutamate-rich protein like 3	chr1	+	Multiple_Complex	26279176	26281522
TC1200006787.hg.1	GABARAPL1	18.33	9.05	4.85	0.42	0.39	T	T	8.67e-09	1.15e-05	1.57e-16	2.67e-14	T	NM_031412; ENST00000266458; ENST00000421801; ENST00000535576; ENST00000537201; ENST00000539170; ENST00000539289; ENST00000539408; ENST00000540424; ENST00000541453; ENST00000541960; ENST00000542722; ENST00000543602; ENST00000544284; ENST00000545047; ENST00000545290; ENST00000545859; ENST00000545887; ENST00000546017; ENST00000629504; BC009309; BC028315; OTTHUMT00000399651; OTTHUMT00000399652; OTTHU…	GABA(A) receptor-associated protein like 1	chr12	+	Multiple_Complex	10212458	10223130
TC0X00009356.hg.1	TMEM47	4.04	12.65	10.63	0.75	0.32	T	T	0.0002	0.0681	1.91e-12	7.92e-11	T	NM_031442; ENST00000275954; BC039242; OTTHUMT00000056209; uc004ddh.3	transmembrane protein 47	chrX	-	Coding	34627064	34657288
TC1700010648.hg.1	KRTAP1-5	12.25	8.46	4.85	0.2	0.39	T	F	1.12e-06	0.0008	1.43e-12	6.13e-11	F	NM_031957; ENST00000361883; BC069533; BC093841; BC101555; OTTHUMT00000257691	keratin associated protein 1-5	chr17	-	Coding	41026026	41027228
TC1800008952.hg.1	DSEL	3.45	8.1	6.31	0.54	0.58	T	T	1.19e-05	0.0066	2.09e-16	3.34e-14	T	NM_032160; ENST00000310045; BC117325; OTTHUMT00000256221	dermatan sulfate epimerase-like	chr18	-	Coding	67506582	67516980
TC0100018246.hg.1	LRRC8C	2.84	7.52	6.01	0.79	0.07	T	T	0.0089	0.7119	1.62e-09	2.85e-08	T	NM_032270; ENST00000370454; ENST00000416805; ENST00000479252; ENST00000482063; BC113973; OTTHUMT00000028435; OTTHUMT00000029206; OTTHUMT00000097360; OTTHUMT00000097361	leucine rich repeat containing 8 family, member C	chr1	+	Multiple_Complex	89633072	89769903
TC1300006774.hg.1	MEDAG	2.75	6.23	4.77	0.49	0.38	T	T	0.0007	0.1744	9.34e-17	1.79e-14	T	NM_032849; ENST00000380482; ENST00000428944; BC040165; BC101624; BC101626; OTTHUMT00000044375; OTTHUMT00000044376	mesenteric estrogen-dependent adipogenesis	chr13	+	Coding	30906175	30925572
TC1100009330.hg.1	UBASH3B	2.44	8.9	7.61	0.21	0.19	T	T	0.0008	0.1926	9.42e-12	3.18e-10	T	NM_032873; ENST00000284273; ENST00000525711; ENST00000526386; ENST00000526493; ENST00000529998; ENST00000530578; ENST00000530917; ENST00000533451; BC007541; OTTHUMT00000387499; OTTHUMT00000387500; OTTHUMT00000387501; OTTHUMT00000387502; OTTHUMT00000387503; OTTHUMT00000387504; OTTHUMT00000387505; OTTHUMT00000387506	ubiquitin associated and SH3 domain containing B	chr11	+	Multiple_Complex	122655675	122814479
TC0800007848.hg.1	TRIM55	2.52	6.17	4.84	0.07	0.17	T	T	8.11e-05	0.0344	3.11e-17	7.36e-15	T	NM_033058; NM_184085; NM_184086; NM_184087; ENST00000276573; ENST00000315962; ENST00000350034; ENST00000353317; ENST00000517647; BC007750; OTTHUMT00000378921; OTTHUMT00000378922; OTTHUMT00000378923; OTTHUMT00000378924; OTTHUMT00000378925	tripartite motif containing 55	chr8	+	Multiple_Complex	66126896	66175487
TC1800008804.hg.1	ALPK2	2.25	6.81	5.64	0.14	0.08	T	T	0.0003	0.099	1.78e-15	2.02e-13	T	NM_052947; ENST00000361673; ENST00000587399; ENST00000587842; ENST00000589204; ENST00000590642; ENST00000590662; OTTHUMT00000256126; OTTHUMT00000449121; OTTHUMT00000449122; OTTHUMT00000449123; OTTHUMT00000449124; OTTHUMT00000449125	alpha kinase 2	chr18	-	Multiple_Complex	58481247	58628957
TC0300012212.hg.1	MYLK	31.66	11.03	6.05	0.55	0.28	T	T	2.37e-12	9.48e-09	6.15e-20	8.79e-17	T	NM_053025; NM_053026; NM_053027; NM_053028; NM_053031; NM_053032; ENST00000346322; ENST00000354792; ENST00000359169; ENST00000360304; ENST00000360772; ENST00000418370; ENST00000464489; ENST00000475616; ENST00000503644; ENST00000504946; ENST00000506361; ENST00000508240; ENST00000510571; ENST00000510775; ENST00000511058; ENST00000513111; ENST00000514623; ENST00000514895; ENST00000515434; ENST000005…	myosin light chain kinase	chr3	-	Multiple_Complex	123610049	123884331
TC1100008236.hg.1	CCND1	4.51	13.69	11.52	0.69	0.34	T	T	3.29e-06	0.0021	3.3e-15	3.42e-13	T	NM_053056; ENST00000227507; ENST00000535993; ENST00000536559; ENST00000539241; ENST00000542367; ENST00000545484; BC000076; BC001501; BC014078; BC023620; BC025302; OTTHUMT00000396775; OTTHUMT00000396812; OTTHUMT00000396813; OTTHUMT00000396814; OTTHUMT00000396815; OTTHUMT00000396816	cyclin D1	chr11	+	Multiple_Complex	69639107	69654474
TC0100015871.hg.1	S100A16	9.85	7.35	4.05	0.33	0.43	T	T	4.58e-09	6.73e-06	5.16e-20	8.09e-17	T	NM_080388; ENST00000368703; ENST00000368704; ENST00000368705; ENST00000368706; ENST00000474991; BC010541; BC019099; BC095462; OTTHUMT00000037712; OTTHUMT00000037713; OTTHUMT00000084604; OTTHUMT00000084605; OTTHUMT00000084606	S100 calcium binding protein A16	chr1	-	Multiple_Complex	153606886	153613145
TC2200008465.hg.1	SELM	5.48	8.06	5.6	0.09	0.21	T	T	0.0001	0.0451	1.61e-15	1.86e-13	T	NM_080430; ENST00000400299; ENST00000402395; ENST00000460642; ENST00000465447; ENST00000465536; ENST00000469262; ENST00000490967; ENST00000491958; ENST00000495533; ENST00000611680; BC013421; BC030236; BC068004; CCDS43003.1; hsa_circ_0062875; hsa_circ_0062876; hsa_circ_0062877; hsa_circ_0062878; SELM.fAug10; SELM.gAug10; uc021wnx.2; uc032qlx.2; uc062dhl.1; uc062dhm.1; uc062dhn.1; uc062dho.1; uc062…	selenoprotein M; selenoprotein M [Source:EntrezGene;Acc:140606]; Salzman2013 ANNOTATED, CDS, coding, OVCODE, OVERLAPTX, OVEXON, UTR3 best transcript NM_080430; Salzman2013 ANNOTATED, CDS, coding, OVCODE, OVERLAPTX, OVEXON, UTR3, UTR5 best transcript NM_080430; Transcript Identified by AceView, Entrez Gene ID(s) 140606	chr22	-	Multiple_Complex	31104772	31120069
TC0300011815.hg.1	DCBLD2	196.05	13.72	6.11	0.91	0.4	T	T	2.23e-15	2.55e-11	4.53e-20	7.4e-17	T	NM_080927; ENST00000326840; ENST00000326857; ENST00000449482; ENST00000460008; ENST00000469648; ENST00000470393; ENST00000479144; ENST00000486004; ENST00000494614; ENST00000496736; BC029658; OTTHUMT00000324675; OTTHUMT00000324676; OTTHUMT00000324677; OTTHUMT00000324678; OTTHUMT00000324679; OTTHUMT00000324680; OTTHUMT00000324681; OTTHUMT00000353094; OTTHUMT00000353095; OTTHUMT00000353096	discoidin, CUB and LCCL domain containing 2	chr3	-	Multiple_Complex	98795941	98901689
TC0900011038.hg.1	GRIN3A	2.75	11.19	9.73	0.46	0.49	T	T	2.4e-05	0.0121	6.98e-17	1.41e-14	T	NM_133445; ENST00000361820; ENST00000479772; BC132866; BC132868; BC167432; OTTHUMT00000053453; OTTHUMT00000053454	glutamate receptor, ionotropic, N-methyl-D-aspartate 3A	chr9	-	Multiple_Complex	101569352	101738580
TC0300008558.hg.1	DTX3L	2.18	6.21	5.08	0.25	0.14	T	T	0.0118	0.7902	1.28e-14	1.09e-12	T	NM_138287; ENST00000296161; ENST00000383661; BC042191; BC060509; OTTHUMT00000355966; OTTHUMT00000355967	deltex 3 like, E3 ubiquitin ligase	chr3	+	Multiple_Complex	122564238	122575203
TC0400007270.hg.1	FAM114A1	6.09	6.69	4.08	0.58	0.19	T	F	2.6e-09	4.1e-06	1.17e-18	6.03e-16	F	NM_138389; NR_033290; ENST00000358869; ENST00000508737; ENST00000510213; ENST00000512889; ENST00000513966; ENST00000515037; BC001096; BC040452; OTTHUMT00000250436; OTTHUMT00000360578; OTTHUMT00000360579; OTTHUMT00000360580; OTTHUMT00000360581; OTTHUMT00000361364	family with sequence similarity 114, member A1	chr4	+	Multiple_Complex	38867677	38945744
TC0300006968.hg.1	CMTM7	3.41	5.99	4.23	0.44	0.18	T	F	0.0021	0.3677	3.37e-13	1.78e-11	F	NM_138410; NM_181472; ENST00000334983; ENST00000349718; ENST00000454304; ENST00000464689; ENST00000465248; ENST00000487007; BC010116	CKLF-like MARVEL transmembrane domain containing 7	chr3	+	Multiple_Complex	32391671	32483067
TC1400010390.hg.1	AHNAK2	2.4	5.75	4.49	0.25	0.34	T	T	0.0068	0.648	5.6e-16	7.72e-14	T	NM_138420; ENST00000333244; ENST00000555122; ENST00000555544; ENST00000557457; OTTHUMT00000410298; OTTHUMT00000410299; OTTHUMT00000410300; OTTHUMT00000410301; uc021seo.1	AHNAK nucleoprotein 2	chr14	-	Multiple_Complex	104937244	104978357
TC0500013381.hg.1	PRELID2	-2.05	9.68	10.71	0.79	0.78	T	T	0.0239	0.9664	5.29e-07	4.63e-06	T	NM_138492; NM_182960; NM_205846; ENST00000334744; ENST00000394450; ENST00000505097; ENST00000505416; ENST00000510594; ENST00000511435; ENST00000515161; ENST00000515475; BC012033; OTTHUMT00000372967; OTTHUMT00000372968; OTTHUMT00000372969; OTTHUMT00000372970; OTTHUMT00000373285; OTTHUMT00000373286; OTTHUMT00000373287; OTTHUMT00000373647	PRELI domain containing 2	chr5	-	Multiple_Complex	145703904	145835369
TC0700012448.hg.1	RNF133	2.27	6.41	5.23	0.62	0.59	T	T	0.0229	0.9551	2.01e-05	0.0001	T	NM_139175; ENST00000340112; BC022038; OTTHUMT00000347413	ring finger protein 133	chr7	-	Coding	122697712	122699156
TC1900010494.hg.1	HSPB6	2.6	8.57	7.19	0.38	0.19	T	T	0.0056	0.5919	9.35e-14	5.95e-12	T	NM_144617; ENST00000004982; ENST00000587965; ENST00000592984; BC068046; OTTHUMT00000109498; OTTHUMT00000459116	heat shock protein, alpha-crystallin-related, B6	chr19	-	Multiple_Complex	35754526	35758079
TC0200013836.hg.1	2020-09-10	2.23	8.9	7.74	0.16	0.46	T	T	0.0004	0.1112	9.85e-15	8.77e-13	T	NM_144710; NM_178584; NR_047585; ENST00000356688; ENST00000397712; ENST00000397714; ENST00000411469; ENST00000415095; ENST00000423520; ENST00000425498; ENST00000437928; ENST00000442746; ENST00000461295; ENST00000468616; ENST00000483047; ENST00000486678; ENST00000493445; BC020502; BC050345; OTTHUMT00000337804; OTTHUMT00000337805; OTTHUMT00000337806; OTTHUMT00000337807; OTTHUMT00000337808; OTTHUMT0…	septin 10	chr2	-	Multiple_Complex	109542797	109614206
TC0200011878.hg.1	OSR1	2.19	5.72	4.59	0.3	0.16	T	T	0.0014	0.2823	4.33e-16	6.18e-14	T	NM_145260; ENST00000272223; ENST00000487581; ENST00000498844; BC025712; OTTHUMT00000201432; OTTHUMT00000323834; OTTHUMT00000323835	odd-skipped related transciption factor 1	chr2	-	Multiple_Complex	19351485	19358653
TC0X00008246.hg.1	SLC25A43	3.41	6.77	5	0.86	0.19	T	F	0.001	0.2216	1.16e-14	1.01e-12	F	NM_145305; ENST00000217909; ENST00000484058; ENST00000488158; ENST00000493093; BC019584; BC071871; OTTHUMT00000058028; OTTHUMT00000058029; OTTHUMT00000058030; OTTHUMT00000058031	solute carrier family 25, member 43	chrX	+	Multiple_Complex	119399060	119454478
TC1500006896.hg.1	SPRED1	2.38	10.01	8.76	0.25	0.28	T	T	0.0003	0.0961	3.1e-10	6.62e-09	T	NM_152594; ENST00000299084; ENST00000561205; ENST00000561317; BC137480; BC137481; OTTHUMT00000418217; OTTHUMT00000418218; OTTHUMT00000418219	sprouty-related, EVH1 domain containing 1	chr15	+	Multiple_Complex	38252326	38357249
TC0300006827.hg.1	UBE2E2	2.77	8.83	7.36	0.4	0.25	T	T	0.0001	0.0558	2.9e-16	4.44e-14	T	NM_152653; ENST00000335798; ENST00000396703; ENST00000425792; ENST00000427371; ENST00000452894; ENST00000613545; ENST00000628311; BC022332; OTTHUMT00000252881; OTTHUMT00000340885; OTTHUMT00000340888; OTTHUMT00000340917; OTTHUMT00000340918	ubiquitin conjugating enzyme E2E 2	chr3	+	Multiple_Complex	23203020	23602168
TC1800006675.hg.1	APCDD1	3.53	11.68	9.86	0.46	0.2	T	T	0.0002	0.0582	3.01e-11	8.72e-10	T	NM_153000; ENST00000355285; ENST00000423585; ENST00000578882; ENST00000579685; ENST00000582723; ENST00000584596; BC053324; OTTHUMT00000254529; OTTHUMT00000444866; OTTHUMT00000444867; OTTHUMT00000444868; OTTHUMT00000444869; OTTHUMT00000444870	adenomatosis polyposis coli down-regulated 1	chr18	+	Multiple_Complex	10454546	10489948
TC0300014050.hg.1	NPHP3	3.15	6.58	4.92	0.42	0.13	T	F	2.84e-05	0.014	2.74e-15	2.91e-13	F	NM_153240; ENST00000337331; ENST00000465756; ENST00000469232; ENST00000471145; ENST00000474871; ENST00000476742; ENST00000490993; ENST00000493732; ENST00000512094; ENST00000515289; OTTHUMT00000357016; OTTHUMT00000357017; OTTHUMT00000357018; OTTHUMT00000357019; OTTHUMT00000357020; OTTHUMT00000357021; OTTHUMT00000357042; OTTHUMT00000357043; OTTHUMT00000358313; OTTHUMT00000358314	nephronophthisis 3 (adolescent)	chr3	-	Multiple_Complex	132680609	132722459
TC0900011182.hg.1	SVEP1	2.29	7.1	5.9	0.35	0.3	T	T	0.0443	0.9999	1.69e-10	3.89e-09	T	NM_153366; ENST00000374461; ENST00000374469; ENST00000401783; ENST00000467821; ENST00000476205; OTTHUMT00000053620; OTTHUMT00000053621; OTTHUMT00000053622; OTTHUMT00000053624; uc004beu.2	sushi, von Willebrand factor type A, EGF and pentraxin domain containing 1	chr9	-	Multiple_Complex	110365249	110579880
TC0200007399.hg.1	PLEKHH2	3.48	9.95	8.15	0.91	0.5	T	T	0.0007	0.177	0.0003	0.0014	T	NM_172069; ENST00000282406; ENST00000405000; ENST00000405223; ENST00000460356; ENST00000480103; ENST00000490038; ENST00000491692; ENST00000493408; BC063310; OTTHUMT00000250537; OTTHUMT00000326136; OTTHUMT00000326137; OTTHUMT00000326163; OTTHUMT00000326164; OTTHUMT00000326165; OTTHUMT00000326166; OTTHUMT00000326323	pleckstrin homology domain containing, family H (with MyTH4 domain) member 2	chr2	+	Multiple_Complex	43637273	43767987
TC0600009256.hg.1	DCBLD1	2.64	4.59	3.18	0.18	0.26	T	F	7.6e-05	0.033	7.22e-18	2.33e-15	F	NM_173674; ENST00000296955; ENST00000338728; ENST00000424717; ENST00000478345; ENST00000481630; ENST00000487076; ENST00000525483; ENST00000528138; ENST00000528162; ENST00000533453; ENST00000533950; ENST00000534777; BC035671; OTTHUMT00000041979; OTTHUMT00000041980; OTTHUMT00000041981; OTTHUMT00000041982; OTTHUMT00000041985; OTTHUMT00000387918; OTTHUMT00000387919; OTTHUMT00000387920; OTTHUMT0000038…	discoidin, CUB and LCCL domain containing 1	chr6	+	Multiple_Complex	117453817	117569858
TC1400009770.hg.1	ZDHHC22	2.61	10.13	8.75	0.8	0.23	T	T	0.0001	0.0534	1.92e-13	1.1e-11	T	NM_174976; ENST00000319374; ENST00000555327; ENST00000555389; BC117676; OTTHUMT00000414289; OTTHUMT00000414290; OTTHUMT00000414291; uc010asp.3	zinc finger, DHHC-type containing 22	chr14	-	Multiple_Complex	77131270	77142734
TC1600007959.hg.1	MT1E	2.21	12.9	11.76	0.84	0.85	T	T	0.0047	0.5462	6.89e-12	2.43e-10	T	NM_175617; ENST00000306061; ENST00000330439; ENST00000568293; BC009699; BC062734; BC131609; OTTHUMT00000256600; OTTHUMT00000434375; OTTHUMT00000434376	metallothionein 1E	chr16	+	Multiple_Complex	56625475	56627113
TC0900009711.hg.1	IFNE; MIR31HG	2.2	6.19	5.06	0.55	0.09	T	T	0.0131	0.82	9.26e-15	8.31e-13	T	NM_176891; NR_027054; ENST00000448696; BC100871; BC100872; BC100873; OTTHUMT00000051901	interferon, epsilon; MIR31 host gene	chr9	-	Multiple_Complex	21454268	21559833
TC1700009318.hg.1	FAM101B	2.8	7.57	6.09	0.31	0.15	T	T	0.0013	0.2682	1.27e-15	1.52e-13	T	NM_182705; ENST00000329099; BC031341; OTTHUMT00000255652	family with sequence similarity 101, member B	chr17	-	Multiple_Complex	439978	445940
TC0600010609.hg.1	PXDC1	2.66	6.41	4.99	0.36	0.06	T	F	4.93e-06	0.003	1.16e-18	6.01e-16	F	NM_183373; ENST00000380277; ENST00000380283; ENST00000477592; ENST00000485986; BC056908; OTTHUMT00000039688; OTTHUMT00000039689; OTTHUMT00000039690; OTTHUMT00000039691	PX domain containing 1	chr6	-	Multiple_Complex	3722602	3752026
TC0500013261.hg.1	GALNT10	2.06	5.86	4.82	0.5	0.18	T	T	0.005	0.5658	2.39e-15	2.59e-13	T	NM_198321; ENST00000297107; ENST00000377661; ENST00000425427; ENST00000517958; ENST00000519235; ENST00000519544; ENST00000519571; ENST00000520647; ENST00000521781; ENST00000521786; OTTHUMT00000252453; OTTHUMT00000374248; OTTHUMT00000374249; OTTHUMT00000374250; OTTHUMT00000374272; OTTHUMT00000374273; OTTHUMT00000374274; OTTHUMT00000374275; OTTHUMT00000374276; OTTHUMT00000374277	polypeptide N-acetylgalactosaminyltransferase 10	chr5	+	Multiple_Complex	154190730	154420984
TC0300014031.hg.1	CCDC80; LINC01279	47.12	10.94	5.38	0.85	0.13	T	T	3.91e-13	2.21e-09	2.82e-20	5.81e-17	T	NM_199511; NM_199512; NR_109779; ENST00000206423; ENST00000439685; ENST00000461431; ENST00000479368; ENST00000480275; BC110842; BC116178; OTTHUMT00000354219; OTTHUMT00000354221; OTTHUMT00000354224; OTTHUMT00000354225; OTTHUMT00000354227	coiled-coil domain containing 80; long intergenic non-protein coding RNA 1279	chr3	-	Multiple_Complex	112596794	112649611
TC0100018479.hg.1	NOTCH2NL	2.15	9.17	8.07	0.29	0.26	T	T	0.0009	0.2088	1.81e-17	4.73e-15	T	NM_203458; ENST00000362074; ENST00000479995; ENST00000578207; ENST00000579793; BC010154; BC065219; OTTHUMT00000038544; OTTHUMT00000038545; OTTHUMT00000038546; OTTHUMT00000109207	notch 2 N-terminal like	chr1	-	Multiple_Complex	146146203	146229034
TC0700012709.hg.1	FAM180A	4.9	7.9	5.61	0.58	0.26	T	T	0.0001	0.0529	4.73e-15	4.69e-13	T	NM_205855; ENST00000338588; ENST00000415751; ENST00000435869; ENST00000444083; BC137311; BC137312; OTTHUMT00000340554; OTTHUMT00000340555; OTTHUMT00000340556	family with sequence similarity 180, member A	chr7	-	Multiple_Complex	135728348	135748846
TC1500007463.hg.1	C2CD4A	3.86	9.18	7.23	0.39	0.17	T	T	1.8e-06	0.0012	2.35e-14	1.83e-12	T	NM_207322; ENST00000355522; OTTHUMT00000416008; uc002ahf.4	C2 calcium-dependent domain containing 4A	chr15	+	Coding	62066977	62070917
TC0300008883.hg.1	nokume	2.33	6.57	5.35	0.23	0.17	T	F	0.0042	0.5214	6.45e-11	1.69e-09	F	nokume.aAug10-unspliced; nokume.bAug10	Transcript Identified by AceView	chr3	+	Unassigned	134355347	134357446
TC1500008247.hg.1	noswy	-2.15	8.8	9.91	0.31	0.07	T	T	0.0019	0.3513	1.23e-10	2.96e-09	T	noswy.aAug10-unspliced	Transcript Identified by AceView	chr15	+	Coding	89092765	89093623
TC0700012614.hg.1	noykee	2.42	8.36	7.08	0.95	0.56	T	T	0.0048	0.5534	4.55e-14	3.23e-12	T	noykee.aAug10-unspliced	Transcript Identified by AceView	chr7	-	Coding	130887511	130888878
TC0100011749.hg.1	noyuha	2.33	5.26	4.04	0.7	0.76	T	F	0.0425	0.9999	0.1316	0.211	F	noyuha.aAug10-unspliced	Transcript Identified by AceView	chr1	+	Coding	224556450	224558540
TC0400012165.hg.1	ANXA2P1	2	9.7	8.7	0.34	0.08	T	T	0.0176	0.8966	4.23e-12	1.59e-10	T	NR_001562; OTTHUMT00000365279	annexin A2 pseudogene 1	chr4	-	Multiple_Complex	153307469	153308811
TC1100009780.hg.1	H19; MIR675	2.65	10.97	9.56	0.95	0.4	T	T	0.0308	0.9999	1.37e-08	1.86e-07	T	NR_002196; NR_030533; NR_131223; NR_131224; ENST00000411754; ENST00000411861; ENST00000412788; ENST00000414790; ENST00000417089; ENST00000422826; ENST00000428066; ENST00000431095; ENST00000436715; ENST00000439725; ENST00000442037; ENST00000446406; ENST00000447298	H19, imprinted maternally expressed transcript (non-protein coding); microRNA 675	chr11	-	Multiple_Complex	1995130	2001710
TC0700006699.hg.1	PER4	-2.06	3.04	4.08	0.17	0.59	F	F	0.0282	0.9964	0.2738	0.3751	F	NR_002790	period circadian clock 3 pseudogene	chr7	+	Multiple_Complex	9634270	9635817
TC0100015977.hg.1	SNORA80E	4.24	13.63	11.54	0.84	0.5	T	T	0.0052	0.5698	5.64e-08	6.46e-07	T	NR_002974; ENST00000384744	small nucleolar RNA, H/ACA box 80E	chr1	-	Small_RNA	155919909	155920045
TC2200009239.hg.1	MIAT	-2.53	9.18	10.52	0.76	0.4	T	T	0.0036	0.4838	2.26e-15	2.48e-13	T	NR_003491; NR_033319; NR_033320; NR_033321; ENST00000413665; ENST00000418918; ENST00000419237; ENST00000421867; ENST00000422403; ENST00000425476; ENST00000430483; ENST00000436238; ENST00000439738; ENST00000440347; ENST00000449717; ENST00000450203; ENST00000451141; ENST00000452429; ENST00000453023; ENST00000455640; ENST00000458302; ENST00000613780; ENST00000616213; ENST00000616469; ENST00000620145	myocardial infarction associated transcript (non-protein coding)	chr22	+	Multiple_Complex	26646428	26676951
TC0500006712.hg.1	SNORD123; SNHG18	2.72	6.4	4.96	0.06	0.31	T	F	0.0001	0.0544	1.15e-15	1.4e-13	F	NR_003689; NR_045196	small nucleolar RNA, C/D box 123; small nucleolar RNA host gene 18	chr5	+	Multiple_Complex	9546200	9550609
TC0200013886.hg.1	MIR4435-2HG	2.72	10.87	9.42	0.28	0.11	T	T	7.03e-05	0.0308	2.34e-14	1.82e-12	T	NR_015395; NR_024373	MIR4435-2 host gene	chr2	-	NonCoding	111196166	111495805
TC1800007879.hg.1	LINC00470	2.21	5.25	4.11	1.19	0.46	F	F	0.0368	0.9999	0.0656	0.12	F	NR_023925; NR_023926; NR_023927; NR_110327; uc002kld.1	long intergenic non-protein coding RNA 470	chr18	-	Multiple_Complex	1254383	1408344
TC0200016485.hg.1	LINC00152	4.38	10.66	8.53	0.38	0.31	T	T	8.21e-08	7.96e-05	1.88e-17	4.88e-15	T	NR_024204; NR_024205; NR_024206	long intergenic non-protein coding RNA 152	chr2	+	NonCoding	87455368	87584075
TC2200007828.hg.1	RPL23AP82	2.06	9.13	8.08	0.43	0.34	T	T	0.0011	0.2362	2.15e-13	1.22e-11	T	NR_026981; NR_026982	ribosomal protein L23a pseudogene 82	chr22	+	Multiple_Complex	50756948	50801309
TC0300012831.hg.1	MBNL1-AS1	2.26	7.16	5.98	0.1	0.26	T	T	0.0003	0.0907	5.71e-17	1.21e-14	T	NR_027037; NR_027038; ENST00000445466; ENST00000608395	MBNL1 antisense RNA 1	chr3	-	NonCoding	152262616	152269626
TC0100018475.hg.1	LINC01138	2.46	10.03	8.73	0.33	0.26	T	T	6.58e-05	0.0291	7.55e-09	1.1e-07	T	NR_027468; NR_104014	long intergenic non-protein coding RNA 1138	chr1	-	Multiple_Complex	148362994	148460150
TC0600007518.hg.1	HLA-L	2.11	10.32	9.25	0.31	0.12	T	T	0.0013	0.268	3.55e-13	1.86e-11	T	NR_027822; ENST00000420110; ENST00000463348; ENST00000482052; BC139904; BC141846; OTTHUMT00000076296; OTTHUMT00000256044; OTTHUMT00000356318	major histocompatibility complex, class I, L (pseudogene)	chr6	+	Multiple_Complex	30259562	30304135
TC1200007739.hg.1	MIR196A2	-2.26	4.85	6.02	0.39	0.06	T	T	0.0105	0.7595	0.0144	0.0339	T	NR_029617; ENST00000385189	microRNA 196a-2	chr12	+	Multiple_Complex	53991732	53991852
TC0100014580.hg.1	MIR186	-2.02	7.34	8.35	0.29	0.05	T	T	0.0098	0.7436	0.0704	0.1271	T	NR_029707; ENST00000384988; uc010oqr.1	microRNA 186	chr1	-	Precursor_microRNA	71067631	71067716
TC1700011284.hg.1	MIR301A	-2.01	4.94	5.95	0.59	0.88	F	T	0.0091	0.7158	2.61e-07	2.49e-06	F	NR_029842; ENST00000385261; uc010wod.1	microRNA 301a	chr17	-	Precursor_microRNA	59151136	59151221
TC0400011622.hg.1	MIR302B	-2.27	5.53	6.71	0.41	0.33	T	T	0.0141	0.8387	0.0848	0.148	T	NR_029857; ENST00000362188	microRNA 302b	chr4	-	Multiple_Complex	112646476	112650051
TC0400011623.hg.1	MIR367	-2.82	4.07	5.56	0.44	0.87	F	F	0.0166	0.889	0.005	0.0137	F	NR_029860; ENST00000362299	microRNA 367	chr4	-	Precursor_microRNA	112647874	112647941
TC1400008273.hg.1	MIR329-2	-2.73	6	7.45	0.72	0.28	T	T	0.0038	0.4976	0.0053	0.0144	T	NR_029968; ENST00000385029; uc021scr.1	microRNA 329-2	chr14	+	Precursor_microRNA	101027100	101027183
TC0500012123.hg.1	VTRNA2-1	2.1	6.06	4.99	0.69	0.3	T	F	0.0154	0.8669	1.28e-09	2.32e-08	F	NR_030583	vault RNA 2-1	chr5	-	Multiple_Complex	136080471	136080597
TC0700010762.hg.1	MIR1200	2.43	8.77	7.49	0.41	0.65	T	T	0.0116	0.7882	1.88e-09	3.25e-08	T	NR_031604; ENST00000408398; uc022abw.1	microRNA 1200	chr7	-	Precursor_microRNA	36919357	36919432
TC0800007992.hg.1	MIR2052	-2.16	6.84	7.95	0.57	0.36	T	T	0.0399	0.9999	5.62e-13	2.74e-11	T	NR_031744	microRNA 2052	chr8	+	Multiple_Complex	74705693	74705747
TC0800008578.hg.1	MIR2053	-2.36	5.22	6.46	0.4	0.22	F	F	0.0067	0.6479	0.0066	0.0175	F	NR_031745; ENST00000459295; uc022azy.1	microRNA 2053	chr8	+	Precursor_microRNA	112643493	112643583
TC1700012279.hg.1	HOXB-AS3	4.22	7.76	5.69	0.72	0.09	T	T	2.3e-05	0.0116	1.21e-16	2.19e-14	T	NR_033201; NR_033202; NR_033203; NR_033204; NR_033205; NR_110329; NR_110330; NR_110331; ENST00000429755; ENST00000460041; ENST00000466037; ENST00000467155; ENST00000474040; ENST00000474324; ENST00000476204; ENST00000477144; ENST00000480872; ENST00000481995; ENST00000487849; ENST00000491264; ENST00000492897; ENST00000494420; BC010732	HOXB cluster antisense RNA 3	chr17	+	Multiple_Complex	48590420	48606414
TC1600010793.hg.1	SNORA70D	-2.04	5.35	6.38	0.33	0.29	T	T	0.0012	0.2646	0.0785	0.1389	T	NR_033337; ENST00000578836; uc021tkx.1	small nucleolar RNA, H/ACA box 70D	chr16	-	Small_RNA	71698567	71698701
TC1800007558.hg.1	LOC284294; RP11-146N18.1	-2.44	5.02	6.31	1.11	0.5	T	T	0.026	0.9824	0.0002	0.0009	T	NR_033881; ENST00000589376; ENST00000589376.1; OTTHUMT00000449875; uc002ljx.4	uncharacterized LOC284294; novel transcript	chr18	+	NonCoding	64104091	64423601
TC1600011143.hg.1	FENDRR	3.76	6.05	4.14	0.57	0.12	T	F	0.0002	0.0766	1.45e-15	1.7e-13	F	NR_033925; NR_036444; ENST00000593604; ENST00000594398; ENST00000595886; ENST00000597578; ENST00000598996; ENST00000599749; ENST00000600553	FOXF1 adjacent non-coding developmental regulatory RNA	chr16	-	NonCoding	86474445	86509099
TC2000007902.hg.1	APCDD1L-AS1	2.13	5.12	4.03	0.58	0.13	F	F	0.0169	0.8931	3.2e-13	1.71e-11	F	NR_034147; ENST00000420279; ENST00000424205; ENST00000427140; ENST00000427794; ENST00000439558; ENST00000445984; ENST00000447767; ENST00000448374	APCDD1L antisense RNA 1 (head to head)	chr20	+	NonCoding	58514895	58619892
TC1100008696.hg.1	MIR3166	2.01	4.66	3.66	0.13	0.32	F	F	0.0026	0.4046	0.0384	0.0771	F	NR_036124; ENST00000577344	microRNA 3166	chr11	+	Precursor_microRNA	88176502	88176593
TC1200009364.hg.1	MIR3612	-2.2	5.64	6.78	0.28	0.46	T	T	0.001	0.2216	7.4e-10	1.43e-08	T	NR_037406; ENST00000579753; uc021rgo.1	microRNA 3612	chr12	+	Precursor_microRNA	128294092	128294178
TC1100012101.hg.1	MIR3920	2.24	6.06	4.9	0.66	0.36	T	F	0.0391	0.9999	0.0246	0.0532	F	NR_037485; ENST00000581751; uc021qpe.1	microRNA 3920	chr11	-	Precursor_microRNA	101519820	101519905
TC0700008171.hg.1	MAGI2-AS3	2.63	8.38	6.99	0.57	0.14	T	T	1.84e-05	0.0095	1.73e-17	4.56e-15	T	NR_038343; NR_038344; NR_038345; NR_038346; ENST00000414797; ENST00000422093; ENST00000424477; ENST00000426835; ENST00000429408; ENST00000435749; ENST00000442765; ENST00000446159; ENST00000448195; ENST00000448636; ENST00000451809; ENST00000452320; ENST00000611793; ENST00000612203; ENST00000612949; ENST00000613867; ENST00000613892; ENST00000614953; ENST00000616192; ENST00000616796; ENST00000617955…	MAGI2 antisense RNA 3	chr7	+	Multiple_Complex	79452877	79471208
TC0400009895.hg.1	MIR378D1	2.99	7.24	5.66	0.96	0.61	T	T	0.0185	0.9076	0.172	0.2608	T	NR_039608; ENST00000580913; uc021xky.1	microRNA 378d-1	chr4	-	Precursor_microRNA	5923275	5923328
TC0100012007.hg.1	MIR4427	2.32	5.55	4.34	0.35	0.43	F	F	0.0003	0.105	3.96e-06	2.72e-05	F	NR_039625; ENST00000585213; uc021pkp.1	microRNA 4427	chr1	+	Precursor_microRNA	233624152	233624219
TC0200016263.hg.1	MIR4441	-2.38	5.43	6.68	0.46	0.33	T	T	0.0042	0.5201	0.0503	0.0963	T	NR_039643; ENST00000582623; uc021vyz.1	microRNA 4441	chr2	-	Precursor_microRNA	239085827	239085926
TC1000006952.hg.1	MIR4675	2.23	6.46	5.3	0.23	0.26	T	T	0.0033	0.4628	2.71e-08	3.4e-07	T	NR_039822; ENST00000577898; uc021pnt.1	microRNA 4675	chr10	+	Precursor_microRNA	20551970	20552046
TC1100010302.hg.1	MIR4694	2.59	5.1	3.73	0.94	0.79	F	F	0.0088	0.7088	0.3221	0.4255	F	NR_039843; ENST00000578534; uc021qex.1	microRNA 4694	chr11	-	Precursor_microRNA	19760004	19760083
TC1200007200.hg.1	LINC00941	5.1	11.28	8.93	0.85	0.72	T	T	0.0005	0.134	0.0006	0.0022	T	NR_040245	long intergenic non-protein coding RNA 941	chr12	+	NonCoding	30795043	30810607
TC1300008153.hg.1	GAS6-AS2	2.63	5.36	3.97	0.08	0.09	T	T	1.45e-05	0.0078	6.21e-19	3.9e-16	T	NR_044993; ENST00000608651	GAS6 antisense RNA 2 (head to head)	chr13	+	NonCoding	113864168	113866833
TC0800012442.hg.1	FLJ46284; kuhumu; RP11-100L22.2	-2.03	5.17	6.19	0.49	0.21	T	T	0.012	0.7924	1.35e-06	1.05e-05	T	NR_046114; ENST00000521148; ENST00000521230; ENST00000521148.1; ENST00000521230.1; kuhumu.bAug10; kuhumu.cAug10; OTTHUMT00000377515; OTTHUMT00000377516; uc064oml.1; uc064omm.1	uncharacterized LOC441369; uncharacterized LOC441369 [Source:EntrezGene;Acc:441369]; Transcript Identified by AceView; novel transcript	chr8	-	Multiple_Complex	92675068	92786060
TC1300009472.hg.1	GPC5-AS1	-2.98	9.09	10.67	0.56	0.53	T	T	0.0007	0.1743	4.29e-16	6.15e-14	T	NR_046520; NR_049775; NR_049776; ENST00000419288; ENST00000451897	GPC5 antisense RNA 1	chr13	-	NonCoding	92701389	92721614
TC0800010831.hg.1	MIR5681B	2.01	5.08	4.07	0.36	0.18	F	F	0.0153	0.8663	0.2022	0.296	F	NR_049871	microRNA 5681b	chr8	-	Multiple_Complex	74548550	74548609
TC1000010363.hg.1	ZNF33BP1	-2.28	3.56	4.75	0.21	0.88	F	F	0.0123	0.8013	0.1218	0.1983	F	NR_051997	zinc finger protein 33B pseudogene 1	chr10	-	Multiple_Complex	37793938	37796109
TC0200016770.hg.1	MIR6809; TNS1	2.82	5.44	3.94	0.42	0.19	T	F	0.0007	0.1808	1.02e-18	5.54e-16	F	NR_106867; ENST00000310858; ENST00000413280; ENST00000413554; ENST00000419504; ENST00000423413; ENST00000430930; ENST00000439083; ENST00000446688; ENST00000449814; ENST00000453356; ENST00000479185; ENST00000480416; ENST00000480665; ENST00000490566; ENST00000492338; ENST00000495556; ENST00000611415; ENST00000612189; ENST00000615025; BC116187; BC116188; BC140942; OTTHUMT00000339207; OTTHUMT00000339…	microRNA 6809; tensin 1	chr2	-	Multiple_Complex	217802789	217978934
TC0300012022.hg.1	MIR8076	-2.01	4.09	5.1	0.32	0.4	F	F	0.0086	0.7019	6.43e-07	5.5e-06	F	NR_107043; ENST00000611401	microRNA 8076	chr3	-	Precursor_microRNA	113432118	113432200
TC1000011751.hg.1	CFAP58-AS1	2.05	5.94	4.9	0.5	0.81	T	T	0.0457	0.9999	3.34e-06	2.35e-05	T	NR_108036	CFAP58 antisense RNA 1 (head to head)	chr10	-	NonCoding	104351301	104353575
TC0100018280.hg.1	FAM231D; LINC00869	2.15	11.06	9.95	0.18	0.07	T	T	9.78e-05	0.0406	1.95e-10	4.41e-09	T	NR_111934; NR_111950; NR_111951; NR_111952; NR_111953; ENST00000429388; ENST00000430442; ENST00000435115; ENST00000439719; ENST00000610297; ENST00000610578; ENST00000620190; ENST00000621156; ENST00000622079; ENST00000622695; OTTHUMT00000478080	family with sequence similarity 231, member D; long intergenic non-protein coding RNA 869	chr1	+	Multiple_Complex	149606196	149705721
TC1100010461.hg.1	LOC100506675; RP1-17K7.2	2.06	5.72	4.67	0.66	0.1	T	F	0.02	0.923	0.158	0.2439	F	NR_120526; NR_120527; ENST00000531627; ENST00000531962; ENST00000531627.1; ENST00000531962.1; OTTHUMT00000388565; OTTHUMT00000388566; uc058acs.1; uc058act.1	uncharacterized LOC100506675; novel transcript	chr11	-	NonCoding	32035962	32041460
TC1300007439.hg.1	LINC00383	-2.75	4.17	5.62	0.27	0.47	F	T	0.0003	0.0821	0.0038	0.0109	F	NR_125752	long intergenic non-protein coding RNA 383	chr13	+	Multiple_Complex	69221840	69322101
TC0500007392.hg.1	LINC01033	-2.07	8.3	9.35	0.61	0.54	T	T	0.0015	0.2966	4.17e-14	2.99e-12	T	NR_126379; ENST00000504609; ENST00000512618; ENST00000517934; ENST00000523194	long intergenic non-protein coding RNA 1033	chr5	+	Multiple_Complex	54320944	54415127
TC0400009862.hg.1	STX18-IT1	-2.11	5.27	6.35	0.3	0.36	T	T	0.0055	0.586	3.91e-07	3.54e-06	T	NR_126434; ENST00000515487	STX18 intronic transcript 1	chr4	-	NonCoding	4476121	4481700
TC0500012313.hg.1	SPRY4-IT1	3.95	7.87	5.89	0.49	0.3	T	T	7.84e-07	0.0006	6.6e-07	5.63e-06	T	NR_131221; ENST00000630558	SPRY4 intronic transcript 1	chr5	-	NonCoding	142317620	142318322
TC0200016583.hg.1	LOC105747689	5.63	6.58	4.09	0.41	0.29	T	F	5.36e-05	0.0246	6.73e-15	6.35e-13	F	NR_131917	uncharacterized LOC105747689	chr2	+	NonCoding	191690181	191720329
TC0600013849.hg.1	MEAT6	-2.26	4.53	5.71	0.43	0.61	F	T	0.0295	0.9999	0.0047	0.013	F	NR_131926	melanoma-associated transcript 6	chr6	-	NonCoding	164793375	164827664
TC1200011721.hg.1	nygleeby	-2.03	5.04	6.06	0.4	0.65	F	T	0.039	0.9999	0.0012	0.0041	F	nygleeby.aAug10-unspliced	Transcript Identified by AceView	chr12	-	Coding	102090201	102090684
TC0500010847.hg.1	nypluby	2.32	11.34	10.13	0.53	0.56	T	T	0.0443	0.9999	1.91e-13	1.09e-11	T	nypluby.aAug10-unspliced	Transcript Identified by AceView	chr5	-	Unassigned	59176874	59177778
TC0600008502.hg.1	KRT19P1	-2.35	6.93	8.16	0.39	0.52	T	T	0.0168	0.8912	9.63e-10	1.8e-08	T	OTTHUMT00000041169	keratin 19 pseudogene 1	chr6	+	Multiple_Complex	71584721	71585906
TC1300008050.hg.1	RP11-65D24.2; swydoy	-2.31	6.05	7.26	0.43	0.42	T	T	0.0357	0.9999	1.48e-08	1.99e-07	T	OTTHUMT00000045814; OTTHUMT00000471073; swydoy.aAug10; uc058yip.1; uc058yiq.1	novel transcript; Transcript Identified by AceView	chr13	+	Multiple_Complex	111588201	111672608
TC0600011324.hg.1	IFITM4P	2.12	5.13	4.04	0.3	0.35	T	T	0.0005	0.1435	1.56e-14	1.28e-12	T	OTTHUMT00000076152	interferon induced transmembrane protein 4 pseudogene	chr6	-	Multiple_Complex	29750729	29751148
TC1700006994.hg.1	IL6STP1	4.2	7.52	5.45	0.61	0.13	T	T	4.45e-08	4.72e-05	1.22e-16	2.19e-14	T	OTTHUMT00000131036	interleukin 6 signal transducer (gp130, oncostatin M receptor) pseudogene 1	chr17	+	Pseudogene	15783288	15784307
TC0700010774.hg.1	TRGJP1	2.09	4.81	3.75	0.48	0.26	T	F	0.0018	0.3397	0.0342	0.07	F	OTTHUMT00000338835	T cell receptor gamma joining P1	chr7	-	Coding	38276259	38276318
TC0500006979.hg.1	MSNP1	4.48	8.2	6.04	0.82	0.28	T	T	1.7e-05	0.0089	3.55e-14	2.61e-12	T	OTTHUMT00000366523	moesin pseudogene 1	chr5	+	Pseudogene	25909503	25911234
TC0800008586.hg.1	RP11-67H2.1	2.11	7.51	6.44	0.51	0.48	T	T	0.0049	0.5596	3.01e-09	4.91e-08	T	OTTHUMT00000380837; OTTHUMT00000380838; uc064pqg.1; uc064pqh.1	novel transcript	chr8	+	NonCoding	113600310	113616958
TC1900009833.hg.1	ITGB1P1	2.27	15.49	14.3	0.33	0.18	T	T	1.2e-05	0.0066	1.14e-16	2.08e-14	T	OTTHUMT00000466382	integrin beta 1 pseudogene 1	chr19	-	Pseudogene	14621634	14622242
TC1500009301.hg.1	RP11-96O20.5	-2.18	5.83	6.96	0.48	0.35	T	T	0.021	0.9342	2.37e-05	0.0001	T	OTTHUMT00000473900; uc059iun.1	novel transcript	chr15	-	NonCoding	45585757	45586304
TC1500009922.hg.1	RP11-138H8.8	3.58	6.22	4.38	0.58	0.14	T	F	3.66e-05	0.0175	3.98e-15	4.02e-13	F	OTTHUMT00000474076; uc059kwb.1	novel transcript, sense intronic to UACA	chr15	-	NonCoding	70758269	70758856
TC1200006889.hg.1	RP11-180M15.7	-2.28	7.73	8.92	0.39	0.73	T	T	0.0105	0.7595	0.0002	0.0008	T	OTTHUMT00000474508; uc058liy.1	novel transcript	chr12	+	NonCoding	12718973	12719521
TC0200012165.hg.1	pajeebu	2.84	5.59	4.09	0.45	0.41	T	F	0.0036	0.4864	0.0244	0.0528	F	pajeebu.aAug10-unspliced	Transcript Identified by AceView	chr2	-	Coding	31045005	31045350
TC0200013617.hg.1	papobo	-2.06	3.62	4.67	0.21	0.6	F	T	0.0025	0.4003	0.0072	0.0188	F	papobo.aAug10-unspliced	Transcript Identified by AceView	chr2	-	Unassigned	99623163	99624384
TC0800008793.hg.1	parla	-2.81	5.72	7.21	0.6	0.4	T	T	0.0071	0.6569	1.3e-05	7.72e-05	T	parla.aAug10-unspliced	Transcript Identified by AceView	chr8	+	Unassigned	125307706	125309266
TC0900008632.hg.1	pawvyby	2.62	6.42	5.03	0.57	0.28	T	T	0.0033	0.4608	2.6e-08	3.28e-07	T	pawvyby.aAug10-unspliced	Transcript Identified by AceView	chr9	+	Coding	121284095	121285531
TC0300009725.hg.1	peemeebu	-2.12	4.22	5.3	0.38	0.08	F	T	0.0004	0.1145	3.9e-07	3.54e-06	F	peemeebu.aAug10-unspliced	Transcript Identified by AceView	chr3	+	Unassigned	185008028	185010008
TC0800006953.hg.1	perbla	2.03	5.41	4.39	0.57	0.86	T	F	0.0143	0.8475	0.1389	0.2203	F	perbla.aAug10-unspliced	Transcript Identified by AceView	chr8	+	Unassigned	21445814	21448161
TC1500009869.hg.1	perzorbu	-2.1	6.12	7.19	0.12	0.39	T	T	0.0027	0.4147	5.46e-09	8.25e-08	T	perzorbu.aAug10-unspliced	Transcript Identified by AceView	chr15	-	Coding	68807127	68807855
TC1800006676.hg.1	peykloy	2.08	8.64	7.58	0.39	0.33	T	T	0.0004	0.1075	2.09e-14	1.66e-12	T	peykloy.aAug10-unspliced	Transcript Identified by AceView	chr18	+	Coding	10464595	10468413
TC1500008619.hg.1	plachubu	-2.16	8.03	9.14	0.57	0.31	T	T	0.0235	0.9601	2.25e-10	5.02e-09	T	plachubu.aAug10-unspliced	Transcript Identified by AceView	chr15	-	Coding	20486916	20487469
TC0700007600.hg.1	plafleybu	2.16	4.79	3.68	0.17	0.3	F	F	0.0021	0.3646	7e-13	3.29e-11	F	plafleybu.aAug10-unspliced	Transcript Identified by AceView	chr7	+	Unassigned	55072856	55075208
TC1400006561.hg.1	plawpy	-2.6	4.85	6.23	0.59	0.25	F	T	0.0033	0.464	1.96e-07	1.93e-06	F	plawpy.aAug10-unspliced	Transcript Identified by AceView	chr14	+	Unassigned	21258452	21260986
TC0400010523.hg.1	plawspeebu	2.11	6.72	5.64	0.2	0.16	T	T	0.0104	0.7595	0.0002	0.0007	T	plawspeebu.aAug10-unspliced	Transcript Identified by AceView	chr4	-	Coding	40912860	40913180
TC1200009370.hg.1	plogawby	-2.38	6.33	7.57	0.4	0.26	T	T	0.0021	0.3638	0.0007	0.0027	T	plogawby.aAug10-unspliced	Transcript Identified by AceView	chr12	+	NonCoding	128810279	128814966
TC1200006434.hg.1	plorblo	-2.49	6.34	7.66	0.22	0.28	T	T	0.0091	0.7158	0.0261	0.0558	T	plorblo.aAug10-unspliced	Transcript Identified by AceView	chr12	+	Coding	29579	31232
TC0800012209.hg.1	plorgeyby	-2.1	6.39	7.46	0.16	0.19	T	T	0.0084	0.6966	0.0389	0.0779	T	plorgeyby.aAug10-unspliced	Transcript Identified by AceView	chr8	-	Coding	144359447	144359953
TC1600006743.hg.1	ploysmer	-2.39	5.96	7.21	0.9	0.12	T	T	0.0183	0.903	1.25e-05	7.47e-05	T	ploysmer.aAug10-unspliced	Transcript Identified by AceView	chr16	+	Unassigned	4515198	4516451
TC2200007964.hg.1	plujey	-2.56	5.84	7.2	0.27	0.14	T	T	0.025	0.9746	0.0001	0.0005	T	plujey.aAug10-unspliced	Transcript Identified by AceView	chr22	-	Coding	19053791	19054368
TC1200007598.hg.1	plyflo	-2.06	5.4	6.44	0.4	0.23	T	T	0.0182	0.903	0.0004	0.0016	T	plyflo.aAug10-unspliced	Transcript Identified by AceView	chr12	+	Unassigned	50133181	50134097
TC0400010244.hg.1	pogu	2.14	5.44	4.34	0.48	0.4	F	F	0.0042	0.5201	0.0824	0.1446	F	pogu.aAug10-unspliced	Transcript Identified by AceView	chr4	-	Coding	23870959	23873222
TC0700008699.hg.1	porkaw	-2.31	4.66	5.86	0.66	0.39	T	T	0.0196	0.9201	0.0498	0.0956	T	porkaw.aAug10-unspliced	Transcript Identified by AceView	chr7	+	Unassigned	105324762	105325487
TC1100007707.hg.1	pormyby	-2.76	3.53	5	0.53	0.62	F	F	0.0213	0.9383	0.0362	0.0734	F	pormyby.aAug10-unspliced	Transcript Identified by AceView	chr11	+	Coding	58237743	58238061
TC1700007783.hg.1	poywer	-2.35	6.67	7.9	0.22	0.2	T	T	0.0001	0.0496	1e-06	8.14e-06	T	poywer.aAug10-unspliced	Transcript Identified by AceView	chr17	+	Unassigned	40165521	40165743
TC0500010770.hg.1	PPAP2AandRNF138P1	-2.24	6.31	7.48	0.72	0.16	T	T	0.0025	0.3956	4.2e-06	2.87e-05	T	PPAP2AandRNF138P1.jAug10-unspliced	Transcript Identified by AceView, Entrez Gene ID(s) 8611; 379013	chr5	-	Unassigned	55449572	55450286
TC0100014313.hg.1	PPAP2B	3.52	8.39	6.57	0.18	0.46	T	T	5.44e-06	0.0033	1.63e-13	9.58e-12	T	PPAP2B.eAug10-unspliced	Transcript Identified by AceView, Entrez Gene ID(s) 8613	chr1	-	Unassigned	56524650	56525366
TC0100011814.hg.1	PRO2012.1	-2	4.82	5.83	0.6	0.23	T	T	0.0077	0.679	0.2135	0.3088	T	PRO2012.1.aAug10-unspliced	Transcript Identified by AceView, Entrez Gene ID(s) 55478	chr1	+	NonCoding	227049618	227051050
TC0100010717.hg.1	pujawbu	2.25	6.12	4.95	0.73	0.11	F	F	0.0354	0.9999	0.13	0.209	F	pujawbu.aAug10-unspliced	Transcript Identified by AceView	chr1	+	Coding	176731150	176732396
TC0900010917.hg.1	puplawbu	2.56	5.75	4.39	0.58	0.44	T	F	0.0189	0.9108	0.0012	0.004	F	puplawbu.aAug10-unspliced	Transcript Identified by AceView	chr9	-	Unassigned	96590333	96591204
TC0600010963.hg.1	puvabo	-2.13	6.86	7.95	0.29	0.22	T	T	0.0034	0.471	0.0011	0.0037	T	puvabo.aAug10-unspliced	Transcript Identified by AceView	chr6	-	Coding	18226626	18227890
TC2100007047.hg.1	pyver	-2.16	6.59	7.7	0.36	0.24	T	T	0.0112	0.7815	0.0001	0.0005	T	pyver.aAug10-unspliced	Transcript Identified by AceView	chr21	+	Unassigned	36321608	36322162
TC0100010052.hg.1	rarply	-2.22	6.12	7.27	0.18	0.43	T	T	0.018	0.9004	0.0033	0.0097	T	rarply.aAug10-unspliced	Transcript Identified by AceView	chr1	+	Unassigned	153873102	153873547
TC0500012981.hg.1	rarskeyby	-2.02	5.65	6.67	0.26	0.1	T	T	0.041	0.9999	0.0021	0.0064	T	rarskeyby.aAug10-unspliced	Transcript Identified by AceView	chr5	-	Coding	177538418	177538859
TC0500013096.hg.1	rasloyby	-2.19	4.96	6.09	0.5	0.26	F	T	0.0053	0.577	8.67e-06	5.42e-05	F	rasloyby.aAug10-unspliced	Transcript Identified by AceView	chr5	-	Unassigned	180500887	180501552
TC0400012414.hg.1	rawplerby	2.32	6.06	4.85	0.54	0.27	T	F	0.0014	0.2865	0.0002	0.001	F	rawplerby.aAug10-unspliced	Transcript Identified by AceView	chr4	-	Coding	171589085	171591985
TC1500008155.hg.1	rawswa	-2.35	3.94	5.18	0.16	0.11	F	T	0.0013	0.2678	0.0008	0.0028	F	rawswa.aAug10-unspliced	Transcript Identified by AceView	chr15	+	Coding	84607136	84608311
TC0100013438.hg.1	rema	-2.15	5.01	6.12	0.42	0.11	T	T	0.0101	0.751	0.0001	0.0005	T	rema.aAug10-unspliced	Transcript Identified by AceView	chr1	-	Coding	27541629	27543680
TC0700008398.hg.1	rerblee	2.37	11.63	10.38	0.66	0.61	T	T	0.0088	0.7088	4.76e-13	2.38e-11	T	rerblee.aAug10-unspliced	Transcript Identified by AceView	chr7	+	Coding	95873426	95876950
TC0200014100.hg.1	rojubo	-2.23	4.31	5.46	0.24	0.35	F	T	0.0007	0.1806	0.0366	0.0741	F	rojubo.aAug10-unspliced	Transcript Identified by AceView	chr2	-	Coding	121612222	121612601
TC2000008036.hg.1	roty	-2.54	6.44	7.78	0.58	0.4	T	T	0.0033	0.4613	1.69e-05	9.72e-05	T	roty.aAug10-unspliced	Transcript Identified by AceView	chr20	+	Coding	62939144	62940049
TC1700009263.hg.1	royseebo	-2.21	7.71	8.85	0.53	0.4	T	T	0.0193	0.9168	1.21e-06	9.59e-06	T	royseebo.aAug10-unspliced	Transcript Identified by AceView	chr17	+	Coding	82548951	82549635
TC0800007191.hg.1	sarshor	2.07	4.25	3.2	0.32	0.34	F	F	0.0024	0.3891	4.69e-15	4.65e-13	F	sarshor.aAug10-unspliced	Transcript Identified by AceView	chr8	+	Unassigned	30520369	30521481
TC1500010632.hg.1	serchubu	2.11	5.94	4.86	0.69	0.49	T	T	0.0366	0.9999	0.0028	0.0084	T	serchubu.aAug10-unspliced	Transcript Identified by AceView	chr15	-	Coding	100313172	100313700
TC1000010440.hg.1	shawshar	-2.14	6.78	7.88	0.14	0.38	T	T	0.0215	0.9383	0.0004	0.0017	T	shawshar.aAug10-unspliced	Transcript Identified by AceView	chr10	-	Coding	43405523	43406160
TC0500010895.hg.1	shawsmubu	-2.92	4.81	6.36	0.78	0.6	F	T	0.0279	0.9958	0.0189	0.0426	F	shawsmubu.aAug10-unspliced	Transcript Identified by AceView	chr5	-	Unassigned	62484567	62496822
TC0900010929.hg.1	sherteeby	-2.49	6.23	7.55	0.49	0.58	T	T	0.0297	0.9999	0.0003	0.0012	T	sherteeby.aAug10-unspliced	Transcript Identified by AceView	chr9	-	Unassigned	96905594	96910455
TC0900009326.hg.1	sherwarby	-2.24	6.81	7.97	0.63	0.12	T	T	0.0063	0.6218	8.84e-12	3.01e-10	T	sherwarby.aAug10-unspliced	Transcript Identified by AceView	chr9	+	Coding	137991577	137992805
TC1900008208.hg.1	sheytee	2.03	5.42	4.41	1.07	0.3	T	T	0.017	0.8932	1.62e-12	6.86e-11	T	sheytee.aAug10	Transcript Identified by AceView	chr19	+	Unassigned	43184798	43205525
TC1900007222.hg.1	shokaw	-2.14	5.56	6.66	0.5	0.42	T	T	0.0083	0.694	0.0095	0.0237	T	shokaw.aAug10-unspliced	Transcript Identified by AceView	chr19	+	Coding	15326714	15327072
TC0500010767.hg.1	shorflar	-2.24	5.5	6.66	0.7	0.3	T	T	0.0031	0.4516	1.66e-06	1.27e-05	T	shorflar.aAug10-unspliced	Transcript Identified by AceView	chr5	-	Coding	55428333	55429193
TC0100007314.hg.1	shorlarbo	-2.37	4.66	5.9	0.65	0.72	T	T	0.0127	0.8109	0.1091	0.1814	T	shorlarbo.aAug10-unspliced	Transcript Identified by AceView	chr1	+	Coding	23319157	23320042
TC0500009865.hg.1	showeeby	-2.6	5	6.38	0.53	0.34	T	T	0.0046	0.5396	0.0039	0.011	T	showeeby.aAug10-unspliced	Transcript Identified by AceView	chr5	-	Coding	1491850	1493210
TC1300007567.hg.1	shushoybu	2	9.63	8.63	0.4	0.21	T	T	0.0007	0.1806	2.95e-17	7.05e-15	T	shushoybu.aAug10-unspliced	Transcript Identified by AceView	chr13	+	Unassigned	77761607	77762629
TC1500009274.hg.1	shuso	2.3	5.99	4.78	0.41	0.45	T	F	0.0177	0.8966	0.0035	0.0101	F	shuso.aAug10-unspliced	Transcript Identified by AceView	chr15	-	Unassigned	44940527	44941525
TC0700006985.hg.1	skarcheeby	-2.93	4.51	6.06	0.77	0.21	F	T	0.0443	0.9999	0.0029	0.0085	F	skarcheeby.aAug10	Transcript Identified by AceView	chr7	+	Unassigned	26312332	26314413
TC0300008120.hg.1	skarfy	3.82	5.79	3.86	0.72	0.06	T	F	3.38e-06	0.0021	1.46e-15	1.71e-13	F	skarfy.aAug10-unspliced	Transcript Identified by AceView	chr3	+	Unassigned	98797339	98800204
TC1300008089.hg.1	skawzoby	-3.43	5.45	7.23	0.72	0.29	T	T	0.009	0.7133	1.16e-08	1.6e-07	T	skawzoby.aAug10-unspliced	Transcript Identified by AceView	chr13	+	Coding	112793529	112794398
TC1700009421.hg.1	skeeboy	-2.2	6.06	7.2	0.83	0.35	T	T	0.0139	0.8334	0.0019	0.0059	T	skeeboy.aAug10-unspliced	Transcript Identified by AceView	chr17	-	Unassigned	2102537	2105094
TC1100012455.hg.1	skeychey	2.19	5.64	4.51	0.47	0.53	T	F	0.0258	0.982	1.3e-05	7.73e-05	F	skeychey.aAug10-unspliced	Transcript Identified by AceView	chr11	-	Coding	117695316	117696178
TC0200011197.hg.1	skeydu	-2.45	7.68	8.97	0.99	0.26	T	T	0.0116	0.7881	3.05e-08	3.76e-07	T	skeydu.aAug10-unspliced	Transcript Identified by AceView	chr2	+	Unassigned	235675680	235677924
TC1100011137.hg.1	skeymer	-2	5.04	6.04	0.71	0.54	T	T	0.0109	0.7753	0.3577	0.4608	T	skeymer.aAug10-unspliced	Transcript Identified by AceView	chr11	-	Unassigned	63866374	63866939
TC1900010422.hg.1	skorcho; sleecho	-2.14	6.98	8.08	0.17	0.26	T	T	0.0019	0.351	2.19e-06	1.62e-05	T	skorcho.aAug10-unspliced; sleecho.aAug10-unspliced	Transcript Identified by AceView	chr19	-	Multiple_Complex	34380203	34392659
TC0600008718.hg.1	skorfluby	2.21	7.21	6.06	0.25	0.09	T	T	0.009	0.7141	0.0168	0.0386	T	skorfluby.aAug10-unspliced	Transcript Identified by AceView	chr6	+	Coding	87002377	87003797
TC1800007600.hg.1	skorsar	4.05	5.8	3.78	0.74	0.44	F	F	0.0412	0.9999	2.5e-07	2.39e-06	F	skorsar.aAug10-unspliced	Transcript Identified by AceView	chr18	+	Coding	69088455	69089395
TC1800007072.hg.1	skorwu	-2.36	6.47	7.7	0.58	0.35	T	T	0.0158	0.874	0.0001	0.0005	T	skorwu.aAug10-unspliced	Transcript Identified by AceView	chr18	+	Unassigned	35250667	35252496
TC0200011247.hg.1	skostarby	2.8	7.31	5.83	0.47	0.37	T	T	8.02e-05	0.0342	4.89e-17	1.07e-14	T	skostarby.aAug10-unspliced	Transcript Identified by AceView	chr2	+	Coding	237336079	237336491
TC0200016281.hg.1	skujobu	-2.28	3.79	4.98	0.3	0.61	F	T	0.0046	0.5423	5.1e-06	3.4e-05	F	skujobu.aAug10-unspliced	Transcript Identified by AceView	chr2	-	Coding	239386237	239386818
TC0100007055.hg.1	slarkerbu	-2.45	5.27	6.56	0.1	0.31	T	T	7.78e-05	0.0337	0.0069	0.0181	T	slarkerbu.aAug10-unspliced	Transcript Identified by AceView	chr1	+	Coding	16588374	16589003
TC2100007794.hg.1	slavee	-2.24	3.79	4.95	0.4	0.67	F	F	0.017	0.8932	0.0582	0.1086	F	slavee.aAug10-unspliced	Transcript Identified by AceView	chr21	-	Coding	25560987	25561990
TC0500012062.hg.1	slawstorby	-2.05	8.85	9.88	0.36	0.27	T	T	0.0026	0.4053	9.77e-08	1.05e-06	T	slawstorby.aAug10-unspliced	Transcript Identified by AceView	chr5	-	Unassigned	133988048	133988562
TC1000010915.hg.1	slernuby	-2.27	6.09	7.27	0.87	0.25	T	T	0.0035	0.4795	0.0003	0.0012	T	slernuby.aAug10-unspliced	Transcript Identified by AceView	chr10	-	Unassigned	70225650	70226491
TC0500012941.hg.1	slersnabu	-2.54	3	4.34	0.75	0.76	F	F	0.0023	0.3844	0.0188	0.0425	F	slersnabu.aAug10-unspliced	Transcript Identified by AceView	chr5	-	Coding	176477852	176478878
TC0800011583.hg.1	slobly	2.99	7.53	5.95	0.68	0.56	T	T	0.0491	0.9999	8.43e-08	9.2e-07	T	slobly.aAug10-unspliced	Transcript Identified by AceView	chr8	-	Coding	117980713	117984906
TC0200006944.hg.1	slorgloy	2.29	5.29	4.1	0.71	0.75	T	F	0.0436	0.9999	0.0089	0.0224	F	slorgloy.aAug10-unspliced	Transcript Identified by AceView	chr2	+	Coding	23659087	23661356
TC0300013664.hg.1	smastyby	-2.26	4.73	5.91	0.66	0.1	T	T	0.0178	0.8968	0.2606	0.3609	T	smastyby.aAug10-unspliced	Transcript Identified by AceView	chr3	-	Unassigned	195724452	195725320
TC1600011510.hg.1	smawsmer	-2.16	8.82	9.93	0.58	0.46	T	T	0.0285	0.997	0.0027	0.0082	T	smawsmer.aAug10-unspliced; smawsmer.fAug10	Transcript Identified by AceView	chr16	-	Coding	22513912	22519906
TC0100007774.hg.1	smokley	-2.12	3.65	4.73	0.48	0.52	F	F	0.0021	0.3641	0.0018	0.0058	F	smokley.aAug10-unspliced	Transcript Identified by AceView	chr1	+	Coding	35475125	35475672
TC0100014777.hg.1	smornerbu	2.13	7.11	6.02	0.34	0.35	T	T	0.0206	0.9301	6.47e-07	5.53e-06	T	smornerbu.aAug10-unspliced	Transcript Identified by AceView	chr1	-	Unassigned	85352267	85353277
TC1400008842.hg.1	smoyswey	-2.08	5.98	7.04	0.6	0.65	T	T	0.0201	0.923	0.0116	0.0281	T	smoyswey.aAug10-unspliced	Transcript Identified by AceView	chr14	-	Coding	31017360	31017700
TC0800008342.hg.1	smoyvarby	-2.32	3.83	5.05	0.55	0.51	F	T	0.0196	0.9202	0.0191	0.043	F	smoyvarby.aAug10	Transcript Identified by AceView	chr8	+	Unassigned	98602408	98607775
TC0100009726.hg.1	smymeybo	-2.13	3.62	4.71	0.54	0.35	F	F	0.0283	0.9964	0.1504	0.2346	F	smymeybo.aAug10-unspliced	Transcript Identified by AceView	chr1	+	Unassigned	145196538	145197058
TC0900007103.hg.1	smyplobu	2.3	5.16	3.95	0.68	0.35	T	F	0.0016	0.3039	0.0257	0.0551	F	smyplobu.aAug10-unspliced	Transcript Identified by AceView	chr9	+	Coding	35865689	35866714
TC0800009356.hg.1	smywoyby	-2.06	4.3	5.34	0.24	0.32	F	T	0.0027	0.4201	0.1584	0.2444	F	smywoyby.aAug10-unspliced	Transcript Identified by AceView	chr8	-	Coding	1934747	1938217
TC0700010552.hg.1	snarcheeby	-2.29	6.14	7.33	0.2	0.37	T	T	0.0014	0.2804	3.4e-09	5.46e-08	T	snarcheeby.aAug10-unspliced	Transcript Identified by AceView	chr7	-	Unassigned	26694461	26695278
TC1600007330.hg.1	snasnu	-2	6.44	7.44	0.26	0.39	T	T	0.0327	0.9999	0.0426	0.084	T	snasnu.aAug10-unspliced	Transcript Identified by AceView	chr16	+	Coding	28109306	28110123
TC1100007230.hg.1	sneemaw	-2.08	6.41	7.47	0.6	0.4	T	T	0.0102	0.7535	0.0372	0.075	T	sneemaw.aAug10-unspliced	Transcript Identified by AceView	chr11	+	Unassigned	33350705	33351371
TC1200009556.hg.1	sneychaw	-2.09	4.17	5.24	0.2	0.45	F	F	0.0158	0.874	0.006	0.0161	F	sneychaw.aAug10-unspliced	Transcript Identified by AceView	chr12	-	Coding	522042	522488
TC2100007333.hg.1	sneysmer	-2.33	8.47	9.7	0.16	0.26	T	T	0.0023	0.385	4.75e-10	9.67e-09	T	sneysmer.aAug10-unspliced	Transcript Identified by AceView	chr21	+	Coding	43961660	43963677
TC1000007074.hg.1	snoyfor	2.16	4.91	3.8	0.37	0.54	T	F	0.0023	0.3865	0.0443	0.0868	F	snoyfor.aAug10-unspliced	Transcript Identified by AceView	chr10	+	Unassigned	26558315	26559410
TC1900007187.hg.1	snutobu	3	14.37	12.79	0.59	0.11	T	T	5.93e-05	0.0267	1.42e-14	1.19e-12	T	snutobu.aAug10-unspliced	Transcript Identified by AceView	chr19	+	Unassigned	14621589	14623312
TC0200012740.hg.1	snydaw	2.57	6.27	4.91	0.7	0.33	T	F	0.0008	0.1989	0.0309	0.0644	F	snydaw.aAug10-unspliced	Transcript Identified by AceView	chr2	-	Unassigned	61417735	61418940
TC0300012441.hg.1	snysloyby	-2.46	4.83	6.13	0.47	0.26	F	T	0.0005	0.1435	0.0034	0.0099	F	snysloyby.aAug10-unspliced	Transcript Identified by AceView	chr3	-	Coding	131342810	131344239
TC0Y00006888.hg.1	soro	2.12	5.9	4.81	1.01	0.34	F	F	0.036	0.9999	0.0823	0.1444	F	soro.aAug10-unspliced	Transcript Identified by AceView	chrY	-	Coding	1862685	1863025
TC0200015456.hg.1	sorstuby	-2.28	5.15	6.34	0.4	0.8	F	F	0.0306	0.9999	0.2148	0.3103	F	sorstuby.aAug10	Transcript Identified by AceView	chr2	-	Unassigned	202475439	202483817
TC0800010195.hg.1	sorwerby	-2.01	4.06	5.06	0.19	0.42	F	F	0.0157	0.8732	0.1326	0.2123	F	sorwerby.aAug10-unspliced	Transcript Identified by AceView	chr8	-	Unassigned	39071960	39072421
TC1100012491.hg.1	soyleyby	-2.06	4.55	5.59	0.08	0.06	F	T	0.0166	0.889	0.0072	0.0187	F	soyleyby.aAug10-unspliced	Transcript Identified by AceView	chr11	-	Coding	118636330	118637151
TC0700011473.hg.1	spablorby	-2.22	6.39	7.54	0.2	0.51	T	T	0.0178	0.8966	0.0009	0.0031	T	spablorby.aAug10-unspliced	Transcript Identified by AceView	chr7	-	Coding	72899015	72899481
TC0800007609.hg.1	spafoyby	2.69	6.2	4.77	0.25	0.92	T	F	0.0473	0.9999	0.0749	0.1337	F	spafoyby.aAug10-unspliced	Transcript Identified by AceView	chr8	+	Unassigned	51869205	51869975
TC1100011493.hg.1	sparmor	-2.27	4.77	5.95	0.24	0.42	T	T	0.001	0.2214	0.012	0.0289	T	sparmor.aAug10-unspliced	Transcript Identified by AceView	chr11	-	Unassigned	70676655	70677234
TC0200010416.hg.1	SPATS2L	3.28	6.87	5.15	0.4	0.85	T	F	0.0055	0.5852	9.03e-11	2.26e-09	F	SPATS2L.voAug10-unspliced	Transcript Identified by AceView, Entrez Gene ID(s) 26010	chr2	+	Unassigned	200422478	200422865
TC1400009335.hg.1	spawa	-2.13	5.02	6.11	0.15	0.52	T	T	0.0316	0.9999	0.0172	0.0394	T	spawa.aAug10-unspliced	Transcript Identified by AceView	chr14	-	Unassigned	60092212	60094069
TC0300010920.hg.1	spawfeebo	2.03	4.49	3.46	0.66	0.27	F	F	0.031	0.9999	0.0694	0.1257	F	spawfeebo.aAug10-unspliced	Transcript Identified by AceView	chr3	-	Unassigned	45534252	45534721
TC0100014782.hg.1	spawplo	18.61	8.44	4.22	0.68	0.48	T	F	1.35e-08	1.68e-05	4.25e-15	4.26e-13	F	spawplo.aAug10-unspliced	Transcript Identified by AceView	chr1	-	Unassigned	85490340	85490876
TC0500007973.hg.1	speyployby	3.19	7.6	5.93	0.71	0.59	T	T	0.0037	0.4882	6.56e-06	4.23e-05	T	speyployby.aAug10-unspliced	Transcript Identified by AceView	chr5	+	Unassigned	83525354	83527366
TC2000008911.hg.1	speytu	-2.07	5.77	6.82	0.72	0.41	T	T	0.0436	0.9999	5.47e-05	0.0003	T	speytu.aAug10-unspliced	Transcript Identified by AceView	chr20	-	Coding	34107483	34108266
TC0400008487.hg.1	spoklawby	-2.23	5.37	6.53	0.93	0.05	F	T	0.0428	0.9999	0.0003	0.0013	F	spoklawby.cAug10-unspliced	Transcript Identified by AceView	chr4	+	Unassigned	114694580	114695105
TC0500007974.hg.1	spoyployby	2.26	8.32	7.14	0.67	0.56	T	T	0.0009	0.2119	2.65e-08	3.33e-07	T	spoyployby.aAug10-unspliced	Transcript Identified by AceView	chr5	+	Unassigned	83529062	83529336
TC0800007441.hg.1	spoywerby	-2.15	7.56	8.66	0.41	0.11	T	T	0.004	0.5113	4.37e-09	6.8e-08	T	spoywerby.aAug10-unspliced	Transcript Identified by AceView	chr8	+	Coding	42392052	42392858
TC0300008687.hg.1	spubeybu	-2.1	3.77	4.84	0.44	0.19	F	F	0.0048	0.5534	0.0592	0.1103	F	spubeybu.aAug10-unspliced	Transcript Identified by AceView	chr3	+	Coding	126707352	126708650
TC0700010194.hg.1	spugoy	-2.39	4.55	5.81	0.29	0.54	F	T	0.0273	0.9889	0.0369	0.0746	F	spugoy.aAug10-unspliced	Transcript Identified by AceView	chr7	-	Unassigned	6246093	6246962
TC0400008915.hg.1	spuswabu	2.53	5.11	3.77	0.6	0.4	T	F	0.045	0.9999	0.0539	0.1021	F	spuswabu.aAug10-unspliced	Transcript Identified by AceView	chr4	+	Unassigned	145865841	145866049
TC0200013560.hg.1	starlu	2.15	5.13	4.03	0.93	0.22	T	F	0.0486	0.9999	0.4022	0.5038	F	starlu.aAug10-unspliced	Transcript Identified by AceView	chr2	-	Unassigned	97328549	97329245
TC0900007947.hg.1	stertuby	2.19	12.02	10.88	0.61	0.29	T	T	0.0026	0.4041	4.18e-08	4.96e-07	T	stertuby.aAug10-unspliced	Transcript Identified by AceView	chr9	+	Unassigned	92150534	92151452
TC0100017105.hg.1	stervorbo	2.1	5.27	4.2	0.16	0.09	F	F	0.0015	0.3035	0.0003	0.0013	F	stervorbo.aAug10	Transcript Identified by AceView	chr1	-	Coding	206733268	206734283
TC1200012187.hg.1	steybleebu	-2.55	7.94	9.29	0.43	0.53	T	T	0.0072	0.66	9.45e-06	5.84e-05	T	steybleebu.aAug10-unspliced	Transcript Identified by AceView	chr12	-	Coding	120875266	120876342
TC0X00006660.hg.1	steyvo	2.47	4.56	3.25	0.59	0.58	F	F	0.0286	0.9978	0.1114	0.1846	F	steyvo.aAug10-unspliced	Transcript Identified by AceView	chrX	+	Unassigned	13810357	13810798
TC0400008117.hg.1	stobybo	-2.22	4.48	5.63	0.5	0.34	F	F	0.0294	0.9999	0.0002	0.0008	F	stobybo.aAug10-unspliced	Transcript Identified by AceView	chr4	+	Coding	88973150	88973632
TC0600010023.hg.1	stoflarby	-2.17	6.08	7.19	0.68	0.38	T	T	0.0013	0.2674	4.51e-07	4.02e-06	T	stoflarby.aAug10-unspliced	Transcript Identified by AceView	chr6	+	Coding	158693855	158694227
TC1900006540.hg.1	storbloy	2.58	5.67	4.31	0.9	0.51	F	F	0.0298	0.9999	0.1096	0.1821	F	storbloy.aAug10-unspliced	Transcript Identified by AceView	chr19	+	Coding	1542208	1542714
TC0300013734.hg.1	storkawbo	3.47	9.8	8	0.55	0.55	T	T	8.47e-06	0.0048	8.86e-09	1.27e-07	T	storkawbo.aAug10-unspliced	Transcript Identified by AceView	chr3	-	Multiple_Complex	197032920	197036433
TC1900009132.hg.1	stoywa	-2.05	5.67	6.7	0.43	0.3	T	T	0.0131	0.82	0.0022	0.0067	T	stoywa.aAug10-unspliced	Transcript Identified by AceView	chr19	-	Unassigned	1075301	1076075
TC0Y00006491.hg.1	stubor	-2.09	6.28	7.34	0.37	0.31	T	T	0.0096	0.7331	1.41e-05	8.29e-05	T	stubor.aAug10-unspliced	Transcript Identified by AceView	chrY	+	Coding	3188941	3189613
TC1300007108.hg.1	stupa	2.32	5.23	4.02	0.94	0.14	T	F	0.0052	0.5706	0.0638	0.1172	F	stupa.aAug10-unspliced	Transcript Identified by AceView	chr13	+	Unassigned	46609013	46613386
TC0700010051.hg.1	stychyby	-2.08	4.11	5.16	0.38	0.18	F	T	0.0202	0.9243	0.0188	0.0424	F	stychyby.aAug10-unspliced	Transcript Identified by AceView	chr7	-	Coding	2289617	2289951
TC1300008090.hg.1	stysto	-3.47	6.18	7.97	0.79	0.26	T	T	0.0012	0.2652	5.47e-08	6.28e-07	T	stysto.aAug10-unspliced	Transcript Identified by AceView	chr13	+	Unassigned	112797484	112800958
TC0700006474.hg.1	SUN1andGET4	-2.32	5.68	6.9	0.76	0.04	T	T	0.0003	0.1049	3.37e-06	2.37e-05	T	SUN1andGET4.vtAug10-unspliced	Transcript Identified by AceView, Entrez Gene ID(s) 51608; 23353	chr7	+	Unassigned	870888	871678
TC1900011588.hg.1	swablee	-2.1	5.29	6.36	0.8	0.27	F	T	0.0146	0.8544	0.038	0.0763	F	swablee.aAug10-unspliced	Transcript Identified by AceView	chr19	-	Coding	57822419	57822740
TC0600009967.hg.1	swajee	-2.11	7.9	8.98	0.36	0.34	T	T	0.0162	0.8834	4.75e-08	5.55e-07	T	swajee.aAug10-unspliced	Transcript Identified by AceView	chr6	+	Coding	156975628	156976276
TC0300011090.hg.1	swaswerby	-2.47	4.17	5.47	0.49	0.35	F	T	0.009	0.7158	0.0022	0.0068	F	swaswerby.aAug10-unspliced	Transcript Identified by AceView	chr3	-	Coding	49964171	49965238
TC0500010443.hg.1	swerzyby	3.39	4.85	3.09	0.63	0.99	F	F	0.0099	0.7477	0.1518	0.2363	F	swerzyby.aAug10-unspliced	Transcript Identified by AceView	chr5	-	Coding	32852948	32855092
TC1200011324.hg.1	sweychy	2.08	4.72	3.66	0.42	0.38	F	F	0.0024	0.3949	0.0006	0.0021	F	sweychy.aAug10	Transcript Identified by AceView	chr12	-	NonCoding	76634779	76666075
TC1700009198.hg.1	sweyskee	-2.02	4.33	5.34	0.16	0.42	F	T	0.0209	0.9342	0.0002	0.0009	F	sweyskee.aAug10-unspliced	Transcript Identified by AceView	chr17	+	Coding	81858391	81859043
TC0X00010801.hg.1	sweytoy	-3.3	5.29	7.02	0.54	0.21	T	T	0.0046	0.5411	0.0002	0.0007	T	sweytoy.aAug10-unspliced	Transcript Identified by AceView	chrX	-	Coding	130100854	130101615
TC1500009398.hg.1	sweyzu	-2	4.81	5.81	0.99	0.07	F	T	0.0232	0.9593	0.0758	0.135	F	sweyzu.aAug10-unspliced	Transcript Identified by AceView	chr15	-	Coding	50742212	50742632
TC1100007754.hg.1	swyfer	-2.1	6.66	7.73	0.48	0.16	T	T	0.0076	0.6778	0.0026	0.0078	T	swyfer.aAug10-unspliced	Transcript Identified by AceView	chr11	+	Unassigned	59783306	59783798
TC0700006869.hg.1	tarky	-2.69	4.11	5.54	0.11	0.75	T	T	0.0189	0.9105	0.0524	0.0996	T	tarky.aAug10-unspliced	Transcript Identified by AceView	chr7	+	Coding	21909113	21910053
TC0200011701.hg.1	tarstawby	-2.1	4.97	6.04	0.38	0.31	T	T	0.0454	0.9999	0.0021	0.0066	T	tarstawby.aAug10-unspliced	Transcript Identified by AceView	chr2	-	Unassigned	10051859	10052861
TC1400009995.hg.1	tarzey	-2.02	6	7.01	0.32	0.37	T	T	0.0101	0.751	0.0046	0.0128	T	tarzey.aAug10-unspliced	Transcript Identified by AceView	chr14	-	Unassigned	91984334	91986269
TC0800011586.hg.1	tenamu	2.22	7.18	6.03	0.63	0.66	T	T	0.05	0.9999	0.0005	0.002	T	tenamu.bAug10-unspliced	Transcript Identified by AceView	chr8	-	Unassigned	117991562	117992120
TC1400007753.hg.1	terbeyby	-2.4	6.77	8.04	0.43	0.17	T	T	0.0209	0.933	2.05e-08	2.66e-07	T	terbeyby.aAug10-unspliced	Transcript Identified by AceView	chr14	+	Unassigned	77334765	77338122
TC0700011855.hg.1	terpleyby	2.01	7.67	6.66	0.22	0.09	T	T	0.0016	0.309	0.0003	0.001	T	terpleyby.aAug10	Transcript Identified by AceView	chr7	-	Unassigned	96351531	96358401
TC1100010111.hg.1	teygoby	2.44	10.93	9.64	0.72	0.61	T	T	0.0298	0.9999	2.61e-09	4.33e-08	T	teygoby.aAug10-unspliced	Transcript Identified by AceView	chr11	-	Unassigned	11598715	11601027
TC0400007967.hg.1	torgu	3.32	4.99	3.25	0.55	0.72	F	F	0.0006	0.162	0.0171	0.0391	F	torgu.aAug10	Transcript Identified by AceView	chr4	+	Unassigned	81501312	81502150
TC0600013640.hg.1	torklerby	-2.4	5.88	7.15	0.48	0.21	T	T	0.0022	0.3832	0.0017	0.0054	T	torklerby.aAug10-unspliced	Transcript Identified by AceView	chr6	-	Coding	155090886	155091495
TC0100017226.hg.1	torplar	-2.21	8.5	9.64	0.5	0.41	T	T	0.0164	0.8864	3.68e-11	1.04e-09	T	torplar.aAug10-unspliced	Transcript Identified by AceView	chr1	-	Unassigned	211800196	211801488
TC1300008534.hg.1	toycha	-2.69	9.82	11.25	0.63	0.25	T	T	0.0053	0.5766	5.24e-09	7.97e-08	T	toycha.aAug10-unspliced	Transcript Identified by AceView	chr13	-	Unassigned	31158254	31158753
TC1100012297.hg.1	tuleeby	-2.17	4.18	5.29	0.51	0.15	F	F	0.0224	0.9504	0.2245	0.3214	F	tuleeby.aAug10-unspliced	Transcript Identified by AceView	chr11	-	Unassigned	111633464	111633702
TC0600007327.hg.1	TRI-TAT2-2	2.09	14.15	13.09	0.48	0.54	T	T	0.035	0.9999	1.6e-10	3.73e-09	T	uc021you.2	transfer RNA-Ile (TAT) 2-2 [Source:HGNC Symbol;Acc:HGNC:34587]	chr6	+	Precursor_microRNA	27020335	27020447
TC0100009557.hg.1	AL157904.1	-2.11	5.01	6.08	0.54	0.41	F	F	0.009	0.7135	0.0902	0.1556	F	uc057jsq.1		chr1	+	Precursor_microRNA	116905150	116905294
TC0100016654.hg.1	AL137800.1	-2.4	6.28	7.54	0.46	0.87	F	T	0.0327	0.9999	0.0006	0.0024	F	uc057nvx.1		chr1	-	Precursor_microRNA	183510675	183510764
TC1000007153.hg.1	SNORD115	2.5	5.86	4.54	0.49	0.23	F	F	0.0119	0.7902	0.0573	0.1073	F	uc057smy.1	Small nucleolar RNA SNORD115 [Source:RFAM;Acc:RF00105]	chr10	+	Small_RNA	29575306	29575381
TC1000011714.hg.1	RNU11-3P	-2.23	5.43	6.58	0.32	0.25	T	T	0.0014	0.2795	0.0025	0.0075	T	uc057vsn.1	RNA, U11 small nuclear 3, pseudogene [Source:HGNC Symbol;Acc:HGNC:46943]	chr10	-	Small_RNA	103312436	103312568
TC1100006523.hg.1	AP006285.2	-2.68	6.29	7.71	0.14	0.35	T	T	6.1e-05	0.0273	0.0001	0.0005	T	uc057xsz.1	Uncharacterized protein [Source:UniProtKB/TrEMBL;Acc:Q6YL49]	chr11	+	Coding	1580492	1585989
TC1200011371.hg.1	RNA5SP363	2.08	7.69	6.64	0.23	0.27	T	T	0.0112	0.7815	0.0003	0.0012	T	uc058rif.1	5S ribosomal pseudogene 363 [Source:HGNC Symbol;Acc:HGNC:43263]	chr12	-	Ribosomal	79878305	79878419
TC1200008315.hg.1	AC083810.1	2.68	6.03	4.6	0.61	0.09	F	F	0.0155	0.8696	0.0605	0.1123	F	uc058rkv.1		chr12	+	Precursor_microRNA	82264943	82265044
TC1600009624.hg.1	AC092287.1	-2.58	6.18	7.55	0.68	0.55	T	T	0.0467	0.9999	7.87e-05	0.0004	T	uc059rlb.1		chr16	-	Precursor_microRNA	18930196	18930282
TC1900009290.hg.1	SNORD38	-2.18	4.8	5.92	0.08	0.12	F	T	0.0009	0.2027	0.0025	0.0075	F	uc060rpv.1	Small nucleolar RNA SNORD38 [Source:RFAM;Acc:RF00212]	chr19	-	Small_RNA	3521248	3521320
TC2000009507.hg.1	RNU7-14P	-2.18	5.16	6.28	0.39	0.46	F	T	0.0016	0.3077	2.1e-08	2.71e-07	F	uc061xux.1	RNA, U7 small nuclear 14 pseudogene [Source:HGNC Symbol;Acc:HGNC:34110]	chr20	-	Small_RNA	53668697	53668758
TC0300011271.hg.1	RNU6-108P	-2.01	6.23	7.23	0.52	0.17	T	T	0.0414	0.9999	0.0443	0.0868	T	uc062kxe.1	RNA, U6 small nuclear 108, pseudogene [Source:HGNC Symbol;Acc:HGNC:47071]	chr3	-	Small_RNA	57536252	57536358
TC0500012374.hg.1	RNU7-180P	-2.53	4.57	5.91	0.29	0.59	F	F	0.0116	0.7881	0.0005	0.0018	F	uc063ihz.1	RNA, U7 small nuclear 180 pseudogene [Source:HGNC Symbol;Acc:HGNC:45714]	chr5	-	Small_RNA	146245191	146245253
TC0700011483.hg.1	AC211476.1	-3.23	4.52	6.21	0.67	0.78	F	F	0.0149	0.8615	0.0034	0.0098	F	uc064edt.1		chr7	-	Precursor_microRNA	73068571	73068634
TC0900006620.hg.1	RNU7-185P	-3.1	4.65	6.28	0.68	0.43	F	T	0.0339	0.9999	0.017	0.0389	F	uc064sco.1	RNA, U7 small nuclear 185 pseudogene [Source:HGNC Symbol;Acc:HGNC:45719]	chr9	+	Small_RNA	8797135	8797194
TC0900008633.hg.1	AL161784.1	3.44	5.94	4.16	0.4	0.19	T	F	1.12e-05	0.0062	1.63e-18	7.71e-16	F	uc064vli.1	The sequence shown here is derived from an Ensembl automatic analysis pipeline and should be considered as preliminary data. (from UniProt A0A096LNQ5)	chr9	+	Unassigned	121341347	121348132
TC0X00011186.hg.1	vavar	-2.07	5.98	7.03	0.75	0.15	T	T	0.0022	0.3783	3.51e-05	0.0002	T	vavar.aAug10-unspliced	Transcript Identified by AceView	chrX	-	Coding	154081292	154084145
TC0700010898.hg.1	veeku	-2.5	6.24	7.56	0.34	0.08	T	T	0.001	0.2214	5.52e-11	1.48e-09	T	veeku.aAug10-unspliced	Transcript Identified by AceView	chr7	-	Coding	43916056	43916699
TC1000010777.hg.1	versha	2.07	8.96	7.91	0.39	0.36	T	T	0.0132	0.82	6.44e-05	0.0003	T	versha.aAug10-unspliced	Transcript Identified by AceView	chr10	-	Unassigned	63261815	63262197
TC0200015882.hg.1	vordee	-3.13	3.38	5.03	0.22	0.6	F	F	0.0138	0.8323	0.3219	0.4253	F	vordee.aAug10	Transcript Identified by AceView	chr2	-	Unassigned	224240792	224272341
TC0500012451.hg.1	vorslyby	-2.88	6.12	7.64	0.44	0.41	T	T	0.0008	0.1901	0.018	0.0409	T	vorslyby.aAug10-unspliced	Transcript Identified by AceView	chr5	-	Coding	150011810	150012337
TC0400009874.hg.1	vorspobu	-2.33	4.26	5.48	0.27	0.77	F	T	0.0016	0.3077	0.014	0.033	F	vorspobu.aAug10-unspliced	Transcript Identified by AceView	chr4	-	Unassigned	4862593	4863936
TC2000007775.hg.1	voytu	-2.01	5.26	6.27	0.23	0.55	F	T	0.0321	0.9999	6.17e-05	0.0003	F	voytu.aAug10-unspliced	Transcript Identified by AceView	chr20	+	Coding	53445249	53445761
TC1600006478.hg.1	vuru	-2.67	8.65	10.07	0.45	0.37	T	T	0.0024	0.3943	9.81e-09	1.39e-07	T	vuru.aAug10-unspliced	Transcript Identified by AceView	chr16	+	Coding	599673	601833
TC0200009543.hg.1	wahera	-2.42	4.19	5.46	0.53	0.31	F	T	0.0178	0.8966	0.2816	0.3833	F	wahera.aAug10-unspliced	Transcript Identified by AceView	chr2	+	Coding	143325817	143330094
TC0600009149.hg.1	warfly	2.56	6.23	4.88	0.07	0.45	T	T	0.0012	0.262	0.0681	0.1237	T	warfly.aAug10-unspliced	Transcript Identified by AceView	chr6	+	Unassigned	111350540	111351233
TC0200012741.hg.1	watuyo	-2.04	6.18	7.21	0.26	0.27	T	T	0.0043	0.5271	0.1309	0.2102	T	watuyo.aAug10-unspliced	Transcript Identified by AceView	chr2	-	Coding	61458245	61458780
TC0700007046.hg.1	wawblar	2.58	10.85	9.48	0.83	0.38	T	T	0.0356	0.9999	4.63e-15	4.6e-13	T	wawblar.aAug10-unspliced	Transcript Identified by AceView	chr7	+	Unassigned	29240657	29242771
TC0700009889.hg.1	weejoy	-3.37	6.56	8.31	0.7	0.28	T	T	0.0004	0.1257	0.0017	0.0053	T	weejoy.aAug10-unspliced	Transcript Identified by AceView	chr7	+	Unassigned	157393597	157393836
TC1900009919.hg.1	weesoy	-2.2	5.58	6.71	0.53	0.37	T	T	0.009	0.7135	0.0004	0.0016	T	weesoy.aAug10-unspliced	Transcript Identified by AceView	chr19	-	Coding	16362512	16367013
TC1900009514.hg.1	werser	-2.03	6.6	7.61	0.44	0.28	T	T	0.0492	0.9999	1.28e-08	1.75e-07	T	werser.aAug10-unspliced	Transcript Identified by AceView	chr19	-	Coding	7982508	7983523
TC1900007009.hg.1	weyflor	-2.15	6.43	7.53	0.44	0.33	T	T	0.0154	0.8667	9.72e-08	1.04e-06	T	weyflor.aAug10-unspliced	Transcript Identified by AceView	chr19	+	Unassigned	11043930	11044877
TC0200013612.hg.1	weyjobo	-2.6	6.67	8.05	0.8	0.65	T	T	0.0393	0.9999	0.0016	0.0053	T	weyjobo.aAug10-unspliced	Transcript Identified by AceView	chr2	-	Coding	99452104	99452844
TC1500007871.hg.1	wojerby	2.44	4.83	3.54	0.54	0.32	F	F	0.0229	0.9551	0.0131	0.0311	F	wojerby.aAug10-unspliced	Transcript Identified by AceView	chr15	+	Unassigned	75150346	75150749
TC1500010146.hg.1	worpley	-2.99	4.88	6.47	0.22	0.36	F	T	0.0003	0.0857	0.0102	0.0252	F	worpley.aAug10-unspliced	Transcript Identified by AceView	chr15	-	Coding	78468543	78469360
TC0800008258.hg.1	worvorbu	-2.43	5.13	6.41	0.44	0.55	F	T	0.0052	0.5722	2.02e-05	0.0001	F	worvorbu.aAug10-unspliced	Transcript Identified by AceView	chr8	+	Unassigned	94561331	94561815
TC0700011818.hg.1	woychabu	2.91	6.82	5.28	0.73	0.56	T	T	0.0009	0.2168	3.52e-11	9.98e-10	T	woychabu.aAug10	Transcript Identified by AceView	chr7	-	Unassigned	94421694	94425375
TC1900009732.hg.1	woypar	-2.92	5.49	7.04	0.56	0.28	F	T	0.0002	0.0707	8.82e-07	7.27e-06	F	woypar.aAug10-unspliced	Transcript Identified by AceView	chr19	-	Coding	12455357	12456184
TC1700009280.hg.1	wysker	-3.07	6.81	8.43	0.51	0.61	T	T	0.0216	0.9388	5.06e-07	4.45e-06	T	wysker.aAug10-unspliced	Transcript Identified by AceView	chr17	+	Coding	82815460	82816205
TC0600007614.hg.1	yaho	-3.07	3.01	4.63	0.89	0.69	F	F	0.017	0.8932	0.0469	0.091	F	yaho.aAug10-unspliced	Transcript Identified by AceView	chr6	+	Unassigned	31819683	31821608
TC0400008056.hg.1	yosime	2.42	5.92	4.64	0.71	0.5	T	F	0.0278	0.9936	0.1613	0.2479	F	yosime.aAug10-unspliced	Transcript Identified by AceView	chr4	+	Unassigned	86955104	86957877
TC0X00009171.hg.1	zadey	2.34	4.65	3.43	0.69	0.29	F	F	0.0203	0.9276	0.0759	0.1352	F	zadey.aAug10-unspliced	Transcript Identified by AceView	chrX	-	Coding	17494277	17495288
TC1300006716.hg.1	zardoyby	-2.06	5.98	7.03	0.43	0.08	T	T	0.015	0.8627	0.1548	0.24	T	zardoyby.aAug10-unspliced	Transcript Identified by AceView	chr13	+	Coding	28202810	28203368
TC0600007061.hg.1	zarfleyby	3.65	9.12	7.25	0.21	0.39	T	T	7.13e-07	0.0005	2.18e-12	8.91e-11	T	zarfleyby.aAug10-unspliced	Transcript Identified by AceView	chr6	+	Unassigned	16129956	16130379
TC0700011906.hg.1	zarkar	-2.1	4.84	5.92	0.31	0.58	T	T	0.0487	0.9999	0.0002	0.0008	T	zarkar.aAug10-unspliced	Transcript Identified by AceView	chr7	-	Coding	98327800	98328644
TC0300013263.hg.1	zarleebu	-2.41	6.36	7.62	0.29	0.49	T	T	0.001	0.2253	0.0059	0.0159	T	zarleebu.aAug10-unspliced	Transcript Identified by AceView	chr3	-	Unassigned	179391453	179393184
TC0200014793.hg.1	zawdey	2.54	4.68	3.33	0.3	0.22	F	F	0.0013	0.2787	0.0003	0.0011	F	zawdey.aAug10-unspliced	Transcript Identified by AceView	chr2	-	Unassigned	164671723	164672453
TC0500010994.hg.1	zawzorby	-2.15	6.04	7.14	0.05	0.2	T	T	0.0004	0.1232	8.09e-09	1.17e-07	T	zawzorby.aAug10-unspliced	Transcript Identified by AceView	chr5	-	NonCoding	69168035	69177852
TC1100008401.hg.1	zeekarby	-2.24	8.84	10	0.1	0.63	T	T	0.015	0.8627	3.81e-13	1.97e-11	T	zeekarby.aAug10	Transcript Identified by AceView	chr11	+	Coding	73974903	73978039
TC0100015963.hg.1	zeereebu	-2.37	7.68	8.93	0.17	0.39	T	T	0.0167	0.8903	3.73e-06	2.58e-05	T	zeereebu.aAug10-unspliced	Transcript Identified by AceView	chr1	-	Coding	155534276	155535149
TC0500010186.hg.1	zeeworby	2.13	5.58	4.49	0.18	0.05	T	F	0.0188	0.9089	0.0175	0.0399	F	zeeworby.aAug10-unspliced	Transcript Identified by AceView	chr5	-	Unassigned	15653904	15654431
TC2200007992.hg.1	zeyrey	2.46	6.06	4.76	0.25	0.35	F	F	0.0001	0.0495	0.0078	0.0201	F	zeyrey.aAug10-unspliced	Transcript Identified by AceView	chr22	-	Unassigned	19686301	19686636
TC2000006812.hg.1	zoyto	-2.14	6.04	7.14	0.77	0.16	T	T	0.0225	0.9504	0.0039	0.0112	T	zoyto.aAug10-unspliced	Transcript Identified by AceView	chr20	+	Unassigned	17960757	17962230
TC2000006841.hg.1	zuwor	-2	5.38	6.38	0.45	0.16	F	T	0.0068	0.648	1.96e-05	0.0001	F	zuwor.aAug10-unspliced	Transcript Identified by AceView	chr20	+	Coding	18760726	18761626
TC0700012693.hg.1		39.83	9.85	4.53	1.26	0.35	T	F	3.87e-11	1.05e-07	7.15e-18	2.32e-15	F			chr7	-	NonCoding	134969284	134970569
TC2200008523.hg.1		8.84	7.7	4.56	0.84	0.18	T	F	4.39e-09	6.55e-06	7.16e-19	4.23e-16	F			chr22	-	NonCoding	32860019	32860434
TC1200008045.hg.1		5.69	8.11	5.6	0.52	0.56	T	T	1.05e-06	0.0008	6.53e-16	8.8e-14	T			chr12	+	NonCoding	65874005	65874081
TC1300009928.hg.1		3.85	9.16	7.21	0.64	0.31	T	T	1.27e-06	0.0009	5.47e-15	5.31e-13	T			chr13	-	NonCoding	113858256	113859339
TC0200016769.hg.1		5.42	7.52	5.08	0.68	0.1	T	T	6.09e-06	0.0036	1.27e-16	2.26e-14	T			chr2	-	NonCoding	217799791	217801256
TC0500012144.hg.1		3.31	8.6	6.87	0.46	0.5	T	T	1.99e-05	0.0101	1.98e-05	0.0001	T			chr5	-	NonCoding	137459000	137459732
TC1700010622.hg.1		4.66	5.82	3.59	0.97	0.59	T	F	2.87e-05	0.0141	7.39e-17	1.48e-14	F			chr17	-	NonCoding	40456668	40457409
TC1100011033.hg.1		-2.2	5.88	7.01	0.47	0.06	F	T	4.27e-05	0.02	3.4e-06	2.39e-05	F			chr11	-	NonCoding	61376371	61378557
TC1200008723.hg.1		-2.8	8.23	9.72	0.52	0.27	T	T	5.71e-05	0.0258	9.15e-14	5.85e-12	T			chr12	+	NonCoding	106140035	106143590
TC0200011546.hg.1		-2.49	12.68	14	0.28	0.35	T	T	8.89e-05	0.0374	3.35e-06	2.35e-05	T			chr2	-	NonCoding	3180391	3182426
TC1100007852.hg.1		3.56	7.94	6.11	0.65	0.6	T	T	8.99e-05	0.0377	6.52e-15	6.19e-13	T			chr11	+	NonCoding	62515916	62532883
TC0200013939.hg.1		-2.46	5.16	6.46	0.47	0.11	F	T	9.37e-05	0.0392	0.0011	0.0038	F			chr2	-	NonCoding	113636075	113636740
TC0500006511.hg.1		-2.64	6.98	8.38	0.28	0.25	T	T	0.0001	0.0503	9.41e-06	5.82e-05	T			chr5	+	NonCoding	1569520	1571787
TC1700012392.hg.1		-3.53	5.88	7.71	0.34	0.47	T	T	0.0001	0.0508	1.89e-07	1.88e-06	T			chr17	-	NonCoding	36541492	36544832
TC1600007231.hg.1		-3.04	4.73	6.34	0.16	0.49	F	T	0.0002	0.0646	1.86e-05	0.0001	F			chr16	+	NonCoding	23575344	23576235
TC1300009929.hg.1		3.9	10.33	8.37	0.66	0.77	T	T	0.0002	0.0683	1.26e-13	7.68e-12	T			chr13	-	NonCoding	113858905	113859555
TC0300012296.hg.1		2.29	8.83	7.63	0.29	0.13	T	T	0.0002	0.0707	0.0001	0.0005	T			chr3	-	NonCoding	126971058	126972063
TC0700011389.hg.1		-2.45	4.03	5.32	0.22	0.47	F	F	0.0002	0.0759	8.37e-06	5.25e-05	F			chr7	-	NonCoding	67220495	67220754
TC1300008034.hg.1		-2.22	4.49	5.64	0.26	0.31	F	T	0.0002	0.0759	0.0067	0.0176	F			chr13	+	NonCoding	110915251	110925194
TC1200007226.hg.1		-2.11	7.95	9.03	0.36	0.18	T	T	0.0002	0.0794	1.83e-11	5.64e-10	T			chr12	+	NonCoding	31441689	31447605
TC0800011342.hg.1		2.17	4.36	3.24	0.34	0.45	F	F	0.0003	0.0837	0.0328	0.0676	F			chr8	-	NonCoding	102740109	102747426
TC1100010673.hg.1		2.21	4.97	3.83	0.36	0.2	F	F	0.0003	0.0866	0.0002	0.0009	F			chr11	-	NonCoding	45712727	45712795
TC0700012593.hg.1		-2.02	6.44	7.46	0.02	0.32	T	T	0.0004	0.11	0.006	0.0161	T			chr7	-	NonCoding	130131283	130136361
TC1600009127.hg.1		-2.3	7.69	8.89	0.57	0.22	T	T	0.0004	0.1161	2.7e-06	1.95e-05	T			chr16	-	NonCoding	2580486	2581314
TC0900011007.hg.1		-2.17	6.02	7.14	0.4	0.22	T	T	0.0004	0.1161	2.36e-07	2.28e-06	T			chr9	-	NonCoding	99818353	99819751
TC0400008718.hg.1		2.27	5.4	4.22	0.3	0.13	F	F	0.0005	0.1423	0.0082	0.0209	F			chr4	+	NonCoding	132430414	132435747
TC0200011785.hg.1		-2.71	4.04	5.48	0.22	0.25	F	F	0.0005	0.1429	7.69e-06	4.87e-05	F			chr2	-	NonCoding	13620349	13627009
TC0600012128.hg.1		-2.92	4.14	5.69	0.19	0.1	F	F	0.0005	0.1512	0.0003	0.0012	F			chr6	-	NonCoding	57061278	57084768
TC0100007448.hg.1		-2.67	5.02	6.44	0.65	0.32	T	T	0.0006	0.156	5.13e-07	4.5e-06	T			chr1	+	NonCoding	26248901	26254364
TC0800006626.hg.1		2.25	4.94	3.77	0.42	0.26	F	F	0.0006	0.1632	0.0087	0.0221	F			chr8	+	Coding	7952809	7953655
TC1100010529.hg.1		3.38	9.59	7.84	1.01	0.16	T	T	0.0006	0.1696	2.19e-13	1.23e-11	T			chr11	-	NonCoding	35230512	35231927
TC0100008711.hg.1		-4.38	4.28	6.41	0.48	0.29	F	T	0.0006	0.1704	0.0004	0.0017	F			chr1	+	NonCoding	70883279	70883803
TC0300006707.hg.1		-2.65	4.77	6.18	0.37	0.18	F	T	0.0006	0.1704	0.0553	0.1043	F			chr3	+	NonCoding	15316620	15316722
TC0200006800.hg.1		2.03	9.89	8.87	0.43	0.09	T	T	0.0007	0.1744	3.81e-14	2.77e-12	T			chr2	+	NonCoding	15967878	16003252
TC0800010984.hg.1		3.16	6.02	4.36	0.43	0.72	F	F	0.0007	0.1772	9.56e-05	0.0004	F			chr8	-	NonCoding	85145877	85147113
TC0200006521.hg.1		-2.62	10.13	11.52	0.42	0.29	T	T	0.0007	0.1806	0.0004	0.0015	T			chr2	+	NonCoding	3177078	3181397
TC1200012837.hg.1		-2.03	7.19	8.21	0.26	0.21	T	T	0.0007	0.1806	2.26e-09	3.8e-08	T			chr12	-	NonCoding	103963790	103965703
TC1300008013.hg.1		3.96	9.18	7.2	0.56	0.37	T	T	0.0007	0.1822	3.2e-13	1.71e-11	T			chr13	+	NonCoding	110385456	110385847
TC0400007980.hg.1		-2.7	5.6	7.03	0.32	0.3	T	T	0.0008	0.1956	6.65e-08	7.47e-07	T			chr4	+	NonCoding	82490261	82501219
TC1100008962.hg.1		-2.7	4.98	6.41	0.29	0.13	F	T	0.0008	0.1977	1.02e-07	1.09e-06	F			chr11	+	NonCoding	106680597	106681571
TC1800006557.hg.1		-2.4	5.15	6.41	0.53	0.18	T	T	0.0008	0.201	5.88e-07	5.09e-06	T			chr18	+	NonCoding	6089249	6108498
TC1000011279.hg.1		2.03	6.02	5	0.47	0.34	T	T	0.0008	0.201	0.0009	0.0032	T			chr10	-	NonCoding	85233154	85233681
TC0500008084.hg.1		-3.09	5.08	6.71	0.11	0.5	F	T	0.0009	0.2132	0.0004	0.0015	F			chr5	+	NonCoding	93428290	93438739
TC0200014430.hg.1		2.87	5.1	3.58	0.45	0.13	F	F	0.001	0.2222	0.0045	0.0125	F			chr2	-	NonCoding	137689858	137692162
TC2200007902.hg.1		-2.51	6.07	7.4	0.13	0.45	T	T	0.0011	0.2374	2.7e-10	5.88e-09	T			chr22	-	NonCoding	17554074	17570058
TC1400006977.hg.1		-3.29	4.18	5.9	0.83	0.38	F	T	0.0011	0.2402	0.0171	0.0392	F			chr14	+	NonCoding	39382996	39385854
TC2000008373.hg.1		2.57	5.88	4.52	0.42	0.27	T	F	0.0011	0.2404	0.01	0.0249	F			chr20	-	NonCoding	10313195	10314959
TC0400010550.hg.1		-2.28	3.45	4.64	0.49	0.36	F	F	0.0011	0.2404	0.0001	0.0006	F			chr4	-	NonCoding	41989339	41990423
TC0600012395.hg.1		3.51	5.43	3.61	0.3	0.42	F	F	0.0012	0.2533	0.0008	0.003	F			chr6	-	NonCoding	80696060	80696316
TC0600006879.hg.1		-2.36	5.82	7.06	0.34	0.2	F	F	0.0012	0.2641	1.32e-07	1.37e-06	F			chr6	+	NonCoding	8079606	8087400
TC0700006855.hg.1		-2.34	8.41	9.64	0.56	0.27	T	T	0.0012	0.2641	8.48e-16	1.09e-13	T			chr7	+	NonCoding	20781278	20785621
TC1400010188.hg.1		-2.02	7.82	8.83	0.5	0.05	T	T	0.0013	0.2678	1.67e-10	3.85e-09	T			chr14	-	NonCoding	100228971	100238126
TC2100008139.hg.1		-3.3	3.84	5.57	0.27	0.93	F	F	0.0013	0.2682	0.0178	0.0405	F			chr21	-	NonCoding	38301780	38304131
TC0200011109.hg.1		3.02	5.93	4.33	0.27	0.62	T	F	0.0013	0.2787	0.0006	0.0022	F			chr2	+	NonCoding	232678963	232679065
TC0600008416.hg.1		-2.05	4.74	5.78	0.21	0.19	T	T	0.0014	0.2813	0.0001	0.0005	T			chr6	+	NonCoding	65010367	65010443
TC0900007732.hg.1		2.13	7.06	5.97	0.2	0.51	T	T	0.0014	0.2884	0.0008	0.0029	T			chr9	+	NonCoding	83481267	83481337
TC0X00010296.hg.1		3.44	4.6	2.82	0.71	0.4	F	F	0.0014	0.2903	0.01	0.0248	F			chrX	-	NonCoding	95889297	95892125
TC1200006975.hg.1		-2.66	4.53	5.94	0.19	0.29	F	T	0.0015	0.2937	2.79e-05	0.0002	F			chr12	+	NonCoding	16548145	16548344
TC0400011652.hg.1		2.43	8.01	6.73	0.34	0.44	T	T	0.0015	0.2972	3.12e-09	5.07e-08	T			chr4	-	NonCoding	114311946	114364957
TC0400006858.hg.1		2.14	5.64	4.54	0.3	0.05	T	F	0.0015	0.3008	0.0635	0.1167	F			chr4	+	NonCoding	9947889	9973558
TC1000007133.hg.1		-2.19	4.85	5.98	0.68	0.2	T	T	0.0015	0.3035	6.82e-08	7.63e-07	T			chr10	+	NonCoding	28684106	28684367
TC0200013910.hg.1		-2.12	5.17	6.26	0.1	0.29	T	T	0.0017	0.3264	0.0026	0.0079	T			chr2	-	NonCoding	112653292	112658436
TC0600011845.hg.1		-2.19	5.27	6.4	0.32	0.34	T	T	0.0018	0.3367	0.0035	0.01	T			chr6	-	NonCoding	42789260	42791319
TC2200007905.hg.1		-2.2	4.36	5.5	0.29	0.45	F	T	0.0019	0.351	0.0004	0.0015	F			chr22	-	NonCoding	17641406	17641519
TC1800007690.hg.1		-2.01	4.18	5.19	0.21	0.21	F	T	0.0019	0.3513	0.0542	0.1026	F			chr18	+	NonCoding	75086614	75089182
TC0300010103.hg.1		-2.1	4.13	5.2	0.46	0.13	F	T	0.002	0.3566	0.0357	0.0725	F			chr3	-	NonCoding	1367708	1369233
TC0700008262.hg.1		-2.11	4.99	6.07	0.73	0.23	F	T	0.002	0.3585	2.07e-05	0.0001	F			chr7	+	NonCoding	87842224	87846993
TC1800008945.hg.1		2.97	5.77	4.21	0.6	0.58	F	F	0.0021	0.368	0.0135	0.032	F			chr18	-	NonCoding	66849005	66849512
TC0900008266.hg.1		2.09	9.07	8	0.43	0.54	T	T	0.0022	0.379	3.04e-12	1.19e-10	T			chr9	+	NonCoding	102048222	102049138
TC0900010673.hg.1		-2.28	5.3	6.49	0.41	0.11	T	T	0.0023	0.3844	4.98e-08	5.79e-07	T			chr9	-	NonCoding	88384878	88387924
TC0700007900.hg.1		-2.06	4.86	5.91	0.08	0.16	T	T	0.0023	0.3847	0.003	0.0088	T			chr7	+	NonCoding	69331759	69331826
TC1100008766.hg.1		-2.66	3.3	4.71	0.37	0.84	F	T	0.0023	0.3849	0.1103	0.1831	F			chr11	+	NonCoding	92943995	93089670
TC0300009385.hg.1		-2.33	5.25	6.46	0.14	0.45	F	T	0.0023	0.3865	0.0114	0.0277	F			chr3	+	NonCoding	165015100	165039807
TC2000009719.hg.1		-2.2	5.25	6.39	0.14	0.37	F	T	0.0023	0.3865	3.48e-10	7.35e-09	F			chr20	-	NonCoding	61947108	61950312
TC0100007722.hg.1		2.53	5.44	4.11	0.22	0.5	T	T	0.0024	0.3891	0.0564	0.1059	T			chr1	+	NonCoding	33393488	33393926
TC0200015649.hg.1		-2.26	4.65	5.82	0.32	0.09	F	T	0.0026	0.4048	0.0005	0.0018	F			chr2	-	NonCoding	215349696	215353297
TC0Y00006668.hg.1		2.81	5.46	3.97	0.52	0.58	F	F	0.0027	0.4196	0.0006	0.0023	F			chrY	+	NonCoding	17107434	17130623
TC1300007529.hg.1		-2.06	6.28	7.32	0.32	0.32	T	T	0.0028	0.43	0.0134	0.0318	T			chr13	+	NonCoding	75624673	75625212
TC0700011733.hg.1		2.3	4.75	3.55	0.4	0.16	F	F	0.0029	0.4332	0.0317	0.0658	F			chr7	-	NonCoding	90165016	90167616
TC0400008113.hg.1		2.07	5.13	4.08	0.77	0.28	T	F	0.0029	0.4381	0.2066	0.301	F			chr4	+	NonCoding	88748140	88750339
TC1500007638.hg.1		2.77	5.09	3.62	0.21	0.3	F	F	0.003	0.4402	1.47e-06	1.14e-05	F			chr15	+	NonCoding	67199614	67201114
TC0900010013.hg.1		2.17	7.31	6.2	0.32	0.36	T	T	0.003	0.4446	0.0366	0.074	T			chr9	-	NonCoding	37358183	37374784
TC1300007629.hg.1		2.39	6.27	5.02	0.39	0.4	F	F	0.0031	0.4499	0.0003	0.0014	F			chr13	+	NonCoding	82767871	82790416
TC0700011368.hg.1		-2.03	6.85	7.87	0.27	0.18	T	T	0.0031	0.4499	9.4e-07	7.68e-06	T			chr7	-	NonCoding	66734717	66736696
TC0100009381.hg.1		2.48	5.65	4.34	0.49	0.36	T	F	0.0033	0.4654	0.0021	0.0065	F			chr1	+	NonCoding	110315483	110315750
TC1000011348.hg.1		2.12	5.54	4.45	0.21	0.62	T	F	0.0034	0.4741	0.0003	0.0013	F			chr10	-	NonCoding	87744669	87745657
TC0900009795.hg.1		3.25	5.4	3.7	0.45	0.42	F	F	0.0035	0.4812	0.0785	0.1389	F			chr9	-	NonCoding	29623342	29632568
TC0900007238.hg.1		2.06	7.57	6.53	0.49	0.89	T	T	0.0035	0.4812	7.83e-10	1.51e-08	T			chr9	+	NonCoding	40167392	40171327
TC0500007162.hg.1		-2.72	6.61	8.05	0.43	0.47	T	T	0.0037	0.4889	1.87e-05	0.0001	T			chr5	+	NonCoding	36871355	36876503
TC2200008373.hg.1		-2.43	4.01	5.29	0.37	0.31	F	T	0.0038	0.4956	6.75e-05	0.0003	F			chr22	-	NonCoding	28822146	28826192
TC0900010026.hg.1		-2.41	5.28	6.55	0.41	0.32	T	T	0.0039	0.4999	6.33e-08	7.15e-07	T			chr9	-	NonCoding	37564535	37567356
TC0400010966.hg.1		2.24	4.8	3.64	0.4	0.04	F	F	0.0039	0.5017	0.008	0.0205	F			chr4	-	NonCoding	70844157	70883327
TC0200015393.hg.1		-2.19	4.07	5.2	0.33	0.44	T	T	0.004	0.5113	0.0007	0.0026	T			chr2	-	NonCoding	200823751	200824758
TC1000010938.hg.1		2.02	4.47	3.46	0.52	0.5	F	F	0.0041	0.5149	0.1122	0.1856	F			chr10	-	NonCoding	71205613	71207914
TC1800009018.hg.1		2.41	5.13	3.86	0.44	0.09	T	F	0.0041	0.5149	1.72e-13	1e-11	F			chr18	-	NonCoding	73348802	73653725
TC1300009485.hg.1		-2.52	7.44	8.77	0.67	0.43	T	T	0.0042	0.5201	1.09e-11	3.6e-10	T			chr13	-	NonCoding	94317051	94389725
TC1700011480.hg.1		2.15	5.67	4.56	0.34	0.27	T	F	0.0042	0.5214	0.0975	0.1657	F			chr17	-	NonCoding	65108597	65110728
TC0200012196.hg.1		-2.42	5.08	6.35	0.18	0.5	T	T	0.0042	0.522	9.8e-06	6.03e-05	T			chr2	-	NonCoding	32345208	32346584
TC0500009535.hg.1		-2.09	6.37	7.44	0.58	0.22	T	T	0.0042	0.523	6.55e-10	1.29e-08	T			chr5	+	NonCoding	174514773	174515103
TC1400010282.hg.1		-2	2.79	3.79	0.22	0.58	F	F	0.0043	0.5259	0.1007	0.1701	F			chr14	-	NonCoding	102758651	102761792
TC0200015713.hg.1		2.04	4.68	3.65	0.34	0.34	F	F	0.0044	0.5288	0.0309	0.0643	F			chr2	-	NonCoding	218123921	218129058
TC0800008491.hg.1		2.82	8.57	7.07	0.52	0.82	T	T	0.0044	0.5306	5.9e-11	1.57e-09	T			chr8	+	NonCoding	103665295	103665394
TC0100017234.hg.1		-2.24	3.55	4.71	0.45	0.32	F	F	0.0044	0.5324	0.0013	0.0044	F			chr1	-	NonCoding	212124421	212126046
TC0100016262.hg.1		-2.12	4.86	5.94	0.74	0.19	F	T	0.0045	0.538	0.0012	0.004	F			chr1	-	NonCoding	165720894	165722281
TC1000006882.hg.1		-2.11	10.83	11.91	0.21	0.17	T	T	0.0045	0.5385	2.84e-18	1.15e-15	T			chr10	+	NonCoding	16527515	16539774
TC0200013447.hg.1		5.86	10.99	8.44	1.21	0.66	T	T	0.0047	0.544	9.16e-10	1.73e-08	T			chr2	-	NonCoding	92108597	92133263
TC0700011154.hg.1		-2.19	5.7	6.83	0.28	0.22	T	T	0.0048	0.5524	0.1101	0.1828	T			chr7	-	NonCoding	55740143	55759080
TC0200008293.hg.1		-2.55	4.31	5.66	0.47	0.29	F	T	0.005	0.5614	0.0306	0.0639	F			chr2	+	NonCoding	86497003	86498188
TC0500011801.hg.1		2.2	7.2	6.06	0.37	0.18	T	T	0.0051	0.5693	0.0217	0.0479	T			chr5	-	NonCoding	118533945	118534741
TC0800007224.hg.1		2.05	7.61	6.58	0.35	0.11	T	T	0.0052	0.5698	1.1e-09	2.03e-08	T			chr8	+	NonCoding	31988209	31989199
TC0600009029.hg.1		-2.2	3.94	5.08	0.39	0.3	F	F	0.0054	0.579	0.022	0.0485	F			chr6	+	NonCoding	107696809	107700627
TC0100007927.hg.1		-2.14	4.25	5.35	0.26	0.65	F	F	0.0054	0.5802	1.27e-05	7.56e-05	F			chr1	+	NonCoding	39808971	39809572
TC1700007132.hg.1		-2.06	4.42	5.46	0.03	0.3	F	T	0.0054	0.5802	0.0002	0.0008	F			chr17	+	NonCoding	18663212	18666039
TC0700009158.hg.1		-2.27	7.58	8.76	0.72	0.33	T	T	0.0054	0.5807	0.0061	0.0162	T			chr7	+	NonCoding	130873413	130881088
TC1200011146.hg.1		2.63	7.82	6.42	0.4	0.42	T	T	0.0054	0.5807	1.64e-10	3.79e-09	T			chr12	-	NonCoding	66970595	66972623
TC0100012071.hg.1		-2.2	4.19	5.33	0.55	0.28	T	T	0.0055	0.5854	0.1314	0.2107	T			chr1	+	NonCoding	235693625	235694466
TC0800011480.hg.1		-2.36	7.37	8.61	0.53	0.26	T	T	0.0055	0.586	3.17e-14	2.36e-12	T			chr8	-	NonCoding	109596243	109596314
TC0200013215.hg.1		2.37	4.97	3.72	0.57	0.29	F	F	0.0056	0.5902	0.0299	0.0626	F			chr2	-	NonCoding	82123276	82140082
TC0600011712.hg.1		-2.45	4.17	5.46	0.6	0.81	F	F	0.0056	0.5919	0.0036	0.0103	F			chr6	-	NonCoding	38154512	38154566
TC0200010356.hg.1		2.03	5.11	4.08	0.7	0.19	F	F	0.0056	0.5919	0.0191	0.043	F			chr2	+	NonCoding	197349575	197378300
TC0700011776.hg.1		-2.53	5.05	6.39	0.83	0.62	F	F	0.0058	0.596	0.0164	0.0378	F			chr7	-	NonCoding	92401339	92402042
TC0900011524.hg.1		2.43	10.47	9.18	0.19	0.69	T	T	0.0059	0.5972	8.19e-08	8.98e-07	T			chr9	-	NonCoding	125240337	125240675
TC1100012260.hg.1		2.16	7.17	6.06	0.08	0.32	T	T	0.0059	0.5972	2.43e-06	1.77e-05	T			chr11	-	NonCoding	110123932	110158078
TC1700008267.hg.1		-2.02	5.4	6.42	0.04	0.43	T	T	0.0059	0.5975	7.61e-06	4.83e-05	T			chr17	+	NonCoding	50701005	50707576
TC0800007428.hg.1		2.23	5.63	4.47	0.1	0.26	T	F	0.0061	0.6065	0.066	0.1206	F			chr8	+	NonCoding	42071084	42075066
TC0200009123.hg.1		-2.37	3.67	4.92	0.3	0.19	F	F	0.0062	0.6145	0.1178	0.1931	F			chr2	+	NonCoding	121506914	121513172
TC0600007411.hg.1		2.02	6.8	5.78	0.45	0.29	T	F	0.0063	0.6187	4.31e-10	8.88e-09	F			chr6	+	NonCoding	28240686	28243849
TC1600010312.hg.1		2.01	4.53	3.52	0.04	0.4	T	F	0.0066	0.6395	0.0003	0.0012	F			chr16	-	NonCoding	52296696	52383754
TC1400006922.hg.1		-2.14	4.21	5.3	0.12	0.27	F	F	0.0067	0.6426	1.49e-08	2.01e-07	F			chr14	+	NonCoding	36152867	36156671
TC0100017921.hg.1		-2.71	3.74	5.18	0.7	0.31	F	F	0.0067	0.6468	0.0792	0.14	F			chr1	-	NonCoding	240287547	240312436
TC1200008321.hg.1		2.41	6.81	5.54	0.54	0.58	T	T	0.0068	0.6493	0.104	0.1747	T			chr12	+	NonCoding	82671783	82673893
TC1800006743.hg.1		-2.05	5.96	7	0.89	0.07	T	T	0.0071	0.657	0.0002	0.0008	T			chr18	+	NonCoding	12884515	12885556
TC1100010162.hg.1		-2.63	5.32	6.71	0.59	0.34	T	T	0.0072	0.6611	0.0002	0.001	T			chr11	-	NonCoding	13700504	13710787
TC0100013099.hg.1		2.51	5.42	4.09	0.31	0.34	T	F	0.0072	0.6611	0.176	0.2654	F			chr1	-	NonCoding	17925208	17928327
TC1100008901.hg.1		-2.18	4.83	5.96	0.04	0.38	T	T	0.0073	0.6611	0.0066	0.0175	T			chr11	+	NonCoding	102056963	102057017
TC0300012301.hg.1		2.27	5.12	3.94	0.35	0.71	T	F	0.0073	0.6615	0.0114	0.0277	F			chr3	-	NonCoding	127050256	127053037
TC0700006879.hg.1		2.48	5.95	4.63	0.47	0.23	T	T	0.0076	0.6746	0.001	0.0034	T			chr7	+	NonCoding	22280274	22302036
TC1100011298.hg.1		-2.12	6.8	7.89	0.6	0.48	T	T	0.0076	0.6758	0.0008	0.0029	T			chr11	-	NonCoding	66630691	66638134
TC0300009683.hg.1		-2.16	4.51	5.62	0.59	0.23	F	T	0.0077	0.679	1.65e-05	9.52e-05	F			chr3	+	NonCoding	183955569	183958158
TC0100011301.hg.1		-2.26	6.38	7.55	0.5	0.39	T	T	0.0078	0.679	0.001	0.0035	T			chr1	+	NonCoding	204403390	204404742
TC0700009626.hg.1		-2.54	6.03	7.37	0.52	0.36	T	T	0.0078	0.679	0.0001	0.0006	T			chr7	+	NonCoding	149556167	149597534
TC2100007696.hg.1		-2.01	6.57	7.57	0.39	0.34	T	T	0.008	0.6896	3.58e-08	4.33e-07	T			chr21	-	NonCoding	19521492	19524087
TC1400006871.hg.1		2.1	4.71	3.64	0.9	0.14	F	F	0.0082	0.694	0.0905	0.156	F			chr14	+	NonCoding	34374153	34376046
TC0900008267.hg.1		2.42	12.04	10.76	0.26	0.51	T	T	0.0085	0.699	2.96e-12	1.16e-10	T			chr9	+	NonCoding	102235069	102238272
TC2100007413.hg.1		2.62	6.09	4.69	0.6	0.57	T	T	0.0085	0.6993	0.0075	0.0195	T			chr21	+	NonCoding	45317821	45331053
TC0900011089.hg.1		2.31	5.32	4.11	0.85	0.13	F	F	0.0085	0.6998	0.0494	0.095	F			chr9	-	NonCoding	105858394	105860405
TC0400010579.hg.1		-2.33	5.41	6.63	0.4	0.16	F	T	0.0088	0.7094	1.48e-07	1.51e-06	F			chr4	-	NonCoding	44664409	44664984
TC1000010712.hg.1		-2.53	4.1	5.44	0.14	0.81	F	T	0.0089	0.7097	0.0001	0.0005	F			chr10	-	NonCoding	58944579	58981099
TC1600010230.hg.1		-2.03	2.83	3.85	0.25	0.55	F	F	0.009	0.7146	0.0024	0.0073	F			chr16	-	NonCoding	48658381	48658485
TC0600006572.hg.1		-2.67	3.9	5.32	0.53	0.66	F	T	0.0091	0.7164	0.0157	0.0363	F			chr6	+	NonCoding	2063928	2064013
TC0900008263.hg.1		2.23	7.24	6.08	0.18	0.43	T	T	0.0092	0.7208	0.0004	0.0015	T			chr9	+	NonCoding	101605843	101724817
TC0400010001.hg.1		2.67	5.28	3.87	0.47	0.64	T	F	0.0093	0.7241	0.1769	0.2665	F			chr4	-	NonCoding	9103412	9106139
TC0600013290.hg.1		2.03	5.2	4.18	0.53	0.21	T	T	0.0094	0.7293	0.0003	0.0014	T			chr6	-	NonCoding	136918798	136922263
TC0400011657.hg.1		-2.34	4.4	5.63	0.4	0.38	F	T	0.0096	0.7335	0.0015	0.005	F			chr4	-	NonCoding	114680106	114699029
TC2000008490.hg.1		-2.09	6.45	7.51	0.12	0.56	T	T	0.0098	0.7436	1.24e-12	5.44e-11	T			chr20	-	NonCoding	17231290	17265289
TC0100010618.hg.1		2.86	6.11	4.59	0.77	0.37	F	F	0.01	0.7496	0.0018	0.0058	F			chr1	+	NonCoding	172289130	172289606
TC1000007326.hg.1		2.17	4.48	3.36	0.34	0.17	F	F	0.01	0.7496	0.0567	0.1063	F			chr10	+	NonCoding	37803625	37819549
TC1000012146.hg.1		2.25	5.45	4.28	0.42	0.05	F	F	0.0101	0.7506	0.0009	0.0031	F			chr10	-	NonCoding	125195340	125197655
TC1500008527.hg.1		2.09	5.36	4.3	0.38	0.25	T	F	0.0102	0.7535	0.0004	0.0014	F			chr15	+	NonCoding	99724658	99727268
TC0200007239.hg.1		2.24	6.73	5.57	0.47	0.34	T	T	0.0102	0.7535	5.43e-12	1.97e-10	T			chr2	+	NonCoding	36523727	36524704
TC1700009813.hg.1		-2.16	4.46	5.58	0.32	0.45	T	T	0.0102	0.7535	0.0003	0.0011	T			chr17	-	NonCoding	13633637	13634762
TC0900008434.hg.1		2.16	5.64	4.53	0.49	0.15	F	F	0.0103	0.756	1.04e-10	2.56e-09	F			chr9	+	NonCoding	111786792	111787947
TC1500008565.hg.1		-2.42	7.41	8.68	0.87	0.6	T	T	0.0104	0.7581	1.1e-06	8.8e-06	T			chr15	+	NonCoding	101281530	101284794
TC0300008340.hg.1		2.07	4.06	3.01	0.16	0.15	F	F	0.0105	0.7595	0.1347	0.2149	F			chr3	+	NonCoding	112153472	112154325
TC0200016080.hg.1		-2.24	4.59	5.75	0.39	0.32	F	T	0.0105	0.7595	0.0346	0.0707	F			chr2	-	NonCoding	233167726	233180171
TC1500008976.hg.1		-3.07	4.91	6.53	0.38	0.64	F	T	0.0105	0.7604	0.0726	0.1304	F			chr15	-	NonCoding	34079918	34080475
TC0700012177.hg.1		2.38	8.14	6.9	0.62	0.3	T	T	0.0106	0.7645	7.85e-10	1.51e-08	T			chr7	-	NonCoding	106082093	106082304
TC1100007362.hg.1		2.27	5.53	4.35	0.35	0.39	F	F	0.0106	0.7645	1.67e-05	9.65e-05	F			chr11	+	NonCoding	43215882	43221431
TC0300006930.hg.1		2.72	4.82	3.37	0.51	0.58	T	F	0.0111	0.7815	0.111	0.184	F			chr3	+	NonCoding	31137725	31138341
TC0200011978.hg.1		-2.19	4.49	5.62	0.37	0.62	F	T	0.0112	0.782	0.1648	0.252	F			chr2	-	NonCoding	24183019	24184005
TC0700010455.hg.1		-2.18	5.02	6.14	0.3	0.79	F	T	0.0113	0.7832	0.0196	0.0438	F			chr7	-	NonCoding	22856467	22858605
TC0500008124.hg.1		-2.05	5.52	6.55	0.28	0.17	F	F	0.0113	0.7833	5.28e-05	0.0003	F			chr5	+	NonCoding	95658995	95659297
TC0400012745.hg.1		2.32	5.18	3.96	0.39	0.47	T	F	0.0113	0.7833	0.0807	0.1421	F			chr4	-	NonCoding	189971015	189971313
TC0300011596.hg.1		2.65	4.91	3.5	0.52	0.5	F	F	0.0113	0.7833	0.0079	0.0202	F			chr3	-	NonCoding	75696981	75699600
TC0800008733.hg.1		-2.31	2.85	4.06	0.54	0.49	F	F	0.0114	0.7834	0.025	0.0539	F			chr8	+	NonCoding	123218260	123220023
TC0900007937.hg.1		-2.32	6.72	7.93	0.26	0.54	T	T	0.0116	0.7881	8.92e-06	5.55e-05	T			chr9	+	NonCoding	92031148	92031911
TC1100012110.hg.1		4.04	4.75	2.73	0.7	0.55	F	F	0.0116	0.7882	0.0719	0.1293	F			chr11	-	NonCoding	102084951	102088318
TC0300009510.hg.1		2.05	5.72	4.68	0.36	0.33	F	F	0.0117	0.7882	0.0025	0.0076	F			chr3	+	NonCoding	172453867	172457843
TC0100014231.hg.1		-2.26	6.09	7.26	0.35	0.21	T	T	0.0117	0.7882	3.06e-05	0.0002	T			chr1	-	NonCoding	53305453	53308485
TC1200010499.hg.1		2.36	4.53	3.29	0.28	0.29	F	F	0.0117	0.7882	0.2437	0.3426	F			chr12	-	NonCoding	45295820	45356630
TC1200008351.hg.1		-2.22	4.93	6.08	0.28	0.64	F	T	0.0119	0.7902	5.55e-05	0.0003	F			chr12	+	NonCoding	85710666	85713342
TC1400007792.hg.1		-2.09	6.89	7.96	0.49	0.62	T	T	0.0123	0.8013	6.54e-08	7.36e-07	T			chr14	+	NonCoding	80464783	80472036
TC0900009670.hg.1		-2.12	4.2	5.29	0.47	0.37	F	F	0.0124	0.8015	0.0066	0.0173	F			chr9	-	NonCoding	20200455	20203932
TC1900007523.hg.1		-2.04	4.31	5.33	0.48	0.15	F	T	0.0124	0.8016	0.0035	0.0102	F			chr19	+	NonCoding	21627878	21637339
TC1000009101.hg.1		-3.38	6.75	8.51	0.79	0.61	T	T	0.0124	0.8016	2.36e-11	7.06e-10	T			chr10	+	NonCoding	120181230	120288469
TC0100016326.hg.1		3.03	5.9	4.3	1	0.15	F	F	0.0124	0.8018	0.1516	0.2361	F			chr1	-	NonCoding	168216946	168217291
TC1100010133.hg.1		-2.02	7.61	8.62	0.63	0.34	T	T	0.0125	0.804	4.94e-07	4.36e-06	T			chr11	-	NonCoding	12359047	12362331
TC1900009709.hg.1		-2.08	6.78	7.84	0.25	0.24	T	T	0.0125	0.8043	0.0007	0.0026	T			chr19	-	NonCoding	11936529	11938829
TC0800006893.hg.1		2.76	5.66	4.19	0.3	0.51	F	F	0.0126	0.8063	0.0053	0.0144	F			chr8	+	NonCoding	18581925	18609269
TC0500006948.hg.1		2.12	4.86	3.78	0.85	0.31	F	F	0.0128	0.8112	0.08	0.1411	F			chr5	+	NonCoding	23367873	23373706
TC0200015229.hg.1		-2.05	7.44	8.48	0.53	0.39	T	T	0.013	0.8167	0.0057	0.0154	T			chr2	-	NonCoding	190422416	190437550
TC0300012128.hg.1		-2.35	6.67	7.9	0.14	0.32	T	T	0.0131	0.82	0.0045	0.0125	T			chr3	-	NonCoding	119670764	119672338
TC2100007292.hg.1		-2.57	4.13	5.49	0.71	0.32	F	F	0.0132	0.82	0.0134	0.0318	F			chr21	+	NonCoding	43124151	43124677
TC1400006927.hg.1		2.02	4.83	3.82	0.29	0.23	F	F	0.0132	0.8207	0.0195	0.0437	F			chr14	+	NonCoding	36386830	36425741
TC1100007497.hg.1		-2.31	5.83	7.04	1.16	0.16	T	T	0.0134	0.8246	0.1219	0.1985	T			chr11	+	NonCoding	47727546	47727637
TC0800011381.hg.1		-3.18	4.68	6.34	0.83	0.44	F	T	0.0142	0.8432	0.0003	0.0013	F			chr8	-	NonCoding	103778128	103810175
TC0200009486.hg.1		-2.16	4.05	5.16	0.59	0.41	F	T	0.0142	0.8432	0.1051	0.1761	F			chr2	+	NonCoding	138490834	138500822
TC2000008867.hg.1		-3.31	4.84	6.57	0.49	0.64	F	T	0.0144	0.851	0.1984	0.2917	F			chr20	-	NonCoding	32858710	32860070
TC0800010676.hg.1		-2.05	4.85	5.88	0.14	0.14	F	T	0.0145	0.8528	0.069	0.1251	F			chr8	-	NonCoding	66104664	66113360
TC1900007942.hg.1		-2.17	6.45	7.57	0.66	0.54	T	T	0.0146	0.8544	0.1846	0.2756	T			chr19	+	NonCoding	36511025	36514682
TC2100006762.hg.1		-2.38	4.91	6.15	0.23	0.4	F	T	0.0147	0.8577	0.2652	0.3658	F			chr21	+	NonCoding	24183403	24185258
TC0600010120.hg.1		2.04	5.1	4.07	0.58	0.44	F	F	0.0148	0.8585	0.0029	0.0088	F			chr6	+	NonCoding	163411433	163412739
TC0500008028.hg.1		-2.06	6.03	7.07	0.32	0.36	T	T	0.0152	0.8635	3.75e-08	4.52e-07	T			chr5	+	NonCoding	88325017	88347302
TC1200010163.hg.1		-4.4	3.08	5.22	0.24	1.29	F	F	0.0152	0.8635	0.1416	0.2237	F			chr12	-	NonCoding	25387792	25394167
TC0300011442.hg.1		-2.17	4.1	5.22	0.41	0.45	F	F	0.0154	0.8669	0.1962	0.2891	F			chr3	-	NonCoding	68311014	68323312
TC0X00008968.hg.1		2.01	4.43	3.42	0.59	0.17	F	F	0.0157	0.8732	0.2234	0.3201	F			chrX	-	NonCoding	4111842	4160883
[truncated: 115 more rows]

## Sheet: DEG
ID	Gene Symbol	Fold Change	H69_MIX Avg (log2)	H69_INS Avg (log2)	H69_MIX Standard Deviation	H69_INS Standard Deviation	H69_MIX Expressed	H69_INS Expressed	P-val	FDR P-val	Overall F-Test	Overall FDR F-Test	Expressed in Both Conditions	Public Gene IDs	Description	Chromosome	Strand	Group	Start	Stop
[truncated: 599 more rows]

[truncated: 4 more sheets: FDR 0.1, Top 10 genes, ZEB1YAP1 genes and H69 genes, Gene expression for heat-maps]
