# Supplementary material for: Assessing the epithelial-to-mesenchymal plasticity in a small cell lung carcinoma (SCLC) and lung fibroblasts co-culture model
Source: Front Mol Biosci. 2023 Mar 3;10:1096326. doi: 10.3389/fmolb.2023.1096326 (PMC10022497; doi:10.3389/fmolb.2023.1096326)
Supplement: Supplementary file 6 [file Table3.XLSX]

## Sheet: H69INSvsH69CT_2FC_0.05P
ID	Gene Symbol	Fold Change	H69_INS Avg (log2)	H69_CT Avg (log2)	H69_INS Standard Deviation	H69_CT Standard Deviation	H69_INS Expressed	H69_CT Expressed	P-val	FDR P-val	Overall F-Test	Overall FDR F-Test	Expressed in Both Conditions	Public Gene IDs	Description	Chromosome	Strand	Group	Start	Stop
TC0X00007370.hg.1	APEX2	-2.15	5.2	6.31	0.07	0.16	T	T	0.0008	1	1.74e-07	1.74e-06	T	APEX2.dAug10-unspliced	Transcript Identified by AceView, Entrez Gene ID(s) 27301	chrX	+	Unassigned	55004242	55006246
TC0X00008338.hg.1	blawdo	-2.13	4.25	5.34	0.24	0.47	T	T	0.0434	1	0.5747	0.6602	T	blawdo.aAug10-unspliced	Transcript Identified by AceView	chrX	+	Coding	124031568	124032424
TC0600010926.hg.1	blerfleyby	-2.17	6.25	7.37	0.5	0.37	T	T	0.0215	1	1.82e-07	1.81e-06	T	blerfleyby.aAug10	Transcript Identified by AceView	chr6	-	Coding	16371304	16373141
TC1000008222.hg.1	blersho	-2.17	4.82	5.94	0.51	0.31	T	T	0.0005	1	0.0199	0.0445	T	blersho.aAug10-unspliced	Transcript Identified by AceView	chr10	+	Unassigned	80087108	80088773
TC0100006569.hg.1	bloplaw	-2.17	6.08	7.2	0.31	0.3	T	T	0.0042	1	0.0082	0.0209	T	bloplaw.aAug10-unspliced	Transcript Identified by AceView	chr1	+	Coding	2283400	2283937
TC1700006861.hg.1	blorlor	-2.19	3.74	4.87	0.15	0.53	F	F	0.0205	1	0.0003	0.0012	F	blorlor.aAug10-unspliced	Transcript Identified by AceView	chr17	+	Coding	9925291	9927769
TC2200009052.hg.1	blorroy	-2.16	4.36	5.47	0.41	0.37	F	T	0.0182	1	0.1238	0.2009	F	blorroy.aAug10-unspliced	Transcript Identified by AceView	chr22	-	Unassigned	47824764	47825399
TC0200013629.hg.1	blyjybu	2.39	5.77	4.51	0.35	0.1	T	F	0.0047	1	0.0012	0.0042	F	blyjybu.aAug10-unspliced	Transcript Identified by AceView	chr2	-	Unassigned	99924891	99925436
TC1500006810.hg.1	bodorby	-2.09	5.42	6.49	0.05	0.48	T	T	0.0074	1	0.0106	0.0261	T	bodorby.aAug10-unspliced	Transcript Identified by AceView	chr15	+	Coding	33747509	33748046
TC1000010352.hg.1	chamo	-2.06	4.3	5.34	0.24	0.22	F	F	0.0198	1	0.0065	0.0173	F	chamo.aAug10-unspliced	Transcript Identified by AceView	chr10	-	Coding	37384156	37384749
TC0600009337.hg.1	chawklaby	-2.23	6.45	7.6	0.31	0.48	T	T	0.0298	1	1.14e-09	2.1e-08	T	chawklaby.aAug10-unspliced	Transcript Identified by AceView	chr6	+	Unassigned	123000032	123000666
TC0X00010882.hg.1	chydar	-2.43	4.77	6.05	0.27	0.34	T	T	0.0005	1	0.0003	0.0013	T	chydar.aAug10-unspliced	Transcript Identified by AceView	chrX	-	Coding	134903032	134903837
TC0400008622.hg.1	COILP2	2.18	5.9	4.77	0.35	0.58	T	F	0.003	1	0.0002	0.0007	F	COILP2.aAug10-unspliced	Transcript Identified by AceView, Entrez Gene ID(s) 494447	chr4	+	Unassigned	123023402	123023896
TC0300012450.hg.1	CPNE4	2.13	6.25	5.16	0.4	0.55	T	T	0.0096	1	9.82e-05	0.0005	T	CPNE4.oAug10-unspliced	Transcript Identified by AceView, Entrez Gene ID(s) 131034	chr3	-	Unassigned	131535626	131536200
TC1400009278.hg.1	derpo	-2.16	5.24	6.34	0.42	0.18	F	T	0.0193	1	0.0004	0.0014	F	derpo.aAug10-unspliced	Transcript Identified by AceView	chr14	-	Coding	56600435	56601015
TC1800007501.hg.1	derwar	-2.28	3.81	5	0.36	0.42	F	F	0.0227	1	0.052	0.0991	F	derwar.bAug10-unspliced	Transcript Identified by AceView	chr18	+	Unassigned	61868766	61869270
TC0100014354.hg.1	LOC105378753; RP4-794H19.1	2.09	4.92	3.86	0.27	0.34	T	F	0.0115	1	0.0174	0.0396	F	ENST00000423408; ENST00000427292; ENST00000423408.1; ENST00000427292.1; OTTHUMT00000023040; OTTHUMT00000023041; uc057gzh.1; uc057gzi.1	uncharacterized LOC105378753; novel transcript	chr1	-	NonCoding	58882804	58904079
TC0900006927.hg.1	MTCO3P30	2.07	4.55	3.51	0.34	0.32	F	F	0.0163	1	0.0141	0.0331	F	ENST00000426425	MT-CO3 pseudogene 30 [Source:HGNC Symbol;Acc:HGNC:52133]	chr9	+	Multiple_Complex	31505946	31506615
TC0Y00006637.hg.1	DPPA2P1	2.13	5.16	4.06	0.21	0.75	T	F	0.0299	1	0.021	0.0465	F	ENST00000428060	developmental pluripotency associated 2 pseudogene 1 [Source:HGNC Symbol;Acc:HGNC:38448]	chrY	+	Multiple_Complex	13230884	13231439
TC0900008278.hg.1	RP11-341A22.1	2.03	5.21	4.18	0.22	0.5	T	F	0.0378	1	0.2107	0.3057	F	ENST00000429577		chr9	+	Multiple_Complex	103065416	103065598
TC1000010841.hg.1	RP11-153K11.3; gawlor	-2.04	4.19	5.22	0.62	0.92	F	F	0.0472	1	0.1384	0.2197	F	ENST00000429634.1; ENST00000444086.1; gawlor.bAug10; OTTHUMT00000048310; OTTHUMT00000048311; uc057tqa.1; uc057tqb.1	Transcript Identified by AceView; novel transcript	chr10	-	NonCoding	68233251	68242379
TC0200007804.hg.1	AC008074.4	-2.07	3.68	4.74	0.3	0.13	F	T	0.0041	1	0.0436	0.0856	F	ENST00000436433.1; OTTHUMT00000327305; uc061jtp.1	novel transcript	chr2	+	NonCoding	64486353	64500904
TC1100012406.hg.1	AP000797.2	-2.09	5.14	6.2	0.53	0.33	F	T	0.0193	1	2.82e-05	0.0002	F	ENST00000478870		chr11	-	Multiple_Complex	115951105	115951491
TC0Y00007141.hg.1	USP9YP2	2.03	5.41	4.39	0.34	0.38	F	F	0.0065	1	0.0034	0.0098	F	ENST00000504503	ubiquitin specific peptidase 9, Y-linked pseudogene 2 [Source:HGNC Symbol;Acc:HGNC:31742]	chrY	-	Multiple_Complex	18776279	18779427
TC0400011099.hg.1	CTB-179I1.2	2.12	5.89	4.81	0.22	0.12	T	T	0.0005	1	4.09e-05	0.0002	T	ENST00000506035		chr4	-	Multiple_Complex	77350370	77351235
TC1500007600.hg.1	Y_RNA	-2.64	5.59	7	0.33	0.65	F	T	0.016	1	0.1054	0.1766	F	ENST00000516408; uc059kjq.1	Y RNA [Source:RFAM;Acc:RF00019]	chr15	+	NonCoding	65502741	65502836
TC0400007378.hg.1	RN7SKP82	-2.07	4.95	6	0.11	0.22	T	T	0.0036	1	0.1062	0.1776	T	ENST00000516786	RNA, 7SK small nuclear pseudogene 82 [Source:HGNC Symbol;Acc:HGNC:45806]	chr4	+	NonCoding	42892396	42892618
TC0700013545.hg.1	AC005537.2	-2.16	4.04	5.15	0.7	0.36	F	F	0.0485	1	0.0666	0.1214	F	ENST00000588324.1; OTTHUMT00000459721; uc064dbq.1	novel transcript	chr7	-	NonCoding	42954135	42963343
TC1700008291.hg.1	RP11-1018N14.5; hahori	2.25	5.46	4.29	0.09	0.66	T	F	0.0109	1	0.2186	0.3148	F	ENST00000588341.1; ENST00000592081.1; hahori.aAug10; OTTHUMT00000368677; OTTHUMT00000437463; uc060hpi.1; uc060hpj.1	Transcript Identified by AceView; novel transcript	chr17	+	NonCoding	51435427	51445802
TC1400009830.hg.1	RPL17P3	2.09	7.85	6.78	0.38	0.45	T	T	0.0293	1	0.0004	0.0014	T	ENST00000605695	ribosomal protein L17 pseudogene 3 [Source:HGNC Symbol;Acc:HGNC:19796]	chr14	-	Pseudogene	81001166	81001786
TC0200008970.hg.1	RP11-480C16.1	-2.07	4.51	5.56	0.2	0.35	T	T	0.0011	1	4.27e-06	2.91e-05	T	ENST00000608834.1; OTTHUMT00000472113; uc061ndi.1	novel transcript	chr2	+	NonCoding	113432600	113436042
TC0100014784.hg.1	RP11-290M5.4	2.63	5.91	4.52	0.96	0.17	T	T	0.0403	1	0.1429	0.2253	T	ENST00000609367.1; OTTHUMT00000472331; uc057iao.1	novel transcript	chr1	-	NonCoding	85578500	85578742
TC1700006566.hg.1	hsa-mir-1253; MIR1253	2.03	4.01	3	0.29	0.42	T	F	0.018	1	0.0285	0.0601	F	ENST00000609567.1; OTTHUMT00000471855; uc059zov.1	hsa-mir-1253 [Source:miRBase;Acc:MI0006387]; microRNA 1253	chr17	+	NonCoding	2748078	2748182
TC1100007895.hg.1	CMB9-14B22.1	2.07	4.87	3.82	0.59	0.25	F	F	0.0298	1	0.4054	0.5069	F	ENST00000620067		chr11	+	Pseudogene	63469376	63470944
TC0200015185.hg.1	fadar	-2.03	5.08	6.11	0.52	0.38	T	T	0.0067	1	1.84e-06	1.39e-05	T	fadar.aAug10-unspliced	Transcript Identified by AceView	chr2	-	Coding	186717415	186718019
TC0800007204.hg.1	fawvuby	-2.51	4.89	6.22	0.53	0.31	F	T	0.0122	1	0.001	0.0035	F	fawvuby.aAug10-unspliced	Transcript Identified by AceView	chr8	+	Coding	30795126	30796568
TC2200008855.hg.1	feychor	-2.11	4.8	5.88	0.64	0.33	F	T	0.0434	1	0.0069	0.018	F	feychor.aAug10-unspliced	Transcript Identified by AceView	chr22	-	Unassigned	42036945	42039018
TC2100007112.hg.1	fleemoy	2.16	5.32	4.21	0.44	0.98	F	F	0.0235	1	0.2641	0.3647	F	fleemoy.aAug10-unspliced	Transcript Identified by AceView	chr21	+	Coding	38115728	38116390
TC1000009915.hg.1	floyslo	2.02	5.54	4.53	0.36	0.39	T	F	0.0193	1	0.2492	0.3486	F	floyslo.aAug10-unspliced	Transcript Identified by AceView	chr10	-	Coding	16776937	16778991
TC0400008055.hg.1	foygy	2.21	6.71	5.56	0.34	0.53	T	F	0.0061	1	0.0026	0.0078	F	foygy.aAug10-unspliced	Transcript Identified by AceView	chr4	+	Unassigned	86951920	86952683
TC1400007707.hg.1	fupar	2.01	5.94	4.94	0.66	0.36	T	T	0.037	1	0.3342	0.4376	T	fupar.aAug10	Transcript Identified by AceView	chr14	+	NonCoding	75288402	75292138
TC1000010696.hg.1	gawtarbo	-2.09	4.82	5.88	0.5	0.49	F	T	0.0098	1	0.0158	0.0365	F	gawtarbo.aAug10-unspliced	Transcript Identified by AceView	chr10	-	Coding	57543009	57543489
TC1400009990.hg.1	gleepar	-2.35	3.84	5.07	0.71	0.36	F	F	0.0468	1	0.0794	0.1401	F	gleepar.aAug10-unspliced	Transcript Identified by AceView	chr14	-	Unassigned	91772106	91774198
TC1000010313.hg.1	glernoyby	-2.05	4.03	5.07	0.45	0.49	F	T	0.0123	1	0.0032	0.0094	F	glernoyby.aAug10-unspliced	Transcript Identified by AceView	chr10	-	Coding	35144097	35144566
TC0200015367.hg.1	gugeybo	-2.75	4.28	5.74	0.57	0.5	F	F	0.0031	1	0.0475	0.0919	F	gugeybo.aAug10-unspliced	Transcript Identified by AceView	chr2	-	Unassigned	199615557	199616125
TC0900011560.hg.1	hahamu	2.22	5.77	4.62	0.16	0.39	T	F	0.0028	1	2.21e-05	0.0001	F	hahamu.aAug10-unspliced	Transcript Identified by AceView	chr9	-	Coding	126803195	126805672
TC2100007554.hg.1	hitera	-2.99	4.06	5.63	0.59	1.07	F	F	0.0219	1	0.0352	0.0717	F	hitera.bAug10-unspliced	Transcript Identified by AceView	chr21	-	Unassigned	9993385	9993616
TC0100009482.hg.1	HIPK1	-2.31	5.3	6.51	0.4	0.53	T	T	0.0156	1	0.016	0.037	T	hsa_circ_0000113	Memczak2013 ALT_DONOR, coding, INTERNAL, intronic best transcript NM_198268	chr1	+	NonCoding	113962439	113962686
TC0600012674.hg.1	ASCC3	2.78	5.43	3.96	0.61	0.13	T	F	0.0036	1	0.0278	0.0589	F	hsa_circ_0001631	Memczak2013 ALT_ACCEPTOR, ALT_DONOR, coding, INTERNAL, intronic best transcript NM_006828	chr6	-	NonCoding	100763317	100763436
TC1600010198.hg.1	ITFG1andNETO2	-2.29	5.11	6.3	0.39	0.58	T	T	0.0049	1	0.021	0.0466	T	ITFG1andNETO2.vjAug10-unspliced	Transcript Identified by AceView, Entrez Gene ID(s) 81533; 81831	chr16	-	Unassigned	47447045	47447567
TC1600010650.hg.1	jeedo	-2.02	5.25	6.26	0.39	0.16	T	T	0.0129	1	0.1207	0.1969	T	jeedo.aAug10-unspliced	Transcript Identified by AceView	chr16	-	Unassigned	67690034	67690839
TC0300010691.hg.1	jeefobo	2.23	6.29	5.13	0.33	0.24	T	T	0.0004	1	1.37e-05	8.09e-05	T	jeefobo.aAug10-unspliced	Transcript Identified by AceView	chr3	-	Coding	34256567	34256957
TC0600009325.hg.1	jotorby	-2.5	4.74	6.06	0.51	0.51	F	F	0.0242	1	0.0155	0.036	F	jotorby.aAug10-unspliced	Transcript Identified by AceView	chr6	+	Unassigned	122449712	122450709
TC0200013996.hg.1	jyswawby	2.34	4.68	3.45	0.13	0.69	F	F	0.0047	1	0.0057	0.0153	F	jyswawby.aAug10-unspliced	Transcript Identified by AceView	chr2	-	Coding	117462912	117465925
TC2200008004.hg.1	karfy	2.03	6.99	5.97	0.21	0.74	T	F	0.011	1	5.52e-07	4.81e-06	F	karfy.aAug10-unspliced	Transcript Identified by AceView	chr22	-	Coding	19912134	19914189
TC0600010999.hg.1	kersnorbu	-2.44	3.71	4.99	0.61	0.16	F	F	0.0135	1	0.0002	0.001	F	kersnorbu.aAug10-unspliced	Transcript Identified by AceView	chr6	-	Unassigned	20392916	20393546
TC0100012914.hg.1	kleezubo	2.71	6.48	5.04	0.73	0.37	T	F	0.038	1	0.4989	0.5936	F	kleezubo.aAug10-unspliced	Transcript Identified by AceView	chr1	-	Unassigned	12321303	12321604
TC0300007994.hg.1	kordubo	2.03	5.78	4.76	0.39	0.13	T	F	0.0106	1	0.0016	0.005	F	kordubo.aAug10	Transcript Identified by AceView	chr3	+	Unassigned	86647082	86654288
TC0X00007740.hg.1	larbor	-2.81	3.76	5.26	0.26	0.89	F	F	0.0078	1	0.1263	0.2043	F	larbor.aAug10-unspliced	Transcript Identified by AceView	chrX	+	Coding	80829642	80830100
TC0100014396.hg.1	larpeybu	3.16	6.07	4.41	0.29	0.27	T	T	0.0001	1	0.0056	0.0152	T	larpeybu.aAug10-unspliced	Transcript Identified by AceView	chr1	-	Coding	61980679	61981016
TC0900009446.hg.1	LOC100287533	2.19	5.59	4.46	0.47	0.06	T	T	0.0047	1	0.0134	0.0317	T	LOC100287533.aAug10-unspliced	Transcript Identified by AceView, Entrez Gene ID(s) 100287533	chr9	-	Unassigned	4963857	4964465
TC2100008021.hg.1	meytaw	2.31	5.19	3.98	0.22	0.84	T	F	0.0219	1	0.0273	0.058	F	meytaw.aAug10	Transcript Identified by AceView	chr21	-	Unassigned	34275299	34275775
TC1300008547.hg.1	morfaby	2.15	4.48	3.38	0.69	0.69	F	F	0.0208	1	0.0418	0.0826	F	morfaby.aAug10-unspliced	Transcript Identified by AceView	chr13	-	Coding	32001840	32002258
TC0600013224.hg.1	morvaby	2.01	6.85	5.85	0.4	0.34	T	F	0.0312	1	0.004	0.0115	F	morvaby.aAug10-unspliced	Transcript Identified by AceView	chr6	-	Coding	133797089	133797924
TC0300013338.hg.1	narmybu	-3.59	4.27	6.12	0.8	0.72	F	T	0.0328	1	0.0029	0.0086	F	narmybu.aAug10-unspliced	Transcript Identified by AceView	chr3	-	Coding	183252705	183253140
TC0100016067.hg.1	OR10T2	-2.5	4.04	5.36	0.55	0.43	F	T	0.036	1	0.1528	0.2375	F	NM_001004475; ENST00000334438; OTTHUMT00000046371; uc010pih.2	olfactory receptor, family 10, subfamily T, member 2	chr1	-	Coding	158398522	158399466
TC0400009064.hg.1	FGB	-2	3.96	4.96	0.51	0.24	F	T	0.0359	1	0.0359	0.0729	F	NM_001184741; NM_005141; ENST00000302068; ENST00000425838; ENST00000473984; ENST00000497097; ENST00000498375; ENST00000502545; ENST00000509493; BC106760; BC107766; OTTHUMT00000317595; OTTHUMT00000317596; OTTHUMT00000317597; OTTHUMT00000317598; OTTHUMT00000317599; OTTHUMT00000365255; OTTHUMT00000365256	fibrinogen beta chain	chr4	+	Multiple_Complex	154562956	154572763
TC1400009705.hg.1	PGF	-2.05	9.32	10.36	0.32	0.31	T	T	0.0187	1	9.46e-12	3.19e-10	T	NM_001207012; NM_001293643; NM_002632; ENST00000238607; ENST00000405431; ENST00000553716; ENST00000555234; ENST00000555253; ENST00000555567; ENST00000556939; ENST00000557748; BC001422; BC007255; BC007789; OTTHUMT00000413744; OTTHUMT00000413745; OTTHUMT00000413746; OTTHUMT00000413747; OTTHUMT00000413748; OTTHUMT00000413749; OTTHUMT00000414063; OTTHUMT00000414064	placental growth factor	chr14	-	Multiple_Complex	74941830	74955784
TC1100008653.hg.1	CCDC83	-2.12	4.59	5.68	0.32	0.08	T	T	0.0251	1	0.0207	0.046	T	NM_001286159; NM_173556; ENST00000280245; ENST00000342404; ENST00000526729; ENST00000529676; BC040280; OTTHUMT00000392214; OTTHUMT00000392215; OTTHUMT00000392216; OTTHUMT00000392217	coiled-coil domain containing 83	chr11	+	Multiple_Complex	85855101	85920021
TC0100013872.hg.1	EDN2	-2.23	6.88	8.04	0.37	0.5	T	T	0.035	1	1.89e-12	7.88e-11	T	NM_001302269; NM_001956; NR_126098; ENST00000372587; ENST00000460255; ENST00000467046; ENST00000467872; ENST00000490783; BC034393; OTTHUMT00000016983; OTTHUMT00000016984; OTTHUMT00000016985; OTTHUMT00000016986; OTTHUMT00000016987	endothelin 2	chr1	-	Multiple_Complex	41478775	41484683
TC0500011347.hg.1	HAPLN1	2.07	6.47	5.43	0.58	0.32	T	T	0.0462	1	0.0543	0.1027	T	NM_001884; ENST00000274341; ENST00000503117; ENST00000504713; ENST00000508307; ENST00000510978; ENST00000514416; ENST00000515590; BC057808; OTTHUMT00000239256; OTTHUMT00000369777; OTTHUMT00000369778; OTTHUMT00000369779; OTTHUMT00000369780; OTTHUMT00000369781; OTTHUMT00000369782	hyaluronan and proteoglycan link protein 1	chr5	-	Multiple_Complex	83637805	83721613
TC0600012434.hg.1	ME1	-2.05	4.86	5.9	0.15	0.44	T	T	0.0005	1	1.36e-19	1.34e-16	T	NM_002395; ENST00000369705; BC025246; OTTHUMT00000041350	malic enzyme 1, NADP(+)-dependent, cytosolic	chr6	-	Multiple_Complex	83210389	83431219
TC0500009544.hg.1	MSX2	-2.39	11.86	13.11	0.84	0.39	T	T	0.0073	1	8.89e-13	4.06e-11	T	NM_002449; ENST00000239243; ENST00000507785; BC015509; OTTHUMT00000252981; OTTHUMT00000371790	msh homeobox 2	chr5	+	Coding	174724533	174730899
TC1700011074.hg.1	DLX3	-2.2	9.15	10.29	0.4	0.11	T	T	0.0002	1	2.3e-18	9.98e-16	T	NM_005220; ENST00000434704; ENST00000512495; BC012361; BC028970; OTTHUMT00000366307; OTTHUMT00000366308; uc002ipy.3	distal-less homeobox 3	chr17	-	Coding	49990005	49995224
TC1500007619.hg.1	SMAD6	-4.09	9.67	11.7	0.59	0.46	T	T	0.0116	1	0.0017	0.0056	T	NM_005585; NR_027654; ENST00000288840; ENST00000557916; ENST00000558937; ENST00000559931; ENST00000612349; BC012986; OTTHUMT00000256953; OTTHUMT00000417451; OTTHUMT00000417452; OTTHUMT00000417453; OTTHUMT00000474051	SMAD family member 6	chr15	+	Multiple_Complex	66702228	66782848
TC0700012448.hg.1	RNF133	-2.34	5.23	6.45	0.59	0.37	T	T	0.0186	1	2.01e-05	0.0001	T	NM_139175; ENST00000340112; BC022038; OTTHUMT00000347413	ring finger protein 133	chr7	-	Coding	122697712	122699156
TC0100011749.hg.1	noyuha	-2.3	4.04	5.25	0.76	0.41	F	T	0.0287	1	0.1316	0.211	F	noyuha.aAug10-unspliced	Transcript Identified by AceView	chr1	+	Coding	224556450	224558540
TC0400008025.hg.1	WDFY3-AS2	-2.17	4.94	6.06	0.44	0.68	T	T	0.0387	1	5.41e-05	0.0003	T	NR_015359; ENST00000318186; ENST00000451762; ENST00000624443	WDFY3 antisense RNA 2	chr4	+	NonCoding	84965682	85011277
TC1400008279.hg.1	MIR376C	-2.63	3.87	5.27	0.53	0.41	F	F	0.0081	1	0.127	0.2051	F	NR_029861	microRNA 376c	chr14	+	Multiple_Complex	101039662	101039771
TC0800008578.hg.1	MIR2053	2.13	6.46	5.37	0.22	0.48	F	F	0.0145	1	0.0066	0.0175	F	NR_031745; ENST00000459295; uc022azy.1	microRNA 2053	chr8	+	Precursor_microRNA	112643493	112643583
TC1200008304.hg.1	MIR4699	2.43	5.04	3.76	0.5	0.51	F	F	0.0031	1	0.0376	0.0757	F	NR_039848; ENST00000578957; uc021rbd.1	microRNA 4699	chr12	+	Precursor_microRNA	81158388	81158461
TC0200008110.hg.1	MIR5000	-2.18	3.39	4.52	0.37	0.1	F	F	0.0075	1	0.1203	0.1963	F	NR_049796; ENST00000577717	microRNA 5000	chr2	+	Precursor_microRNA	75090812	75090914
TC1700008762.hg.1	LINC01483	-2.2	4.98	6.12	0.61	0.71	T	T	0.036	1	0.2349	0.333	T	NR_109971; NR_109972	long intergenic non-protein coding RNA 1483	chr17	+	NonCoding	69577251	69903000
TC0500012686.hg.1	nusteeby	-2.2	4.25	5.39	0.46	0.28	F	F	0.0437	1	0.0458	0.0892	F	nusteeby.bAug10-unspliced	Transcript Identified by AceView	chr5	-	Unassigned	162959709	162960292
TC2200007849.hg.1	OPHN1P1	-2.01	4.09	5.09	0.5	0.15	F	F	0.027	1	0.0022	0.0068	F	OPHN1P1.aAug10-unspliced	Transcript Identified by AceView, Entrez Gene ID(s) 266698	chr22	-	Unassigned	15543385	15543638
TC1400008190.hg.1	plawdyby	-2.04	5.25	6.27	0.35	0.12	T	T	0.0213	1	1.17e-06	9.3e-06	T	plawdyby.aAug10-unspliced	Transcript Identified by AceView	chr14	+	Coding	99930253	99931048
TC1400006561.hg.1	plawpy	2.17	6.23	5.11	0.25	0.57	T	T	0.0292	1	1.96e-07	1.93e-06	T	plawpy.aAug10-unspliced	Transcript Identified by AceView	chr14	+	Unassigned	21258452	21260986
TC0900007749.hg.1	plawterby	-2.12	3.85	4.94	0.61	0.22	F	T	0.0067	1	0.0717	0.129	F	plawterby.aAug10-unspliced	Transcript Identified by AceView	chr9	+	Coding	84472434	84473339
TC1200011041.hg.1	pleyflybu	2	5.38	4.38	0.69	0.3	T	F	0.0125	1	0.1509	0.2353	F	pleyflybu.aAug10-unspliced	Transcript Identified by AceView	chr12	-	Coding	62202114	62202781
TC2100006800.hg.1	plobar	-2.29	4.86	6.05	0.77	0.44	F	T	0.0041	1	0.0001	0.0007	F	plobar.aAug10-unspliced	Transcript Identified by AceView	chr21	+	Coding	26199318	26199818
TC0700008277.hg.1	porsmerbu	-2.1	4.77	5.84	0.41	0.75	F	T	0.0388	1	0.4234	0.5242	F	porsmerbu.aAug10-unspliced	Transcript Identified by AceView	chr7	+	Coding	88935588	88936147
TC0400011874.hg.1	rarbawbo	-2.06	4.33	5.38	0.24	0.57	T	T	0.0109	1	0.0228	0.0499	T	rarbawbo.aAug10	Transcript Identified by AceView	chr4	-	Multiple_Complex	133443177	133539795
TC0500013096.hg.1	rasloyby	2.18	6.09	4.97	0.26	0.61	T	F	0.0149	1	8.67e-06	5.42e-05	F	rasloyby.aAug10-unspliced	Transcript Identified by AceView	chr5	-	Unassigned	180500887	180501552
TC1100006953.hg.1	reycher	2.22	6.18	5.03	0.37	0.28	T	T	0.0106	1	0.002	0.0063	T	reycher.aAug10-unspliced	Transcript Identified by AceView	chr11	+	Coding	16851174	16851530
TC1900011563.hg.1	roblee	-2.12	3.5	4.58	0.5	0.51	F	F	0.0113	1	0.0033	0.0096	F	roblee.aAug10-unspliced	Transcript Identified by AceView	chr19	-	Coding	57403797	57404402
TC0400010505.hg.1	royku	2.1	4.77	3.7	0.58	0.3	F	F	0.0204	1	0.0681	0.1238	F	royku.aAug10-unspliced	Transcript Identified by AceView	chr4	-	Unassigned	40532647	40533298
TC0900007276.hg.1	RPL7AP45	-2.08	3.82	4.88	0.76	0.52	F	F	0.013	1	0.0047	0.013	F	RPL7AP45.cAug10-unspliced	Transcript Identified by AceView, Entrez Gene ID(s) 100132678	chr9	+	Unassigned	41597301	41599144
TC0800008374.hg.1	ryvawby	-2.29	5.27	6.46	0.48	0.45	T	T	0.0185	1	0.0042	0.0118	T	ryvawby.aAug10-unspliced	Transcript Identified by AceView	chr8	+	Unassigned	100247978	100248273
TC0500009380.hg.1	saskeeby	2.09	5.86	4.79	0.18	0.35	T	F	0.0012	1	0.0169	0.0388	F	saskeeby.aAug10-unspliced	Transcript Identified by AceView	chr5	+	Coding	169852050	169852507
TC0300008825.hg.1	serboybu	-2.5	4.25	5.57	0.43	0.69	F	T	0.0021	1	0.0077	0.0199	F	serboybu.aAug10-unspliced	Transcript Identified by AceView	chr3	+	Unassigned	130972939	130974903
TC0200009874.hg.1	sheedey	2.05	4.93	3.9	0.67	0.17	F	F	0.0163	1	0.0107	0.0264	F	sheedey.aAug10	Transcript Identified by AceView	chr2	+	Coding	165746818	165750031
TC0700010639.hg.1	shoblar	-2.29	5.57	6.77	0.12	0.45	F	T	0.0209	1	0.1019	0.1718	F	shoblar.aAug10-unspliced	Transcript Identified by AceView	chr7	-	Unassigned	30465661	30466508
TC0100011006.hg.1	shojoybu	2.79	5.93	4.45	0.35	0.58	T	F	0.0197	1	0.094	0.1608	F	shojoybu.aAug10-unspliced	Transcript Identified by AceView	chr1	+	Coding	192461463	192463269
TC1700008801.hg.1	shony	2.01	5.83	4.82	0.12	0.51	T	T	0.0455	1	1.17e-05	7.03e-05	T	shony.aAug10-unspliced	Transcript Identified by AceView	chr17	+	Coding	72507485	72508094
TC0800009660.hg.1	shozarby	2.16	4.89	3.78	0.26	0.14	F	F	0.0101	1	0.0211	0.0467	F	shozarby.aAug10-unspliced	Transcript Identified by AceView	chr8	-	Coding	12513332	12513659
TC0900009224.hg.1	shuswer	-2.13	6.82	7.9	0.11	0.71	T	T	0.0254	1	0.2071	0.3016	T	shuswer.aAug10-unspliced	Transcript Identified by AceView	chr9	+	Coding	136651055	136652305
TC0400006811.hg.1	skarflerby	-2.05	4.1	5.13	0.26	0.12	F	T	0.0008	1	8.57e-06	5.36e-05	F	skarflerby.aAug10-unspliced	Transcript Identified by AceView	chr4	+	Coding	9323394	9324151
TC0100015261.hg.1	skeypla	2.01	6.62	5.62	0.31	0.51	T	T	0.0132	1	6.42e-05	0.0003	T	skeypla.aAug10-unspliced	Transcript Identified by AceView	chr1	-	Unassigned	111160371	111161818
TC1100007119.hg.1	skosmarby	2.62	6.44	5.05	0.5	0.41	T	F	0.0025	1	2.77e-05	0.0002	F	skosmarby.aAug10-unspliced	Transcript Identified by AceView	chr11	+	Unassigned	27442760	27443223
TC0100016348.hg.1	skoykeebo	2.13	7.37	6.28	0.46	0.52	T	T	0.0236	1	0.0859	0.1494	T	skoykeebo.aAug10-unspliced	Transcript Identified by AceView	chr1	-	Coding	169282125	169282708
TC0200016081.hg.1	sladee	2.01	4.18	3.17	0.14	0.45	F	F	0.0162	1	0.0979	0.1663	F	sladee.aAug10-unspliced	Transcript Identified by AceView	chr2	-	Coding	233190670	233191172
TC0200006646.hg.1	slogubo	-2.04	6.76	7.79	0.57	0.32	T	T	0.0314	1	0.3655	0.4685	T	slogubo.aAug10-unspliced	Transcript Identified by AceView	chr2	+	Coding	9317504	9318284
TC0500010185.hg.1	smagor	-2.06	5.47	6.51	0.37	0.17	T	T	0.019	1	0.0095	0.0238	T	smagor.aAug10-unspliced	Transcript Identified by AceView	chr5	-	Coding	15628679	15629127
TC1000007626.hg.1	smeemoyby	2.28	4.78	3.59	0.49	0.6	T	F	0.0491	1	2.3e-08	2.94e-07	F	smeemoyby.aAug10-unspliced	Transcript Identified by AceView	chr10	+	Unassigned	51227442	51230155
TC0300012062.hg.1	smerbobu	-2.21	5.64	6.78	0.48	0.21	T	T	0.0017	1	0.002	0.0063	T	smerbobu.aAug10-unspliced	Transcript Identified by AceView	chr3	-	Unassigned	114885365	114886166
TC0100007774.hg.1	smokley	3.29	4.73	3.01	0.52	0.42	F	F	0.0008	1	0.0018	0.0058	F	smokley.aAug10-unspliced	Transcript Identified by AceView	chr1	+	Coding	35475125	35475672
TC1800007621.hg.1	smusar	-2.64	6.29	7.69	0.29	0.54	T	T	0.0168	1	0.3408	0.4441	T	smusar.aAug10-unspliced	Transcript Identified by AceView	chr18	+	Unassigned	70322454	70323485
TC0100011577.hg.1	smybo	-2.05	4.43	5.47	0.35	0.43	T	T	0.0039	1	0.0046	0.0128	T	smybo.aAug10-unspliced	Transcript Identified by AceView	chr1	+	Unassigned	214520452	214520937
TC1200007155.hg.1	snawchar	-2.58	4.59	5.96	0.52	0.48	F	T	0.0336	1	0.0551	0.104	F	snawchar.aAug10-unspliced	Transcript Identified by AceView	chr12	+	Unassigned	27685792	27686883
TC0300013402.hg.1	sparmawbu	-2.02	4.04	5.05	0.19	0.16	F	T	0.0095	1	0.0363	0.0735	F	sparmawbu.aAug10-unspliced	Transcript Identified by AceView	chr3	-	Coding	184830531	184832188
TC0800008646.hg.1	spola	2.11	5.28	4.2	0.26	0.67	T	T	0.0176	1	1.54e-06	1.18e-05	T	spola.aAug10-unspliced	Transcript Identified by AceView	chr8	+	Coding	118046038	118046774
TC1100007468.hg.1	spormar	-2.43	5.5	6.77	0.35	0.76	T	T	0.0141	1	2.41e-05	0.0001	T	spormar.aAug10-unspliced	Transcript Identified by AceView	chr11	+	Unassigned	47093097	47096826
TC0300011193.hg.1	spufoybo	2.07	4.98	3.93	0.18	0.56	T	F	0.0341	1	0.1261	0.204	F	spufoybo.aAug10-unspliced	Transcript Identified by AceView	chr3	-	Coding	52888022	52890315
TC2100007844.hg.1	stawvee	2.59	4.72	3.35	0.64	0.55	F	F	0.0087	1	0.0053	0.0144	F	stawvee.aAug10-unspliced	Transcript Identified by AceView	chr21	-	Coding	28761615	28762145
TC1800007644.hg.1	steybor	2.12	4.52	3.44	0.51	0.32	F	F	0.033	1	0.2975	0.4002	F	steybor.aAug10-unspliced	Transcript Identified by AceView	chr18	+	Coding	72544549	72545022
TC0300011506.hg.1	stoyrobu	-2.32	4.39	5.6	0.46	0.24	F	T	0.0329	1	0.007	0.0184	F	stoyrobu.aAug10-unspliced	Transcript Identified by AceView	chr3	-	Coding	71423385	71423711
TC0400008253.hg.1	stystawbu	2.45	4.79	3.49	0.49	0.31	T	F	0.0146	1	0.0441	0.0865	F	stystawbu.aAug10-unspliced	Transcript Identified by AceView	chr4	+	Unassigned	101333462	101333996
TC0X00009210.hg.1	sumey	2.59	5.27	3.9	0.52	0.78	T	F	0.0153	1	0.1038	0.1743	F	sumey.aAug10-unspliced	Transcript Identified by AceView	chrX	-	Unassigned	19947528	19947886
TC2200008691.hg.1	swarvaw	-2.29	6.03	7.23	0.32	0.63	T	T	0.0479	1	0.0083	0.0213	T	swarvaw.aAug10-unspliced	Transcript Identified by AceView	chr22	-	Coding	38270444	38270944
TC1200009726.hg.1	swawchu	2.42	9.26	7.98	0.31	0.28	T	T	0.0027	1	8.28e-15	7.54e-13	T	swawchu.aAug10-unspliced	Transcript Identified by AceView	chr12	-	Coding	6360064	6361403
TC1100009333.hg.1	swerchey	-2.25	4.32	5.49	0.06	0.42	F	T	0.0146	1	7.73e-07	6.47e-06	F	swerchey.aAug10-unspliced	Transcript Identified by AceView	chr11	+	Unassigned	122726037	122726913
TC1300009526.hg.1	tawtabo	-2.24	4.45	5.61	0.06	0.6	F	T	0.0427	1	0.0004	0.0015	F	tawtabo.aAug10-unspliced	Transcript Identified by AceView	chr13	-	Coding	95955118	95955848
TC1000009329.hg.1	tenoro	-2.26	3.42	4.6	0.38	0.54	F	F	0.0307	1	0.1444	0.2272	F	tenoro.aAug10-unspliced	Transcript Identified by AceView	chr10	+	Coding	129519950	129520497
TC1100010035.hg.1	tomer	-2.07	6.64	7.69	0.1	0.28	T	T	0.0045	1	0.0003	0.001	T	tomer.aAug10-unspliced	Transcript Identified by AceView	chr11	-	Coding	8678543	8679206
TC0100007031.hg.1	torrobu	-2.03	4.43	5.45	0.31	0.21	F	T	0.0141	1	0.0352	0.0716	F	torrobu.aAug10-unspliced	Transcript Identified by AceView	chr1	+	Unassigned	16264670	16265309
TC1700008723.hg.1	towey	-2.07	3.64	4.69	0.64	0.41	F	F	0.0423	1	0.0003	0.0012	F	towey.aAug10-unspliced	Transcript Identified by AceView	chr17	+	Unassigned	68140465	68141871
TC1300007393.hg.1	AL354775.1	2.02	7.65	6.64	0.31	0.78	T	T	0.0426	1	3.68e-08	4.44e-07	T	uc032ail.2		chr13	+	Precursor_microRNA	65864173	65864266
TC1200008004.hg.1	SNORD83	2.02	4.08	3.07	0.8	0.16	F	F	0.0135	1	0.1436	0.2262	F	uc058qjz.1	Small nucleolar RNA SNORD83 [Source:RFAM;Acc:RF00137]	chr12	+	Small_RNA	64575665	64575741
TC1200008315.hg.1	AC083810.1	-3.48	4.6	6.4	0.09	1.24	F	F	0.0253	1	0.0605	0.1123	F	uc058rkv.1		chr12	+	Precursor_microRNA	82264943	82265044
TC1300009121.hg.1	AL353765.2	-2.23	4.87	6.03	0.32	0.64	F	F	0.041	1	0.0019	0.0061	F	uc058xjc.1		chr13	-	Precursor_microRNA	61890981	61891122
TC1500010159.hg.1	RNU6-415P	2.53	5.21	3.87	0.5	0.74	F	F	0.016	1	0.1076	0.1795	F	uc059mgh.1	RNA, U6 small nuclear 415, pseudogene [Source:HGNC Symbol;Acc:HGNC:47378]	chr15	-	Small_RNA	78898840	78898936
TC1900008585.hg.1	Clostridiales-1	-2.43	4.16	5.44	0.32	0.37	F	F	0.0048	1	0.0803	0.1415	F	uc061bqy.1	Clostridiales-1 RNA [Source:RFAM;Acc:RF01699]	chr19	+	Small_RNA	50471746	50471907
TC0300012424.hg.1	AC093004.1	2.42	6.47	5.2	0.54	0.04	F	F	0.0249	1	0.1531	0.2379	F	uc062ntx.1		chr3	-	Precursor_microRNA	130369227	130369344
TC0400012345.hg.1	RNA5SP170	-2.04	3.1	4.14	0.34	0.22	F	F	0.0099	1	0.0259	0.0555	F	uc063aue.1	5S ribosomal pseudogene 170 [Source:HGNC Symbol;Acc:HGNC:43070]	chr4	-	Ribosomal	166053187	166053287
TC0600013396.hg.1	AL033522.1	-2.15	4.21	5.31	0.43	0.42	F	T	0.0405	1	0.3604	0.4636	F	uc063rxw.1		chr6	-	Precursor_microRNA	142183086	142183172
TC0800009915.hg.1	AC091185.1	2.01	5.65	4.64	0.36	0.53	F	F	0.0386	1	0.3536	0.4568	F	uc064lhg.1		chr8	-	Precursor_microRNA	25282121	25282217
TC0800007646.hg.1	AC100821.2	-2.39	4.57	5.83	0.69	0.65	F	F	0.0438	1	0.0005	0.0019	F	uc064mvy.1		chr8	+	Coding	53993605	53994438
TC0X00010883.hg.1	RNU6-616P	2.18	6.87	5.74	0.39	0.44	T	T	0.0103	1	2.37e-07	2.29e-06	T	uc065bff.1	RNA, U6 small nuclear 616, pseudogene [Source:HGNC Symbol;Acc:HGNC:47579]	chrX	-	Small_RNA	134918310	134918416
TC0100012437.hg.1	varorbu	2.06	5.11	4.06	0.13	0.36	F	F	0.0022	1	0.058	0.1084	F	varorbu.aAug10-unspliced	Transcript Identified by AceView	chr1	-	Coding	1025682	1026124
TC1000012189.hg.1	votawbo	-2.16	5.5	6.61	0.56	0.7	F	T	0.0166	1	0.2849	0.3869	F	votawbo.aAug10-unspliced	Transcript Identified by AceView	chr10	-	Unassigned	126293728	126294501
TC2000007775.hg.1	voytu	2.55	6.27	4.91	0.55	0.68	T	F	0.0022	1	6.17e-05	0.0003	F	voytu.aAug10-unspliced	Transcript Identified by AceView	chr20	+	Coding	53445249	53445761
TC0100014981.hg.1	vumeebo	2.15	6.42	5.32	0.44	0.32	T	T	0.0211	1	3.7e-05	0.0002	T	vumeebo.aAug10-unspliced	Transcript Identified by AceView	chr1	-	Coding	94198311	94199800
TC0500008281.hg.1	warswobu	-2.4	4.73	6	0.35	0.33	T	T	0.0129	1	0.0031	0.0092	T	warswobu.aAug10-unspliced	Transcript Identified by AceView	chr5	+	Coding	108997613	108998204
TC1200007362.hg.1	weebloybu	-2.15	5.58	6.69	0.57	0.36	T	T	0.0169	1	3.69e-05	0.0002	T	weebloybu.aAug10-unspliced	Transcript Identified by AceView	chr12	+	Coding	41074058	41074987
TC1000009768.hg.1	weykloybu	-2.35	3.27	4.5	0.52	0.24	F	F	0.0114	1	0.0498	0.0956	F	weykloybu.aAug10-unspliced	Transcript Identified by AceView	chr10	-	Coding	10483351	10483845
TC1500010617.hg.1	wopoy	2.02	5.57	4.55	0.53	0.96	T	F	0.0364	1	0.1661	0.2536	F	wopoy.aAug10-unspliced	Transcript Identified by AceView	chr15	-	Coding	99382943	99383965
TC1500010146.hg.1	worpley	2.3	6.47	5.27	0.36	0.41	T	F	0.0017	1	0.0102	0.0252	F	worpley.aAug10-unspliced	Transcript Identified by AceView	chr15	-	Coding	78468543	78469360
TC0900006826.hg.1	worspoy	-2.24	4.41	5.57	0.21	0.47	F	F	0.0383	1	0.0561	0.1055	F	worspoy.aAug10-unspliced	Transcript Identified by AceView	chr9	+	Coding	22871607	22873467
TC0300011328.hg.1	wunybo	-2.51	3.27	4.59	0.08	0.62	F	F	0.0097	1	0.0302	0.0631	F	wunybo.aAug10	Transcript Identified by AceView	chr3	-	Unassigned	60362693	60366091
TC0X00009171.hg.1	zadey	-2.16	3.43	4.54	0.29	0.46	F	F	0.0158	1	0.0759	0.1352	F	zadey.aAug10-unspliced	Transcript Identified by AceView	chrX	-	Coding	17494277	17495288
TC0200007774.hg.1	zeedobu	-2.29	4.82	6.01	0.09	0.21	T	T	0.0008	1	0.0182	0.0412	T	zeedobu.aAug10-unspliced	Transcript Identified by AceView	chr2	+	Coding	63559211	63559767
TC1100008401.hg.1	zeekarby	2.12	10	8.92	0.63	0.18	T	T	0.0241	1	3.81e-13	1.97e-11	T	zeekarby.aAug10	Transcript Identified by AceView	chr11	+	Coding	73974903	73978039
TC0200010020.hg.1	zuleybo	2.41	5.51	4.24	0.27	0.62	T	F	0.0428	1	0.1258	0.2037	F	zuleybo.aAug10-unspliced	Transcript Identified by AceView	chr2	+	Coding	174635649	174635996
TC0800007234.hg.1		-2.93	3.63	5.19	0.32	0.14	F	F	3.84e-05	1	8.83e-06	5.51e-05	F			chr8	+	NonCoding	32852912	32856960
TC1900008614.hg.1		2.48	5.68	4.37	0.04	0.56	T	F	9.59e-05	1	0.0028	0.0085	F			chr19	+	NonCoding	51002531	51005339
TC1000012146.hg.1		-2.75	4.28	5.73	0.05	0.33	F	F	0.0002	1	0.0009	0.0031	F			chr10	-	NonCoding	125195340	125197655
TC0100015720.hg.1		-2.68	3.7	5.12	0.13	0.37	F	F	0.0003	1	0.0038	0.0108	F			chr1	-	NonCoding	150021043	150026855
TC0800010984.hg.1		-3.47	4.36	6.15	0.72	0.44	F	F	0.0003	1	9.56e-05	0.0004	F			chr8	-	NonCoding	85145877	85147113
TC1100011070.hg.1		2.2	5.56	4.42	0.28	0.23	T	F	0.0004	1	0.025	0.0539	F			chr11	-	NonCoding	62198207	62206558
TC1300007729.hg.1		3.16	7.05	5.39	0.07	1.1	T	F	0.0004	1	2.02e-06	1.51e-05	F			chr13	+	NonCoding	94437397	94439492
TC0400010550.hg.1		2.36	4.64	3.4	0.36	0.1	F	F	0.0004	1	0.0001	0.0006	F			chr4	-	NonCoding	41989339	41990423
TC0600011917.hg.1		2.98	6.34	4.77	0.26	0.35	F	F	0.0004	1	0.0024	0.0073	F			chr6	-	NonCoding	44450396	44451482
TC1300006791.hg.1		2.17	4.98	3.86	0.16	0.16	F	F	0.0005	1	0.0002	0.0008	F			chr13	+	NonCoding	31667172	31669605
TC0800010480.hg.1		2.78	5.42	3.95	0.73	0.42	T	F	0.0006	1	0.0183	0.0413	F			chr8	-	NonCoding	55069532	55077270
TC1300009649.hg.1		2.45	5.47	4.17	0.55	0.22	F	F	0.0008	1	0.007	0.0183	F			chr13	-	NonCoding	101698666	101708751
TC0400008769.hg.1		-2.25	3.57	4.74	0.18	0.26	F	F	0.0008	1	0.0034	0.01	F			chr4	+	NonCoding	137755087	137757574
TC2100006755.hg.1		-2.21	4.58	5.72	0.22	0.38	F	T	0.0009	1	0.0126	0.0303	F			chr21	+	NonCoding	23887070	23889048
TC0300009133.hg.1		2.05	4.78	3.74	0.53	0.06	F	F	0.0009	1	9.14e-05	0.0004	F			chr3	+	NonCoding	149229406	149241417
TC0400006461.hg.1		2.18	6.21	5.09	0.3	0.35	T	F	0.001	1	0.109	0.1813	F			chr4	+	NonCoding	482307	490167
TC0100017405.hg.1		-2.01	4.29	5.3	0.18	0.25	F	F	0.001	1	0.0002	0.0008	F			chr1	-	NonCoding	221073327	221073533
TC0600010972.hg.1		-2.01	3.62	4.63	0.53	0.14	F	F	0.001	1	0.0086	0.0219	F			chr6	-	NonCoding	18600659	18618958
TC0200013939.hg.1		2.17	6.46	5.35	0.11	0.22	T	T	0.0011	1	0.0011	0.0038	T			chr2	-	NonCoding	113636075	113636740
TC0700008965.hg.1		-2.36	3.58	4.82	0.41	0.19	F	F	0.0011	1	0.0366	0.0741	F			chr7	+	NonCoding	123672610	123674706
TC0300009894.hg.1		3.08	4.42	2.8	0.51	0.45	F	F	0.0014	1	0.0071	0.0185	F			chr3	+	NonCoding	193346128	193352110
TC0100015360.hg.1		-2.17	3.9	5.02	0.24	0.25	F	F	0.0016	1	0.012	0.0291	F			chr1	-	NonCoding	115032481	115033362
TC1400008517.hg.1		-2.71	5.59	7.03	0.3	0.35	T	T	0.0016	1	0.0001	0.0005	T			chr14	+	NonCoding	106416112	106626763
TC0700011672.hg.1		-2.07	4.33	5.37	0.6	0.2	F	T	0.0016	1	0.0024	0.0073	F			chr7	-	NonCoding	84889549	84938616
TC1100010362.hg.1		-2.07	5.78	6.83	0.69	0.19	F	T	0.002	1	0.0019	0.0061	F			chr11	-	NonCoding	23481900	23495847
TC0200008959.hg.1		-2.02	3.96	4.98	0.4	0.18	F	F	0.0021	1	0.0657	0.1202	F			chr2	+	NonCoding	113228824	113231955
TC1500006952.hg.1		-2.3	6	7.2	0.55	0.36	T	T	0.0025	1	1.19e-10	2.88e-09	T			chr15	+	NonCoding	40403625	40404938
TC0200007358.hg.1		-2.26	3.57	4.74	0.17	0.27	F	F	0.0028	1	1.91e-06	1.44e-05	F			chr2	+	NonCoding	42335813	42345902
TC0500007791.hg.1		-2.03	5.07	6.09	0.39	0.44	T	T	0.0032	1	0.0032	0.0093	T			chr5	+	NonCoding	74608195	74611332
TC0900012203.hg.1		2.27	9.09	7.91	0.09	0.39	T	T	0.0036	1	2.26e-12	9.19e-11	T			chr9	-	NonCoding	13565555	13943320
TC1700007132.hg.1		2.11	5.46	4.39	0.3	0.2	T	F	0.0039	1	0.0002	0.0008	F			chr17	+	NonCoding	18663212	18666039
TC1000007587.hg.1		2.13	4.83	3.74	0.27	0.31	F	F	0.0039	1	0.0305	0.0636	F			chr10	+	NonCoding	49518943	49524021
TC0300009780.hg.1		2.16	4.89	3.78	0.36	0.29	F	F	0.0039	1	0.0011	0.0036	F			chr3	+	NonCoding	186781361	186781645
TC1100007362.hg.1		-2.62	4.35	5.73	0.39	0.69	F	T	0.0042	1	1.67e-05	9.65e-05	F			chr11	+	NonCoding	43215882	43221431
TC0600012726.hg.1		-2.27	3.72	4.9	0.65	0.58	F	F	0.0042	1	0.0365	0.0738	F			chr6	-	NonCoding	106009071	106028040
TC1900008158.hg.1		-2.03	3.33	4.36	0.39	0.29	F	F	0.0043	1	0.0052	0.0142	F			chr19	+	NonCoding	41604506	41604840
TC0500008366.hg.1		-2.47	4.04	5.35	0.47	0.67	F	T	0.0047	1	0.0011	0.0037	F			chr5	+	NonCoding	115207327	115209591
TC1600009292.hg.1		-2.12	3.53	4.61	0.63	0.52	F	F	0.0049	1	0.0409	0.0812	F			chr16	-	NonCoding	7051268	7053922
TC0600009652.hg.1		-2.51	4.3	5.63	0.49	0.32	T	T	0.005	1	0.0109	0.0268	T			chr6	+	NonCoding	141107469	141116838
TC1000007620.hg.1		2.01	4.47	3.47	0.97	0.44	F	F	0.0056	1	0.0053	0.0145	F			chr10	+	NonCoding	50773186	50773236
TC0800009458.hg.1		-2.24	5.5	6.66	0.16	0.39	T	T	0.0057	1	0.0534	0.1013	T			chr8	-	Pseudogene	7248302	7249649
TC0200013788.hg.1		2.03	4.95	3.93	0.19	0.26	F	F	0.0057	1	0.0512	0.0978	F			chr2	-	NonCoding	107382444	107385515
TC0800007922.hg.1		-2.38	5.62	6.87	0.38	0.54	T	T	0.0062	1	0.0073	0.019	T			chr8	+	NonCoding	70604532	70604637
TC0100007037.hg.1		2.45	5.44	4.15	0.52	0.08	T	F	0.007	1	0.0364	0.0736	F			chr1	+	NonCoding	16428642	16431299
TC0800010676.hg.1		3.04	5.88	4.28	0.14	0.93	T	F	0.0073	1	0.069	0.1251	F			chr8	-	NonCoding	66104664	66113360
TC1300009304.hg.1		2.12	4.57	3.49	0.15	0.19	F	F	0.0074	1	0.0194	0.0435	F			chr13	-	NonCoding	77634379	77637275
TC0800010531.hg.1		-2.16	4.22	5.33	0.31	0.52	F	F	0.0074	1	0.0416	0.0824	F			chr8	-	NonCoding	57290160	57301281
TC1000008473.hg.1		-2.27	5.41	6.59	0.6	0.38	T	T	0.0079	1	0.0094	0.0236	T			chr10	+	NonCoding	92671624	92673695
TC0800007501.hg.1		2.13	5.09	4	0.43	0.4	T	F	0.008	1	0.2347	0.3328	F			chr8	+	NonCoding	46445697	46469628
TC0200012903.hg.1		-2.02	3.8	4.81	0.36	0.36	F	F	0.008	1	0.0237	0.0515	F			chr2	-	NonCoding	66775014	66775961
TC0600009116.hg.1		-2.17	3.97	5.09	0.2	0.45	F	F	0.0085	1	0.1454	0.2285	F			chr6	+	NonCoding	110374101	110381805
TC1800007929.hg.1		-2.75	4.73	6.19	0.59	0.7	F	T	0.0086	1	0.0017	0.0055	F			chr18	-	NonCoding	3572940	3573043
TC1600008346.hg.1		2.39	5.68	4.42	0.33	0.52	T	F	0.0092	1	0.0005	0.0017	F			chr16	+	NonCoding	72454219	72455048
TC0400008687.hg.1		-2.17	5.51	6.62	0.3	0.42	F	T	0.0092	1	4.44e-07	3.97e-06	F			chr4	+	NonCoding	129126996	129127446
TC0900007388.hg.1		-2.49	5.09	6.41	0.04	0.66	T	T	0.0096	1	0.0004	0.0015	T			chr9	+	NonCoding	63349418	63350210
TC0400007677.hg.1		2.61	5.17	3.79	0.43	0.37	F	F	0.0099	1	0.0156	0.0362	F			chr4	+	NonCoding	63340014	63345958
TC0200015449.hg.1		2.3	6.14	4.93	0.5	0.68	T	T	0.0099	1	0.1499	0.234	T			chr2	-	NonCoding	202304322	202306009
TC0800010220.hg.1		-2.17	4.56	5.68	0.27	0.53	F	T	0.0102	1	0.0002	0.0007	F			chr8	-	NonCoding	40307349	40314753
TC0100017337.hg.1		2.47	5.75	4.44	0.33	0.16	F	F	0.0103	1	0.1979	0.2911	F			chr1	-	NonCoding	218667635	218680133
TC0100014346.hg.1		-2.1	3.31	4.39	0.3	0.47	F	F	0.0105	1	0.0199	0.0445	F			chr1	-	NonCoding	58759213	58760703
TC0500009988.hg.1		-2.2	4.21	5.35	0.5	0.14	F	F	0.0115	1	0.1839	0.2749	F			chr5	-	NonCoding	6414198	6439993
TC0200015962.hg.1		-2.11	4.91	5.99	0.59	0.42	F	T	0.0116	1	0.1259	0.2038	F			chr2	-	NonCoding	229757546	229762678
TC1100008984.hg.1		-2.17	4.34	5.46	0.4	0.36	F	T	0.0142	1	0.0043	0.0121	F			chr11	+	NonCoding	108149296	108153907
TC1000008108.hg.1		2.16	4.52	3.41	0.13	0.24	F	F	0.0143	1	0.1958	0.2887	F			chr10	+	NonCoding	75572607	75572816
TC0100011083.hg.1		2.03	4.69	3.67	0.65	0.28	F	F	0.0143	1	0.0028	0.0085	F			chr1	+	NonCoding	197675599	197676405
TC0100010882.hg.1		2.01	5.44	4.44	0.24	0.13	F	F	0.0147	1	0.2023	0.2961	F			chr1	+	NonCoding	184149408	184152858
TC1000009806.hg.1		-2.03	5.86	6.88	0.47	0.26	F	T	0.015	1	8.62e-05	0.0004	F			chr10	-	NonCoding	12072498	12072778
TC1200011452.hg.1		-2.06	3.85	4.89	0.31	0.25	F	T	0.0153	1	0.0001	0.0007	F			chr12	-	NonCoding	87870328	87931853
TC0600010442.hg.1		2.02	6.76	5.74	0.55	0.28	T	T	0.016	1	0.0937	0.1604	T			chr6	-	NonCoding	1367560	1367679
TC0100014183.hg.1		2.1	5.72	4.65	0.41	0.05	T	F	0.0163	1	0.0011	0.0037	F			chr1	-	NonCoding	51572481	51572631
TC0200011109.hg.1		-2.23	4.33	5.49	0.62	0.12	F	T	0.0163	1	0.0006	0.0022	F			chr2	+	NonCoding	232678963	232679065
TC0300008546.hg.1		-2.21	4.47	5.61	0.38	0.08	F	F	0.0165	1	0.08	0.1411	F			chr3	+	NonCoding	122245766	122245837
TC0300011845.hg.1		2.36	4.53	3.29	0.94	0.3	F	F	0.0168	1	0.1537	0.2386	F			chr3	-	NonCoding	100591191	100592791
TC0200009427.hg.1		2.02	4.22	3.2	0.57	0.26	F	F	0.0171	1	0.0203	0.0451	F			chr2	+	NonCoding	134905701	134906516
TC0700011592.hg.1		-2.06	4.77	5.82	0.56	0.27	T	T	0.0173	1	6.7e-05	0.0003	T			chr7	-	NonCoding	77523354	77526314
TC0100015518.hg.1		-2.43	3.35	4.63	0.69	0.35	F	F	0.0176	1	0.0147	0.0344	F			chr1	-	NonCoding	121694138	121738026
TC2100008507.hg.1		-2.57	4.58	5.94	0.21	0.66	F	T	0.0185	1	0.2401	0.3387	F			chr21	+	NonCoding	36380272	36384921
TC1000008586.hg.1		-2.13	3.77	4.86	0.4	0.48	T	T	0.0189	1	1.68e-05	9.66e-05	T			chr10	+	NonCoding	97723875	97725400
TC1000009785.hg.1		-2.18	4.74	5.86	0.36	0.14	T	T	0.0192	1	0.1773	0.267	T			chr10	-	NonCoding	11284727	11285252
TC0500010287.hg.1		-2.18	3.16	4.29	0.66	0.64	F	F	0.0195	1	0.1505	0.2348	F			chr5	-	NonCoding	22986163	22986821
TC1500010023.hg.1		-2.41	3.19	4.46	0.31	0.63	F	F	0.0206	1	0.025	0.0538	F			chr15	-	NonCoding	74488486	74490235
TC0200013792.hg.1		-2.77	3.91	5.38	0.84	0.61	F	T	0.0211	1	0.1062	0.1776	F			chr2	-	NonCoding	107534180	107584273
TC0600008233.hg.1		-2.05	4.38	5.42	0.67	0.21	F	F	0.0221	1	0.3226	0.426	F			chr6	+	NonCoding	50868674	50869284
TC0400010001.hg.1		-2.42	3.87	5.14	0.64	0.34	F	T	0.0225	1	0.1769	0.2665	F			chr4	-	NonCoding	9103412	9106139
TC0300007814.hg.1		-2.03	3.46	4.48	0.3	0.56	F	F	0.023	1	0.0325	0.0672	F			chr3	+	NonCoding	72293086	72303695
TC2100008139.hg.1		2.11	5.57	4.49	0.93	0.37	F	F	0.0236	1	0.0178	0.0405	F			chr21	-	NonCoding	38301780	38304131
TC1100008598.hg.1		2.05	5.02	3.98	0.38	0.27	F	F	0.024	1	0.0336	0.069	F			chr11	+	NonCoding	80958591	80959646
TC1000007090.hg.1		-2.76	3.79	5.26	0.44	0.54	F	F	0.0242	1	0.1414	0.2235	F			chr10	+	NonCoding	27107338	27109439
TC0100008425.hg.1		2.27	5.94	4.76	0.39	0.61	T	F	0.0242	1	0.0054	0.0147	F			chr1	+	NonCoding	55396999	55400463
TC0800009877.hg.1		2.43	4.23	2.95	0.38	0.33	F	F	0.0242	1	1.36e-05	8.06e-05	F			chr8	-	NonCoding	23279783	23285004
TC0300011643.hg.1		2.38	5.26	4.01	0.51	0.69	T	F	0.0245	1	0.012	0.0289	F			chr3	-	NonCoding	81136849	81138686
TC0400012095.hg.1		2.04	4.85	3.83	0.43	0.43	F	F	0.0256	1	0.0007	0.0026	F			chr4	-	NonCoding	149979886	149982254
TC1200007565.hg.1		-2.04	4.73	5.76	0.43	0.25	T	T	0.0256	1	0.0485	0.0936	T			chr12	+	NonCoding	49531533	49533442
TC1100012581.hg.1		-2.28	3.46	4.65	0.04	0.57	F	F	0.0259	1	0.1659	0.2533	F			chr11	-	NonCoding	121910543	121915202
TC1000009947.hg.1		2.28	7.73	6.54	0.55	0.55	T	T	0.0264	1	0.1933	0.2858	T			chr10	-	NonCoding	18170265	18173838
TC0200015637.hg.1		-2	3.76	4.76	0.28	0.39	F	F	0.0265	1	0.0106	0.0262	F			chr2	-	NonCoding	213396224	213399557
TC0100007153.hg.1		2.42	6.48	5.21	0.46	0.61	T	T	0.0266	1	0.2691	0.37	T			chr1	+	NonCoding	19066657	19068402
TC0400008409.hg.1		2.52	4.94	3.61	0.27	0.63	F	F	0.0272	1	0.037	0.0746	F			chr4	+	NonCoding	110642094	110648718
TC0600006748.hg.1		2.77	5.66	4.19	0.82	0.35	F	F	0.0274	1	0.0049	0.0135	F			chr6	+	NonCoding	4285775	4286568
TC0400008394.hg.1		2.22	6.39	5.24	0.26	0.59	F	F	0.0278	1	0.0202	0.0451	F			chr4	+	NonCoding	110017643	110019573
TC0200014649.hg.1		2.2	5.51	4.37	0.96	0.26	F	F	0.0278	1	0.5345	0.6251	F			chr2	-	NonCoding	154344300	154407559
TC0300006505.hg.1		2.22	7.04	5.89	0.38	0.49	T	T	0.0279	1	0.0159	0.0368	T			chr3	+	NonCoding	6398049	6410003
TC0800006893.hg.1		-2.31	4.19	5.4	0.51	0.77	F	F	0.0288	1	0.0053	0.0144	F			chr8	+	NonCoding	18581925	18609269
TC2200007208.hg.1		-2.05	4.88	5.91	0.06	0.52	T	T	0.0292	1	0.1349	0.2152	T			chr22	+	NonCoding	35481992	35484753
TC1500007270.hg.1		-2.11	4.92	6	0.4	0.25	F	F	0.0294	1	0.1347	0.2149	F			chr15	+	NonCoding	52585224	52586123
TC1200006681.hg.1		2.13	6.57	5.48	0.61	0.36	T	F	0.0301	1	0.0314	0.0653	F			chr12	+	NonCoding	7516655	7518304
TC1000011595.hg.1		-2.02	4.64	5.65	0.37	0.28	F	T	0.0303	1	0.0117	0.0285	F			chr10	-	NonCoding	99833892	99844953
TC0200006681.hg.1		2.96	6.51	4.94	0.9	0.62	F	F	0.031	1	0.0266	0.0568	F			chr2	+	NonCoding	10185003	10185063
TC2000007195.hg.1		-2.2	4.12	5.26	0.6	0.38	F	T	0.0311	1	0.0894	0.1545	F			chr20	+	NonCoding	34613371	34626100
TC0400007045.hg.1		-2.18	3.63	4.76	0.19	0.48	F	T	0.0314	1	0.0073	0.0189	F			chr4	+	NonCoding	22349450	22349554
TC0X00010781.hg.1		-2.04	5.57	6.6	0.21	0.26	F	T	0.0316	1	0.0042	0.0119	F			chrX	-	NonCoding	129267341	129273701
TC1800009017.hg.1		-2.22	3.75	4.9	0.47	0.15	F	F	0.0318	1	9.32e-06	5.77e-05	F			chr18	-	NonCoding	73345093	73347675
TC0200010283.hg.1		-2.08	2.83	3.88	0.16	0.53	F	F	0.032	1	0.5211	0.6133	F			chr2	+	NonCoding	191195024	191197152
TC0100016957.hg.1		-2.16	3.93	5.04	0.8	0.71	F	F	0.0332	1	0.0455	0.0886	F			chr1	-	NonCoding	202504924	202505189
TC0200013677.hg.1		-2.43	4.29	5.57	0.4	1.14	F	F	0.0347	1	0.0132	0.0314	F			chr2	-	NonCoding	101894646	101901107
TC0300011695.hg.1		-2.04	3.76	4.79	0.4	0.26	F	F	0.0349	1	0.0421	0.0831	F			chr3	-	NonCoding	86133610	86136852
TC0200008286.hg.1		-2.08	5.15	6.21	0.28	0.39	T	T	0.0362	1	0.1016	0.1714	T			chr2	+	NonCoding	86280455	86288921
TC0400010975.hg.1		2.37	5.56	4.32	0.41	1.31	F	F	0.0366	1	0.411	0.5123	F			chr4	-	NonCoding	71398733	71399932
TC0700012599.hg.1		2.15	4.57	3.47	0.08	0.11	F	F	0.0367	1	0.3091	0.4121	F			chr7	-	NonCoding	130296702	130301840
TC0X00008266.hg.1		2.02	4.23	3.21	0.92	0.27	F	F	0.0367	1	0.1316	0.211	F			chrX	+	NonCoding	119968553	119973228
TC1200007638.hg.1		-2.51	4.23	5.56	0.85	0.07	F	T	0.0367	1	0.0015	0.005	F			chr12	+	Coding	51223271	51230095
TC1500010029.hg.1		2.03	5.5	4.48	0.24	0.74	T	F	0.037	1	0.0275	0.0584	F			chr15	-	NonCoding	74520691	74521865
TC2100006762.hg.1		2.18	6.15	5.03	0.4	0.34	T	F	0.0371	1	0.2652	0.3658	F			chr21	+	NonCoding	24183403	24185258
TC0600012919.hg.1		2.01	5.42	4.41	0.43	0.54	T	F	0.0379	1	0.0007	0.0026	F			chr6	-	NonCoding	113614294	113614738
TC0500008084.hg.1		2.02	6.71	5.7	0.5	0.44	T	T	0.0383	1	0.0004	0.0015	T			chr5	+	NonCoding	93428290	93438739
TC1800007349.hg.1		-2.01	5.53	6.54	0.39	0.11	T	T	0.0387	1	1.55e-05	9.04e-05	T			chr18	+	NonCoding	54110595	54137751
TC0700013138.hg.1		2.04	5.05	4.02	0.57	0.27	F	F	0.0387	1	0.4043	0.5059	F			chr7	-	NonCoding	153629126	153640611
TC1700011473.hg.1		-2.36	4.18	5.42	0.95	0.2	T	T	0.0392	1	6.52e-08	7.34e-07	T			chr17	-	NonCoding	64961372	64962770
TC0300008353.hg.1		2	4.56	3.56	0.24	0.4	F	F	0.0394	1	0.0021	0.0066	F			chr3	+	NonCoding	113017478	113018044
TC0300011568.hg.1		2.12	4.8	3.71	0.53	0.32	F	F	0.0404	1	0.0168	0.0386	F			chr3	-	NonCoding	74619354	74684691
TC1300008537.hg.1		2.2	5.4	4.26	0.63	0.23	F	F	0.0405	1	0.45	0.549	F			chr13	-	NonCoding	31368837	31368898
TC0300007937.hg.1		-2.27	3.85	5.03	0.15	0.73	F	F	0.0406	1	0.0871	0.1511	F			chr3	+	NonCoding	80879428	80883797
TC0500008273.hg.1		-2.12	4.26	5.35	0.32	0.54	F	F	0.0412	1	0.0367	0.0743	F			chr5	+	NonCoding	108297723	108298376
TC1500008976.hg.1		2.51	6.53	5.2	0.64	0.49	T	F	0.0433	1	0.0726	0.1304	F			chr15	-	NonCoding	34079918	34080475
TC0300006810.hg.1		2.11	4.98	3.9	0.28	0.59	T	F	0.044	1	0.0089	0.0224	F			chr3	+	NonCoding	21411073	21416034
TC1300009549.hg.1		-2.08	4.76	5.82	0.72	0.37	T	T	0.0441	1	0.0024	0.0073	T			chr13	-	NonCoding	97429343	97433982
TC0800012056.hg.1		2.09	4.76	3.69	0.21	0.54	F	F	0.0471	1	0.2042	0.2983	F			chr8	-	NonCoding	142052322	142062601
TC0900008955.hg.1		-2.04	10.63	11.66	0.79	0.47	T	T	0.0474	1	3.61e-09	5.75e-08	T			chr9	+	NonCoding	130449854	130449955
TC1300009260.hg.1		2.01	5.85	4.84	0.4	0.65	F	F	0.0496	1	0.0267	0.0569	F			chr13	-	NonCoding	74214935	74216078
TC0300013567.hg.1		3.07	6.34	4.72	0.72	0.69	T	T	0.0498	1	0.0285	0.0601	T			chr3	-	NonCoding	193645401	193669040

## Sheet: DEG
ID	Gene Symbol	Fold Change	H69_INS Avg (log2)	H69_CT Avg (log2)	H69_INS Standard Deviation	H69_CT Standard Deviation	H69_INS Expressed	H69_CT Expressed	P-val	FDR P-val	Overall F-Test	Overall FDR F-Test	Expressed in Both Conditions	Public Gene IDs	Description	Chromosome	Strand	Group	Start	Stop
TC0100016067.hg.1	OR10T2	-2.5	4.04	5.36	0.55	0.43	F	T	0.036	1	0.1528	0.2375	F	NM_001004475; ENST00000334438; OTTHUMT00000046371; uc010pih.2	olfactory receptor, family 10, subfamily T, member 2	chr1	-	Coding	158398522	158399466
TC0400009064.hg.1	FGB	-2	3.96	4.96	0.51	0.24	F	T	0.0359	1	0.0359	0.0729	F	NM_001184741; NM_005141; ENST00000302068; ENST00000425838; ENST00000473984; ENST00000497097; ENST00000498375; ENST00000502545; ENST00000509493; BC106760; BC107766; OTTHUMT00000317595; OTTHUMT00000317596; OTTHUMT00000317597; OTTHUMT00000317598; OTTHUMT00000317599; OTTHUMT00000365255; OTTHUMT00000365256	fibrinogen beta chain	chr4	+	Multiple_Complex	154562956	154572763
TC1400009705.hg.1	PGF	-2.05	9.32	10.36	0.32	0.31	T	T	0.0187	1	9.46e-12	3.19e-10	T	NM_001207012; NM_001293643; NM_002632; ENST00000238607; ENST00000405431; ENST00000553716; ENST00000555234; ENST00000555253; ENST00000555567; ENST00000556939; ENST00000557748; BC001422; BC007255; BC007789; OTTHUMT00000413744; OTTHUMT00000413745; OTTHUMT00000413746; OTTHUMT00000413747; OTTHUMT00000413748; OTTHUMT00000413749; OTTHUMT00000414063; OTTHUMT00000414064	placental growth factor	chr14	-	Multiple_Complex	74941830	74955784
TC1100008653.hg.1	CCDC83	-2.12	4.59	5.68	0.32	0.08	T	T	0.0251	1	0.0207	0.046	T	NM_001286159; NM_173556; ENST00000280245; ENST00000342404; ENST00000526729; ENST00000529676; BC040280; OTTHUMT00000392214; OTTHUMT00000392215; OTTHUMT00000392216; OTTHUMT00000392217	coiled-coil domain containing 83	chr11	+	Multiple_Complex	85855101	85920021
TC0100013872.hg.1	EDN2	-2.23	6.88	8.04	0.37	0.5	T	T	0.035	1	1.89e-12	7.88e-11	T	NM_001302269; NM_001956; NR_126098; ENST00000372587; ENST00000460255; ENST00000467046; ENST00000467872; ENST00000490783; BC034393; OTTHUMT00000016983; OTTHUMT00000016984; OTTHUMT00000016985; OTTHUMT00000016986; OTTHUMT00000016987	endothelin 2	chr1	-	Multiple_Complex	41478775	41484683
TC0500011347.hg.1	HAPLN1	2.07	6.47	5.43	0.58	0.32	T	T	0.0462	1	0.0543	0.1027	T	NM_001884; ENST00000274341; ENST00000503117; ENST00000504713; ENST00000508307; ENST00000510978; ENST00000514416; ENST00000515590; BC057808; OTTHUMT00000239256; OTTHUMT00000369777; OTTHUMT00000369778; OTTHUMT00000369779; OTTHUMT00000369780; OTTHUMT00000369781; OTTHUMT00000369782	hyaluronan and proteoglycan link protein 1	chr5	-	Multiple_Complex	83637805	83721613
TC0600012434.hg.1	ME1	-2.05	4.86	5.9	0.15	0.44	T	T	0.0005	1	1.36e-19	1.34e-16	T	NM_002395; ENST00000369705; BC025246; OTTHUMT00000041350	malic enzyme 1, NADP(+)-dependent, cytosolic	chr6	-	Multiple_Complex	83210389	83431219
TC0500009544.hg.1	MSX2	-2.39	11.86	13.11	0.84	0.39	T	T	0.0073	1	8.89e-13	4.06e-11	T	NM_002449; ENST00000239243; ENST00000507785; BC015509; OTTHUMT00000252981; OTTHUMT00000371790	msh homeobox 2	chr5	+	Coding	174724533	174730899
TC1700011074.hg.1	DLX3	-2.2	9.15	10.29	0.4	0.11	T	T	0.0002	1	2.3e-18	9.98e-16	T	NM_005220; ENST00000434704; ENST00000512495; BC012361; BC028970; OTTHUMT00000366307; OTTHUMT00000366308; uc002ipy.3	distal-less homeobox 3	chr17	-	Coding	49990005	49995224
TC1500007619.hg.1	SMAD6	-4.09	9.67	11.7	0.59	0.46	T	T	0.0116	1	0.0017	0.0056	T	NM_005585; NR_027654; ENST00000288840; ENST00000557916; ENST00000558937; ENST00000559931; ENST00000612349; BC012986; OTTHUMT00000256953; OTTHUMT00000417451; OTTHUMT00000417452; OTTHUMT00000417453; OTTHUMT00000474051	SMAD family member 6	chr15	+	Multiple_Complex	66702228	66782848
TC0700012448.hg.1	RNF133	-2.34	5.23	6.45	0.59	0.37	T	T	0.0186	1	2.01e-05	0.0001	T	NM_139175; ENST00000340112; BC022038; OTTHUMT00000347413	ring finger protein 133	chr7	-	Coding	122697712	122699156
