# Supplementary material for: Assessing the epithelial-to-mesenchymal plasticity in a small cell lung carcinoma (SCLC) and lung fibroblasts co-culture model
Source: Front Mol Biosci. 2023 Mar 3;10:1096326. doi: 10.3389/fmolb.2023.1096326 (PMC10022497; doi:10.3389/fmolb.2023.1096326)
Supplement: Supplementary file 7 [file Table9.XLSX]

## Sheet: PPI nodes and edges
#node1	node2	node1_string_id	node2_string_id	neighborhood_on_chromosome	gene_fusion	phylogenetic_cooccurrence	homology	coexpression	experimentally_determined_interaction	database_annotated	automated_textmining	combined_score
ACO1	EPAS1	9606.ENSP00000309477	9606.ENSP00000263734	0	0	0	0	0	0	0	0.766	0.766
ACTA2	VCL	9606.ENSP00000402373	9606.ENSP00000211998	0	0	0	0	0.063	0.077	0.6	0.524	0.813
ACTA2	TGFB1	9606.ENSP00000402373	9606.ENSP00000221930	0	0	0	0	0	0	0	0.794	0.794
ACTA2	COL1A1	9606.ENSP00000402373	9606.ENSP00000225964	0	0	0	0	0.228	0	0	0.767	0.813
ACTA2	CNN1	9606.ENSP00000402373	9606.ENSP00000252456	0	0	0	0	0.276	0.179	0	0.729	0.825
ACTA2	CNN2	9606.ENSP00000402373	9606.ENSP00000263097	0	0	0	0	0.067	0.673	0	0.369	0.791
ACTA2	MYL9	9606.ENSP00000402373	9606.ENSP00000279022	0	0	0	0	0.361	0.153	0.6	0.567	0.893
ACTA2	FBN1	9606.ENSP00000402373	9606.ENSP00000325527	0	0	0	0	0.12	0.077	0	0.681	0.718
ACTA2	TPM4	9606.ENSP00000402373	9606.ENSP00000345230	0	0	0	0	0.109	0.259	0.6	0.514	0.854
ACTA2	FN1	9606.ENSP00000402373	9606.ENSP00000346839	0	0	0	0	0.097	0	0	0.751	0.766
ACTA2	TPM1	9606.ENSP00000402373	9606.ENSP00000351022	0	0	0	0	0.141	0.436	0.6	0.593	0.91
ACTA2	MYLK	9606.ENSP00000402373	9606.ENSP00000353452	0	0	0	0	0.261	0.161	0.65	0.669	0.918
ACTA2	CALD1	9606.ENSP00000402373	9606.ENSP00000354826	0	0	0	0	0.139	0	0.6	0.711	0.892
ACTA2	CTGF	9606.ENSP00000402373	9606.ENSP00000356954	0	0	0	0	0.099	0	0	0.728	0.744
ACTA2	TPM2	9606.ENSP00000402373	9606.ENSP00000367542	0	0	0	0	0.173	0.259	0.6	0.593	0.886
ACTA2	ACTG2	9606.ENSP00000402373	9606.ENSP00000386857	0	0	0	0.987	0.351	0.8	0.9	0.536	0.985
ACTA2	TAGLN	9606.ENSP00000402373	9606.ENSP00000432282	0	0	0	0	0.416	0.179	0	0.76	0.875
ACTG2	VCL	9606.ENSP00000386857	9606.ENSP00000211998	0	0	0	0	0.063	0.077	0.6	0.524	0.813
ACTG2	CNN1	9606.ENSP00000386857	9606.ENSP00000252456	0	0	0	0	0.789	0.179	0	0.588	0.922
ACTG2	MYL9	9606.ENSP00000386857	9606.ENSP00000279022	0	0	0	0	0.281	0.153	0.6	0.522	0.868
ACTG2	TPM4	9606.ENSP00000386857	9606.ENSP00000345230	0	0	0	0	0.109	0.259	0.6	0.593	0.878
ACTG2	TPM1	9606.ENSP00000386857	9606.ENSP00000351022	0	0	0	0	0.152	0.259	0.6	0.559	0.874
ACTG2	MYLK	9606.ENSP00000386857	9606.ENSP00000353452	0	0	0	0	0.181	0.161	0.65	0.551	0.877
ACTG2	CALD1	9606.ENSP00000386857	9606.ENSP00000354826	0	0	0	0	0.107	0	0.6	0.558	0.828
ACTG2	TPM2	9606.ENSP00000386857	9606.ENSP00000367542	0	0	0	0	0.196	0.259	0.6	0.599	0.891
ACTG2	TAGLN	9606.ENSP00000386857	9606.ENSP00000432282	0	0	0	0	0.335	0.179	0	0.55	0.733
ADAMTS1	THBS1	9606.ENSP00000284984	9606.ENSP00000260356	0	0	0	0.545	0.096	0.074	0.9	0.634	0.934
ADAMTS1	VCAN	9606.ENSP00000284984	9606.ENSP00000265077	0	0	0	0	0.072	0.213	0	0.69	0.754
ADAMTS1	TIMP3	9606.ENSP00000284984	9606.ENSP00000266085	0	0	0	0	0.167	0	0	0.724	0.76
ADAMTS1	SEMA5A	9606.ENSP00000284984	9606.ENSP00000371936	0	0	0	0.543	0.076	0	0.9	0.181	0.91
ADAMTS1	ADAMTS12	9606.ENSP00000284984	9606.ENSP00000422554	0	0	0	0.791	0.117	0	0.9	0.653	0.92
ADAMTS1	THBS2	9606.ENSP00000284984	9606.ENSP00000355751	0	0	0	0.542	0.145	0.074	0.9	0.436	0.93
ADAMTS12	THBS1	9606.ENSP00000422554	9606.ENSP00000260356	0	0	0	0.544	0.118	0.123	0.9	0.622	0.939
ADAMTS12	THBS2	9606.ENSP00000422554	9606.ENSP00000355751	0	0	0	0.542	0.161	0.123	0.9	0.209	0.926
ADAMTS12	SEMA5A	9606.ENSP00000422554	9606.ENSP00000371936	0	0	0	0.543	0.109	0	0.9	0	0.907
AHR	EGR1	9606.ENSP00000242057	9606.ENSP00000239938	0	0	0	0	0.062	0.056	0	0.838	0.844
AHR	CAV1	9606.ENSP00000242057	9606.ENSP00000339191	0	0	0	0	0.064	0	0	0.884	0.888
AHR	STAT1	9606.ENSP00000242057	9606.ENSP00000354394	0	0	0	0	0.062	0.182	0	0.988	0.99
AKAP12	EGFR	9606.ENSP00000384537	9606.ENSP00000275493	0	0	0	0	0.647	0.266	0	0.208	0.776
AKAP12	PTRF	9606.ENSP00000384537	9606.ENSP00000349541	0	0	0	0	0.855	0	0	0.047	0.855
AKAP12	FHL2	9606.ENSP00000384537	9606.ENSP00000386665	0	0	0	0	0.708	0.056	0	0.051	0.715
ANGPT1	MMP2	9606.ENSP00000428340	9606.ENSP00000219070	0	0	0	0	0.085	0.07	0.9	0.504	0.952
ANGPT1	PDGFRA	9606.ENSP00000428340	9606.ENSP00000257290	0	0	0	0	0.07	0.135	0.6	0.31	0.748
ANGPT1	FGF2	9606.ENSP00000428340	9606.ENSP00000264498	0	0	0	0	0.062	0	0	0.748	0.754
ANGPT1	EGFR	9606.ENSP00000428340	9606.ENSP00000275493	0	0	0	0	0.049	0	0.6	0.369	0.739
ANGPT1	ITGA5	9606.ENSP00000428340	9606.ENSP00000293379	0	0	0	0	0	0.225	0.9	0.233	0.935
ANGPT1	FN1	9606.ENSP00000428340	9606.ENSP00000346839	0	0	0	0	0.061	0.121	0.9	0.639	0.966
ANGPT1	ITGB1	9606.ENSP00000428340	9606.ENSP00000379350	0	0	0	0	0	0.056	0.9	0.468	0.945
ANGPT1	SHC1	9606.ENSP00000428340	9606.ENSP00000401303	0	0	0	0	0	0.063	0.9	0.313	0.93
ANPEP	NT5E	9606.ENSP00000300060	9606.ENSP00000257770	0	0	0	0	0.118	0	0	0.821	0.836
ANPEP	THY1	9606.ENSP00000300060	9606.ENSP00000284240	0	0	0	0	0	0	0	0.808	0.808
ANPEP	ITGB1	9606.ENSP00000300060	9606.ENSP00000379350	0	0	0	0	0.064	0	0	0.802	0.807
ANPEP	CD44	9606.ENSP00000300060	9606.ENSP00000398632	0	0	0	0	0.135	0	0	0.803	0.822
ANPEP	ENG	9606.ENSP00000300060	9606.ENSP00000362299	0	0	0	0	0.213	0	0	0.803	0.838
ANXA5	VCL	9606.ENSP00000296511	9606.ENSP00000211998	0	0	0	0	0.097	0	0.9	0.47	0.947
ANXA5	CCND1	9606.ENSP00000296511	9606.ENSP00000227507	0	0	0	0	0.087	0.06	0	0.806	0.819
ANXA5	EGFR	9606.ENSP00000296511	9606.ENSP00000275493	0	0	0	0	0.065	0	0	0.727	0.733
ANXA5	CD9	9606.ENSP00000296511	9606.ENSP00000371958	0	0	0	0	0.101	0	0	0.69	0.709
ANXA5	CD44	9606.ENSP00000296511	9606.ENSP00000398632	0	0	0	0	0.096	0	0	0.707	0.724
ANXA6	LRP1	9606.ENSP00000346550	9606.ENSP00000243077	0	0	0	0	0.072	0	0	0.897	0.9
ANXA6	CD9	9606.ENSP00000346550	9606.ENSP00000371958	0	0	0	0	0	0.27	0	0.707	0.776
ASCL1	HES1	9606.ENSP00000266744	9606.ENSP00000232424	0	0	0	0	0	0.369	0	0.697	0.801
ASCL1	EGR1	9606.ENSP00000266744	9606.ENSP00000239938	0	0	0	0	0	0.145	0.65	0.212	0.743
ASCL1	REST	9606.ENSP00000266744	9606.ENSP00000311816	0	0	0	0	0	0.066	0.65	0.423	0.794
AXL	EGFR	9606.ENSP00000301178	9606.ENSP00000275493	0	0	0	0.604	0.161	0.675	0	0.972	0.825
AXL	SHC1	9606.ENSP00000301178	9606.ENSP00000401303	0	0	0	0	0.069	0.317	0.8	0.27	0.894
AXL	GAS6	9606.ENSP00000301178	9606.ENSP00000331831	0	0	0	0	0.085	0.937	0.8	0.992	0.999
BDKRB1	GNG12	9606.ENSP00000216629	9606.ENSP00000360021	0	0	0	0	0	0	0.8	0	0.8
BGN	TGFB1	9606.ENSP00000327336	9606.ENSP00000221930	0	0	0	0	0.062	0.47	0.6	0.751	0.944
BGN	COL1A1	9606.ENSP00000327336	9606.ENSP00000225964	0	0	0	0	0.468	0.241	0	0.652	0.847
BGN	SPARC	9606.ENSP00000327336	9606.ENSP00000231061	0	0	0	0	0.355	0	0	0.624	0.747
BGN	VCAN	9606.ENSP00000327336	9606.ENSP00000265077	0	0	0	0	0.085	0.07	0.3	0.861	0.906
BGN	COL1A2	9606.ENSP00000327336	9606.ENSP00000297268	0	0	0	0	0.623	0.241	0	0.596	0.874
BGN	DSEL	9606.ENSP00000327336	9606.ENSP00000310565	0	0	0	0	0.088	0	0.9	0.196	0.92
BGN	FBN1	9606.ENSP00000327336	9606.ENSP00000325527	0	0	0	0	0.267	0.064	0	0.61	0.709
BGN	COL5A1	9606.ENSP00000327336	9606.ENSP00000360882	0	0	0	0	0.447	0.076	0	0.521	0.734
BGN	COL6A1	9606.ENSP00000327336	9606.ENSP00000355180	0	0	0	0	0.438	0.076	0	0.54	0.74
BGN	CD44	9606.ENSP00000327336	9606.ENSP00000398632	0	0	0	0	0.062	0	0	0.794	0.798
BGN	FN1	9606.ENSP00000327336	9606.ENSP00000346839	0	0	0	0	0.391	0	0	0.724	0.825
BGN	TLR4	9606.ENSP00000327336	9606.ENSP00000363089	0	0	0	0	0	0.289	0.9	0.938	0.995
C1S	SERPING1	9606.ENSP00000385035	9606.ENSP00000278407	0	0	0	0	0.445	0.507	0.8	0.988	0.999
C1S	CFH	9606.ENSP00000385035	9606.ENSP00000356399	0	0	0	0	0.249	0	0	0.639	0.717
C1S	SERPINE2	9606.ENSP00000385035	9606.ENSP00000415786	0	0	0	0	0	0.12	0	0.702	0.727
C2CD4A	UBE2E2	9606.ENSP00000347712	9606.ENSP00000379931	0	0	0	0	0	0	0	0.7	0.7
CALD1	VCL	9606.ENSP00000354826	9606.ENSP00000211998	0	0	0	0	0.114	0	0.6	0.561	0.83
CALD1	CNN2	9606.ENSP00000354826	9606.ENSP00000263097	0	0	0	0	0.065	0	0	0.715	0.722
CALD1	MYL9	9606.ENSP00000354826	9606.ENSP00000279022	0	0	0	0	0.322	0	0.6	0.565	0.871
CALD1	TPM4	9606.ENSP00000354826	9606.ENSP00000345230	0	0	0	0	0.116	0	0.6	0.466	0.794
CALD1	TPM1	9606.ENSP00000354826	9606.ENSP00000351022	0	0	0	0	0.231	0	0.6	0.531	0.843
CALD1	MYLK	9606.ENSP00000354826	9606.ENSP00000353452	0	0	0	0	0.229	0	0.65	0.72	0.918
CALD1	TAGLN	9606.ENSP00000354826	9606.ENSP00000432282	0	0	0	0	0.203	0	0	0.712	0.761
CALD1	TPM2	9606.ENSP00000354826	9606.ENSP00000367542	0	0	0	0	0.231	0	0.6	0.509	0.836
CAPN2	ITGB1	9606.ENSP00000295006	9606.ENSP00000379350	0	0	0	0	0.097	0.103	0.9	0.205	0.927
CAV1	TGFB1	9606.ENSP00000339191	9606.ENSP00000221930	0	0	0	0	0	0	0.9	0.357	0.933
CAV1	CAV2	9606.ENSP00000339191	9606.ENSP00000222693	0	0	0	0.858	0.82	0.897	0.9	0.994	0.998
CAV1	PDGFRA	9606.ENSP00000339191	9606.ENSP00000257290	0	0	0	0	0.096	0.341	0.9	0.23	0.948
CAV1	SMURF2	9606.ENSP00000339191	9606.ENSP00000262435	0	0	0	0	0	0	0.9	0.289	0.925
CAV1	EGFR	9606.ENSP00000339191	9606.ENSP00000275493	0	0	0	0	0.335	0.881	0.9	0.988	0.999
CAV1	CD109	9606.ENSP00000339191	9606.ENSP00000287097	0	0	0	0	0.143	0	0	0.705	0.737
CAV1	MMP14	9606.ENSP00000339191	9606.ENSP00000308208	0	0	0	0	0.214	0.27	0	0.921	0.951
CAV1	FN1	9606.ENSP00000339191	9606.ENSP00000346839	0	0	0	0	0.286	0	0	0.728	0.797
CAV1	FAS	9606.ENSP00000339191	9606.ENSP00000347979	0	0	0	0	0.062	0.486	0	0.7	0.842
CAV1	IFITM1	9606.ENSP00000339191	9606.ENSP00000386187	0	0	0	0	0	0	0	0.848	0.848
CAV1	ENG	9606.ENSP00000339191	9606.ENSP00000362299	0	0	0	0	0.088	0	0.9	0.354	0.936
CAV1	IGFBP3	9606.ENSP00000339191	9606.ENSP00000370473	0	0	0	0	0.3	0.213	0	0.912	0.947
CAV1	TGFBR2	9606.ENSP00000339191	9606.ENSP00000351905	0	0	0	0	0.125	0.282	0.9	0.336	0.952
CAV1	SHC1	9606.ENSP00000339191	9606.ENSP00000401303	0	0	0	0	0.097	0	0.9	0.767	0.977
CAV1	ITGB1	9606.ENSP00000339191	9606.ENSP00000379350	0	0	0	0	0.132	0	0.9	0.879	0.988
CAV1	TLR4	9606.ENSP00000339191	9606.ENSP00000363089	0	0	0	0	0.062	0.27	0	0.986	0.99
CAV1	PTRF	9606.ENSP00000339191	9606.ENSP00000349541	0	0	0	0	0.367	0.732	0	0.984	0.997
CAV2	PTRF	9606.ENSP00000222693	9606.ENSP00000349541	0	0	0	0	0.165	0.094	0	0.762	0.805
CAV2	EGFR	9606.ENSP00000222693	9606.ENSP00000275493	0	0	0	0	0.138	0.803	0.8	0.325	0.974
CCL2	TIMP1	9606.ENSP00000225831	9606.ENSP00000218388	0	0	0	0	0.155	0	0	0.71	0.745
CCL2	MMP2	9606.ENSP00000225831	9606.ENSP00000219070	0	0	0	0	0.155	0	0	0.667	0.706
CCL2	SERPINE1	9606.ENSP00000225831	9606.ENSP00000223095	0	0	0	0	0.122	0	0	0.74	0.762
CCL2	MMP1	9606.ENSP00000225831	9606.ENSP00000322788	0	0	0	0	0.109	0.213	0	0.614	0.705
CCL2	FN1	9606.ENSP00000225831	9606.ENSP00000346839	0	0	0	0	0.098	0	0	0.688	0.707
CCL2	CD68	9606.ENSP00000225831	9606.ENSP00000250092	0	0	0	0	0.091	0	0	0.788	0.799
CCL2	TLR4	9606.ENSP00000225831	9606.ENSP00000363089	0	0	0	0	0.097	0	0	0.818	0.829
CCL2	IL6	9606.ENSP00000225831	9606.ENSP00000385675	0	0	0	0	0.267	0	0.9	0.93	0.994
CCND1	MMP2	9606.ENSP00000227507	9606.ENSP00000219070	0	0	0	0	0.139	0	0	0.693	0.725
CCND1	RUNX1	9606.ENSP00000227507	9606.ENSP00000300305	0	0	0	0	0	0.213	0.6	0.186	0.721
CCND1	CDK14	9606.ENSP00000227507	9606.ENSP00000369390	0	0	0	0	0.053	0.248	0.72	0.291	0.839
CCND1	EGFR	9606.ENSP00000227507	9606.ENSP00000275493	0	0	0	0	0.2	0.109	0	0.825	0.864
CCND1	YBX3	9606.ENSP00000227507	9606.ENSP00000228251	0	0	0	0	0.062	0	0.8	0.42	0.881
CCND1	STAT1	9606.ENSP00000227507	9606.ENSP00000354394	0	0	0	0	0.049	0.139	0	0.882	0.895
CCND1	ZEB1	9606.ENSP00000227507	9606.ENSP00000354487	0	0	0	0	0	0	0.9	0.61	0.959
CD44	TIMP1	9606.ENSP00000398632	9606.ENSP00000218388	0	0	0	0	0.158	0	0	0.952	0.958
CD44	MMP2	9606.ENSP00000398632	9606.ENSP00000219070	0	0	0	0	0.068	0	0.6	0.698	0.877
CD44	TGFB1	9606.ENSP00000398632	9606.ENSP00000221930	0	0	0	0	0.099	0	0	0.8	0.812
CD44	COL1A1	9606.ENSP00000398632	9606.ENSP00000225964	0	0	0	0	0.085	0.213	0.6	0.478	0.829
CD44	SRGN	9606.ENSP00000398632	9606.ENSP00000242465	0	0	0	0	0.145	0.213	0	0.981	0.986
CD44	NT5E	9606.ENSP00000398632	9606.ENSP00000257770	0	0	0	0	0.177	0	0	0.887	0.903
CD44	FGF2	9606.ENSP00000398632	9606.ENSP00000264498	0	0	0	0	0.062	0.48	0	0.988	0.994
CD44	VCAN	9606.ENSP00000398632	9606.ENSP00000265077	0	0	0	0	0.062	0.409	0	0.988	0.993
CD44	EGFR	9606.ENSP00000398632	9606.ENSP00000275493	0	0	0	0	0.099	0.753	0	0.989	0.997
CD44	THY1	9606.ENSP00000398632	9606.ENSP00000284240	0	0	0	0	0	0	0	0.894	0.894
CD44	COL1A2	9606.ENSP00000398632	9606.ENSP00000297268	0	0	0	0	0.062	0.213	0.6	0.317	0.771
CD44	IL7R	9606.ENSP00000398632	9606.ENSP00000306157	0	0	0	0	0.077	0	0	0.743	0.753
CD44	HAS2	9606.ENSP00000398632	9606.ENSP00000306991	0	0	0	0	0.062	0	0	0.751	0.757
CD44	MMP14	9606.ENSP00000398632	9606.ENSP00000308208	0	0	0	0	0.111	0	0	0.988	0.989
CD44	FN1	9606.ENSP00000398632	9606.ENSP00000346839	0	0	0	0	0.062	0.27	0.8	0.989	0.998
CD44	MSN	9606.ENSP00000398632	9606.ENSP00000353408	0	0	0	0	0.184	0.563	0	0.988	0.995
CD44	ZEB1	9606.ENSP00000398632	9606.ENSP00000354487	0	0	0	0	0	0	0	0.713	0.713
CD44	CFH	9606.ENSP00000398632	9606.ENSP00000356399	0	0	0	0	0.097	0	0	0.699	0.716
CD44	ENG	9606.ENSP00000398632	9606.ENSP00000362299	0	0	0	0	0.109	0	0	0.883	0.892
CD44	TLR4	9606.ENSP00000398632	9606.ENSP00000363089	0	0	0	0	0.095	0	0	0.988	0.989
CD44	CD9	9606.ENSP00000398632	9606.ENSP00000371958	0	0	0	0	0.083	0.486	0	0.784	0.889
CD44	ITGB1	9606.ENSP00000398632	9606.ENSP00000379350	0	0	0	0	0.096	0.273	0	0.889	0.92
CD44	IL6	9606.ENSP00000398632	9606.ENSP00000385675	0	0	0	0	0.088	0	0	0.734	0.748
CD68	IL6	9606.ENSP00000250092	9606.ENSP00000385675	0	0	0	0	0.071	0	0	0.801	0.807
CD9	ITGA3	9606.ENSP00000371958	9606.ENSP00000007722	0	0	0	0	0.082	0.68	0	0.919	0.974
CD9	ITGA5	9606.ENSP00000371958	9606.ENSP00000293379	0	0	0	0	0	0.495	0	0.546	0.761
CD9	CLDN1	9606.ENSP00000371958	9606.ENSP00000295522	0	0	0	0	0.07	0	0	0.759	0.767
CD9	MMP14	9606.ENSP00000371958	9606.ENSP00000308208	0	0	0	0	0.107	0.27	0	0.679	0.773
CD9	FN1	9606.ENSP00000371958	9606.ENSP00000346839	0	0	0	0	0.069	0	0	0.77	0.777
CD9	ITGB1	9606.ENSP00000371958	9606.ENSP00000379350	0	0	0	0	0.086	0.875	0.9	0.935	0.999
CDH11	COL1A1	9606.ENSP00000268603	9606.ENSP00000225964	0	0	0	0	0.534	0.056	0	0.414	0.72
CDH11	COL5A2	9606.ENSP00000268603	9606.ENSP00000364000	0	0	0	0	0.627	0.056	0	0.335	0.745
CDH11	COL1A2	9606.ENSP00000268603	9606.ENSP00000297268	0	0	0	0	0.687	0.056	0	0.371	0.798
CFH	HTRA1	9606.ENSP00000356399	9606.ENSP00000357980	0	0	0	0	0.102	0	0	0.714	0.733
CFH	EFEMP1	9606.ENSP00000356399	9606.ENSP00000378058	0	0	0	0	0.123	0	0	0.716	0.741
CLMP	TFPI	9606.ENSP00000405577	9606.ENSP00000233156	0	0	0	0	0.049	0	0	0.768	0.769
CNN1	TPM1	9606.ENSP00000252456	9606.ENSP00000351022	0	0	0	0	0.174	0.487	0	0.434	0.739
CNN2	TPM1	9606.ENSP00000263097	9606.ENSP00000351022	0	0	0	0	0.128	0.618	0	0.411	0.786
COL11A1	COL1A1	9606.ENSP00000359114	9606.ENSP00000225964	0	0	0.43	0.852	0.27	0	0.72	0.669	0.819
COL11A1	LUM	9606.ENSP00000359114	9606.ENSP00000266718	0	0	0	0	0.122	0.189	0.9	0.333	0.946
COL11A1	ITGA2	9606.ENSP00000359114	9606.ENSP00000296585	0	0	0	0	0	0	0.9	0.48	0.945
COL11A1	COL1A2	9606.ENSP00000359114	9606.ENSP00000297268	0	0	0.435	0.847	0.343	0.248	0.9	0.617	0.954
COL11A1	COL6A2	9606.ENSP00000359114	9606.ENSP00000300527	0	0	0	0.61	0.168	0.403	0.3	0.589	0.706
COL11A1	DDR2	9606.ENSP00000359114	9606.ENSP00000356899	0	0	0	0	0.11	0	0	0.721	0.742
COL11A1	COL5A1	9606.ENSP00000359114	9606.ENSP00000360882	0	0	0.439	0.976	0.135	0	0.72	0.723	0.754
COL11A1	SERPINH1	9606.ENSP00000359114	9606.ENSP00000434412	0	0	0	0	0.1	0.236	0.6	0.302	0.782
COL11A1	COL5A2	9606.ENSP00000359114	9606.ENSP00000364000	0	0	0.434	0.846	0.415	0.236	0.72	0.737	0.886
COL11A1	P4HA2	9606.ENSP00000359114	9606.ENSP00000384999	0	0	0	0	0.062	0	0.9	0.219	0.92
COL11A1	ITGB1	9606.ENSP00000359114	9606.ENSP00000379350	0	0	0	0	0.062	0.103	0.9	0.349	0.937
COL12A1	COL1A1	9606.ENSP00000325146	9606.ENSP00000225964	0	0	0	0.557	0.462	0.169	0.3	0.673	0.759
COL12A1	COL6A2	9606.ENSP00000325146	9606.ENSP00000300527	0	0	0	0.591	0.287	0.349	0.3	0.681	0.743
COL12A1	COL5A1	9606.ENSP00000325146	9606.ENSP00000360882	0	0	0	0.553	0.349	0.243	0.3	0.733	0.746
COL12A1	SERPINH1	9606.ENSP00000325146	9606.ENSP00000434412	0	0	0	0	0.23	0.059	0.6	0.338	0.782
COL12A1	COL5A2	9606.ENSP00000325146	9606.ENSP00000364000	0	0	0	0.553	0.563	0.169	0.3	0.693	0.807
COL12A1	P4HA2	9606.ENSP00000325146	9606.ENSP00000384999	0	0	0	0	0.149	0	0.9	0.193	0.925
COL1A1	ITGA3	9606.ENSP00000225964	9606.ENSP00000007722	0	0	0	0	0.119	0	0.6	0.366	0.757
COL1A1	DCN	9606.ENSP00000225964	9606.ENSP00000052754	0	0	0	0	0.864	0.241	0	0.636	0.959
COL1A1	TIMP1	9606.ENSP00000225964	9606.ENSP00000218388	0	0	0	0	0.145	0	0	0.716	0.747
COL1A1	MMP2	9606.ENSP00000225964	9606.ENSP00000219070	0	0	0	0	0.879	0.355	0	0.612	0.967
COL1A1	TGFB1	9606.ENSP00000225964	9606.ENSP00000221930	0	0	0	0	0.062	0.182	0	0.664	0.72
COL1A1	LEPREL1	9606.ENSP00000225964	9606.ENSP00000316881	0	0	0	0	0.065	0	0.6	0.264	0.7
COL1A1	ITGB5	9606.ENSP00000225964	9606.ENSP00000296181	0	0	0	0	0.134	0.061	0.6	0.335	0.754
COL1A1	LOX	9606.ENSP00000225964	9606.ENSP00000231004	0	0	0	0	0.409	0.192	0	0.632	0.809
COL1A1	CTGF	9606.ENSP00000225964	9606.ENSP00000356954	0	0	0	0	0.343	0	0	0.744	0.824
COL1A1	ITGA5	9606.ENSP00000225964	9606.ENSP00000293379	0	0	0	0	0.121	0.213	0.6	0.49	0.84
COL1A1	FBN1	9606.ENSP00000225964	9606.ENSP00000325527	0	0	0	0	0.601	0.135	0	0.621	0.858
COL1A1	COL6A3	9606.ENSP00000225964	9606.ENSP00000295550	0	0	0	0.574	0.768	0	0.3	0.702	0.88
COL1A1	SERPINH1	9606.ENSP00000225964	9606.ENSP00000434412	0	0	0	0	0.4	0.183	0.6	0.665	0.925
COL1A1	P4HA2	9606.ENSP00000225964	9606.ENSP00000384999	0	0	0	0	0.141	0.13	0.9	0.368	0.946
COL1A1	COL6A2	9606.ENSP00000225964	9606.ENSP00000300527	0	0	0	0.602	0.882	0.178	0.3	0.742	0.948
COL1A1	FN1	9606.ENSP00000225964	9606.ENSP00000346839	0	0	0	0	0.356	0.701	0	0.757	0.949
COL1A1	COL5A1	9606.ENSP00000225964	9606.ENSP00000360882	0	0	0.42	0.85	0.779	0.192	0.72	0.82	0.955
COL1A1	COL6A1	9606.ENSP00000225964	9606.ENSP00000355180	0	0	0	0.596	0.914	0	0.3	0.735	0.956
COL1A1	ITGA2	9606.ENSP00000225964	9606.ENSP00000296585	0	0	0	0	0.069	0.463	0.9	0.402	0.966
COL1A1	ITGB1	9606.ENSP00000225964	9606.ENSP00000379350	0	0	0	0	0.097	0.317	0.9	0.604	0.972
COL1A1	LUM	9606.ENSP00000225964	9606.ENSP00000266718	0	0	0	0	0.764	0.379	0.72	0.58	0.98
COL1A1	COL5A2	9606.ENSP00000225964	9606.ENSP00000364000	0	0	0.444	0.949	0.94	0	0.72	0.796	0.983
COL1A1	SPARC	9606.ENSP00000225964	9606.ENSP00000231061	0	0	0	0	0.94	0.515	0	0.669	0.989
COL1A1	COL1A2	9606.ENSP00000225964	9606.ENSP00000297268	0	0	0.443	0.958	0.99	0.559	0.9	0.954	0.999
COL1A2	ITGA3	9606.ENSP00000297268	9606.ENSP00000007722	0	0	0	0	0.074	0	0.6	0.27	0.706
COL1A2	DCN	9606.ENSP00000297268	9606.ENSP00000052754	0	0	0	0	0.927	0.241	0	0.567	0.974
COL1A2	MMP2	9606.ENSP00000297268	9606.ENSP00000219070	0	0	0	0	0.824	0.397	0	0.559	0.949
COL1A2	LOX	9606.ENSP00000297268	9606.ENSP00000231004	0	0	0	0	0.378	0.192	0	0.53	0.743
COL1A2	SPARC	9606.ENSP00000297268	9606.ENSP00000231061	0	0	0	0	0.973	0.239	0	0.563	0.99
COL1A2	LUM	9606.ENSP00000297268	9606.ENSP00000266718	0	0	0	0	0.875	0.472	0.9	0.559	0.996
COL1A2	ITGA5	9606.ENSP00000297268	9606.ENSP00000293379	0	0	0	0	0.098	0	0.6	0.373	0.754
COL1A2	COL6A3	9606.ENSP00000297268	9606.ENSP00000295550	0	0	0	0.563	0.838	0	0.3	0.699	0.917
COL1A2	ITGB5	9606.ENSP00000297268	9606.ENSP00000296181	0	0	0	0	0.098	0.061	0.6	0.349	0.75
COL1A2	ITGA2	9606.ENSP00000297268	9606.ENSP00000296585	0	0	0	0	0.062	0.463	0.9	0.36	0.963
COL1A2	TGFBI	9606.ENSP00000297268	9606.ENSP00000416330	0	0	0	0	0.256	0.391	0	0.418	0.713
COL1A2	CTGF	9606.ENSP00000297268	9606.ENSP00000356954	0	0	0	0	0.285	0	0	0.687	0.767
COL1A2	COL6A2	9606.ENSP00000297268	9606.ENSP00000300527	0	0	0	0.581	0.62	0	0.3	0.691	0.801
COL1A2	THBS2	9606.ENSP00000297268	9606.ENSP00000355751	0	0	0	0	0.677	0.056	0	0.469	0.823
COL1A2	SERPINH1	9606.ENSP00000297268	9606.ENSP00000434412	0	0	0	0	0.271	0.059	0.6	0.668	0.896
COL1A2	FBN1	9606.ENSP00000297268	9606.ENSP00000325527	0	0	0	0	0.819	0.076	0	0.619	0.93
COL1A2	P4HA2	9606.ENSP00000297268	9606.ENSP00000384999	0	0	0	0	0.088	0	0.9	0.305	0.931
COL1A2	COL6A1	9606.ENSP00000297268	9606.ENSP00000355180	0	0	0	0.581	0.867	0	0.3	0.706	0.931
COL1A2	ITGB1	9606.ENSP00000297268	9606.ENSP00000379350	0	0	0	0	0.09	0.061	0.9	0.38	0.94
COL1A2	COL5A1	9606.ENSP00000297268	9606.ENSP00000360882	0	0	0.426	0.84	0.723	0.466	0.72	0.785	0.963
COL1A2	FN1	9606.ENSP00000297268	9606.ENSP00000346839	0	0	0	0	0.518	0.225	0.9	0.689	0.986
COL1A2	COL5A2	9606.ENSP00000297268	9606.ENSP00000364000	0	0	0.446	0.936	0.964	0.4	0.72	0.81	0.993
COL5A1	MMP2	9606.ENSP00000360882	9606.ENSP00000219070	0	0	0	0	0.555	0.541	0	0.391	0.865
COL5A1	SPARC	9606.ENSP00000360882	9606.ENSP00000231061	0	0	0	0	0.369	0.345	0	0.437	0.747
COL5A1	THBS1	9606.ENSP00000360882	9606.ENSP00000260356	0	0	0	0	0.132	0.47	0	0.424	0.712
COL5A1	LUM	9606.ENSP00000360882	9606.ENSP00000266718	0	0	0	0	0.381	0.189	0.72	0.522	0.923
COL5A1	COL6A3	9606.ENSP00000360882	9606.ENSP00000295550	0	0	0	0.561	0.488	0.192	0.3	0.675	0.776
COL5A1	COL6A2	9606.ENSP00000360882	9606.ENSP00000300527	0	0	0	0.624	0.832	0.367	0.3	0.701	0.94
COL5A1	FBN1	9606.ENSP00000360882	9606.ENSP00000325527	0	0	0	0	0.612	0.394	0	0.611	0.9
COL5A1	FN1	9606.ENSP00000360882	9606.ENSP00000346839	0	0	0	0	0.373	0.281	0	0.518	0.764
COL5A1	COL6A1	9606.ENSP00000360882	9606.ENSP00000355180	0	0	0	0.606	0.756	0.192	0.3	0.751	0.893
COL5A1	DDR2	9606.ENSP00000360882	9606.ENSP00000356899	0	0	0	0	0.281	0	0	0.74	0.805
COL5A1	SERPINH1	9606.ENSP00000360882	9606.ENSP00000434412	0	0	0	0	0.298	0.305	0.6	0.467	0.882
COL5A1	P4HA2	9606.ENSP00000360882	9606.ENSP00000384999	0	0	0	0	0.129	0	0.9	0.332	0.936
COL5A1	ITGB1	9606.ENSP00000360882	9606.ENSP00000379350	0	0	0	0	0.097	0.103	0.9	0.38	0.943
COL5A1	COL5A2	9606.ENSP00000360882	9606.ENSP00000364000	0	0	0.421	0.838	0.663	0.305	0.9	0.868	0.979
COL5A2	MMP2	9606.ENSP00000364000	9606.ENSP00000219070	0	0	0	0	0.42	0.398	0	0.367	0.76
COL5A2	SPARC	9606.ENSP00000364000	9606.ENSP00000231061	0	0	0	0	0.646	0.14	0	0.399	0.801
COL5A2	LUM	9606.ENSP00000364000	9606.ENSP00000266718	0	0	0	0	0.61	0.189	0.72	0.42	0.941
COL5A2	COL6A3	9606.ENSP00000364000	9606.ENSP00000295550	0	0	0	0.561	0.597	0	0.3	0.749	0.801
COL5A2	COL6A2	9606.ENSP00000364000	9606.ENSP00000300527	0	0	0	0.592	0.366	0.178	0.3	0.675	0.71
COL5A2	FBN1	9606.ENSP00000364000	9606.ENSP00000325527	0	0	0	0	0.646	0.135	0	0.61	0.87
COL5A2	COL6A1	9606.ENSP00000364000	9606.ENSP00000355180	0	0	0	0.591	0.517	0	0.3	0.686	0.744
COL5A2	SERPINH1	9606.ENSP00000364000	9606.ENSP00000434412	0	0	0	0	0.299	0.344	0.6	0.42	0.879
COL5A2	P4HA2	9606.ENSP00000364000	9606.ENSP00000384999	0	0	0	0	0.106	0	0.9	0.297	0.931
COL5A2	ITGB1	9606.ENSP00000364000	9606.ENSP00000379350	0	0	0	0	0.11	0.103	0.9	0.378	0.943
COL6A1	ITGA3	9606.ENSP00000355180	9606.ENSP00000007722	0	0	0	0	0.088	0	0.6	0.329	0.733
COL6A1	DCN	9606.ENSP00000355180	9606.ENSP00000052754	0	0	0	0	0.834	0.296	0.36	0.449	0.953
COL6A1	MMP2	9606.ENSP00000355180	9606.ENSP00000219070	0	0	0	0	0.785	0.145	0	0.326	0.865
COL6A1	SPARC	9606.ENSP00000355180	9606.ENSP00000231061	0	0	0	0	0.794	0.073	0	0.374	0.87
COL6A1	LUM	9606.ENSP00000355180	9606.ENSP00000266718	0	0	0	0	0.45	0.076	0	0.474	0.709
COL6A1	ITGA5	9606.ENSP00000355180	9606.ENSP00000293379	0	0	0	0	0.104	0	0.6	0.37	0.754
COL6A1	COL6A3	9606.ENSP00000355180	9606.ENSP00000295550	0	0	0	0.66	0.855	0	0.9	0.952	0.989
COL6A1	ITGB5	9606.ENSP00000355180	9606.ENSP00000296181	0	0	0	0	0.146	0.061	0.6	0.345	0.762
COL6A1	ITGA2	9606.ENSP00000355180	9606.ENSP00000296585	0	0	0	0	0.062	0	0.9	0.29	0.927
COL6A1	COL6A2	9606.ENSP00000355180	9606.ENSP00000300527	0	0	0	0.828	0.964	0	0.9	0.955	0.996
COL6A1	RRBP1	9606.ENSP00000355180	9606.ENSP00000367038	0	0	0	0	0.088	0	0	0.72	0.733
COL6A1	SERPINH1	9606.ENSP00000355180	9606.ENSP00000434412	0	0	0	0	0.259	0.059	0.6	0.309	0.781
COL6A1	THBS2	9606.ENSP00000355180	9606.ENSP00000355751	0	0	0	0	0.337	0.056	0.5	0.413	0.792
COL6A1	P4HA2	9606.ENSP00000355180	9606.ENSP00000384999	0	0	0	0	0.098	0	0.9	0.221	0.923
COL6A1	ITGB1	9606.ENSP00000355180	9606.ENSP00000379350	0	0	0	0	0.089	0.061	0.9	0.27	0.929
COL6A2	ITGA3	9606.ENSP00000300527	9606.ENSP00000007722	0	0	0	0	0.088	0	0.6	0.295	0.72
COL6A2	MMP2	9606.ENSP00000300527	9606.ENSP00000219070	0	0	0	0	0.601	0.151	0	0.262	0.728
COL6A2	THBS1	9606.ENSP00000300527	9606.ENSP00000260356	0	0	0	0	0.108	0.056	0.5	0.408	0.717
COL6A2	ITGA5	9606.ENSP00000300527	9606.ENSP00000293379	0	0	0	0	0.183	0	0.6	0.407	0.789
COL6A2	COL6A3	9606.ENSP00000300527	9606.ENSP00000295550	0	0	0	0.657	0.861	0	0.9	0.947	0.99
COL6A2	ITGB5	9606.ENSP00000300527	9606.ENSP00000296181	0	0	0	0	0.117	0.061	0.6	0.33	0.748
COL6A2	ITGA2	9606.ENSP00000300527	9606.ENSP00000296585	0	0	0	0	0.062	0	0.9	0.346	0.933
COL6A2	RRBP1	9606.ENSP00000300527	9606.ENSP00000367038	0	0	0	0	0.098	0	0	0.739	0.754
COL6A2	THBS2	9606.ENSP00000300527	9606.ENSP00000355751	0	0	0	0	0.324	0.056	0.5	0.394	0.781
COL6A2	SERPINH1	9606.ENSP00000300527	9606.ENSP00000434412	0	0	0	0	0.256	0.059	0.6	0.45	0.825
COL6A2	P4HA2	9606.ENSP00000300527	9606.ENSP00000384999	0	0	0	0	0.094	0	0.9	0.145	0.915
COL6A2	ITGB1	9606.ENSP00000300527	9606.ENSP00000379350	0	0	0	0	0.088	0.061	0.9	0.277	0.929
COL6A3	ITGA3	9606.ENSP00000295550	9606.ENSP00000007722	0	0	0	0	0.078	0	0.6	0.261	0.703
COL6A3	DCN	9606.ENSP00000295550	9606.ENSP00000052754	0	0	0	0	0.576	0.076	0.36	0.53	0.866
COL6A3	THBS1	9606.ENSP00000295550	9606.ENSP00000260356	0	0	0	0	0.174	0.056	0.5	0.332	0.705
COL6A3	LUM	9606.ENSP00000295550	9606.ENSP00000266718	0	0	0	0	0.585	0.076	0	0.558	0.816
COL6A3	ITGA5	9606.ENSP00000295550	9606.ENSP00000293379	0	0	0	0	0.096	0	0.6	0.326	0.735
COL6A3	ITGB5	9606.ENSP00000295550	9606.ENSP00000296181	0	0	0	0	0.089	0.061	0.6	0.252	0.71
COL6A3	SERPINH1	9606.ENSP00000295550	9606.ENSP00000434412	0	0	0	0	0.161	0.059	0.6	0.298	0.748
COL6A3	THBS2	9606.ENSP00000295550	9606.ENSP00000355751	0	0	0	0	0.248	0.056	0.5	0.462	0.783
COL6A3	ITGA2	9606.ENSP00000295550	9606.ENSP00000296585	0	0	0	0.542	0.062	0	0.9	0.333	0.915
COL6A3	P4HA2	9606.ENSP00000295550	9606.ENSP00000384999	0	0	0	0	0.086	0	0.9	0.175	0.918
COL6A3	ITGB1	9606.ENSP00000295550	9606.ENSP00000379350	0	0	0	0	0.089	0.061	0.9	0.451	0.946
COPZ2	KDELR3	9606.ENSP00000480707	9606.ENSP00000386918	0	0	0	0	0.193	0	0.6	0.431	0.8
CPA4	LXN	9606.ENSP00000222482	9606.ENSP00000264265	0	0	0	0	0.062	0.927	0	0.913	0.993
CSRP1	MYL9	9606.ENSP00000356275	9606.ENSP00000279022	0	0	0	0	0.656	0.139	0	0.386	0.802
CTGF	DCN	9606.ENSP00000356954	9606.ENSP00000052754	0	0	0	0	0.157	0	0	0.825	0.847
CTGF	TIMP1	9606.ENSP00000356954	9606.ENSP00000218388	0	0	0	0	0.097	0	0	0.707	0.724
CTGF	MMP2	9606.ENSP00000356954	9606.ENSP00000219070	0	0	0	0	0.261	0	0	0.677	0.752
CTGF	TGFB1	9606.ENSP00000356954	9606.ENSP00000221930	0	0	0	0	0.062	0.213	0.9	0.855	0.987
CTGF	SERPINE1	9606.ENSP00000356954	9606.ENSP00000223095	0	0	0	0	0.228	0	0	0.74	0.79
CTGF	LRP1	9606.ENSP00000356954	9606.ENSP00000243077	0	0	0	0	0.098	0.213	0	0.952	0.963
CTGF	THBS1	9606.ENSP00000356954	9606.ENSP00000260356	0	0	0	0	0.191	0	0	0.727	0.77
CTGF	FGF2	9606.ENSP00000356954	9606.ENSP00000264498	0	0	0	0	0.138	0	0	0.738	0.765
CTGF	EGFR	9606.ENSP00000356954	9606.ENSP00000275493	0	0	0	0	0.214	0.27	0	0.722	0.827
CTGF	IGFBP7	9606.ENSP00000356954	9606.ENSP00000295666	0	0	0	0	0.177	0	0	0.766	0.799
CTGF	FN1	9606.ENSP00000356954	9606.ENSP00000346839	0	0	0	0	0.309	0.312	0	0.986	0.993
CTGF	TGFBR2	9606.ENSP00000356954	9606.ENSP00000351905	0	0	0	0	0.079	0	0.9	0.656	0.965
CTGF	CYR61	9606.ENSP00000356954	9606.ENSP00000398736	0	0	0	0.931	0.814	0	0	0.893	0.825
CTGF	ITGB1	9606.ENSP00000356954	9606.ENSP00000379350	0	0	0	0	0.088	0	0	0.861	0.868
CTGF	YAP1	9606.ENSP00000356954	9606.ENSP00000478927	0	0	0	0	0.334	0.27	0.9	0.702	0.983
CTSB	S100A10	9606.ENSP00000345672	9606.ENSP00000357801	0	0	0	0	0.089	0.501	0	0.519	0.763
CYR61	SPARC	9606.ENSP00000398736	9606.ENSP00000231061	0	0	0	0	0.132	0	0	0.69	0.719
CYR61	IGFBP7	9606.ENSP00000398736	9606.ENSP00000295666	0	0	0	0	0.108	0	0	0.812	0.825
CYR61	ITGB5	9606.ENSP00000398736	9606.ENSP00000296181	0	0	0	0	0.152	0.27	0.9	0.705	0.979
CYR61	YAP1	9606.ENSP00000398736	9606.ENSP00000478927	0	0	0	0	0.366	0	0	0.669	0.781
DAB2	TGFB1	9606.ENSP00000313391	9606.ENSP00000221930	0	0	0	0	0.06	0	0.9	0.146	0.912
DAB2	ITGB1	9606.ENSP00000313391	9606.ENSP00000379350	0	0	0	0	0.089	0.182	0	0.771	0.815
DAB2	TGFBR2	9606.ENSP00000313391	9606.ENSP00000351905	0	0	0	0	0.118	0.358	0.9	0.412	0.962
DCBLD1	PTPLA	9606.ENSP00000296955	9606.ENSP00000355308	0	0	0	0	0	0	0	0.746	0.746
DCN	FGF2	9606.ENSP00000052754	9606.ENSP00000264498	0	0	0	0	0.081	0.297	0	0.682	0.777
DCN	TLR4	9606.ENSP00000052754	9606.ENSP00000363089	0	0	0	0.574	0.062	0.066	0.8	0.462	0.845
DCN	THBS1	9606.ENSP00000052754	9606.ENSP00000260356	0	0	0	0	0.089	0.225	0	0.811	0.855
DCN	SPARC	9606.ENSP00000052754	9606.ENSP00000231061	0	0	0	0	0.702	0	0	0.674	0.898
DCN	FBN1	9606.ENSP00000052754	9606.ENSP00000325527	0	0	0	0	0.397	0.231	0	0.808	0.903
DCN	VCAN	9606.ENSP00000052754	9606.ENSP00000265077	0	0	0	0	0.063	0.07	0.3	0.877	0.915
DCN	DSEL	9606.ENSP00000052754	9606.ENSP00000310565	0	0	0	0	0.085	0	0.9	0.241	0.924
DCN	LUM	9606.ENSP00000052754	9606.ENSP00000266718	0	0	0.445	0.736	0.914	0	0	0.95	0.942
DCN	YBX3	9606.ENSP00000052754	9606.ENSP00000228251	0	0	0	0	0	0	0	0.948	0.948
DCN	MMP14	9606.ENSP00000052754	9606.ENSP00000308208	0	0	0	0	0.1	0	0.9	0.501	0.951
DCN	LRP1	9606.ENSP00000052754	9606.ENSP00000243077	0	0	0	0	0.105	0.056	0	0.97	0.972
DCN	MMP2	9606.ENSP00000052754	9606.ENSP00000219070	0	0	0	0	0.791	0.213	0.9	0.558	0.991
DCN	FN1	9606.ENSP00000052754	9606.ENSP00000346839	0	0	0	0	0.157	0.462	0	0.983	0.992
DCN	TGFB1	9606.ENSP00000052754	9606.ENSP00000221930	0	0	0	0	0	0.867	0.8	0.89	0.996
DCN	EGFR	9606.ENSP00000052754	9606.ENSP00000275493	0	0	0	0	0.088	0.519	0.8	0.988	0.998
DKK1	SFRP1	9606.ENSP00000363081	9606.ENSP00000220772	0	0	0	0	0	0.121	0	0.82	0.835
DKK1	WNT5A	9606.ENSP00000363081	9606.ENSP00000264634	0	0	0	0	0.098	0.07	0.6	0.746	0.903
DKK1	FRZB	9606.ENSP00000363081	9606.ENSP00000295113	0	0	0	0	0	0.056	0	0.79	0.794
DKK1	TNFRSF11B	9606.ENSP00000363081	9606.ENSP00000297350	0	0	0	0	0.107	0	0	0.689	0.71
DKK1	DKK3	9606.ENSP00000363081	9606.ENSP00000379762	0	0	0	0	0.076	0	0	0.811	0.818
DKK3	SFRP1	9606.ENSP00000379762	9606.ENSP00000220772	0	0	0	0	0.213	0.056	0	0.751	0.799
DSEL	VCAN	9606.ENSP00000310565	9606.ENSP00000265077	0	0	0	0	0.062	0	0.9	0.085	0.906
DUSP6	SPRY4	9606.ENSP00000279488	9606.ENSP00000344967	0	0	0	0	0.12	0	0	0.73	0.753
ECM1	TIMP3	9606.ENSP00000358045	9606.ENSP00000266085	0	0	0	0	0.141	0	0.3	0.547	0.703
ECM1	EFEMP1	9606.ENSP00000358045	9606.ENSP00000378058	0	0	0	0	0.089	0.078	0	0.691	0.718
EDNRA	EGFR	9606.ENSP00000315011	9606.ENSP00000275493	0	0	0	0	0.161	0.061	0.9	0.293	0.936
EFEMP1	TIMP3	9606.ENSP00000378058	9606.ENSP00000266085	0	0	0	0	0.199	0.213	0	0.974	0.982
EFEMP1	EGFR	9606.ENSP00000378058	9606.ENSP00000275493	0	0	0	0	0.33	0.14	0	0.814	0.884
EFEMP2	LOX	9606.ENSP00000309953	9606.ENSP00000231004	0	0	0	0	0.229	0.622	0	0.98	0.994
EFEMP2	LOXL1	9606.ENSP00000309953	9606.ENSP00000261921	0	0	0	0	0.272	0.056	0	0.677	0.759
EFEMP2	FBLN5	9606.ENSP00000309953	9606.ENSP00000345008	0	0	0	0.945	0.13	0.417	0.65	0.904	0.816
EGFR	ITGA3	9606.ENSP00000275493	9606.ENSP00000007722	0	0	0	0	0.189	0	0.9	0.486	0.954
EGFR	MMP2	9606.ENSP00000275493	9606.ENSP00000219070	0	0	0	0	0.11	0	0	0.684	0.707
EGFR	TGFB1	9606.ENSP00000275493	9606.ENSP00000221930	0	0	0	0	0	0.183	0	0.683	0.73
EGFR	LRP1	9606.ENSP00000275493	9606.ENSP00000243077	0	0	0	0	0.108	0.666	0	0.459	0.825
EGFR	PDGFRA	9606.ENSP00000275493	9606.ENSP00000257290	0	0	0	0.562	0.11	0.68	0.8	0.75	0.958
EGFR	SMURF2	9606.ENSP00000275493	9606.ENSP00000262435	0	0	0	0	0	0.282	0.6	0.438	0.824
EGFR	FGF2	9606.ENSP00000275493	9606.ENSP00000264498	0	0	0	0	0.098	0	0.6	0.719	0.889
EGFR	VCAN	9606.ENSP00000275493	9606.ENSP00000265077	0	0	0	0	0.049	0	0	0.753	0.755
EGFR	FGF7	9606.ENSP00000275493	9606.ENSP00000267843	0	0	0	0	0.065	0	0.6	0.532	0.81
EGFR	SH3BGRL3	9606.ENSP00000275493	9606.ENSP00000270792	0	0	0	0	0	0.68	0	0.71	0.903
EGFR	WASF3	9606.ENSP00000275493	9606.ENSP00000335055	0	0	0	0	0.09	0.642	0	0.17	0.706
EGFR	RGS4	9606.ENSP00000275493	9606.ENSP00000397181	0	0	0	0	0.075	0.691	0	0.115	0.725
EGFR	MMP14	9606.ENSP00000275493	9606.ENSP00000308208	0	0	0	0	0.126	0.129	0	0.692	0.745
EGFR	S100A10	9606.ENSP00000275493	9606.ENSP00000357801	0	0	0	0	0.716	0.103	0	0.231	0.786
EGFR	VEGFC	9606.ENSP00000275493	9606.ENSP00000480043	0	0	0	0	0.175	0	0.6	0.519	0.827
EGFR	FN1	9606.ENSP00000275493	9606.ENSP00000346839	0	0	0	0	0.185	0.094	0	0.798	0.838
EGFR	TLR4	9606.ENSP00000275493	9606.ENSP00000363089	0	0	0	0	0	0.317	0	0.773	0.838
EGFR	ITGA5	9606.ENSP00000275493	9606.ENSP00000293379	0	0	0	0	0.081	0.213	0	0.805	0.847
EGFR	YAP1	9606.ENSP00000275493	9606.ENSP00000478927	0	0	0	0	0.373	0.282	0	0.72	0.863
EGFR	IL6	9606.ENSP00000275493	9606.ENSP00000385675	0	0	0	0	0	0	0.6	0.683	0.867
EGFR	LPAR1	9606.ENSP00000275493	9606.ENSP00000363553	0	0	0	0	0.111	0.061	0.9	0.319	0.935
EGFR	FHL2	9606.ENSP00000275493	9606.ENSP00000386665	0	0	0	0	0.907	0.269	0	0.177	0.939
EGFR	FAS	9606.ENSP00000275493	9606.ENSP00000347979	0	0	0	0	0	0.213	0	0.935	0.946
EGFR	IGFBP3	9606.ENSP00000275493	9606.ENSP00000370473	0	0	0	0	0.278	0.27	0	0.949	0.971
EGFR	PTRF	9606.ENSP00000275493	9606.ENSP00000349541	0	0	0	0	0.949	0.449	0	0.194	0.975
EGFR	TFF3	9606.ENSP00000275493	9606.ENSP00000430690	0	0	0	0	0	0	0.9	0.83	0.982
EGFR	STAT1	9606.ENSP00000275493	9606.ENSP00000354394	0	0	0	0	0.062	0.875	0.9	0.709	0.996
EGFR	ITGB1	9606.ENSP00000275493	9606.ENSP00000379350	0	0	0	0	0.097	0.339	0.9	0.959	0.997
EGFR	SHC1	9606.ENSP00000275493	9606.ENSP00000401303	0	0	0	0	0.069	0.994	0.9	0.991	0.999
EGR1	YAP1	9606.ENSP00000239938	9606.ENSP00000478927	0	0	0	0	0.05	0.06	0	0.737	0.745
EGR1	FOSL1	9606.ENSP00000239938	9606.ENSP00000310170	0	0	0	0	0.089	0.062	0.65	0.639	0.877
EGR1	HLA-E	9606.ENSP00000239938	9606.ENSP00000365817	0	0	0	0	0	0	0.9	0.043	0.9
EGR1	IFITM2	9606.ENSP00000239938	9606.ENSP00000484689	0	0	0	0	0	0	0.9	0.072	0.903
EGR1	IFITM3	9606.ENSP00000239938	9606.ENSP00000382707	0	0	0	0	0	0	0.9	0.097	0.905
EGR1	IFITM1	9606.ENSP00000239938	9606.ENSP00000386187	0	0	0	0	0	0	0.9	0.117	0.907
EGR1	STAT1	9606.ENSP00000239938	9606.ENSP00000354394	0	0	0	0	0.062	0.062	0.9	0.474	0.947
EGR1	F3	9606.ENSP00000239938	9606.ENSP00000334145	0	0	0	0	0.062	0	0.9	0.517	0.95
EHD2	PTRF	9606.ENSP00000263277	9606.ENSP00000349541	0	0	0	0	0.54	0	0	0.682	0.847
EHD2	MYOF	9606.ENSP00000263277	9606.ENSP00000352208	0	0	0	0	0.17	0.345	0	0.856	0.915
ENG	TGFB1	9606.ENSP00000362299	9606.ENSP00000221930	0	0	0	0	0.155	0.676	0.9	0.97	0.999
ENG	NT5E	9606.ENSP00000362299	9606.ENSP00000257770	0	0	0	0	0.111	0	0	0.92	0.926
ENG	FGF2	9606.ENSP00000362299	9606.ENSP00000264498	0	0	0	0	0	0	0	0.702	0.702
ENG	THY1	9606.ENSP00000362299	9606.ENSP00000284240	0	0	0	0	0.065	0	0	0.92	0.922
ENG	ITGA5	9606.ENSP00000362299	9606.ENSP00000293379	0	0	0	0	0.174	0.345	0	0.573	0.749
ENG	MMP14	9606.ENSP00000362299	9606.ENSP00000308208	0	0	0	0	0.213	0.168	0	0.605	0.719
ENG	TGFBR2	9606.ENSP00000362299	9606.ENSP00000351905	0	0	0	0	0.173	0.684	0.9	0.868	0.996
ENG	ITGB1	9606.ENSP00000362299	9606.ENSP00000379350	0	0	0	0	0.062	0.345	0	0.882	0.921
ENPP1	PYGL	9606.ENSP00000354238	9606.ENSP00000216392	0	0	0	0	0.062	0	0.9	0.184	0.916
ENPP1	NT5E	9606.ENSP00000354238	9606.ENSP00000257770	0.043	0	0	0	0.062	0	0.65	0.746	0.91
ETV4	SPRY4	9606.ENSP00000321835	9606.ENSP00000344967	0	0	0	0	0.214	0	0	0.713	0.764
ETV5	SPRY4	9606.ENSP00000306894	9606.ENSP00000344967	0	0	0	0	0.205	0	0	0.642	0.703
F2RL2	TRIP10	9606.ENSP00000296641	9606.ENSP00000320117	0	0	0	0	0	0	0.9	0	0.9
F3	PLAT	9606.ENSP00000334145	9606.ENSP00000220809	0	0	0	0	0.076	0	0	0.801	0.808
F3	SERPINE1	9606.ENSP00000334145	9606.ENSP00000223095	0	0	0	0	0.091	0	0	0.843	0.851
F3	TFPI	9606.ENSP00000334145	9606.ENSP00000233156	0	0	0	0	0	0	0.6	0.972	0.988
F3	LRP1	9606.ENSP00000334145	9606.ENSP00000243077	0	0	0	0	0.062	0	0	0.694	0.701
F3	IL6	9606.ENSP00000334145	9606.ENSP00000385675	0	0	0	0	0.088	0	0	0.705	0.719
F3	FN1	9606.ENSP00000334145	9606.ENSP00000346839	0	0	0	0	0.068	0	0	0.76	0.767
FAP	FN1	9606.ENSP00000188790	9606.ENSP00000346839	0	0	0	0	0.2	0.163	0	0.67	0.76
FBLN5	LOX	9606.ENSP00000345008	9606.ENSP00000231004	0	0	0	0	0.169	0.507	0.9	0.787	0.99
FBLN5	LOXL1	9606.ENSP00000345008	9606.ENSP00000261921	0	0	0	0	0.108	0.494	0.9	0.988	0.999
FBN1	LOX	9606.ENSP00000325527	9606.ENSP00000231004	0	0	0	0	0.366	0.426	0	0.746	0.9
FBN1	LOXL1	9606.ENSP00000325527	9606.ENSP00000261921	0	0	0	0	0.394	0.056	0	0.671	0.795
FBN1	VCAN	9606.ENSP00000325527	9606.ENSP00000265077	0	0	0	0	0.102	0.27	0	0.943	0.959
FBN1	LUM	9606.ENSP00000325527	9606.ENSP00000266718	0	0	0	0	0.581	0.064	0	0.53	0.799
FBN1	ITGA5	9606.ENSP00000325527	9606.ENSP00000293379	0	0	0	0	0.111	0.068	0.9	0.289	0.933
FBN1	LTBP1	9606.ENSP00000325527	9606.ENSP00000386043	0	0	0	0.673	0.171	0.519	0	0.988	0.718
FBN1	TGFBR2	9606.ENSP00000325527	9606.ENSP00000351905	0	0	0	0	0.094	0.08	0	0.726	0.752
FBN1	ITGB1	9606.ENSP00000325527	9606.ENSP00000379350	0	0	0	0	0.098	0.127	0.9	0.347	0.941
FBN1	FN1	9606.ENSP00000325527	9606.ENSP00000346839	0	0	0	0	0.343	0.297	0	0.922	0.961
FERMT2	VCL	9606.ENSP00000342858	9606.ENSP00000211998	0	0	0	0	0.096	0.68	0	0.668	0.895
FERMT2	ITGB1	9606.ENSP00000342858	9606.ENSP00000379350	0	0	0	0	0.093	0.639	0	0.898	0.964
FGF2	TIMP1	9606.ENSP00000264498	9606.ENSP00000218388	0	0	0	0	0	0	0.9	0.652	0.963
FGF2	MMP2	9606.ENSP00000264498	9606.ENSP00000219070	0	0	0	0	0.088	0	0.9	0.691	0.969
FGF2	TGFB1	9606.ENSP00000264498	9606.ENSP00000221930	0	0	0	0	0	0	0.9	0.798	0.978
FGF2	PDGFRA	9606.ENSP00000264498	9606.ENSP00000257290	0	0	0	0	0.084	0.183	0.6	0.59	0.861
FGF2	THBS1	9606.ENSP00000264498	9606.ENSP00000260356	0	0	0	0	0.062	0.27	0	0.874	0.906
FGF2	THY1	9606.ENSP00000264498	9606.ENSP00000284240	0	0	0	0	0.152	0	0	0.693	0.729
FGF2	VEGFC	9606.ENSP00000264498	9606.ENSP00000480043	0	0	0	0	0.088	0	0	0.764	0.776
FGF2	NRP1	9606.ENSP00000264498	9606.ENSP00000265371	0	0	0	0	0.062	0.491	0	0.758	0.874
FGF2	FN1	9606.ENSP00000264498	9606.ENSP00000346839	0	0	0	0	0.088	0	0	0.925	0.93
FGF2	MMP1	9606.ENSP00000264498	9606.ENSP00000322788	0	0	0	0	0	0	0.9	0.61	0.959
FGF2	IL6	9606.ENSP00000264498	9606.ENSP00000385675	0	0	0	0	0.061	0	0.9	0.764	0.975
FGF7	PDGFRA	9606.ENSP00000267843	9606.ENSP00000257290	0	0	0	0	0.11	0.183	0.6	0.34	0.782
FHL2	PTRF	9606.ENSP00000386665	9606.ENSP00000349541	0	0	0	0	0.954	0.13	0	0.082	0.96
FHL2	S100A10	9606.ENSP00000386665	9606.ENSP00000357801	0	0	0	0	0.944	0	0	0.051	0.944
FHL2	TAGLN	9606.ENSP00000386665	9606.ENSP00000432282	0	0	0	0	0.635	0	0	0.27	0.722
FKBP14	PCYOX1	9606.ENSP00000222803	9606.ENSP00000387654	0	0	0	0	0.062	0	0	0.698	0.705
FN1	ITGA3	9606.ENSP00000346839	9606.ENSP00000007722	0	0	0	0	0.111	0.462	0.8	0.972	0.997
FN1	VCL	9606.ENSP00000346839	9606.ENSP00000211998	0	0	0	0	0.086	0.074	0.5	0.966	0.984
FN1	LGALS1	9606.ENSP00000346839	9606.ENSP00000215909	0	0	0	0	0.111	0.074	0	0.7	0.732
FN1	TIMP1	9606.ENSP00000346839	9606.ENSP00000218388	0	0	0	0	0.112	0	0	0.744	0.763
FN1	PLAT	9606.ENSP00000346839	9606.ENSP00000220809	0	0	0	0	0.177	0.27	0	0.779	0.856
FN1	TGFB1	9606.ENSP00000346839	9606.ENSP00000221930	0	0	0	0	0.062	0	0	0.893	0.895
FN1	SERPINE1	9606.ENSP00000346839	9606.ENSP00000223095	0	0	0	0	0.295	0	0	0.749	0.815
FN1	LOX	9606.ENSP00000346839	9606.ENSP00000231004	0	0	0	0	0.36	0.644	0	0.969	0.992
FN1	SPARC	9606.ENSP00000346839	9606.ENSP00000231061	0	0	0	0	0.28	0.213	0	0.724	0.831
FN1	NT5E	9606.ENSP00000346839	9606.ENSP00000257770	0	0	0	0	0.152	0.213	0	0.674	0.764
FN1	THBS1	9606.ENSP00000346839	9606.ENSP00000260356	0	0	0	0	0.17	0.684	0.72	0.985	0.998
FN1	VCAN	9606.ENSP00000346839	9606.ENSP00000265077	0	0	0	0	0.097	0	0	0.97	0.972
FN1	NRP1	9606.ENSP00000346839	9606.ENSP00000265371	0	0	0	0	0.153	0	0	0.8	0.824
FN1	LUM	9606.ENSP00000346839	9606.ENSP00000266718	0	0	0	0	0.336	0	0	0.645	0.755
FN1	THY1	9606.ENSP00000346839	9606.ENSP00000284240	0	0	0	0	0.152	0	0	0.715	0.748
FN1	ITGA5	9606.ENSP00000346839	9606.ENSP00000293379	0	0	0	0	0.153	0.87	0.9	0.989	0.999
FN1	ITGB5	9606.ENSP00000346839	9606.ENSP00000296181	0	0	0	0	0.16	0.27	0.8	0.608	0.945
FN1	IL17RD	9606.ENSP00000346839	9606.ENSP00000296318	0	0	0	0	0.063	0	0.65	0.218	0.721
FN1	ITGA2	9606.ENSP00000346839	9606.ENSP00000296585	0	0	0	0	0.087	0	0.9	0.735	0.973
FN1	MMP14	9606.ENSP00000346839	9606.ENSP00000308208	0	0	0	0	0.315	0	0	0.705	0.79
FN1	MMP1	9606.ENSP00000346839	9606.ENSP00000322788	0	0	0	0	0.139	0	0	0.696	0.727
FN1	VIM	9606.ENSP00000346839	9606.ENSP00000446007	0	0	0	0	0.129	0.074	0	0.716	0.751
FN1	ZEB1	9606.ENSP00000346839	9606.ENSP00000354487	0	0	0	0	0.051	0	0	0.76	0.762
FN1	THBS2	9606.ENSP00000346839	9606.ENSP00000355751	0	0	0	0	0.283	0	0	0.72	0.791
FN1	LMNA	9606.ENSP00000346839	9606.ENSP00000357283	0	0	0	0	0.108	0.074	0.6	0.459	0.797
FN1	IL6	9606.ENSP00000346839	9606.ENSP00000385675	0	0	0	0	0.074	0	0	0.891	0.895
FN1	TGFBI	9606.ENSP00000346839	9606.ENSP00000416330	0	0	0	0	0.224	0.462	0	0.885	0.948
FN1	LTBP1	9606.ENSP00000346839	9606.ENSP00000386043	0	0	0	0	0.202	0.213	0	0.973	0.982
FN1	IGFBP3	9606.ENSP00000346839	9606.ENSP00000370473	0	0	0	0	0.303	0.486	0	0.961	0.985
FN1	TLR4	9606.ENSP00000346839	9606.ENSP00000363089	0	0	0	0	0.062	0	0	0.988	0.989
FN1	ITGB1	9606.ENSP00000346839	9606.ENSP00000379350	0	0	0	0	0.147	0.876	0.9	0.989	0.999
FRZB	WNT5A	9606.ENSP00000295113	9606.ENSP00000264634	0	0	0	0	0	0.166	0	0.924	0.934
GABARAPL1	WIPI1	9606.ENSP00000266458	9606.ENSP00000262139	0	0	0	0	0.148	0.18	0	0.881	0.91
GAS6	MFGE8	9606.ENSP00000331831	9606.ENSP00000268150	0	0	0	0	0.085	0	0	0.751	0.763
GNG12	LPAR1	9606.ENSP00000360021	9606.ENSP00000363553	0	0	0	0	0.087	0	0.8	0	0.809
GPX3	YAP1	9606.ENSP00000373477	9606.ENSP00000478927	0	0	0	0	0	0	0	0.966	0.966
GRIN3A	HTR3A	9606.ENSP00000355155	9606.ENSP00000347754	0	0	0	0	0.062	0.057	0.72	0.111	0.75
HAS2	VCAN	9606.ENSP00000306991	9606.ENSP00000265077	0	0	0	0	0.092	0	0	0.804	0.814
HES1	STAT1	9606.ENSP00000232424	9606.ENSP00000354394	0	0	0	0	0	0.057	0.9	0.086	0.906
HLA-E	STAT1	9606.ENSP00000365817	9606.ENSP00000354394	0	0	0	0	0.089	0	0.9	0.323	0.932
HLA-E	IFITM3	9606.ENSP00000365817	9606.ENSP00000382707	0	0	0	0	0.071	0	0.9	0	0.903
HLA-E	IFITM2	9606.ENSP00000365817	9606.ENSP00000484689	0	0	0	0	0.088	0	0.9	0.047	0.905
HLA-E	IFITM1	9606.ENSP00000365817	9606.ENSP00000386187	0	0	0	0	0.088	0	0.9	0.081	0.908
IFI16	SP100	9606.ENSP00000357113	9606.ENSP00000343023	0	0	0	0	0.193	0.281	0	0.666	0.789
IFITM1	STAT1	9606.ENSP00000386187	9606.ENSP00000354394	0	0	0	0	0.258	0	0.9	0.686	0.974
IFITM1	IFITM3	9606.ENSP00000386187	9606.ENSP00000382707	0	0	0	0.964	0.74	0	0.9	0.804	0.973
IFITM1	IFITM2	9606.ENSP00000386187	9606.ENSP00000484689	0	0	0	0.962	0.832	0	0.9	0.801	0.983
IFITM2	STAT1	9606.ENSP00000484689	9606.ENSP00000354394	0	0	0	0	0.11	0	0.9	0.405	0.942
IFITM2	IFITM3	9606.ENSP00000484689	9606.ENSP00000382707	0	0	0	0.981	0.892	0	0.9	0.837	0.988
IFITM3	STAT1	9606.ENSP00000382707	9606.ENSP00000354394	0	0	0	0	0.162	0	0.9	0.528	0.957
IGFBP3	MMP2	9606.ENSP00000370473	9606.ENSP00000219070	0	0	0	0	0.196	0.213	0.9	0.392	0.956
IGFBP3	MMP1	9606.ENSP00000370473	9606.ENSP00000322788	0	0	0	0	0.142	0.213	0.9	0.335	0.949
IL17RD	SPRY4	9606.ENSP00000296318	9606.ENSP00000344967	0	0	0	0	0.076	0	0	0.72	0.73
IL6	TIMP1	9606.ENSP00000385675	9606.ENSP00000218388	0	0	0	0	0.1	0	0.9	0.74	0.974
IL6	MMP2	9606.ENSP00000385675	9606.ENSP00000219070	0	0	0	0	0.076	0	0.9	0.715	0.971
IL6	TGFB1	9606.ENSP00000385675	9606.ENSP00000221930	0	0	0	0	0.065	0	0.9	0.901	0.99
IL6	SERPINE1	9606.ENSP00000385675	9606.ENSP00000223095	0	0	0	0	0.16	0	0	0.803	0.827
IL6	PDGFRA	9606.ENSP00000385675	9606.ENSP00000257290	0	0	0	0	0	0	0.6	0.341	0.725
IL6	OSMR	9606.ENSP00000385675	9606.ENSP00000274276	0	0	0	0	0.096	0	0.6	0.526	0.813
IL6	TNFRSF11B	9606.ENSP00000385675	9606.ENSP00000297350	0	0	0	0	0.07	0	0	0.722	0.73
IL6	IL7R	9606.ENSP00000385675	9606.ENSP00000306157	0	0	0	0	0.076	0	0.6	0.612	0.844
IL6	MMP1	9606.ENSP00000385675	9606.ENSP00000322788	0	0	0	0	0.154	0	0.9	0.71	0.973
IL6	STAT1	9606.ENSP00000385675	9606.ENSP00000354394	0	0	0	0	0.062	0.117	0.9	0.846	0.985
IL6	TLR4	9606.ENSP00000385675	9606.ENSP00000363089	0	0	0	0	0.081	0	0	0.937	0.94
IL6	IL6ST	9606.ENSP00000385675	9606.ENSP00000370698	0	0	0	0	0.052	0.974	0.9	0.988	0.999
IL6	SHC1	9606.ENSP00000385675	9606.ENSP00000401303	0	0	0	0	0	0	0.9	0.383	0.935
IL6ST	OSMR	9606.ENSP00000370698	9606.ENSP00000274276	0	0	0	0.567	0.096	0.683	0.8	0.705	0.956
IL6ST	STAT1	9606.ENSP00000370698	9606.ENSP00000354394	0	0	0	0	0	0.422	0.9	0.761	0.985
ITGA2	ITGA3	9606.ENSP00000296585	9606.ENSP00000007722	0	0	0	0.585	0.138	0	0.9	0.705	0.935
ITGA2	THBS1	9606.ENSP00000296585	9606.ENSP00000260356	0	0	0	0	0.076	0.067	0.6	0.371	0.754
ITGA2	ITGA5	9606.ENSP00000296585	9606.ENSP00000293379	0	0	0	0.606	0.054	0	0.9	0.736	0.929
ITGA2	ITGB5	9606.ENSP00000296585	9606.ENSP00000296181	0	0	0	0	0.091	0.19	0.9	0.622	0.968
ITGA2	JAM3	9606.ENSP00000296585	9606.ENSP00000299106	0	0	0	0	0	0	0.9	0.108	0.906
ITGA2	LAMA2	9606.ENSP00000296585	9606.ENSP00000400365	0	0	0	0	0.062	0.212	0.9	0.273	0.939
ITGA2	ITGB1	9606.ENSP00000296585	9606.ENSP00000379350	0	0	0	0	0.101	0.81	0.9	0.956	0.999
ITGA3	THBS2	9606.ENSP00000007722	9606.ENSP00000355751	0	0	0	0	0.065	0.112	0.6	0.261	0.721
ITGA3	JAM3	9606.ENSP00000007722	9606.ENSP00000299106	0	0	0	0	0	0	0.9	0.329	0.93
ITGA3	TGFBI	9606.ENSP00000007722	9606.ENSP00000416330	0	0	0	0	0.119	0	0.9	0.303	0.933
ITGA3	THBS1	9606.ENSP00000007722	9606.ENSP00000260356	0	0	0	0	0.093	0.112	0.9	0.404	0.945
ITGA3	LAMA2	9606.ENSP00000007722	9606.ENSP00000400365	0	0	0	0	0.062	0.211	0.9	0.375	0.947
ITGA3	ITGA5	9606.ENSP00000007722	9606.ENSP00000293379	0	0	0	0.636	0.085	0.293	0.9	0.795	0.949
ITGA3	ITGB5	9606.ENSP00000007722	9606.ENSP00000296181	0	0	0	0	0.118	0.383	0.9	0.677	0.98
ITGA3	ITGB1	9606.ENSP00000007722	9606.ENSP00000379350	0	0	0	0	0.097	0.772	0.9	0.992	0.999
ITGA5	VCL	9606.ENSP00000293379	9606.ENSP00000211998	0	0	0	0	0.151	0.27	0	0.716	0.809
ITGA5	THBS1	9606.ENSP00000293379	9606.ENSP00000260356	0	0	0	0	0.129	0.108	0.6	0.417	0.794
ITGA5	THBS2	9606.ENSP00000293379	9606.ENSP00000355751	0	0	0	0	0.09	0.108	0.6	0.325	0.751
ITGA5	LAMA2	9606.ENSP00000293379	9606.ENSP00000400365	0	0	0	0	0.062	0.261	0.6	0.406	0.813
ITGA5	JAM3	9606.ENSP00000293379	9606.ENSP00000299106	0	0	0	0	0	0	0.9	0.307	0.927
ITGA5	ITGB5	9606.ENSP00000293379	9606.ENSP00000296181	0	0	0	0	0.098	0.545	0.9	0.674	0.984
ITGA5	ITGB1	9606.ENSP00000293379	9606.ENSP00000379350	0	0	0	0	0.119	0.983	0.9	0.992	0.999
ITGB1	VCL	9606.ENSP00000379350	9606.ENSP00000211998	0	0	0	0	0.258	0.354	0.9	0.895	0.994
ITGB1	TIMP1	9606.ENSP00000379350	9606.ENSP00000218388	0	0	0	0	0.108	0	0	0.734	0.753
ITGB1	TGFB1	9606.ENSP00000379350	9606.ENSP00000221930	0	0	0	0	0.062	0	0.6	0.593	0.834
ITGB1	NT5E	9606.ENSP00000379350	9606.ENSP00000257770	0	0	0	0	0.098	0	0	0.879	0.886
ITGB1	THBS1	9606.ENSP00000379350	9606.ENSP00000260356	0	0	0	0	0.115	0.27	0.9	0.498	0.963
ITGB1	VCAN	9606.ENSP00000379350	9606.ENSP00000265077	0	0	0	0	0.063	0.213	0	0.747	0.797
ITGB1	NRP1	9606.ENSP00000379350	9606.ENSP00000265371	0	0	0	0	0.108	0	0	0.728	0.747
ITGB1	LUM	9606.ENSP00000379350	9606.ENSP00000266718	0	0	0	0	0.099	0.07	0.6	0.365	0.759
ITGB1	THY1	9606.ENSP00000379350	9606.ENSP00000284240	0	0	0	0	0	0	0	0.892	0.892
ITGB1	ITGB5	9606.ENSP00000379350	9606.ENSP00000296181	0	0	0	0.909	0.088	0	0.9	0.667	0.91
ITGB1	JAM3	9606.ENSP00000379350	9606.ENSP00000299106	0	0	0	0	0	0	0.9	0.572	0.955
ITGB1	MMP14	9606.ENSP00000379350	9606.ENSP00000308208	0	0	0	0	0.117	0.069	0	0.829	0.847
ITGB1	MYLK	9606.ENSP00000379350	9606.ENSP00000353452	0	0	0	0	0.062	0.096	0.9	0.292	0.931
ITGB1	THBS2	9606.ENSP00000379350	9606.ENSP00000355751	0	0	0	0	0.08	0	0.9	0.259	0.925
ITGB1	TGFBI	9606.ENSP00000379350	9606.ENSP00000416330	0	0	0	0	0.129	0	0.9	0.226	0.926
ITGB1	VEGFC	9606.ENSP00000379350	9606.ENSP00000480043	0	0	0	0	0.096	0.141	0.9	0.278	0.936
ITGB1	LAMA2	9606.ENSP00000379350	9606.ENSP00000400365	0	0	0	0	0.073	0.136	0.9	0.383	0.944
ITGB1	SHC1	9606.ENSP00000379350	9606.ENSP00000401303	0	0	0	0	0.099	0.27	0.9	0.704	0.977
ITGB5	VCL	9606.ENSP00000296181	9606.ENSP00000211998	0	0	0	0	0.099	0.077	0.8	0.52	0.909
ITGB5	TGFB1	9606.ENSP00000296181	9606.ENSP00000221930	0	0	0	0	0	0	0.6	0.293	0.705
ITGB5	SERPINE1	9606.ENSP00000296181	9606.ENSP00000223095	0	0	0	0	0.125	0	0.9	0.195	0.923
ITGB5	LRP1	9606.ENSP00000296181	9606.ENSP00000243077	0	0	0	0	0.107	0.064	0.9	0.075	0.912
ITGB5	THBS1	9606.ENSP00000296181	9606.ENSP00000260356	0	0	0	0	0.098	0	0.6	0.325	0.735
ITGB5	MFGE8	9606.ENSP00000296181	9606.ENSP00000268150	0	0	0	0	0.1	0.431	0	0.539	0.743
ITGB5	THBS2	9606.ENSP00000296181	9606.ENSP00000355751	0	0	0	0	0.105	0	0.6	0.232	0.701
ITGB5	LAMA2	9606.ENSP00000296181	9606.ENSP00000400365	0	0	0	0	0.085	0.13	0.6	0.186	0.706
ITGB5	MYLK	9606.ENSP00000296181	9606.ENSP00000353452	0	0	0	0	0.062	0.096	0.65	0.183	0.725
ITGB5	JAM3	9606.ENSP00000296181	9606.ENSP00000299106	0	0	0	0	0	0	0.9	0.048	0.9
LAMA2	NID2	9606.ENSP00000400365	9606.ENSP00000216286	0	0	0	0	0.146	0.213	0.6	0.377	0.81
LAMA2	NTN4	9606.ENSP00000400365	9606.ENSP00000340998	0	0	0	0.671	0.194	0.23	0.6	0.114	0.736
LEPREL1	P4HA2	9606.ENSP00000316881	9606.ENSP00000384999	0	0	0	0	0.052	0	0.9	0.649	0.963
LMNA	VCL	9606.ENSP00000357283	9606.ENSP00000211998	0	0	0	0	0.087	0.09	0.6	0.511	0.815
LOX	MMP2	9606.ENSP00000231004	9606.ENSP00000219070	0	0	0	0	0.331	0.234	0	0.556	0.752
LOX	LOXL1	9606.ENSP00000231004	9606.ENSP00000261921	0	0	0	0.915	0.328	0	0.9	0.824	0.934
LPP	VCL	9606.ENSP00000482472	9606.ENSP00000211998	0	0	0	0	0.13	0.18	0	0.675	0.748
LRP1	TIMP1	9606.ENSP00000243077	9606.ENSP00000218388	0	0	0	0	0	0	0	0.71	0.71
LRP1	PLAT	9606.ENSP00000243077	9606.ENSP00000220809	0	0	0	0	0.076	0.494	0.9	0.986	0.999
LRP1	SERPINE1	9606.ENSP00000243077	9606.ENSP00000223095	0	0	0	0	0.07	0.283	0.9	0.988	0.999
LRP1	TIMP3	9606.ENSP00000243077	9606.ENSP00000266085	0	0	0	0	0.139	0	0	0.899	0.91
LRP1	THBS2	9606.ENSP00000243077	9606.ENSP00000355751	0	0	0	0	0.16	0	0	0.916	0.926
LRP1	SERPINE2	9606.ENSP00000243077	9606.ENSP00000415786	0	0	0	0	0.069	0.059	0	0.945	0.948
LRP1	THBS1	9606.ENSP00000243077	9606.ENSP00000260356	0	0	0	0	0.085	0.675	0	0.943	0.981
LRP1	SHC1	9606.ENSP00000243077	9606.ENSP00000401303	0	0	0	0	0	0.678	0	0.979	0.993
LTBP1	TGFB1	9606.ENSP00000386043	9606.ENSP00000221930	0	0	0	0	0.062	0.88	0.8	0.84	0.995
LTBP1	THBS1	9606.ENSP00000386043	9606.ENSP00000260356	0	0	0	0	0.107	0.079	0.8	0.724	0.948
LUM	MMP2	9606.ENSP00000266718	9606.ENSP00000219070	0	0	0	0	0.742	0	0	0.403	0.839
LUM	TGFB1	9606.ENSP00000266718	9606.ENSP00000221930	0	0	0	0	0	0.056	0.6	0.317	0.719
LUM	PRRX1	9606.ENSP00000266718	9606.ENSP00000239461	0	0	0	0	0.347	0.068	0	0.607	0.74
LUM	VCAN	9606.ENSP00000266718	9606.ENSP00000265077	0	0	0	0	0.085	0.07	0	0.74	0.76
LUM	THBS2	9606.ENSP00000266718	9606.ENSP00000355751	0	0	0	0	0.548	0.056	0	0.45	0.745
LUM	MMP14	9606.ENSP00000266718	9606.ENSP00000308208	0	0	0	0	0.214	0.619	0	0.427	0.813
MMP1	TIMP1	9606.ENSP00000322788	9606.ENSP00000218388	0	0	0	0	0.157	0.869	0.9	0.989	0.999
MMP1	MMP2	9606.ENSP00000322788	9606.ENSP00000219070	0	0	0	0.869	0.154	0	0.9	0.883	0.921
MMP1	TGFB1	9606.ENSP00000322788	9606.ENSP00000221930	0	0	0	0	0.076	0	0.9	0.609	0.96
MMP1	TIMP3	9606.ENSP00000322788	9606.ENSP00000266085	0	0	0	0	0.088	0.18	0	0.818	0.852
MMP14	TIMP1	9606.ENSP00000308208	9606.ENSP00000218388	0	0	0	0	0.159	0.977	0	0.986	0.999
MMP14	MMP2	9606.ENSP00000308208	9606.ENSP00000219070	0	0	0	0.765	0.419	0.213	0.8	0.988	0.923
MMP14	TIMP3	9606.ENSP00000308208	9606.ENSP00000266085	0	0	0	0	0.183	0.383	0	0.784	0.881
MMP14	RECK	9606.ENSP00000308208	9606.ENSP00000367202	0	0	0	0	0.084	0	0	0.791	0.801
MMP14	TGFBI	9606.ENSP00000308208	9606.ENSP00000416330	0	0	0	0	0.352	0.151	0	0.717	0.831
MMP2	TIMP1	9606.ENSP00000219070	9606.ENSP00000218388	0	0	0	0	0.155	0.327	0.9	0.989	0.999
MMP2	SERPINE1	9606.ENSP00000219070	9606.ENSP00000223095	0	0	0	0	0.218	0.056	0	0.662	0.729
MMP2	SPARC	9606.ENSP00000219070	9606.ENSP00000231061	0	0	0	0	0.878	0	0	0.55	0.943
MMP2	THBS1	9606.ENSP00000219070	9606.ENSP00000260356	0	0	0	0	0.157	0.27	0.8	0.691	0.956
MMP2	RECK	9606.ENSP00000219070	9606.ENSP00000367202	0	0	0	0	0.089	0	0.9	0.613	0.961
MMP2	THBS2	9606.ENSP00000219070	9606.ENSP00000355751	0	0	0	0	0.339	0.27	0	0.946	0.971
MMP2	TGFB1	9606.ENSP00000219070	9606.ENSP00000221930	0	0	0	0	0.062	0.634	0.9	0.693	0.988
MMP2	TIMP3	9606.ENSP00000219070	9606.ENSP00000266085	0	0	0	0	0.288	0.67	0.8	0.973	0.998
MSN	VCL	9606.ENSP00000353408	9606.ENSP00000211998	0	0	0	0	0.088	0.213	0	0.69	0.758
MSN	RHOC	9606.ENSP00000353408	9606.ENSP00000285735	0	0	0	0	0.107	0.369	0	0.518	0.705
MSN	YAP1	9606.ENSP00000353408	9606.ENSP00000478927	0	0	0	0	0	0.112	0	0.689	0.712
MYL9	VCL	9606.ENSP00000279022	9606.ENSP00000211998	0	0	0	0	0.124	0.076	0.6	0.495	0.815
MYL9	TPM4	9606.ENSP00000279022	9606.ENSP00000345230	0	0	0	0	0.141	0.103	0.6	0.523	0.833
MYL9	TPM1	9606.ENSP00000279022	9606.ENSP00000351022	0	0	0	0	0.209	0.103	0.6	0.556	0.857
MYL9	TAGLN	9606.ENSP00000279022	9606.ENSP00000432282	0	0	0	0	0.777	0	0	0.533	0.891
MYL9	RUNX1	9606.ENSP00000279022	9606.ENSP00000300305	0	0	0	0	0	0	0.9	0.132	0.909
MYL9	TPM2	9606.ENSP00000279022	9606.ENSP00000367542	0	0	0	0	0.532	0.103	0.6	0.602	0.924
MYL9	RHOC	9606.ENSP00000279022	9606.ENSP00000285735	0	0	0	0	0.099	0.132	0.9	0.572	0.962
MYL9	MYLK	9606.ENSP00000279022	9606.ENSP00000353452	0	0	0	0	0.29	0.174	0.9	0.83	0.988
MYLK	VCL	9606.ENSP00000353452	9606.ENSP00000211998	0	0	0	0	0.084	0	0.65	0.588	0.856
MYLK	TPM4	9606.ENSP00000353452	9606.ENSP00000345230	0	0	0	0	0.146	0	0.65	0.335	0.783
MYLK	TPM1	9606.ENSP00000353452	9606.ENSP00000351022	0	0	0	0	0.195	0	0.65	0.455	0.833
MYLK	TPM2	9606.ENSP00000353452	9606.ENSP00000367542	0	0	0	0	0.188	0	0.65	0.394	0.812
NPAS2	SERPINE1	9606.ENSP00000338283	9606.ENSP00000223095	0	0	0	0	0.065	0	0.9	0.156	0.914
NRP1	SERPINH1	9606.ENSP00000265371	9606.ENSP00000434412	0	0	0	0	0.069	0	0	0.714	0.723
NRP1	SEMA5A	9606.ENSP00000265371	9606.ENSP00000371936	0	0	0	0	0.055	0.137	0	0.734	0.764
NRP1	VEGFC	9606.ENSP00000265371	9606.ENSP00000480043	0	0	0	0	0.1	0.063	0	0.778	0.797
NRP1	TGFBR2	9606.ENSP00000265371	9606.ENSP00000351905	0	0	0	0	0.089	0.486	0	0.691	0.842
NT5E	THY1	9606.ENSP00000257770	9606.ENSP00000284240	0	0	0	0	0	0	0	0.918	0.918
OSMR	SHC1	9606.ENSP00000274276	9606.ENSP00000401303	0	0	0	0	0.07	0	0	0.8	0.806
PDGFRA	VEGFC	9606.ENSP00000257290	9606.ENSP00000480043	0	0	0	0	0.097	0.059	0.6	0.444	0.785
PDGFRA	STAT1	9606.ENSP00000257290	9606.ENSP00000354394	0	0	0	0	0	0.704	0.6	0.195	0.896
PDGFRA	SHC1	9606.ENSP00000257290	9606.ENSP00000401303	0	0	0	0	0.062	0.174	0.9	0.231	0.932
PLAT	SERPINB2	9606.ENSP00000220809	9606.ENSP00000401645	0	0	0	0	0	0.201	0.8	0.841	0.972
PLAT	SERPINE2	9606.ENSP00000220809	9606.ENSP00000415786	0	0	0	0	0.088	0.201	0.9	0.84	0.986
PLAT	S100A10	9606.ENSP00000220809	9606.ENSP00000357801	0	0	0	0	0.062	0	0.9	0.938	0.993
PLAT	SERPINE1	9606.ENSP00000220809	9606.ENSP00000223095	0	0	0	0	0.147	0.937	0.8	0.99	0.999
PMP22	YAP1	9606.ENSP00000484631	9606.ENSP00000478927	0	0	0	0	0.096	0	0.9	0.102	0.911
PTPN14	YAP1	9606.ENSP00000355923	9606.ENSP00000478927	0	0	0	0	0.17	0.886	0	0.66	0.965
PTRF	TAGLN	9606.ENSP00000349541	9606.ENSP00000432282	0	0	0	0	0.666	0	0	0.181	0.715
PTRF	S100A10	9606.ENSP00000349541	9606.ENSP00000357801	0	0	0	0	0.943	0	0	0.079	0.945
RECK	TIMP3	9606.ENSP00000367202	9606.ENSP00000266085	0	0	0	0	0.085	0	0	0.75	0.762
RHOC	VCL	9606.ENSP00000285735	9606.ENSP00000211998	0	0	0	0	0.088	0.095	0	0.695	0.727
ROR2	WNT5A	9606.ENSP00000364860	9606.ENSP00000264634	0	0	0	0	0.088	0.473	0.9	0.947	0.997
RRBP1	TRAM2	9606.ENSP00000367038	9606.ENSP00000182527	0	0	0	0	0.099	0	0	0.707	0.725
RUNX1	THBS1	9606.ENSP00000300305	9606.ENSP00000260356	0	0	0	0	0.076	0	0.9	0	0.903
RUNX1	YAP1	9606.ENSP00000300305	9606.ENSP00000478927	0	0	0	0	0	0.781	0.6	0.223	0.926
S100A10	S100A3	9606.ENSP00000357801	9606.ENSP00000357702	0	0	0	0	0.098	0.663	0	0.576	0.86
SAMD9L	TRIM22	9606.ENSP00000326247	9606.ENSP00000369299	0	0	0	0	0.769	0	0	0.208	0.809
SAMD9L	STAT1	9606.ENSP00000326247	9606.ENSP00000354394	0	0	0	0	0.782	0	0	0.257	0.831
SEMA5A	THBS1	9606.ENSP00000371936	9606.ENSP00000260356	0	0	0	0.559	0	0	0.9	0.275	0.91
SEMA5A	THBS2	9606.ENSP00000371936	9606.ENSP00000355751	0	0	0	0.557	0.109	0	0.9	0.091	0.909
SERPINB2	SERPINE1	9606.ENSP00000401645	9606.ENSP00000223095	0	0	0.448	0.765	0.139	0	0.8	0.892	0.872
SERPINB2	SERPINB6	9606.ENSP00000401645	9606.ENSP00000484343	0	0	0.449	0.926	0.062	0	0.9	0.641	0.909
SERPINE1	TIMP1	9606.ENSP00000223095	9606.ENSP00000218388	0	0	0	0	0.176	0	0	0.736	0.773
SERPINE1	TGFB1	9606.ENSP00000223095	9606.ENSP00000221930	0	0	0	0	0.088	0	0	0.732	0.745
SERPINE1	THBS1	9606.ENSP00000223095	9606.ENSP00000260356	0	0	0	0	0.273	0.059	0	0.655	0.744
SERPINE1	SERPINE2	9606.ENSP00000223095	9606.ENSP00000415786	0	0	0.448	0.9	0.098	0	0.9	0.643	0.915
SERPINH1	SPARC	9606.ENSP00000434412	9606.ENSP00000231061	0	0	0	0	0.564	0	0	0.425	0.739
SFRP1	WNT5A	9606.ENSP00000220772	9606.ENSP00000264634	0	0	0	0	0.119	0.182	0.6	0.809	0.937
SHC1	TGFB1	9606.ENSP00000401303	9606.ENSP00000221930	0	0	0	0	0	0	0.9	0.178	0.914
SHC1	TGFBR2	9606.ENSP00000401303	9606.ENSP00000351905	0	0	0	0	0.085	0.345	0.9	0.786	0.985
SHC1	TFF3	9606.ENSP00000401303	9606.ENSP00000430690	0	0	0	0	0	0	0.9	0	0.9
SHC1	VEGFC	9606.ENSP00000401303	9606.ENSP00000480043	0	0	0	0	0.076	0	0.9	0.342	0.933
SLC16A4	SLC2A3	9606.ENSP00000358794	9606.ENSP00000075120	0	0	0	0	0.054	0	0	0.726	0.729
SLC16A4	SLC2A14	9606.ENSP00000358794	9606.ENSP00000445929	0	0	0	0	0.054	0	0	0.726	0.729
SLC2A14	SLC2A3	9606.ENSP00000445929	9606.ENSP00000075120	0	0	0.449	0.986	0.815	0.296	0	0.647	0.866
SMURF2	TGFB1	9606.ENSP00000262435	9606.ENSP00000221930	0	0	0	0	0	0.056	0.9	0.425	0.941
SMURF2	WNT5A	9606.ENSP00000262435	9606.ENSP00000264634	0	0	0	0	0	0	0.65	0.244	0.724
SMURF2	TGFBR2	9606.ENSP00000262435	9606.ENSP00000351905	0	0	0	0	0.062	0.505	0.9	0.438	0.97
SPARC	THBS1	9606.ENSP00000231061	9606.ENSP00000260356	0	0	0	0	0.096	0.213	0	0.701	0.769
STAT1	UBE2L6	9606.ENSP00000354394	9606.ENSP00000287156	0	0	0	0	0.732	0	0.9	0.414	0.982
STAT1	TLR4	9606.ENSP00000354394	9606.ENSP00000363089	0	0	0	0	0.062	0.06	0	0.687	0.7
STAT1	TRIM22	9606.ENSP00000354394	9606.ENSP00000369299	0	0	0	0	0.569	0	0	0.391	0.726
STAT1	VIM	9606.ENSP00000354394	9606.ENSP00000446007	0	0	0	0	0	0	0.9	0.219	0.918
TAGLN	TPM2	9606.ENSP00000432282	9606.ENSP00000367542	0	0	0	0	0.402	0	0	0.573	0.734
TGFB1	TIMP1	9606.ENSP00000221930	9606.ENSP00000218388	0	0	0	0	0.099	0.069	0.5	0.734	0.873
TGFB1	THBS1	9606.ENSP00000221930	9606.ENSP00000260356	0	0	0	0	0.062	0.487	0	0.752	0.87
TGFB1	VIM	9606.ENSP00000221930	9606.ENSP00000446007	0	0	0	0	0.094	0.788	0	0.462	0.887
TGFB1	YAP1	9606.ENSP00000221930	9606.ENSP00000478927	0	0	0	0	0	0.056	0.9	0.238	0.921
TGFB1	TGFBR2	9606.ENSP00000221930	9606.ENSP00000351905	0	0	0	0	0.111	0.976	0.9	0.939	0.999
TGFBR2	YAP1	9606.ENSP00000351905	9606.ENSP00000478927	0	0	0	0	0.063	0.078	0.9	0.264	0.927
THBS1	VCAN	9606.ENSP00000260356	9606.ENSP00000265077	0	0	0	0	0.085	0	0	0.914	0.919
TPM1	VCL	9606.ENSP00000351022	9606.ENSP00000211998	0	0	0	0	0.149	0.23	0.6	0.62	0.887
TPM1	TPM4	9606.ENSP00000351022	9606.ENSP00000345230	0	0	0	0.979	0	0.816	0.9	0.738	0.981
TPM1	VIM	9606.ENSP00000351022	9606.ENSP00000446007	0	0	0	0	0.073	0	0.6	0.283	0.711
TPM1	TPM2	9606.ENSP00000351022	9606.ENSP00000367542	0	0	0.428	0.98	0.16	0.878	0.9	0.796	0.989
TPM2	VCL	9606.ENSP00000367542	9606.ENSP00000211998	0	0	0	0	0.162	0.23	0.6	0.399	0.824
TPM2	TPM4	9606.ENSP00000367542	9606.ENSP00000345230	0	0	0	0.979	0.076	0.627	0.9	0.764	0.963
TPM2	VIM	9606.ENSP00000367542	9606.ENSP00000446007	0	0	0	0	0.108	0	0.6	0.255	0.711
TPM4	VCL	9606.ENSP00000345230	9606.ENSP00000211998	0	0	0	0	0.142	0.23	0.6	0.439	0.832
TPM4	VIM	9606.ENSP00000345230	9606.ENSP00000446007	0	0	0	0	0.107	0	0.6	0.274	0.718
UBE2E2	UBE2L6	9606.ENSP00000379931	9606.ENSP00000287156	0	0	0	0.811	0	0	0.9	0.484	0.908
VIM	ZEB1	9606.ENSP00000446007	9606.ENSP00000354487	0	0	0	0	0.095	0	0	0.827	0.837
WLS	WNT5A	9606.ENSP00000346829	9606.ENSP00000264634	0	0	0	0	0.134	0.77	0.6	0.709	0.973
YAP1	ZEB1	9606.ENSP00000478927	9606.ENSP00000354487	0	0	0	0	0	0.346	0	0.768	0.842

## Sheet: MCODE central nodes
MCODE App Results
Date: Nov 2, 2022, 3:52:30 PM
Parameters:
Network Scoring:
Include Loops: false Degree Cutoff: 2
Cluster Finding:
Node Score Cutoff: 0.2 Haircut: true Fluff: false K-Core: 2 Max. Depth from Seed: 100
Cluster	Score (Density*#Nodes)	Nodes	Edges	Node IDs
1	24.914	36	436	COL6A3, DCN, COL12A1, IGFBP3, COL6A2, MMP14, VEGFC, MMP1, SPARC, NID2, BGN, CYR61, FBN1, COL6A1, COL1A2, TIMP3, VCAN, THBS1, EGFR, LUM, FGF2, CD44, CCND1, IL6, LOX, CAV1, CCL2, COL5A2, SERPINE1, TGFBI, TGFB1, COL11A1, COL5A1, TIMP1, THBS2, CTGF
2	9.714	22	102	CDH11, TNFRSF11B, ZEB1, ACTA2, VIM, LOXL1, TGFBR2, FN1, ANXA5, ITGB1, SERPINH1, COL1A1, EFEMP2, TLR4, ENG, ITGA5, EGR1, FGF7, ITGB5, MMP2, THY1, WNT5A
3	7	7	21	TAGLN, TPM2, MYLK, TPM1, ACTG2, TPM4, MYL9
4	4	5	8	ANPEP, NT5E, ANGPT1, NRP1, PDGFRA
5	4	5	8	UBE2L6, IFITM2, HLA-E, IFITM1, IFITM3
6	3.333	4	5	AKAP12, S100A10, PTRF, IGF2BP2
7	3	3	3	DRAM1, WIPI1, GABARAPL1
