# Supplementary material for: Assessing the epithelial-to-mesenchymal plasticity in a small cell lung carcinoma (SCLC) and lung fibroblasts co-culture model
Source: Front Mol Biosci. 2023 Mar 3;10:1096326. doi: 10.3389/fmolb.2023.1096326 (PMC10022497; doi:10.3389/fmolb.2023.1096326)
Supplement: Supplementary file 9 [file Table6.XLSX]

## Sheet: CCD8INSvsCCD8CT_2FC_0.05P
ID	Gene Symbol	Fold Change	CCD8_INS Avg (log2)	CCD8_CT Avg (log2)	CCD8_INS Standard Deviation	CCD8_CT Standard Deviation	CCD8_INS Expressed	CCD8_CT Expressed	P-val	FDR P-val	Overall F-Test	Overall FDR F-Test	Expressed in Both Conditions	Public Gene IDs	Description	Chromosome	Strand	Group	Start	Stop
TC1100008482.hg.1	bamerby	2.1	6.86	5.79	0.32	0.41	T	F	0.0053	1	3.71e-05	0.0002	F	bamerby.aAug10-unspliced	Transcript Identified by AceView	chr11	+	Coding	75926982	75928090
TC1200011695.hg.1	bartubo	2.54	7.27	5.92	0.45	0.38	T	T	0.0256	1	0.0193	0.0433	T	bartubo.aAug10-unspliced	Transcript Identified by AceView	chr12	-	Coding	101383045	101384519
TC0100009159.hg.1	bazerbo	-2.7	5.77	7.2	0.34	0.56	F	T	0.012	1	0.0069	0.0181	F	bazerbo.aAug10-unspliced	Transcript Identified by AceView	chr1	+	Unassigned	97731191	97731923
TC0100007237.hg.1	berkoybu	-2.26	4.74	5.92	0.51	0.39	F	T	0.0024	1	0.0004	0.0015	F	berkoybu.aAug10-unspliced	Transcript Identified by AceView	chr1	+	Coding	21430355	21430978
TC1000011653.hg.1	berperby	2.02	7.73	6.72	0.06	0.44	T	T	0.0048	1	0.0758	0.1349	T	berperby.aAug10-unspliced	Transcript Identified by AceView	chr10	-	Coding	101680634	101681471
TC1500010226.hg.1	beyswa	2.56	4.48	3.12	0.54	1.02	F	F	0.0128	1	1.3e-10	3.09e-09	F	beyswa.aAug10-unspliced	Transcript Identified by AceView	chr15	-	Coding	81706233	81706732
TC0500007299.hg.1	blarsloybu	-2.28	4.02	5.22	0.12	0.45	F	F	0.002	1	0.0021	0.0067	F	blarsloybu.aAug10-unspliced	Transcript Identified by AceView	chr5	+	Coding	43504864	43505444
TC0400011617.hg.1	blawgaw	2.51	4.51	3.18	0.28	0.46	F	F	0.0045	1	0.0246	0.0531	F	blawgaw.aAug10-unspliced	Transcript Identified by AceView	chr4	-	Coding	112408738	112409358
TC0100009910.hg.1	blerporbo	-2.15	4.38	5.49	0.29	0.38	F	T	0.0065	1	0.0002	0.001	F	blerporbo.aAug10-unspliced	Transcript Identified by AceView	chr1	+	Unassigned	150523496	150524129
TC1500008973.hg.1	bluzar	-2.44	4.08	5.37	0.85	0.22	F	T	0.0166	1	0.2844	0.3863	F	bluzar.aAug10-unspliced	Transcript Identified by AceView	chr15	-	Unassigned	33918939	33920398
TC0300013113.hg.1	borkybu	3.87	6.6	4.65	0.47	1.53	T	F	0.049	1	2.52e-06	1.83e-05	F	borkybu.aAug10-unspliced	Transcript Identified by AceView	chr3	-	Unassigned	171252070	171252462
TC0400010026.hg.1	borsworbu	2.11	4.75	3.68	0.54	0.41	F	F	0.0137	1	0.0123	0.0296	F	borsworbu.aAug10-unspliced	Transcript Identified by AceView	chr4	-	Unassigned	9787335	9788034
TC0500012341.hg.1	buslaby	2.04	8.91	7.88	0.52	0.38	T	T	0.0499	1	0.0848	0.1479	T	buslaby.aAug10	Transcript Identified by AceView	chr5	-	Unassigned	143284932	143285351
TC0900010089.hg.1	butoybu; slavarbu	2.26	9.75	8.57	0.25	0.53	T	T	0.0487	1	2.82e-14	2.13e-12	T	butoybu.aAug10-unspliced; slavarbu.aAug10-unspliced	Transcript Identified by AceView	chr9	-	Coding	40105149	40105766
TC0800007059.hg.1	buworby	2.07	6.96	5.91	0.42	0.75	T	T	0.0135	1	0.0425	0.0838	T	buworby.aAug10-unspliced	Transcript Identified by AceView	chr8	+	Unassigned	25273941	25275323
TC1000011292.hg.1	byklarbu	-2.42	4.81	6.08	0.52	0.52	T	T	0.0177	1	0.0105	0.0259	T	byklarbu.aAug10-unspliced	Transcript Identified by AceView	chr10	-	Coding	86299252	86300012
TC2000007186.hg.1	bylee	2.13	5.46	4.37	0.58	0.37	F	F	0.0067	1	0.0001	0.0005	F	bylee.aAug10-unspliced	Transcript Identified by AceView	chr20	+	Coding	34426469	34427126
TC0100012871.hg.1	bynawbu	2.22	5.19	4.04	0.46	0.43	F	F	0.0137	1	2.05e-05	0.0001	F	bynawbu.aAug10-unspliced	Transcript Identified by AceView	chr1	-	Coding	11069839	11070235
TC1600009464.hg.1	chawwarbu	-2.2	3.66	4.8	0.66	0.23	F	F	0.0497	1	0.302	0.4047	F	chawwarbu.aAug10-unspliced	Transcript Identified by AceView	chr16	-	Coding	13963047	13963610
TC0200016008.hg.1	cheemerbo	2.05	6.9	5.87	0.68	0.74	T	T	0.0171	1	0.1692	0.2573	T	cheemerbo.aAug10-unspliced	Transcript Identified by AceView	chr2	-	Coding	231200868	231201396
TC0800007752.hg.1	cheesaw	-2.04	5.56	6.59	0.1	0.51	F	T	0.0231	1	0.0024	0.0074	F	cheesaw.aAug10-unspliced	Transcript Identified by AceView	chr8	+	Unassigned	59970067	59970867
TC1100010183.hg.1	cherkorby	-2.9	3.71	5.25	0.68	0.59	F	F	0.0158	1	0.0836	0.1463	F	cherkorby.aAug10-unspliced	Transcript Identified by AceView	chr11	-	Unassigned	14730870	14731176
TC2000006854.hg.1	cherwor	3.08	5.76	4.14	0.45	0.9	F	F	0.0413	1	0.0222	0.0488	F	cherwor.aAug10-unspliced	Transcript Identified by AceView	chr20	+	Coding	19295960	19297059
TC0500010751.hg.1	cheyflar	2.19	6.5	5.37	0.12	0.69	T	F	0.0235	1	0.0053	0.0145	F	cheyflar.aAug10-unspliced	Transcript Identified by AceView	chr5	-	Unassigned	54980843	54981864
TC1700008387.hg.1	chuwee	2.19	4.13	2.99	0.33	0.72	F	F	0.0253	1	6.35e-12	2.26e-10	F	chuwee.aAug10-unspliced	Transcript Identified by AceView	chr17	+	Unassigned	57484952	57488659
TC0600008566.hg.1	chyjar	-2.04	4.27	5.3	0.04	0.37	F	T	0.0059	1	0.0003	0.0014	F	chyjar.aAug10-unspliced	Transcript Identified by AceView	chr6	+	Unassigned	75711974	75712957
TC0500011700.hg.1	chyjy; AC010468.2	-2.27	4.29	5.47	0.36	0.17	F	T	0.0022	1	7.11e-09	1.04e-07	F	chyjy.aAug10; ENST00000511981.1; OTTHUMT00000370750; uc063fyj.1	Transcript Identified by AceView; novel transcript	chr5	-	NonCoding	111265809	111270089
TC1400010164.hg.1	dawpaw	2.58	6.17	4.8	0.3	0.82	T	F	0.0186	1	0.1558	0.2412	F	dawpaw.aAug10-unspliced	Transcript Identified by AceView	chr14	-	Unassigned	99237175	99239900
TC0600013398.hg.1	deeklarby	-2.01	3.33	4.34	0.51	0.65	F	F	0.0067	1	0.1478	0.2316	F	deeklarby.aAug10-unspliced	Transcript Identified by AceView	chr6	-	Coding	142235141	142235834
TC0800011316.hg.1	dershoy	2.09	7.07	6.01	0.21	0.6	T	T	0.0026	1	0.0002	0.001	T	dershoy.aAug10-unspliced	Transcript Identified by AceView	chr8	-	Unassigned	102372798	102373982
TC1200010262.hg.1	doblobu	-2.69	5.3	6.73	0.17	0.64	F	T	0.0137	1	0.104	0.1747	F	doblobu.aAug10-unspliced	Transcript Identified by AceView	chr12	-	Coding	30545211	30545994
TC0300012207.hg.1	dorberbu	-2.28	4.23	5.41	0.41	0.17	T	T	0.0006	1	0.0122	0.0295	T	dorberbu.aAug10-unspliced	Transcript Identified by AceView	chr3	-	Coding	123299476	123300087
TC1700011525.hg.1	Y_RNA	2.17	4.6	3.48	0.59	0.2	F	F	0.0178	1	4.39e-05	0.0002	F	ENST00000364677; uc060jbg.1	Y RNA [Source:RFAM;Acc:RF00019]	chr17	-	NonCoding	67408774	67408881
TC0200014078.hg.1	Y_RNA	-2.06	7.44	8.48	0.34	0.35	T	T	0.0298	1	0.1278	0.2061	T	ENST00000364714; uc061nlb.1	Y RNA [Source:RFAM;Acc:RF00019]	chr2	-	NonCoding	121040610	121040710
TC0X00007855.hg.1	Y_RNA	-2.07	3.66	4.71	0.76	0.16	F	F	0.0035	1	0.0968	0.1647	F	ENST00000365540; uc065aeu.1	Y RNA [Source:RFAM;Acc:RF00019]	chrX	+	NonCoding	94178005	94178106
TC0X00006617.hg.1	Y_RNA	2.07	6.43	5.38	1.08	1.15	T	F	0.0374	1	0.0112	0.0274	F	ENST00000384068; uc064xzp.1	Y RNA [Source:RFAM;Acc:RF00019]	chrX	+	NonCoding	12149126	12149238
TC0Y00006926.hg.1	AC012078.2	2.08	4.68	3.62	0.35	0.24	F	F	0.0036	1	0.0189	0.0426	F	ENST00000405035		chrY	-	Multiple_Complex	3851224	3852869
TC0600009999.hg.1	HSPE1P26	2.11	7.13	6.05	0.12	0.51	T	T	0.0021	1	0.0066	0.0173	T	ENST00000405341	heat shock protein family E (Hsp10) member 1 pseudogene 26 [Source:HGNC Symbol;Acc:HGNC:49345]	chr6	+	Multiple_Complex	157924402	157924676
TC0900008703.hg.1	RP11-417B4.3	2.05	5.68	4.65	0.35	0.21	F	F	0.0025	1	0.0271	0.0576	F	ENST00000411924		chr9	+	Multiple_Complex	123759220	123759775
TC0X00008567.hg.1	RP6-27P15.2	-3.4	4.22	5.99	0.74	0.67	F	T	0.0229	1	0.3603	0.4634	F	ENST00000411940.1; OTTHUMT00000058530; uc065biz.1	novel transcript	chrX	+	NonCoding	138627077	138627343
TC0900011764.hg.1	RP11-544A12.4; roreyby	2.34	4.88	3.65	0.34	0.29	F	F	0.0056	1	0.0003	0.0014	F	ENST00000415391.2; ENST00000417798.2; ENST00000586290.1; ENST00000586662.1; ENST00000587264.1; ENST00000587408.1; ENST00000588325.1; ENST00000588378.1; ENST00000589095.1; ENST00000589128.1; ENST00000589540.1; ENST00000589667.1; ENST00000590461.1; ENST00000592466.1; OTTHUMT00000054712; OTTHUMT00000054713; OTTHUMT00000460851; OTTHUMT00000460852; OTTHUMT00000460853; OTTHUMT00000460854; OTTHUMT000004…	novel transcript, antisense to NUP214; Transcript Identified by AceView	chr9	-	NonCoding	131132852	131167505
TC0X00009368.hg.1	RPS15AP40	-2.08	3.77	4.82	0.86	0.25	F	T	0.0412	1	0.3683	0.4712	F	ENST00000419621	ribosomal protein S15a pseudogene 40 [Source:HGNC Symbol;Acc:HGNC:36041]	chrX	-	Multiple_Complex	36374793	36375183
TC0900007747.hg.1	RP11-380F14.2	2.11	5.9	4.82	0.5	0.2	T	F	0.0208	1	0.1059	0.1771	F	ENST00000419815.1; OTTHUMT00000052873; uc064uas.1	putative novel transcript	chr9	+	NonCoding	84278219	84290131
TC0Y00006566.hg.1	TCEB1P4	-2.31	4.29	5.5	0.17	0.68	F	F	0.0373	1	0.0359	0.0729	F	ENST00000420090	transcription elongation factor B (SIII), polypeptide 1 pseudogene 4 [Source:HGNC Symbol;Acc:HGNC:38141]	chrY	+	Multiple_Complex	9230915	9231247
TC0X00010424.hg.1	TCEAL3-AS1; RP5-1055C14.4	2.07	5.76	4.7	0.47	0.17	T	T	0.0153	1	0.001	0.0035	T	ENST00000424887.1; OTTHUMT00000057735; uc065alp.1	TCEAL3 antisense RNA 1 [Source:HGNC Symbol;Acc:HGNC:41191]; novel transcript	chrX	-	NonCoding	103625104	103628719
TC0700007587.hg.1	RPL31P35	-2.22	6.06	7.21	0.54	0.5	T	T	0.0142	1	0.0298	0.0625	T	ENST00000431058	ribosomal protein L31 pseudogene 35 [Source:HGNC Symbol;Acc:HGNC:36932]	chr7	+	Pseudogene	54656358	54656734
TC0200014493.hg.1	MTND5P24	-2.63	3.77	5.17	0.52	0.15	F	F	0.0014	1	0.0547	0.1033	F	ENST00000438892	mitochondrially encoded NADH:ubiquinone oxidoreductase core subunit 5 pseudogene 24 [Source:HGNC Symbol;Acc:HGNC:42286]	chr2	-	Multiple_Complex	143094789	143096555
TC1300006864.hg.1	SCAND3P1	-2.04	3.89	4.92	0.14	0.61	F	F	0.0044	1	2.85e-06	2.04e-05	F	ENST00000439854	SCAN domain containing 3 pseudogene 1 [Source:HGNC Symbol;Acc:HGNC:42037]	chr13	+	Multiple_Complex	35185294	35186679
TC0100010131.hg.1	DAP3P1	-2.04	4.7	5.73	0.42	0.4	T	T	0.0259	1	0.0042	0.012	T	ENST00000441522	death associated protein 3 pseudogene 1 [Source:HGNC Symbol;Acc:HGNC:17624]	chr1	+	Multiple_Complex	155586644	155602197
TC0500009701.hg.1	HMGB3P22	-2.04	5	6.02	0.55	0.23	T	T	0.0123	1	3.06e-09	4.98e-08	T	ENST00000442010; ENST00000451823	high mobility group box 3 pseudogene 22 [Source:HGNC Symbol;Acc:HGNC:39314]	chr5	+	Multiple_Complex	179679032	179694768
TC1000011458.hg.1	RAB11AP1	2.77	6.27	4.8	0.74	0.31	T	T	0.0217	1	0.4164	0.5174	T	ENST00000442978	RAB11A, member RAS oncogene family pseudogene 1 [Source:HGNC Symbol;Acc:HGNC:45188]	chr10	-	Multiple_Complex	93881293	93881938
TC0100008612.hg.1	RP11-182I10.2	2.09	5.95	4.89	0.58	0.12	F	F	0.0343	1	0.0704	0.1271	F	ENST00000446914		chr1	+	Multiple_Complex	64941979	64942365
TC0200008678.hg.1	AC007278.3; noklar	2.29	5.19	4	0.27	0.43	T	F	0.0083	1	0.1268	0.2048	F	ENST00000450893.1; noklar.aAug10; OTTHUMT00000329494; uc061mmp.1	Transcript Identified by AceView; putative novel transcript	chr2	+	NonCoding	102438713	102440475
TC0Y00007275.hg.1	CDY23P	-2.03	3.91	4.93	0.42	0.36	F	F	0.022	1	0.0255	0.0548	F	ENST00000451661	chromodomain protein, Y-linked 23 pseudogene [Source:HGNC Symbol;Acc:HGNC:23867]	chrY	-	Multiple_Complex	25994684	25995697
TC0X00008231.hg.1	SNORA35	2.2	5.74	4.61	0.16	0.66	T	T	0.039	1	0.1032	0.1736	T	ENST00000458908	Small nucleolar RNA SNORA35 [Source:RFAM;Acc:RF00566]	chrX	+	Small_RNA	118738055	118738182
TC0300012601.hg.1	RN7SL724P	-2.03	4.25	5.28	0.55	0.23	F	T	0.0436	1	1.09e-06	8.72e-06	F	ENST00000461895; uc021xer.2	RNA, 7SL, cytoplasmic 724, pseudogene [Source:HGNC Symbol;Acc:HGNC:46740]	chr3	-	NonCoding	139609669	139609939
TC0300009639.hg.1	RP11-416O18.2; skawvarbo	2.25	5.38	4.22	0.93	0.18	T	F	0.0379	1	0.0574	0.1075	F	ENST00000462382.1; OTTHUMT00000350463; skawvarbo.aAug10; uc062qmg.1	novel transcript; Transcript Identified by AceView	chr3	+	NonCoding	182121884	182142137
TC0500007884.hg.1	RP11-342F17.1	-2.53	5.11	6.45	0.27	0.52	T	T	0.0098	1	0.2791	0.3807	T	ENST00000482584		chr5	+	Multiple_Complex	79510434	79510919
TC0400012802.hg.1	UBA6-AS1	-2.17	4.73	5.85	0.57	0.29	F	T	0.0096	1	0.0214	0.0473	F	ENST00000499180; ENST00000511571	UBA6 antisense RNA 1 (head to head)	chr4	+	NonCoding	68053508	68080645
TC0500010829.hg.1	RP11-772C9.1	-2.09	3.22	4.29	0.44	0.44	F	F	0.0384	1	0.2218	0.3184	F	ENST00000502647.1; OTTHUMT00000368576; uc063duc.1	novel transcript	chr5	-	NonCoding	57751192	57751717
TC0400008465.hg.1	RP11-397D21.1	2.24	5.95	4.78	0.77	0.2	T	T	0.0123	1	0.073	0.131	T	ENST00000504097		chr4	+	Multiple_Complex	113840050	113840236
TC0500007473.hg.1	CTD-2023N9.1	-2.08	3.48	4.54	0.57	0.42	F	F	0.0223	1	0.2038	0.2978	F	ENST00000506106.1; OTTHUMT00000369242; uc063dtx.1	novel transcript, antisense to ACTBL2	chr5	+	NonCoding	57395060	57533424
TC0400007384.hg.1	RP11-1E6.1	2.97	8.45	6.88	0.32	0.25	T	T	1.29e-06	0.0875	3.4e-16	5.06e-14	T	ENST00000507388.1; ENST00000508352.1; OTTHUMT00000360574; OTTHUMT00000360575; uc062whi.1; uc062whj.1	novel transcript	chr4	+	NonCoding	43340412	43345600
TC0500011401.hg.1	CTD-2316B1.2	2.32	5.74	4.52	0.59	0.75	T	F	0.0022	1	1.32e-17	3.73e-15	F	ENST00000511417.1; OTTHUMT00000369703; uc063fef.1	novel transcript	chr5	-	NonCoding	87713135	87733269
TC1300008326.hg.1	RNU6-58P	-2.12	2.94	4.02	0.19	0.63	F	F	0.0053	1	0.1838	0.2746	F	ENST00000517143	RNA, U6 small nuclear 58, pseudogene	chr13	-	Small_RNA	23217432	23217534
TC0800009514.hg.1	CTA-398F10.1; seybeeby	2.1	6.24	5.17	0.31	0.7	T	T	0.0303	1	0.0459	0.0894	T	ENST00000517681.1; ENST00000519814.1; OTTHUMT00000375020; OTTHUMT00000375021; seybeeby.aAug10; uc064kbw.1; uc064kbx.1	novel transcript; Transcript Identified by AceView	chr8	-	Multiple_Complex	8414210	8424632
TC1000007747.hg.1	RP11-131N11.4	-2.46	3.7	4.99	0.64	0.2	F	T	0.0147	1	0.0613	0.1134	F	ENST00000517854.1; OTTHUMT00000379563; uc057tmi.1	novel transcript	chr10	+	NonCoding	60734342	60741828
TC1100007105.hg.1	CTD-2507G9.1; slumar	-2.03	7.84	8.86	0.11	0.83	T	T	0.0452	1	2.61e-09	4.33e-08	T	ENST00000531798.1; OTTHUMT00000387805; slumar.aAug10; uc057zxg.1	novel transcript; Transcript Identified by AceView	chr11	+	Multiple_Complex	26189123	26208347
TC0800006788.hg.1	RP11-303G3.6	-2.44	3.81	5.1	0.56	0.45	F	T	0.0105	1	0.2202	0.3166	F	ENST00000533893		chr8	+	Multiple_Complex	12578306	12581289
TC1200006582.hg.1	RP11-1038A11.3; ronee	3.44	6.99	5.2	0.78	0.36	T	T	0.0006	1	3.25e-08	3.98e-07	T	ENST00000537192.1; ENST00000537714.1; OTTHUMT00000400478; OTTHUMT00000400479; ronee.bAug10; uc058kaz.1; uc058kbc.1	novel transcript; Transcript Identified by AceView	chr12	+	NonCoding	5276829	5383653
TC1200011124.hg.1	RP11-366L20.3; fleenu	2.56	6.91	5.55	0.46	0.52	T	T	0.005	1	1.92e-10	4.34e-09	T	ENST00000544279.1; fleenu.aAug10; OTTHUMT00000401750; uc058qmj.1	Transcript Identified by AceView; novel transcript, antisense to HMGA2	chr12	-	NonCoding	65934777	65948479
TC1800006820.hg.1	RP11-454P7.1	-2.05	5.02	6.06	0.59	0.45	T	T	0.0024	1	0.0823	0.1444	T	ENST00000545779		chr18	+	Pseudogene	15254418	15271744
TC1200011343.hg.1	RP11-90C1.1	-2.28	2.65	3.83	0.84	0.64	F	F	0.0453	1	0.0425	0.0838	F	ENST00000547569.1; OTTHUMT00000406851; uc058rgg.1	novel transcript	chr12	-	NonCoding	78426826	78442952
TC1200011809.hg.1	EEF1B2P4	-2.11	5.62	6.7	0.42	0.4	T	T	0.029	1	0.2319	0.3296	T	ENST00000551398	eukaryotic translation elongation factor 1 beta 2 pseudogene 4 [Source:HGNC Symbol;Acc:HGNC:32475]	chr12	-	Multiple_Complex	106901283	106901984
TC1400008573.hg.1	CTD-2335L22.6	2.27	5.02	3.84	0.6	0.26	F	F	0.018	1	0.0392	0.0784	F	ENST00000554965		chr14	-	Multiple_Complex	19908096	19908649
TC1400009173.hg.1	RP11-463J10.4	2.43	4.2	2.92	0.41	0.38	F	F	0.0014	1	0.0212	0.0469	F	ENST00000555115.1; OTTHUMT00000411597; uc059bnc.1	novel transcript antisense to GNG2 and C14orf166	chr14	-	NonCoding	51982520	51987219
TC1400009938.hg.1	CAP2P1	2.44	6.41	5.13	0.37	0.22	T	F	0.0002	0.9064	1.47e-06	1.14e-05	F	ENST00000557743	CAP, adenylate cyclase-associated protein, 2 (yeast) pseudogene 1 [Source:HGNC Symbol;Acc:HGNC:20142]	chr14	-	Multiple_Complex	89290205	89291594
TC1500008999.hg.1	CTD-2125J1.1; sheeper	2.06	4.88	3.84	0.05	0.45	F	F	0.0077	1	0.0028	0.0084	F	ENST00000565706.1; OTTHUMT00000422970; sheeper.aAug10; uc059hiq.1	novel transcript; Transcript Identified by AceView	chr15	-	Multiple_Complex	34651135	34670169
TC1500009820.hg.1	RP11-352G18.2; klyzo	2.14	4.88	3.78	0.01	0.48	T	T	0.0065	1	1.7e-07	1.7e-06	T	ENST00000565993.1; klyzo.aAug10; OTTHUMT00000420716; uc059kml.1	Transcript Identified by AceView; novel transcript, antisense to DIS3L	chr15	-	Multiple_Complex	66314914	66331703
TC0600010626.hg.1	RP1-140K8.5	2.49	5.81	4.5	0.31	0.75	F	F	0.0156	1	0.3634	0.4665	F	ENST00000566733.1; OTTHUMT00000431237; uc063lnl.1	novel transcript	chr6	-	NonCoding	3898158	3912848
TC1600008295.hg.1	RP11-23E19.2	-2.02	3.62	4.63	0.78	0.19	F	F	0.0438	1	0.1516	0.2361	F	ENST00000567556.1; OTTHUMT00000434704; uc059wss.1	novel transcript HYDIN	chr16	+	NonCoding	71113352	71114000
TC1600010310.hg.1	RP11-142G1.3	-2.13	3.48	4.57	0.13	0.57	F	F	0.0132	1	0.0873	0.1514	F	ENST00000569998.1; OTTHUMT00000422567; uc059udk.1	novel transcript	chr16	-	NonCoding	52198012	52227956
TC1800007605.hg.1	RP11-674P19.2	2.5	4.81	3.49	0.56	0.6	F	F	0.0097	1	0.0025	0.0076	F	ENST00000579651.1; OTTHUMT00000442448; uc060pyv.1	novel transcript	chr18	+	NonCoding	69212277	69214350
TC1700007552.hg.1	CTC-304I17.5	-2.13	4.47	5.56	0.36	0.18	T	T	0.0005	1	0.0003	0.0013	T	ENST00000583224.1; OTTHUMT00000447576; uc060dxz.1	novel transcript	chr17	+	NonCoding	34157910	34165435
TC1700009894.hg.1	RP11-138I1.3	-2.04	4.55	5.58	0.28	0.66	F	F	0.0403	1	0.3859	0.4881	F	ENST00000585048.1; OTTHUMT00000445767; uc060bth.1	novel transcript	chr17	-	NonCoding	16440479	16440952
TC1900008647.hg.1	CTD-3073N11.5	2.3	5.38	4.18	0.51	0.68	T	T	0.0369	1	0.5611	0.6485	T	ENST00000594327		chr19	+	Multiple_Complex	51442379	51442650
TC0900008911.hg.1	RP11-65J3.15	2.16	5.72	4.62	0.33	0.33	T	T	0.0105	1	0.0301	0.063	T	ENST00000599815.1; OTTHUMT00000464677; uc064wko.1	novel transcript	chr9	+	NonCoding	129328261	129328401
TC1500007679.hg.1	CARSP1	2.22	4.52	3.37	0.55	0.43	F	F	0.0454	1	0.3978	0.4997	F	ENST00000603171	cysteinyl-tRNA synthetase pseudogene 1 [Source:HGNC Symbol;Acc:HGNC:50477]	chr15	+	Pseudogene	68749501	68750691
TC0X00008146.hg.1	RP1-269O5.3	-2.29	4.05	5.24	0.46	0.38	T	T	0.0082	1	0.0004	0.0016	T	ENST00000603950		chrX	+	Multiple_Complex	111930735	111931092
TC0200014328.hg.1	GRAMD4P8	-2.06	3.46	4.5	0.23	0.47	T	T	0.0113	1	0.0001	0.0007	T	ENST00000605465	GRAM domain containing 4 pseudogene 8 [Source:HGNC Symbol;Acc:HGNC:49143]	chr2	-	Multiple_Complex	131646704	131648372
TC1500006576.hg.1	RP11-145P16.3	-2.67	5.34	6.76	0.67	0.56	T	T	0.0484	1	0.192	0.2843	T	ENST00000605703.1; OTTHUMT00000468277; uc059gvb.1	novel transcript	chr15	+	NonCoding	25130978	25131337
TC0800012391.hg.1	RP11-242F4.2	-2.62	5.37	6.76	0.78	0.38	T	T	0.0222	1	0.0035	0.0101	T	ENST00000606659.1		chr8	-	NonCoding	17224964	17225469
TC1800008032.hg.1	RP11-61L19.2	-2.33	4.44	5.66	0.13	0.78	F	T	0.0361	1	0.0462	0.0897	F	ENST00000608162.1; OTTHUMT00000472443; uc060ngc.1	novel transcript	chr18	-	NonCoding	9473421	9474006
TC2200008034.hg.1	XXbac-B444P24.13	-2.09	5.16	6.22	0.45	0.18	T	T	0.0085	1	0.1717	0.2603	T	ENST00000608275.1; OTTHUMT00000472274; uc062brz.1	novel transcript, sense intronic to DGCR6L	chr22	-	NonCoding	20318119	20318749
TC0X00008507.hg.1	RP13-210D15.8	-2.24	3.31	4.47	0.27	0.7	F	F	0.008	1	0.0312	0.065	F	ENST00000610379		chrX	+	Pseudogene	135297046	135298585
TC0900007348.hg.1	RN7SL544P	2.03	4.97	3.95	0.38	0.58	T	T	0.0247	1	0.0052	0.0142	T	ENST00000617232; uc064tju.1	RNA, 7SL, cytoplasmic 544, pseudogene [Source:HGNC Symbol;Acc:HGNC:46560]	chr9	+	NonCoding	62363581	62363864
TC0X00008050.hg.1	RP13-483F6.2	2	4.93	3.93	0.29	0.3	F	F	0.0203	1	0.0017	0.0054	F	ENST00000618696		chrX	+	Pseudogene	106566021	106566161
TC0700008885.hg.1	ST7-AS2_1	2.35	6.39	5.16	0.41	0.89	F	F	0.0316	1	0.0002	0.0009	F	ENST00000622900; uc064hji.1	ST7 antisense RNA 2 conserved region 1 [Source:RFAM;Acc:RF02181]	chr7	+	NonCoding	117117912	117117983
TC0800009780.hg.1	RP11-618M23.5	-2.17	4.83	5.95	0.72	0.43	F	T	0.0265	1	0.1581	0.2441	F	ENST00000623082; OTTHUMT00000374901; uc064ksf.1	TEC	chr8	-	Unassigned	19375128	19375622
TC1400006764.hg.1	RP11-314P15.1	-2.19	3.63	4.76	0.37	0.65	F	T	0.0168	1	0.4453	0.5447	F	ENST00000623151; OTTHUMT00000408475; uc059aip.1	TEC	chr14	+	NonCoding	25820366	25822741
TC0500007032.hg.1	CTD-2351A16.1	-2.01	3.59	4.6	0.43	0.43	F	F	0.0029	1	0.1307	0.2098	F	ENST00000623357; OTTHUMT00000423100; uc063cqt.1	tec	chr5	+	NonCoding	29979669	29983114
TC1500008020.hg.1	RP11-758M2.1	2.09	4.47	3.4	0.43	0.45	F	F	0.012	1	0.001	0.0035	F	ENST00000623627; OTTHUMT00000433314; uc059mii.1	novel transcript	chr15	+	Unassigned	80014157	80015707
TC1100011495.hg.1	CMB9-52H4.1	-2.29	4.72	5.92	0.34	0.63	F	T	0.0016	1	0.0032	0.0093	F	ENST00000624943; OTTHUMT00000477864; uc058eub.1	TEC	chr11	-	Unassigned	70705605	70706068
TC1600007879.hg.1	RP11-454F8.4	2.01	6.34	5.33	0.3	1.12	T	F	0.0442	1	0.1906	0.2828	F	ENST00000625035; OTTHUMT00000439767; uc059uew.1	novel transcript	chr16	+	Unassigned	53310797	53311989
TSUnmapped00000538.hg.1	DGKD	2.25	6.1	4.93	0.41	0.82	T	T	0.0291	1	4.24e-07	3.81e-06	T	ENST00000630627	diacylglycerol kinase, delta 130kDa			NonCoding
TC0500008800.hg.1	faslorby	2.72	5.26	3.82	0.42	0.44	T	T	0.0029	1	3.13e-06	2.22e-05	T	faslorby.aAug10-unspliced	Transcript Identified by AceView	chr5	+	Coding	138867038	138867700
TC1300008906.hg.1	fawfarby	2.83	6.1	4.6	0.35	0.29	T	F	0.0067	1	0.0412	0.0817	F	fawfarby.aAug10-unspliced	Transcript Identified by AceView	chr13	-	Unassigned	48986001	48986384
TC0200009377.hg.1	fawnerbo	2.8	5.72	4.23	0.44	0.55	F	F	1.63e-05	0.5519	8.47e-06	5.31e-05	F	fawnerbo.aAug10-unspliced	Transcript Identified by AceView	chr2	+	Unassigned	132438573	132438809
TC1200007955.hg.1	feekyby	-2.64	4.39	5.8	0.95	0.09	F	T	0.0244	1	0.0024	0.0075	F	feekyby.aAug10-unspliced	Transcript Identified by AceView	chr12	+	Unassigned	62296962	62297269
TC1200012044.hg.1	feenar	2.11	7.07	5.99	0.26	0.77	T	T	0.0071	1	0.0001	0.0006	T	feenar.aAug10-unspliced	Transcript Identified by AceView	chr12	-	Unassigned	116038148	116039360
TC1000006435.hg.1	fermy	2.04	7.63	6.61	0.09	0.28	T	T	0.0057	1	0.0068	0.0178	T	fermy.aAug10-unspliced	Transcript Identified by AceView	chr10	+	Coding	142312	142944
TC1700011658.hg.1	feynu	2.01	6.17	5.16	0.24	0.26	T	T	0.0163	1	2.75e-06	1.98e-05	T	feynu.aAug10-unspliced	Transcript Identified by AceView	chr17	-	Coding	73304328	73305389
TC1300007188.hg.1	feypy	2.26	6.9	5.73	0.33	0.7	T	F	0.0059	1	6.29e-07	5.4e-06	F	feypy.aAug10-unspliced	Transcript Identified by AceView	chr13	+	Coding	49999151	50000792
TC0X00007081.hg.1	flafar	-2.58	4.64	6.01	0.5	0.75	F	T	0.0003	0.942	0.0041	0.0117	F	flafar.aAug10-unspliced	Transcript Identified by AceView	chrX	+	Unassigned	45009007	45009934
TC14_GL000009v2_random00006442.hg.1	flafawbu	2.93	5.88	4.32	0.54	0.47	T	F	0.0088	1	0.0014	0.0045	F	flafawbu.aAug10	Transcript Identified by AceView	chr14_GL000009v2_random	-	Unassigned	59388	59875
TC1200007014.hg.1	flafy	2.1	6.66	5.59	0.28	0.9	T	F	0.0107	1	0.0017	0.0054	F	flafy.bAug10-unspliced	Transcript Identified by AceView	chr12	+	Unassigned	19218317	19218863
TC0400012334.hg.1	flerspyby	2.9	6.83	5.29	0.53	0.65	T	T	0.0302	1	0.0004	0.0015	T	flerspyby.aAug10-unspliced	Transcript Identified by AceView	chr4	-	Coding	165429355	165429709
TC0700011627.hg.1	fleysheeby	2.1	7.95	6.88	0.33	0.84	T	T	0.0083	1	0.0263	0.0562	T	fleysheeby.aAug10-unspliced	Transcript Identified by AceView	chr7	-	Unassigned	80882319	80884163
TC1200008046.hg.1	flonu	2.52	9.03	7.7	0.23	0.27	T	T	0.0002	0.803	1.22e-12	5.36e-11	T	flonu.aAug10-unspliced	Transcript Identified by AceView	chr12	+	Unassigned	65904064	65904604
TC0100012188.hg.1	flubar	2.06	4.93	3.89	0.53	0.37	F	F	0.0057	1	0.0003	0.0013	F	flubar.aAug10	Transcript Identified by AceView	chr1	+	Unassigned	242376922	242427134
TC0900009418.hg.1	flupawbu	2.88	7.52	5.99	0.65	0.31	T	F	0.0007	1	8.69e-15	7.86e-13	F	flupawbu.aAug10-unspliced	Transcript Identified by AceView	chr9	-	Unassigned	3522611	3523100
TC1300008580.hg.1	flynoy	2.75	4.44	2.98	0.66	0.47	F	F	0.0098	1	0.0235	0.0512	F	flynoy.aAug10	Transcript Identified by AceView	chr13	-	Unassigned	33698671	33721025
TC0100009869.hg.1	fokarbo	4.27	6.93	4.84	0.42	1.14	T	F	0.0069	1	0.0144	0.0338	F	fokarbo.aAug10-unspliced	Transcript Identified by AceView	chr1	+	Coding	149820034	149820540
TC0100008862.hg.1	foroybo	-2.08	4.99	6.04	0.71	0.42	T	T	0.0054	1	6.46e-05	0.0003	T	foroybo.aAug10-unspliced	Transcript Identified by AceView	chr1	+	Unassigned	83150164	83150718
TC1400009947.hg.1	foyboyby	2.02	5.86	4.85	0.32	0.53	T	T	0.0047	1	4.55e-08	5.35e-07	T	foyboyby.aAug10-unspliced	Transcript Identified by AceView	chr14	-	Coding	89383026	89385141
TC0800008377.hg.1	foyzorby	-2.39	4.9	6.15	0.74	0.38	F	T	0.0236	1	0.238	0.3364	F	foyzorby.aAug10-unspliced	Transcript Identified by AceView	chr8	+	Coding	100302601	100303761
TC2000006552.hg.1	fywu	3.25	6.22	4.52	0.37	0.6	T	F	0.0009	1	0.008	0.0205	F	fywu.aAug10-unspliced	Transcript Identified by AceView	chr20	+	Coding	3479995	3483898
TC0200010238.hg.1	gadar	2.3	5.13	3.93	0.55	0.15	F	F	0.0266	1	0.0002	0.0008	F	gadar.aAug10-unspliced	Transcript Identified by AceView	chr2	+	Unassigned	188377587	188378337
TC1600008547.hg.1	geedar; RP11-70D24.2	2.08	5.86	4.8	0.56	0.58	F	F	0.019	1	0.1888	0.2807	F	geedar.aAug10-unspliced; OTTHUMT00000474233; uc059xle.1	Transcript Identified by AceView; novel transcript	chr16	+	NonCoding	79599323	79606605
TC0200009352.hg.1	geedeebu	-2.03	4.71	5.73	0.66	0.5	F	F	0.0245	1	0.0131	0.0312	F	geedeebu.aAug10-unspliced	Transcript Identified by AceView	chr2	+	Unassigned	131784104	131785119
TC0200009915.hg.1	glakla	2.25	5.36	4.18	0.24	0.4	F	F	0.0058	1	3.07e-10	6.57e-09	F	glakla.aAug10-unspliced	Transcript Identified by AceView	chr2	+	Coding	169736260	169737647
TC1600007342.hg.1	glarflo	-2.09	3.28	4.34	0.35	0.26	F	F	0.0013	1	0.0143	0.0335	F	glarflo.aAug10-unspliced	Transcript Identified by AceView	chr16	+	Coding	28425394	28425824
TC0800010265.hg.1	glerkor	2.13	7.87	6.78	0.36	0.46	T	T	0.01	1	9.62e-11	2.39e-09	T	glerkor.aAug10-unspliced	Transcript Identified by AceView	chr8	-	Unassigned	42037698	42038175
TC0400011639.hg.1	glosnawby	2.41	4.67	3.4	0.14	0.66	F	F	0.0283	1	1.26e-05	7.52e-05	F	glosnawby.aAug10-unspliced	Transcript Identified by AceView	chr4	-	Unassigned	113346868	113347816
TC0600012000.hg.1	gloybloy	-2.3	4.49	5.69	0.2	0.74	F	T	0.0365	1	0.0148	0.0347	F	gloybloy.aAug10-unspliced	Transcript Identified by AceView	chr6	-	Unassigned	49608886	49609428
TC0300011499.hg.1	gorrobu	2.34	6.05	4.83	0.13	0.22	T	T	0.0055	1	0.0865	0.1503	T	gorrobu.aAug10-unspliced	Transcript Identified by AceView	chr3	-	Unassigned	71263755	71265803
TC2200006727.hg.1	govaw	2.16	6.55	5.44	0.59	0.07	T	T	0.0307	1	9.62e-05	0.0004	T	govaw.aAug10-unspliced	Transcript Identified by AceView	chr22	+	Unassigned	21796247	21796946
TC0100008931.hg.1	harero	2.08	6.24	5.18	0.19	0.63	T	F	0.0151	1	6.29e-06	4.08e-05	F	harero.aAug10-unspliced	Transcript Identified by AceView	chr1	+	Unassigned	86932657	86934928
TC1600008583.hg.1	hesoma	2.03	5.39	4.37	0.11	0.31	F	F	0.015	1	0.0015	0.005	F	hesoma.bAug10-unspliced	Transcript Identified by AceView	chr16	+	Unassigned	81326645	81327395
TC0500008016.hg.1	hohome	2.33	8.65	7.43	0.22	0.63	T	T	0.0264	1	0.0595	0.1107	T	hohome.aAug10-unspliced	Transcript Identified by AceView	chr5	+	Unassigned	87391950	87393397
TC1500009244.hg.1	hokuma	2.22	5.23	4.08	0.17	0.47	T	F	0.0059	1	4.88e-13	2.43e-11	F	hokuma.aAug10-unspliced	Transcript Identified by AceView	chr15	-	Coding	44188653	44189509
TC1100010683.hg.1	CRY2	3.87	4.63	2.68	0.47	0.61	F	F	0.0002	0.803	0.0089	0.0226	F	hsa_circ_0000294	Memczak2013 ANTISENSE, CDS, coding, INTERNAL, UTR3 best transcript NM_001127457	chr11	-	NonCoding	45858745	45883235
TC0200007421.hg.1	CAMKMT	2.11	6.51	5.43	0.14	0.45	T	F	0.0494	1	1.97e-05	0.0001	F	hsa_circ_0000996	Memczak2013 ALT_ACCEPTOR, ALT_DONOR, coding, INTERNAL, intronic best transcript NM_024766	chr2	+	NonCoding	44502688	44505730
TC1400007209.hg.1	SAMD4A	2.01	7.53	6.52	0.42	0.47	T	T	0.0016	1	1.34e-07	1.38e-06	T	hsa_circ_0002327	Jeck2013 ALT_ACCEPTOR, ALT_DONOR, coding, INTERNAL, intronic best transcript NM_015589	chr14	+	NonCoding	54604371	54609625
TC0600011868.hg.1	SRF	2.02	4.93	3.92	0.29	0.48	T	F	0.0025	1	1.52e-06	1.17e-05	F	hsa_circ_0002973	Jeck2013 ANTISENSE, CDS, coding, INTERNAL, intronic, OVCODE, OVEXON best transcript NM_003131	chr6	-	NonCoding	43178880	43179062
TC1100012755.hg.1	KIRREL3	2.63	8.4	7	0.55	0.34	T	T	0.0184	1	4.3e-08	5.09e-07	T	hsa_circ_0008111	Jeck2013 ALT_ACCEPTOR, ALT_DONOR, coding, INTERNAL, intronic best transcript NM_032531	chr11	-	NonCoding	126797568	126801688
TC1700007330.hg.1	KSR1	2.27	5.87	4.69	0.38	0.32	T	T	0.0117	1	0.0035	0.0101	T	hsa_circ_0092301	Zhang2013 ALT_ACCEPTOR, ALT_DONOR, coding, INTERNAL, intronic best transcript NM_014238	chr17	+	NonCoding	27604949	27605188
TC0400010416.hg.1	husare	2.4	4.16	2.9	0.3	0.89	F	F	0.0278	1	0.0034	0.0098	F	husare.aAug10-unspliced	Transcript Identified by AceView	chr4	-	Coding	37459552	37461419
TC0300008245.hg.1	ig.217	2.3	7.08	5.89	0.32	0.47	T	T	0.0188	1	1.73e-06	1.31e-05	T	ig.217.aAug10-unspliced	Transcript Identified by AceView	chr3	+	Coding	105561630	105562419
TC2200007706.hg.1	jarblo	-2.06	4.04	5.08	0.81	0.29	F	F	0.0374	1	0.0002	0.0007	F	jarblo.aAug10-unspliced	Transcript Identified by AceView	chr22	+	Unassigned	47824757	47825398
TC1900007960.hg.1	jarchee	2.17	6.65	5.53	0.42	0.28	T	T	0.0137	1	0.2294	0.3268	T	jarchee.aAug10-unspliced	Transcript Identified by AceView	chr19	+	Coding	37057802	37058530
TC0400010225.hg.1	jarswoybu	-2.06	3.8	4.84	0.01	0.52	F	F	0.0337	1	0.2304	0.328	F	jarswoybu.bAug10-unspliced	Transcript Identified by AceView	chr4	-	Unassigned	22367248	22368160
TC0900008961.hg.1	jatorby	2.24	6.28	5.12	0.28	0.5	T	T	0.0081	1	3.47e-07	3.19e-06	T	jatorby.aAug10-unspliced	Transcript Identified by AceView	chr9	+	Coding	130618845	130619200
TC1700008130.hg.1	jawey	2.1	7.73	6.66	0.09	0.69	T	T	0.0191	1	0.0008	0.0027	T	jawey.aAug10-unspliced	Transcript Identified by AceView	chr17	+	Unassigned	47570569	47571350
TC1000011970.hg.1	jawshu	2.62	7.12	5.73	0.48	0.6	T	T	0.0414	1	7.66e-09	1.11e-07	T	jawshu.aAug10-unspliced	Transcript Identified by AceView	chr10	-	Unassigned	118318336	118319829
TC0800007233.hg.1	jerbeyby	2.1	7.57	6.5	0.03	0.94	T	T	0.0084	1	2.12e-05	0.0001	T	jerbeyby.aAug10-unspliced	Transcript Identified by AceView	chr8	+	Coding	32735496	32736010
TC0600012805.hg.1	jeyglorby	2.37	6.38	5.13	0.53	0.31	T	F	0.0049	1	3.48e-10	7.36e-09	F	jeyglorby.aAug10-unspliced	Transcript Identified by AceView	chr6	-	Unassigned	109069560	109073337
TC0200009225.hg.1	jogloy	2.41	4.58	3.31	0.77	0.46	F	F	0.0444	1	0.0103	0.0255	F	jogloy.aAug10-unspliced	Transcript Identified by AceView	chr2	+	Unassigned	127754586	127755840
TC1500007746.hg.1	jorey	3.98	8.03	6.04	0.47	1	T	T	0.0239	1	2.33e-07	2.25e-06	T	jorey.aAug10-unspliced	Transcript Identified by AceView	chr15	+	Coding	71424331	71424877
TC0900007380.hg.1	jorskobu	2.34	4.84	3.62	0.67	0.42	F	F	0.002	1	0.1012	0.1709	F	jorskobu.aAug10-unspliced	Transcript Identified by AceView	chr9	+	Coding	63128067	63129090
TC0300010633.hg.1	jujerbo	2.52	6.02	4.69	0.32	0.12	T	F	0.0035	1	5.26e-05	0.0003	F	jujerbo.aAug10-unspliced	Transcript Identified by AceView	chr3	-	Unassigned	31711380	31711967
TC0300011818.hg.1	kakome	2.27	12.28	11.1	0.33	0.08	T	T	0.0008	1	9.92e-17	1.88e-14	T	kakome.aAug10-unspliced	Transcript Identified by AceView	chr3	-	Coding	98831085	98834115
TC0100009884.hg.1	karboy	2.75	4.1	2.64	0.49	0.77	F	F	0.0041	1	0.0274	0.0583	F	karboy.aAug10-unspliced	Transcript Identified by AceView	chr1	+	Unassigned	149981221	149981922
TC0700010366.hg.1	karchawby	2.03	4.03	3.01	0.52	0.06	F	F	0.001	1	0.0336	0.0691	F	karchawby.aAug10-unspliced	Transcript Identified by AceView	chr7	-	Unassigned	17247701	17248229
TC0400008146.hg.1	kasnuby	2.54	4.53	3.19	0.8	0.23	F	F	0.0318	1	1.23e-12	5.37e-11	F	kasnuby.aAug10-unspliced	Transcript Identified by AceView	chr4	+	Unassigned	91261069	91261528
TC1600010080.hg.1	kerper	-2.05	3.65	4.69	0.52	0.31	F	F	0.0002	0.803	0.0162	0.0375	F	kerper.aAug10-unspliced	Transcript Identified by AceView	chr16	-	Coding	33083435	33083932
TC0600008349.hg.1	KIAA1586andZNF451	2.72	6.13	4.69	0.84	0.58	T	F	0.0185	1	7.98e-05	0.0004	F	KIAA1586andZNF451.vhAug10-unspliced	Transcript Identified by AceView, Entrez Gene ID(s) 57691; 26036	chr6	+	Unassigned	57165162	57166623
TC1200008071.hg.1	klarchar	2.11	4.92	3.84	0.32	0.41	F	F	0.0125	1	3.27e-06	2.31e-05	F	klarchar.aAug10-unspliced	Transcript Identified by AceView	chr12	+	Unassigned	67049971	67050829
TC0100014062.hg.1	klarparbu	3.44	5.32	3.54	0.79	1.06	F	F	0.0278	1	0.0438	0.086	F	klarparbu.aAug10-unspliced	Transcript Identified by AceView	chr1	-	Unassigned	46656196	46656507
TC0100017369.hg.1	klawlaw	2.07	6.38	5.33	0.62	0.44	T	T	0.0179	1	0.0135	0.032	T	klawlaw.aAug10-unspliced	Transcript Identified by AceView	chr1	-	Unassigned	220063825	220066066
TC1800008782.hg.1	kleebor	2.8	9.42	7.93	0.57	0.31	T	T	0.0024	1	0.0176	0.04	T	kleebor.aAug10-unspliced	Transcript Identified by AceView	chr18	-	Coding	57657353	57658048
TC0200012911.hg.1	kleekobu	2.07	5.64	4.59	0.39	1.33	F	F	0.0037	1	0.0185	0.0418	F	kleekobu.aAug10-unspliced	Transcript Identified by AceView	chr2	-	Coding	67378475	67379330
TC0800010260.hg.1	klerwerby	2.28	7.93	6.74	0.54	0.8	T	T	0.026	1	5.78e-08	6.6e-07	T	klerwerby.aAug10-unspliced	Transcript Identified by AceView	chr8	-	Unassigned	41971596	41972839
TC0300010131.hg.1	kleydobo	2.12	6.51	5.43	0.51	0.48	T	F	0.0223	1	0.2608	0.3611	F	kleydobo.aAug10-unspliced	Transcript Identified by AceView	chr3	-	Unassigned	4437793	4439085
TC0300013243.hg.1	kleylobu	2.28	4.75	3.56	0.6	0.47	F	F	0.0167	1	0.1241	0.2014	F	kleylobu.aAug10-unspliced	Transcript Identified by AceView	chr3	-	Coding	178164149	178164567
TC0700008652.hg.1	klorblee	2.61	4.79	3.41	0.75	0.36	F	F	0.0242	1	0.202	0.2958	F	klorblee.aAug10-unspliced	Transcript Identified by AceView	chr7	+	Unassigned	102836587	102838449
TC0600011873.hg.1	kloyglarby	-2.68	3.84	5.27	0.67	0.63	F	T	0.0051	1	0.0074	0.0193	F	kloyglarby.aAug10-unspliced	Transcript Identified by AceView	chr6	-	Coding	43327852	43329094
TC0700013184.hg.1	klukoby	-2.02	4.79	5.8	0.31	0.44	F	T	0.0133	1	0.0649	0.1188	F	klukoby.aAug10-unspliced	Transcript Identified by AceView	chr7	-	Coding	155541715	155543866
TC1700011634.hg.1	kluny	2.7	4.47	3.04	0.71	0.4	F	F	0.0051	1	1.11e-05	6.73e-05	F	kluny.aAug10-unspliced	Transcript Identified by AceView	chr17	-	Unassigned	72732067	72733090
TC0200015339.hg.1	klynoybo	2.27	5.59	4.41	0.3	0.56	F	F	7.6e-05	0.6193	5.09e-06	3.39e-05	F	klynoybo.bAug10-unspliced	Transcript Identified by AceView	chr2	-	Unassigned	197090490	197093568
TC0200012960.hg.1	koykarbu	2.01	7.02	6.01	0.48	0.14	T	F	0.017	1	0.1008	0.1704	F	koykarbu.aAug10-unspliced	Transcript Identified by AceView	chr2	-	Coding	69417085	69417423
TC0100011747.hg.1	kubo	2.04	4.89	3.86	0.26	0.65	T	F	0.0095	1	0.1175	0.1927	F	kubo.aAug10-unspliced	Transcript Identified by AceView	chr1	+	Coding	224427327	224427829
TC0700010064.hg.1	kuchoybu	-2.42	4.04	5.32	0.74	0.36	F	F	0.0059	1	1.43e-05	8.43e-05	F	kuchoybu.aAug10-unspliced	Transcript Identified by AceView	chr7	-	Coding	2564898	2565353
TC1100007487.hg.1	kuklaw	2.2	4.96	3.82	0.35	0.6	F	F	0.0325	1	6.94e-07	5.88e-06	F	kuklaw.aAug10-unspliced	Transcript Identified by AceView	chr11	+	Coding	47536784	47537701
TC0400008265.hg.1	kukluby	2.34	6.49	5.27	0.17	0.65	T	T	0.0051	1	0.0125	0.03	T	kukluby.aAug10-unspliced	Transcript Identified by AceView	chr4	+	Coding	102274066	102274563
TC1200008043.hg.1	kunemi	2.84	7.78	6.27	0.64	0.29	T	T	0.0002	0.803	8.94e-13	4.08e-11	T	kunemi.bAug10-unspliced	Transcript Identified by AceView	chr12	+	Unassigned	65867812	65868299
TC0400007132.hg.1	kyko	2.28	8.45	7.26	0.23	0.13	T	T	0.0076	1	2.55e-06	1.85e-05	T	kyko.aAug10-unspliced	Transcript Identified by AceView	chr4	+	Coding	26728082	26729013
TC0500010187.hg.1	kystuby	2.54	6.18	4.84	0.48	0.83	F	F	0.0392	1	0.0456	0.0889	F	kystuby.bAug10-unspliced	Transcript Identified by AceView	chr5	-	Unassigned	15707175	15707635
TC1400007363.hg.1	laboby	-2.07	3.36	4.41	1.12	0.14	F	F	0.0338	1	0.0072	0.0189	F	laboby.aAug10-unspliced	Transcript Identified by AceView	chr14	+	Unassigned	60628543	60628913
TC1900010813.hg.1	larvee	2.3	6.56	5.36	0.57	0.26	T	F	0.0311	1	0.0583	0.1089	F	larvee.aAug10-unspliced	Transcript Identified by AceView	chr19	-	Coding	42706617	42709392
TC0X00010101.hg.1	lavar	-3.11	4.36	5.99	0.72	0.83	F	F	0.0312	1	0.0005	0.0019	F	lavar.aAug10-unspliced	Transcript Identified by AceView	chrX	-	Unassigned	75066754	75067627
TC0100015749.hg.1	leeplaw	2.18	4.98	3.85	0.26	0.51	T	F	0.0029	1	2.56e-12	1.02e-10	F	leeplaw.aAug10-unspliced	Transcript Identified by AceView	chr1	-	Unassigned	150691791	150692819
TC1000009689.hg.1	leeskoy	-2.21	4.93	6.07	0.36	0.17	T	T	0.0008	1	0.0042	0.012	T	leeskoy.aAug10-unspliced	Transcript Identified by AceView	chr10	-	Coding	5901951	5902717
TC1100009741.hg.1	lergler	-2.6	5.7	7.08	0.37	0.49	T	T	0.0206	1	0.0236	0.0514	T	lergler.aAug10-unspliced	Transcript Identified by AceView	chr11	-	Coding	1498536	1499502
TC0800009989.hg.1	lergor	2.18	4.97	3.85	1.12	0.04	F	F	0.0219	1	0.0001	0.0005	F	lergor.aAug10-unspliced	Transcript Identified by AceView	chr8	-	Unassigned	28872990	28873648
TC0200011198.hg.1	lergubo	2.02	6.26	5.24	0.27	0.3	T	T	0.0261	1	1.24e-07	1.29e-06	T	lergubo.aAug10-unspliced	Transcript Identified by AceView	chr2	+	Coding	235720664	235722041
TC0300012576.hg.1	leydubu	-2.23	5.35	6.5	0.34	0.59	F	T	0.0166	1	0.0976	0.1658	F	leydubu.aAug10-unspliced	Transcript Identified by AceView	chr3	-	Coding	138722164	138723641
TC2200007452.hg.1	leyree	-2.36	4.34	5.58	0.67	0.32	F	T	0.0052	1	0.03	0.0628	F	leyree.aAug10-unspliced	Transcript Identified by AceView	chr22	+	Coding	41048912	41049444
TC0100017182.hg.1	LOC100131961	-2.14	3.6	4.7	0.43	0.4	F	F	0.0245	1	0.0571	0.107	F	LOC100131961.aAug10-unspliced	Transcript Identified by AceView, Entrez Gene ID(s) 100131961	chr1	-	Unassigned	210294319	210294456
TC2100007096.hg.1	LOC100289229	2.09	4.54	3.47	0.44	0.34	F	F	0.022	1	0.4026	0.5043	F	LOC100289229.aAug10-unspliced	Transcript Identified by AceView, Entrez Gene ID(s) 100289229	chr21	+	Unassigned	37596009	37596181
TC1600007581.hg.1	LOC647157	-2.37	2.81	4.05	0.22	0.58	F	F	0.0044	1	1.3e-05	7.75e-05	F	LOC647157.aAug10-unspliced	Transcript Identified by AceView, Entrez Gene ID(s) 647157	chr16	+	Unassigned	32419939	32421938
TC0700013240.hg.1	LOC777650	2.46	5.84	4.54	0.8	0.52	T	T	0.0058	1	5.28e-08	6.09e-07	T	LOC777650.aAug10-unspliced	Transcript Identified by AceView, Entrez Gene ID(s) 777650	chr7	-	Unassigned	157195304	157195650
TC0100018058.hg.1	lorleebo	2.68	8.81	7.39	0.29	0.8	T	T	0.0471	1	2.8e-05	0.0002	T	lorleebo.aAug10-unspliced	Transcript Identified by AceView	chr1	-	Unassigned	246271331	246272806
TC1100008729.hg.1	luflawbu	2.17	4.41	3.29	0.5	0.42	F	F	0.0165	1	0.0365	0.0739	F	luflawbu.aAug10-unspliced	Transcript Identified by AceView	chr11	+	Coding	90017886	90018317
TC0800007775.hg.1	maly	2.14	5.46	4.36	0.42	0.2	T	T	0.0129	1	1.44e-15	1.69e-13	T	maly.aAug10-unspliced	Transcript Identified by AceView	chr8	+	Unassigned	60685971	60688183
TC1500007662.hg.1	marster	2.62	6.02	4.64	0.31	0.87	T	F	0.0065	1	0.0001	0.0006	F	marster.aAug10-unspliced	Transcript Identified by AceView	chr15	+	Unassigned	68104650	68105267
TC1000011573.hg.1	mawpeeby	2.58	6.33	4.97	0.58	0.43	T	F	0.0021	1	0.0808	0.1423	F	mawpeeby.aAug10-unspliced	Transcript Identified by AceView	chr10	-	Coding	98163848	98164316
TC0X00008072.hg.1	meely	2.43	4.97	3.69	0.25	0.44	F	F	0.0127	1	9.46e-07	7.72e-06	F	meely.aAug10-unspliced	Transcript Identified by AceView	chrX	+	Unassigned	107536670	107537542
TC1100011698.hg.1	meemerby	-2.01	4.84	5.85	0.25	0.54	F	T	0.0435	1	0.0405	0.0806	F	meemerby.aAug10-unspliced	Transcript Identified by AceView	chr11	-	Coding	76787807	76788125
TC0X00009837.hg.1	merjy	3.56	6.22	4.39	0.56	1.05	F	F	0.0192	1	0.0115	0.028	F	merjy.aAug10-unspliced	Transcript Identified by AceView	chrX	-	Coding	56977349	56977805
TC1000010617.hg.1	meyshar	-3.27	3.87	5.58	0.62	0.72	F	T	0.0278	1	0.0011	0.0037	F	meyshar.aAug10-unspliced	Transcript Identified by AceView	chr10	-	Unassigned	50046398	50048144
TC1000007983.hg.1	monoby	2.01	4.94	3.93	0.52	0.4	T	T	0.0195	1	0.0366	0.074	T	monoby.aAug10-unspliced	Transcript Identified by AceView	chr10	+	Coding	72142359	72142796
TC2100008046.hg.1	morsey	2.31	5.05	3.84	0.45	0.28	F	F	0.0024	1	0.0498	0.0956	F	morsey.cAug10-unspliced	Transcript Identified by AceView	chr21	-	Unassigned	35027831	35028374
TC0600006932.hg.1	morsmaby	2.22	4.79	3.64	0.76	0.4	T	T	0.0361	1	0.0528	0.1003	T	morsmaby.aAug10-unspliced	Transcript Identified by AceView	chr6	+	Unassigned	10800177	10804898
TC1500007048.hg.1	morsorbo	-2.04	3.94	4.98	0.53	0.73	F	F	0.0374	1	0.3516	0.4547	F	morsorbo.aAug10-unspliced	Transcript Identified by AceView	chr15	+	Coding	43092432	43093055
TC0500007642.hg.1	morzorby	2.14	7.89	6.79	0.44	0.49	T	T	0.0239	1	1.96e-13	1.12e-11	T	morzorby.aAug10-unspliced	Transcript Identified by AceView	chr5	+	Coding	68230282	68231098
TC0100017993.hg.1	mumerbu	2.65	7.3	5.9	0.36	0.42	T	T	0.0061	1	1.3e-05	7.74e-05	T	mumerbu.aAug10-unspliced	Transcript Identified by AceView	chr1	-	Unassigned	243803186	243806369
TC0600013410.hg.1	muriyu	3.21	6.13	4.45	0.87	0.44	T	F	0.0122	1	0.0222	0.0488	F	muriyu.aAug10-unspliced	Transcript Identified by AceView	chr6	-	Coding	142754993	142757853
TC0700010811.hg.1	myku	2.96	8.57	7	0.29	0.8	T	T	0.0263	1	0.2897	0.3919	T	myku.aAug10-unspliced	Transcript Identified by AceView	chr7	-	Unassigned	39626502	39626751
TC1000006890.hg.1	mynarbu	2.11	5.41	4.34	0.39	0.29	F	F	0.0038	1	0.0009	0.0033	F	mynarbu.aAug10-unspliced	Transcript Identified by AceView	chr10	+	Coding	17057002	17057327
TC1000006844.hg.1	nanaro	-2.02	3.44	4.45	0.37	0.11	F	T	0.0141	1	0.2066	0.301	F	nanaro.aAug10	Transcript Identified by AceView	chr10	+	Unassigned	14182891	14185287
TC1000012078.hg.1	naporby	-2.05	3.45	4.49	0.12	0.18	F	F	0.0031	1	0.0076	0.0196	F	naporby.aAug10-unspliced	Transcript Identified by AceView	chr10	-	Unassigned	122393581	122394042
TC1700006441.hg.1	narner	-2.19	4.31	5.44	0.74	0.43	F	T	0.0043	1	0.0725	0.1302	F	narner.aAug10-unspliced	Transcript Identified by AceView	chr17	+	Coding	296767	297170
TC0700008331.hg.1	narsheyby	2.05	5.95	4.91	0.68	0.77	F	F	0.0372	1	0.0036	0.0105	F	narsheyby.aAug10-unspliced	Transcript Identified by AceView	chr7	+	Unassigned	92632761	92633858
TC1600008247.hg.1	narzu	2.14	4.04	2.94	0.79	0.53	F	F	0.0045	1	0.1019	0.1717	F	narzu.aAug10-unspliced	Transcript Identified by AceView	chr16	+	Unassigned	69967272	69968478
TC0500012197.hg.1	naslorby	2.02	5.31	4.29	0.47	0.37	T	F	0.0017	1	1.22e-05	7.3e-05	F	naslorby.aAug10-unspliced	Transcript Identified by AceView	chr5	-	Coding	139193476	139193833
TC1100010082.hg.1	neekeyby	2	8.05	7.05	0.23	0.57	T	T	0.008	1	0.1732	0.2622	T	neekeyby.aAug10-unspliced	Transcript Identified by AceView	chr11	-	Unassigned	10185632	10187737
TC0100015929.hg.1	neereebu	2.09	4.2	3.13	0.06	0.29	F	F	0.0013	1	0.0168	0.0387	F	neereebu.aAug10-unspliced	Transcript Identified by AceView	chr1	-	Coding	154901908	154902353
TC0100009806.hg.1	neezerbo	2.05	5.02	3.98	0.26	0.25	T	F	0.0124	1	0.1545	0.2396	F	neezerbo.aAug10-unspliced	Transcript Identified by AceView	chr1	+	Coding	148061660	148062282
TC1900008751.hg.1	nertabu	2.37	7.99	6.75	0.42	0.36	T	T	7.13e-05	0.6193	7.95e-10	1.53e-08	T	nertabu.aAug10-unspliced	Transcript Identified by AceView	chr19	+	Unassigned	53438193	53439287
TC0800006755.hg.1	nitamu	-2.14	3.66	4.76	0.21	0.18	F	F	0.008	1	0.1399	0.2215	F	nitamu.bAug10-unspliced	Transcript Identified by AceView	chr8	+	Unassigned	11742188	11742679
TC0100011770.hg.1	EPHX1	-2.13	12.07	13.16	0.37	0.54	T	T	0.046	1	4.56e-08	5.36e-07	T	NM_000120; NM_001136018; NM_001291163; ENST00000272167; ENST00000366837; ENST00000445856; ENST00000448202; ENST00000467015; ENST00000614058; BC003567; BC008291; BC095430; OTTHUMT00000092064; OTTHUMT00000092065; OTTHUMT00000092066; OTTHUMT00000092183	epoxide hydrolase 1, microsomal (xenobiotic)	chr1	+	Multiple_Complex	225810074	225845563
TC1100013133.hg.1	HBG2; HBG1	-2.71	6.66	8.1	0.77	1.67	T	T	0.0346	1	2.53e-06	1.84e-05	T	NM_000184; NM_000559; ENST00000330597; ENST00000336906; ENST00000444587; ENST00000620888; ENST00000632727; BC010913; BC010914; BC020719; BC029387; BC130457; BC130459; OTTHUMT00000142969; OTTHUMT00000142982; OTTHUMT00000487786	hemoglobin, gamma G; hemoglobin, gamma A	chr11	-	Multiple_Complex	5248083	5255165
TC0400011408.hg.1	ADH1B	-14.56	7.82	11.69	2.41	2.56	T	T	0.0152	1	0.0007	0.0025	T	NM_000668; NM_001286650; ENST00000305046; ENST00000504498; ENST00000506651; ENST00000515694; ENST00000625860; ENST00000632775; BC033009; OTTHUMT00000364853; OTTHUMT00000364854; OTTHUMT00000364856; OTTHUMT00000364858; OTTHUMT00000487270	alcohol dehydrogenase 1B (class I), beta polypeptide	chr4	-	Multiple_Complex	99304964	99321442
TC1600009162.hg.1	HCFC1R1	-2.01	8.75	9.76	0.52	0.37	T	T	0.0098	1	0.003	0.0088	T	NM_001002017; NM_001002018; NM_001288665; NM_001288666; NM_001288667; NM_001288668; NM_001308070; NM_017885; ENST00000248089; ENST00000354679; ENST00000572355; ENST00000573095; ENST00000573842; ENST00000574151; ENST00000574980; ENST00000575214; ENST00000576921; BC064026; BC080178; OTTHUMT00000436969; OTTHUMT00000436970; OTTHUMT00000436971; OTTHUMT00000436972; OTTHUMT00000436973; OTTHUMT0000043697…	host cell factor C1 regulator 1 (XPO1 dependent)	chr16	-	Multiple_Complex	3022620	3024286
TC0100008334.hg.1	ZYG11A	2.17	5.51	4.4	0.42	0.31	T	F	0.0051	1	1.33e-05	7.91e-05	F	NM_001004339; NM_001307931; ENST00000371528; ENST00000371532; ENST00000612017; OTTHUMT00000024856; OTTHUMT00000157345	zyg-11 family member A, cell cycle regulator	chr1	+	Multiple_Complex	52842511	52894998
TC0900011442.hg.1	OR1L8	2.85	5.89	4.37	0.26	0.61	T	F	0.0004	1	0.0142	0.0335	F	NM_001004454; ENST00000304865; BC140910; OTTHUMT00000053939; uc004bmp.1	olfactory receptor, family 1, subfamily L, member 8	chr9	-	Coding	122567499	122568559
TC0100018129.hg.1	OR2T29	2.65	6.17	4.76	0.57	0.47	F	F	0.0106	1	0.0697	0.1261	F	NM_001004694; ENST00000328570; OTTHUMT00000097132; uc001ieo.2	olfactory receptor, family 2, subfamily T, member 29	chr1	-	Coding	248558483	248559516
TC0600013155.hg.1	TMEM244	2.54	6.87	5.53	0.37	0.17	T	T	0.0003	0.9322	0.0042	0.0117	T	NM_001010876; ENST00000368143; ENST00000438392; OTTHUMT00000042194; uc003qbs.3	transmembrane protein 244	chr6	-	Coding	129831244	129861547
TC1600006658.hg.1	IL32	11.08	11.3	7.83	0.56	0.55	T	T	4.02e-07	0.0546	1.03e-07	1.1e-06	T	NM_001012631; NM_001012632; NM_001012633; NM_001012634; NM_001012635; NM_001012636; NM_001012718; NM_001308078; NM_004221; ENST00000008180; ENST00000325568; ENST00000382213; ENST00000396887; ENST00000396890; ENST00000440815; ENST00000444393; ENST00000525003; ENST00000525228; ENST00000525377; ENST00000525643; ENST00000526464; ENST00000528163; ENST00000528652; ENST00000529550; ENST00000529699; ENST…	interleukin 32	chr16	+	Multiple_Complex	3065297	3082192
TC1100008330.hg.1	IL18BP	-2.32	7.26	8.48	0.55	0.35	T	T	0.015	1	2.69e-07	2.55e-06	T	NM_001039659; NM_001039660; NM_001145055; NM_001145057; NM_005699; NM_173042; NM_173044; ENST00000260049; ENST00000337131; ENST00000343898; ENST00000393703; ENST00000393705; ENST00000393707; ENST00000404792; ENST00000414358; ENST00000497194; ENST00000525932; ENST00000531053; ENST00000531777; ENST00000534583; ENST00000620017; BC044215; OTTHUMT00000258012; OTTHUMT00000277121; OTTHUMT00000277122; OT…	interleukin 18 binding protein	chr11	+	Multiple_Complex	71998541	72005715
TC1700010590.hg.1	GSDMB	2.14	7.98	6.88	0.22	0.42	T	T	0.002	1	1.43e-07	1.47e-06	T	NM_001042471; NM_001165958; NM_001165959; NM_018530; ENST00000309481; ENST00000360317; ENST00000394175; ENST00000394179; ENST00000418519; ENST00000464556; ENST00000468820; ENST00000477054; ENST00000479136; ENST00000486560; ENST00000519429; ENST00000520542; ENST00000522564; ENST00000523371; ENST00000524039; BC025682; OTTHUMT00000256993; OTTHUMT00000256994; OTTHUMT00000256995; OTTHUMT00000256998; O…	gasdermin B	chr17	-	Multiple_Complex	39904595	39919854
TC0700009352.hg.1	TBXAS1	-2.2	7.78	8.92	0.58	0.56	T	T	0.0201	1	6.69e-10	1.31e-08	T	NM_001061; NM_001130966; NM_001166253; NM_001166254; NM_030984; ENST00000263552; ENST00000336425; ENST00000411653; ENST00000414041; ENST00000414508; ENST00000416849; ENST00000422328; ENST00000425687; ENST00000438104; ENST00000448866; ENST00000455353; ENST00000458722; ENST00000462053; ENST00000462275; ENST00000469630; ENST00000473948; ENST00000474763; ENST00000476637; ENST00000481440; ENST00000492…	thromboxane A synthase 1 (platelet)	chr7	+	Multiple_Complex	139777051	140020325
TC1000008727.hg.1	NFKB2	2.47	10.65	9.34	0.35	0.25	T	T	4.86e-05	0.6193	6.92e-13	3.26e-11	T	NM_001077494; NM_001261403; NM_001288724; NM_002502; ENST00000189444; ENST00000336486; ENST00000369966; ENST00000428099; ENST00000467116; ENST00000471698; ENST00000473400; ENST00000593908; ENST00000601386; ENST00000610498; BC002844; OTTHUMT00000050078; OTTHUMT00000050079; OTTHUMT00000050080; OTTHUMT00000050081; OTTHUMT00000050082; OTTHUMT00000465401; OTTHUMT00000465402; OTTHUMT00000465403	nuclear factor of kappa light polypeptide gene enhancer in B-cells 2 (p49/p100)	chr10	+	Multiple_Complex	102394110	102402529
TC1100008795.hg.1	HEPHL1	2.3	4.09	2.89	0.19	0.06	F	F	0.0002	0.803	0.0099	0.0245	F	NM_001098672; ENST00000315765; OTTHUMT00000396103	hephaestin-like 1	chr11	+	Multiple_Complex	94021212	94114208
TC0300013513.hg.1	P3H2	2.15	13.92	12.81	0.57	0.89	T	T	0.0114	1	5.55e-18	1.91e-15	T	NM_001134418; NM_018192; ENST00000319332; ENST00000426003; ENST00000427335; ENST00000444866; ENST00000463171; ENST00000467131; ENST00000470925; ENST00000475095; ENST00000482780; ENST00000490940; BC005029	prolyl 3-hydroxylase 2	chr3	-	Multiple_Complex	189956728	190122437
TC1000012516.hg.1	AKR1C2	-2.76	12.46	13.93	0.45	0.97	T	T	0.0426	1	2.97e-06	2.12e-05	T	NM_001135241; NM_001354; NM_205845; ENST00000380753; ENST00000421196; ENST00000455190; ENST00000460124; ENST00000603073; ENST00000604184; ENST00000604428; ENST00000604439; ENST00000604507; ENST00000604711; BC007024; BC063574; OTTHUMT00000046531; OTTHUMT00000046532; OTTHUMT00000468442; OTTHUMT00000468443; OTTHUMT00000468444; OTTHUMT00000468445; OTTHUMT00000468446; OTTHUMT00000468447; OTTHUMT000004…	aldo-keto reductase family 1, member C2	chr10	-	Multiple_Complex	4987400	5018033
TC0500013309.hg.1	ESM1	2.26	8.71	7.53	0.99	0.94	T	T	0.0164	1	9.05e-05	0.0004	T	NM_001135604; NM_007036; ENST00000381403; ENST00000381405; BC011989; OTTHUMT00000214099; OTTHUMT00000367875	endothelial cell-specific molecule 1	chr5	-	Coding	54977864	54985663
TC1000007714.hg.1	PHYHIPL	2.61	4.93	3.55	0.78	0.69	F	F	0.0043	1	6.45e-19	3.96e-16	F	NM_001143774; NM_032439; ENST00000373878; ENST00000373880; ENST00000472199; ENST00000486074; BC011268; OTTHUMT00000048156; OTTHUMT00000048157; OTTHUMT00000048158; OTTHUMT00000048159	phytanoyl-CoA 2-hydroxylase interacting protein-like	chr10	+	Multiple_Complex	59176588	59247774
TC1100013087.hg.1	BIRC3	3.88	9.44	7.48	1.16	0.14	T	T	0.0003	0.942	1.75e-08	2.31e-07	T	NM_001165; NM_182962; ENST00000263464; ENST00000526421; ENST00000527309; ENST00000527336; ENST00000528940; ENST00000532808; ENST00000615299; BC037420; OTTHUMT00000394158; OTTHUMT00000394159; OTTHUMT00000394160; OTTHUMT00000394161; OTTHUMT00000394163; OTTHUMT00000394164	baculoviral IAP repeat containing 3	chr11	+	Multiple_Complex	102317450	102339403
TC2100006659.hg.1	CXADR	2.05	5.8	4.76	0.28	0.58	T	T	0.0203	1	1.85e-20	4.56e-17	T	NM_001207063; NM_001207064; NM_001207065; NM_001207066; NM_001338; ENST00000284878; ENST00000356275; ENST00000400165; ENST00000400166; ENST00000400169; BC003684; BC010536; OTTHUMT00000158209; OTTHUMT00000158210; OTTHUMT00000158211; OTTHUMT00000158212; OTTHUMT00000340163	coxsackie virus and adenovirus receptor	chr21	+	Multiple_Complex	17512382	17593579
TC0600007862.hg.1	PIM1	-2.01	8.02	9.03	0.59	0.33	T	T	0.0487	1	5.32e-12	1.93e-10	T	NM_001243186; NM_002648; ENST00000373509; ENST00000468243; ENST00000479509; BC020224; OTTHUMT00000043901; OTTHUMT00000043903; OTTHUMT00000043904	Pim-1 proto-oncogene, serine/threonine kinase	chr6	+	Multiple_Complex	37170146	37175428
TC2200008425.hg.1	LIF	2.69	10.17	8.74	0.75	0.14	T	T	0.0223	1	1.19e-10	2.88e-09	T	NM_001257135; NM_002309; ENST00000249075; ENST00000403987; BC069540; BC093733; BC093735; OTTHUMT00000320508; OTTHUMT00000320509	leukemia inhibitory factor	chr22	-	Coding	30240447	30246851
TC0400009210.hg.1	TRIM60	-2.04	4.52	5.54	0.17	0.62	T	T	0.0444	1	0.0418	0.0826	T	NM_001258025; NM_152620; ENST00000341062; ENST00000507119; ENST00000508504; ENST00000512596; BC100983; BC100984; BC100985; BC100986; OTTHUMT00000364325; OTTHUMT00000364326; OTTHUMT00000364327	tripartite motif containing 60	chr4	+	Coding	165031953	165041744
TC0600009327.hg.1	PKIB	2.12	6.77	5.68	0.46	0.5	T	T	0.0179	1	9.73e-18	2.95e-15	T	NM_001270393; NM_001270394; NM_001270395; NM_032471; NM_181794; NM_181795; ENST00000258014; ENST00000354275; ENST00000368446; ENST00000368448; ENST00000368452; ENST00000392490; ENST00000392491; ENST00000583007; ENST00000607474; ENST00000608895; ENST00000615438; ENST00000618977; BC036011; BC093027	protein kinase (cAMP-dependent, catalytic) inhibitor beta	chr6	+	Multiple_Complex	122471917	122726373
TC0600009597.hg.1	TNFAIP3	3.69	13.43	11.55	0.95	0.13	T	T	0.0006	1	0.0022	0.0068	T	NM_001270507; NM_001270508; NM_006290; ENST00000237289; ENST00000420009; ENST00000421450; ENST00000433680; ENST00000485192; ENST00000612899; ENST00000614035; ENST00000615468; ENST00000619035; ENST00000620204; ENST00000621150; BC113871; BC114480; OTTHUMT00000042414; OTTHUMT00000042415; OTTHUMT00000042416; OTTHUMT00000042417; OTTHUMT00000042418	tumor necrosis factor, alpha-induced protein 3	chr6	+	Multiple_Complex	137867188	137883314
TC0700007472.hg.1	C7orf69	2.47	7.72	6.42	0.67	0.23	T	T	0.0124	1	6.03e-05	0.0003	T	NM_001302627; NM_025031; BC113679; BC113681	chromosome 7 open reading frame 69	chr7	+	Multiple_Complex	47795291	47832816
TC1300007148.hg.1	CYSLTR2	2.07	5.99	4.94	0.43	0.53	T	T	0.0252	1	0.0615	0.1138	T	NM_001308465; NM_001308467; NM_001308468; NM_001308469; NM_001308470; NM_001308471; NM_001308476; NM_020377; ENST00000282018; ENST00000614739; ENST00000617562; ENST00000621321; ENST00000622559; BC069160; BC096832; OTTHUMT00000044894; OTTHUMT00000474853; OTTHUMT00000474854; OTTHUMT00000474855; OTTHUMT00000474856	cysteinyl leukotriene receptor 2	chr13	+	Coding	48653711	48711226
TC1000012427.hg.1	AKR1C1	-2.89	13.65	15.18	0.54	1.24	T	T	0.036	1	2.61e-08	3.28e-07	T	NM_001353; ENST00000380859; ENST00000380872; ENST00000442997; ENST00000476100; ENST00000477661; BC015490; BC020216; BC040210; OTTHUMT00000046523; OTTHUMT00000046524; OTTHUMT00000046525; OTTHUMT00000046526; OTTHUMT00000046527	aldo-keto reductase family 1, member C1	chr10	+	Multiple_Complex	4892604	4983283
TC1900010670.hg.1	CLC	-2.07	5.05	6.1	0.53	0.22	T	T	0.0246	1	0.0498	0.0956	T	NM_001828; ENST00000221804; BC119711; BC119712; OTTHUMT00000465225	Charcot-Leyden crystal galectin	chr19	-	Coding	39731250	39738029
TC0600009270.hg.1	PLN	-2.1	7.01	8.09	0.51	0.51	T	T	0.0274	1	2.62e-06	1.9e-05	T	NM_002667; ENST00000357525; BC005269; OTTHUMT00000041993	phospholamban	chr6	+	Coding	118548279	118560730
TC0400011014.hg.1	CXCL5	3.81	8.48	6.55	0.71	1.04	T	T	0.033	1	1.51e-05	8.81e-05	T	NM_002994; ENST00000296027; BC008376; OTTHUMT00000362749	chemokine (C-X-C motif) ligand 5	chr4	-	Multiple_Complex	73995642	73998779
TC1900008435.hg.1	SEPW1	-2.16	11.62	12.73	0.04	0.05	T	T	0.0028	1	2.92e-08	3.63e-07	T	NM_003009; ENST00000509570; ENST00000593892; ENST00000595509; ENST00000595615; ENST00000598083; ENST00000598273; ENST00000598956; ENST00000599302; ENST00000599590; ENST00000599627; ENST00000599874; ENST00000601048; ENST00000601419; ENST00000601937; ENST00000602163; ENST00000612212; BC000581; BC032546; BC039597; BC047893; OTTHUMT00000464884; OTTHUMT00000464885; OTTHUMT00000464886; OTTHUMT000004648…	selenoprotein W, 1	chr19	+	Multiple_Complex	47778572	47784686
TC0800008002.hg.1	HNF4G	2.11	5.65	4.57	0.36	0.82	T	F	0.0145	1	2.62e-12	1.04e-10	F	NM_004133; ENST00000354370; ENST00000396419; ENST00000396423; ENST00000494318; BC105009; BC105011; OTTHUMT00000313913; OTTHUMT00000313914; OTTHUMT00000313915; OTTHUMT00000313916	hepatocyte nuclear factor 4, gamma	chr8	+	Multiple_Complex	75407914	75566843
TC0700006977.hg.1	NFE2L3	2.14	9.76	8.66	0.09	0.37	T	T	0.0101	1	0.0208	0.0462	T	NM_004289; ENST00000056233; ENST00000606261; ENST00000607375; BC068455; OTTHUMT00000214088; OTTHUMT00000471201; OTTHUMT00000471202	nuclear factor, erythroid 2-like 3	chr7	+	Multiple_Complex	26152227	26187136
TC0100014528.hg.1	DIRAS3	-2.12	5.97	7.05	0.52	0.57	T	T	0.0064	1	6.13e-07	5.27e-06	T	NM_004675; ENST00000370981; ENST00000395201; BC005362; OTTHUMT00000026354	DIRAS family, GTP-binding RAS-like 3	chr1	-	Coding	68045962	68051631
TC1900008300.hg.1	RELB	2.57	7.73	6.37	0.58	0.18	T	T	0.0084	1	0.002	0.0063	T	NM_006509; ENST00000221452; ENST00000505236; ENST00000509229; ENST00000509480; ENST00000510184; ENST00000589972; ENST00000625761; BC028013; OTTHUMT00000367361; OTTHUMT00000367362; OTTHUMT00000367363; OTTHUMT00000367364; OTTHUMT00000367365; OTTHUMT00000453277	v-rel avian reticuloendotheliosis viral oncogene homolog B	chr19	+	Multiple_Complex	45001430	45038198
TC0800009941.hg.1	PNMA2	2.32	5.21	4	0.41	0.32	T	T	0.007	1	3.87e-08	4.64e-07	T	NM_007257; ENST00000518212; ENST00000521740; ENST00000521875; ENST00000522362; ENST00000522450; ENST00000522764; ENST00000523244; ENST00000523616; BC036489; BC047515; BC062301; OTTHUMT00000375709; OTTHUMT00000375711; OTTHUMT00000375712; OTTHUMT00000375713; OTTHUMT00000375714; OTTHUMT00000376203; OTTHUMT00000376236; OTTHUMT00000376237	paraneoplastic Ma antigen 2	chr8	-	Multiple_Complex	26504680	26514092
TC1000011400.hg.1	ANKRD1	2.5	5.46	4.13	0.85	0.73	T	T	0.0418	1	0.0142	0.0335	T	NM_014391; ENST00000371697; BC018667; OTTHUMT00000049357	ankyrin repeat domain 1 (cardiac muscle)	chr10	-	Multiple_Complex	90912096	90921276
TC0100013021.hg.1	HSPB7	2.38	9.35	8.1	0.3	0.64	T	T	0.0219	1	2.16e-11	6.54e-10	T	NM_014424; ENST00000311890; ENST00000375718; ENST00000406363; ENST00000411503; ENST00000442459; ENST00000463576; ENST00000487046; BC006319; OTTHUMT00000026333; OTTHUMT00000026334; OTTHUMT00000026335; OTTHUMT00000026336; OTTHUMT00000026337; OTTHUMT00000355539; OTTHUMT00000355540; uc001axo.2	heat shock 27kDa protein family, member 7 (cardiovascular)	chr1	-	Multiple_Complex	16014028	16019594
TC2000008267.hg.1	RASSF2	-2.21	9.35	10.5	0.59	0.33	T	T	0.0168	1	5.87e-13	2.85e-11	T	NM_014737; NM_170774; ENST00000379376; ENST00000379400; ENST00000478553; BC117118; BC117120; OTTHUMT00000077828; OTTHUMT00000077829; uc002wlc.3; uc002wlf.3	Ras association (RalGDS/AF-6) domain family member 2	chr20	-	Multiple_Complex	4780023	4823645
TC0700012011.hg.1	ACTL6B	2.34	5.62	4.39	0.71	0.27	T	F	0.0101	1	6.08e-16	8.3e-14	F	NM_016188; ENST00000160382; ENST00000461605; ENST00000485601; ENST00000487125; ENST00000487225; ENST00000489904; BC020944; OTTHUMT00000356745; OTTHUMT00000356746; OTTHUMT00000356747; OTTHUMT00000356748; OTTHUMT00000356749; OTTHUMT00000356750	actin-like 6B	chr7	-	Multiple_Complex	100643097	100656461
TC0400011620.hg.1	ZGRF1	2.23	9.2	8.04	0.75	0.44	T	T	0.0408	1	6.98e-08	7.79e-07	T	NM_018392; ENST00000264370; ENST00000309071; ENST00000445203; ENST00000445413; ENST00000473015; ENST00000502805; ENST00000503172; ENST00000505019; ENST00000506675; ENST00000512075; ENST00000514770; ENST00000612287; BC044799; OTTHUMT00000256413; OTTHUMT00000256415; OTTHUMT00000256416; OTTHUMT00000360657; OTTHUMT00000360658; OTTHUMT00000363896; OTTHUMT00000363898; OTTHUMT00000363899; OTTHUMT0000036…	zinc finger, GRF-type containing 1	chr4	-	Multiple_Complex	112539333	112636995
TC0300013520.hg.1	CLDN1	6.16	12.74	10.12	0.41	1.62	T	T	0.0081	1	1.31e-11	4.23e-10	T	NM_021101; ENST00000295522; ENST00000490800; BC012471; OTTHUMT00000343516; OTTHUMT00000343561	claudin 1	chr3	-	Multiple_Complex	190305701	190322475
TC0200016689.hg.1	SLC4A5	2.01	6.6	5.59	0.24	0.32	T	F	0.0058	1	0.0049	0.0134	F	NM_021196; NM_133478; ENST00000346834; ENST00000358683; ENST00000377632; ENST00000377634; ENST00000394019; ENST00000423644; ENST00000425249; ENST00000432728; ENST00000436454; ENST00000444570; ENST00000479776; ENST00000480696; ENST00000483195; BC109221; OTTHUMT00000206583; OTTHUMT00000206584; OTTHUMT00000206585; OTTHUMT00000324654; OTTHUMT00000324655; OTTHUMT00000324656; OTTHUMT00000324657; OTTHUM…	solute carrier family 4 (sodium bicarbonate cotransporter), member 5	chr2	-	Multiple_Complex	74216242	74343414
TC1300006799.hg.1	FRY	-2.03	7.43	8.44	0.49	0.76	T	T	0.0259	1	0.0036	0.0104	T	NM_023037; ENST00000380217; ENST00000380250; ENST00000418076; ENST00000436046; ENST00000463566; ENST00000477712; ENST00000542859; ENST00000602645; OTTHUMT00000044405; OTTHUMT00000044406; OTTHUMT00000044407; OTTHUMT00000044408; OTTHUMT00000044410; OTTHUMT00000467941; OTTHUMT00000474638	FRY microtubule binding protein	chr13	+	Multiple_Complex	32031300	32299122
TC1100007106.hg.1	ANO3	-2.85	7.66	9.17	0.12	0.86	T	T	0.0151	1	0.0002	0.0008	T	NM_031418; ENST00000256737; ENST00000525139; ENST00000529242; ENST00000531568; ENST00000531646; OTTHUMT00000387806; OTTHUMT00000387807; OTTHUMT00000387809; OTTHUMT00000387864; OTTHUMT00000388394	anoctamin 3	chr11	+	Multiple_Complex	26309599	26663289
TC1200010788.hg.1	SPRYD3	2.42	8.26	6.99	0.05	0.82	T	T	0.0248	1	9.68e-05	0.0005	T	NM_032840; ENST00000301463; ENST00000537540; ENST00000547257; ENST00000547837; ENST00000550252; ENST00000550564; BC136312; OTTHUMT00000407264; OTTHUMT00000407265; OTTHUMT00000407266; OTTHUMT00000407267; OTTHUMT00000407268; OTTHUMT00000407269; uc001sbt.2	SPRY domain containing 3	chr12	-	Multiple_Complex	53064316	53079420
TC0300008985.hg.1	TRIM42	2.01	4.92	3.91	0.49	0.12	F	F	0.0107	1	0.0612	0.1134	F	NM_152616; ENST00000286349; BC130472; BC130474; OTTHUMT00000359531	tripartite motif containing 42	chr3	+	Coding	140678024	140701150
TC0700011675.hg.1	SEMA3D	-2.2	9.08	10.22	0.52	0.44	T	T	0.0135	1	2.27e-13	1.27e-11	T	NM_152754; ENST00000284136; ENST00000444867; ENST00000463315; ENST00000484038; BC029590; OTTHUMT00000336084; OTTHUMT00000336085; OTTHUMT00000336188; OTTHUMT00000336189; uc010lee.1	sema domain, immunoglobulin domain (Ig), short basic domain, secreted, (semaphorin) 3D	chr7	-	Multiple_Complex	84995553	85186855
TC1200009926.hg.1	TAS2R50	2.07	5.44	4.39	0.22	0.3	T	F	0.0035	1	0.0624	0.1151	F	NM_176890; ENST00000506868; BC112100; OTTHUMT00000370192; uc001qzl.2	taste receptor, type 2, member 50	chr12	-	Coding	10985913	10986912
TC1100008779.hg.1	CCDC67	2.01	4.95	3.95	0.47	0.51	F	F	0.0074	1	1.3e-12	5.64e-11	F	NM_181645; ENST00000298050; ENST00000525646; ENST00000527307; ENST00000529909; ENST00000530053; ENST00000530273; ENST00000530862; ENST00000531448; ENST00000531792; ENST00000532819; ENST00000534747; ENST00000618031; BC031247; OTTHUMT00000394622; OTTHUMT00000394623; OTTHUMT00000394624; OTTHUMT00000394625; OTTHUMT00000394626; OTTHUMT00000394627; OTTHUMT00000394628; OTTHUMT00000394783; OTTHUMT0000039…	coiled-coil domain containing 67	chr11	+	Multiple_Complex	93329971	93438487
TC0100016659.hg.1	APOBEC4	2.22	5.6	4.46	0.91	0.1	F	F	0.0496	1	3.38e-05	0.0002	F	NM_203454; ENST00000308641; ENST00000481562; BC021711; OTTHUMT00000086126; OTTHUMT00000086127	apolipoprotein B mRNA editing enzyme, catalytic polypeptide-like 4 (putative)	chr1	-	Multiple_Complex	183646276	183653316
TC1300006676.hg.1	RASL11A	-2.03	9.93	10.95	0.58	0.36	T	T	0.0144	1	9.19e-14	5.86e-12	T	NM_206827; ENST00000241463; ENST00000475647; ENST00000480803; BC132703; BC136761; OTTHUMT00000044265; OTTHUMT00000044266; OTTHUMT00000044267; uc001urd.1	RAS-like, family 11, member A	chr13	+	Multiple_Complex	27270327	27273690
TC0700012405.hg.1	norbler	-2.14	3.95	5.05	0.37	0.94	F	F	0.006	1	0.0008	0.0028	F	norbler.aAug10-unspliced	Transcript Identified by AceView	chr7	-	Unassigned	120050552	120051613
TC0600008451.hg.1	norora	-2.04	4.2	5.22	0.18	0.28	F	T	0.0037	1	2.1e-07	2.06e-06	F	norora.aAug10-unspliced	Transcript Identified by AceView	chr6	+	Coding	68856712	68858648
TC1800008561.hg.1	norso	2.24	4.03	2.87	0.3	0.58	F	F	0.0024	1	0.0261	0.0558	F	norso.aAug10-unspliced	Transcript Identified by AceView	chr18	-	Coding	44291111	44291681
TC1900009466.hg.1	noywa	-2.86	4.45	5.96	0.43	0.3	F	T	0.0025	1	0.0762	0.1355	F	noywa.aAug10-unspliced	Transcript Identified by AceView	chr19	-	Unassigned	7199565	7200793
TC0Y00007136.hg.1	TTTY9A; TTTY9B; OFD1P5Y	2.19	3.35	2.22	0.56	0.4	F	F	0.0234	1	0.0075	0.0195	F	NR_001530; NR_002159; OTTHUMT00000100041; uc004fts.1	testis-specific transcript, Y-linked 9A (non-protein coding); testis-specific transcript, Y-linked 9B (non-protein coding); OFD1 pseudogene 5, Y-linked	chrY	-	Multiple_Complex	18581206	18629077
TC1400010688.hg.1	SNORD114-30	2.28	6.95	5.76	0.35	0.62	T	T	0.0361	1	4.8e-06	3.22e-05	T	NR_003223; ENST00000364448	small nucleolar RNA, C/D box 114-30	chr14	+	Multiple_Complex	100991919	100991990
TC1800007879.hg.1	LINC00470	-3.08	3.85	5.47	0.6	0.72	F	F	0.0234	1	0.0656	0.12	F	NR_023925; NR_023926; NR_023927; NR_110327; uc002kld.1	long intergenic non-protein coding RNA 470	chr18	-	Multiple_Complex	1254383	1408344
TC0700007312.hg.1	INHBA-AS1	-2.25	4.84	6.02	0.73	0.35	T	T	0.0291	1	0.0185	0.0419	T	NR_027118; NR_027119; ENST00000415848; ENST00000420821; ENST00000422822	INHBA antisense RNA 1	chr7	+	NonCoding	41693916	41779388
TC1400008426.hg.1	MIR203A	2.27	4.69	3.5	0.38	0.19	F	F	7.76e-05	0.6193	0.0019	0.0061	F	NR_029620; ENST00000384836	microRNA 203a	chr14	+	Precursor_microRNA	104117405	104117514
TC0300009338.hg.1	MIR15B	-2.48	3.18	4.48	0.86	0.7	F	F	0.0028	1	2.82e-07	2.66e-06	F	NR_029663; ENST00000385045; uc011boz.1	microRNA 15b	chr3	+	Precursor_microRNA	160404588	160404685
TC0X00010868.hg.1	MIR450B	-4.02	3.83	5.83	0.53	1.01	F	F	0.0004	0.9817	0.0209	0.0463	F	NR_030587	microRNA 450b	chrX	-	Multiple_Complex	134540161	134540272
TC1900008767.hg.1	MIR1323	-2.04	4.58	5.6	0.24	0.45	F	T	0.0127	1	0.001	0.0034	F	NR_031568; ENST00000408090; uc021uzl.1	microRNA 1323	chr19	+	Precursor_microRNA	53671968	53672040
TC0200015544.hg.1	MIR1302-4	2.19	4.94	3.81	0.26	0.22	F	F	0.0027	1	1.08e-07	1.14e-06	F	NR_031633; ENST00000408701	microRNA 1302-4	chr2	-	Precursor_microRNA	207269275	207269424
TC0400008453.hg.1	MIR1243	2.64	5.61	4.21	0.93	0.92	T	F	0.0281	1	7.74e-09	1.12e-07	F	NR_031641	microRNA 1243	chr4	+	Multiple_Complex	113106863	113106955
TC1000010677.hg.1	MIR548F1	2.67	5.54	4.12	0.53	0.91	F	F	0.0321	1	0.004	0.0113	F	NR_031642; ENST00000408667	microRNA 548f-1	chr10	-	Precursor_microRNA	54607874	54607957
TC0200015062.hg.1	MIR3128	-2.02	5.03	6.05	1.01	0.25	F	F	0.0273	1	0.2105	0.3055	F	NR_036075; ENST00000581957; uc021vsu.1	microRNA 3128	chr2	-	Precursor_microRNA	177255945	177256010
TC0400009324.hg.1	MIR548T	2.32	7.63	6.41	1.67	0.54	T	T	0.0156	1	1.23e-09	2.25e-08	T	NR_036093; ENST00000408369	microRNA 548t	chr4	+	Multiple_Complex	173268160	173268233
TC0800010012.hg.1	MIR3148	2.01	4.67	3.66	0.29	0.49	T	T	0.0357	1	0.0051	0.014	T	NR_036104; ENST00000579676; uc022atl.1	microRNA 3148	chr8	-	Precursor_microRNA	29957272	29957348
TC0600012283.hg.1	KCNQ5-AS1	2.13	5.06	3.97	0.42	0.52	T	F	0.0009	1	9.25e-09	1.32e-07	F	NR_046621; ENST00000429832	KCNQ5 antisense RNA 1	chr6	-	NonCoding	73132035	73143514
TC1100006798.hg.1	TMEM9B-AS1	-2.1	5.47	6.55	0.7	0.54	T	T	0.0436	1	0.0107	0.0264	T	NR_073431; ENST00000525484; ENST00000532599; ENST00000534349	TMEM9B antisense RNA 1	chr11	+	NonCoding	8964444	8978919
TC0300006539.hg.1	SRGAP3-AS3	-2.13	3.96	5.05	0.38	0.33	F	T	0.025	1	0.012	0.029	F	NR_103443	SRGAP3 antisense RNA 3	chr3	+	NonCoding	9216518	9219508
TC0500010608.hg.1	LOC101926960	2	4.89	3.89	0.66	0.35	F	F	0.0193	1	0.0629	0.1159	F	NR_104635; NR_104636	uncharacterized LOC101926960	chr5	-	NonCoding	42152941	42175345
TC1600006774.hg.1	MIR8065	2.04	4.94	3.91	0.51	0.1	F	F	0.0433	1	0.0096	0.0239	F	NR_107032; ENST00000620577	microRNA 8065	chr16	+	Precursor_microRNA	5632467	5632566
TC0500008377.hg.1	LOC101927100; AC010226.4; spaja	-2.06	3.78	4.82	0.27	0.45	F	F	0.0227	1	2.92e-09	4.78e-08	F	NR_109874; NR_109875; ENST00000506485.1; ENST00000508517.1; ENST00000515570.1; OTTHUMT00000371005; OTTHUMT00000371006; OTTHUMT00000371007; spaja.bAug10; uc032vhl.2; uc063gdh.1; uc063gdi.1	uncharacterized LOC101927100; novel transcript; Transcript Identified by AceView	chr5	+	NonCoding	115602057	115620659
TC0200014435.hg.1	LOC101928273; AC020601.1	-3.16	3.81	5.47	0.21	0.7	F	T	0.0009	1	0.0159	0.0368	F	NR_120402; ENST00000458351.1	uncharacterized LOC101928273	chr2	-	NonCoding	137878754	137927932
TC1000008402.hg.1	SLC16A12-AS1	-2.28	4.04	5.23	0.74	0.42	F	F	0.0165	1	0.0156	0.0362	F	NR_120614	SLC16A12 antisense RNA 1	chr10	+	NonCoding	89430939	89468469
TC1100012990.hg.1	MIR670HG; HSD17B12	-2.13	4.92	6.01	0.11	0.41	F	F	0.0231	1	0.2277	0.325	F	NR_131246; ENST00000446181; ENST00000526615; ENST00000532989; ENST00000533358; ENST00000533531; OTTHUMT00000389683; OTTHUMT00000389685; OTTHUMT00000389687	MIR670 host gene; hydroxysteroid (17-beta) dehydrogenase 12	chr11	+	Multiple_Complex	43556436	43673382
TC1500009698.hg.1	nusey	2.26	7.73	6.55	0.07	0.34	T	T	0.0125	1	4.59e-06	3.1e-05	T	nusey.aAug10-unspliced	Transcript Identified by AceView	chr15	-	Coding	63053984	63055061
TC0800009815.hg.1	nuslarbu	-2.11	6.04	7.12	0.13	0.33	T	T	0.0056	1	0.0024	0.0073	T	nuslarbu.aAug10-unspliced	Transcript Identified by AceView	chr8	-	Coding	21579075	21579732
TC1200009526.hg.1	nychy	3.05	9.27	7.66	0.81	0.34	T	T	0.0145	1	2.67e-07	2.54e-06	T	nychy.aAug10-unspliced	Transcript Identified by AceView	chr12	+	Unassigned	133054201	133056197
TC1400006604.hg.1	TRAV32	-2.59	3.19	4.56	0.65	0.34	F	F	0.0123	1	0.1683	0.2563	F	OTTHUMT00000409909	T cell receptor alpha variable 32 (pseudogene)	chr14	+	Multiple_Complex	22185562	22186057
TC1400010130.hg.1	RP11-204N11.1	-2.25	3.8	4.97	0.45	0.61	T	T	0.0153	1	0.0138	0.0326	T	OTTHUMT00000413580; OTTHUMT00000413581; uc059eyq.1; uc059eyr.1	novel transcript	chr14	-	NonCoding	97749264	97763989
TC1600008202.hg.1	RP11-615I2.6	-2.69	3.91	5.34	0.55	0.08	F	F	0.0054	1	0.0546	0.1032	F	OTTHUMT00000436855; uc059whj.1	novel transcript	chr16	+	NonCoding	68591382	68594424
TC1700008072.hg.1	DND1P1	2.13	4.74	3.65	0.52	0.27	T	F	0.0096	1	6.09e-10	1.21e-08	F	OTTHUMT00000441189	DND microRNA-mediated repression inhibitor 1 pseudogene 1	chr17	+	Multiple_Complex	45585004	45588615
TC1900011839.hg.1	JSRP1	2.18	4.47	3.34	0.2	0.43	F	F	0.0067	1	0.0092	0.0232	F	OTTHUMT00000451280	junctional sarcoplasmic reticulum protein 1	chr19	-	NonCoding	2268487	2269408
TC1200009460.hg.1	RP11-417L19.6	2	6.4	5.4	0.25	0.5	T	T	0.004	1	1.42e-10	3.35e-09	T	OTTHUMT00000474782; uc058vht.1	novel transcript, sense intronic to PUS1	chr12	+	NonCoding	131934642	131934928
TC0100013884.hg.1	pawbaw	-2.03	4.58	5.6	0.28	0.35	F	T	0.0129	1	9.5e-06	5.87e-05	F	pawbaw.aAug10-unspliced	Transcript Identified by AceView	chr1	-	Unassigned	42192874	42194579
TC0800006965.hg.1	paweyby	2.04	6.82	5.79	0.38	0.83	T	T	0.0351	1	1.23e-08	1.7e-07	T	paweyby.aAug10-unspliced	Transcript Identified by AceView	chr8	+	Coding	21986356	21986852
TC0900011324.hg.1	pawsorby	-2.12	4.42	5.51	0.48	0.91	T	T	0.0415	1	1.27e-05	7.59e-05	T	pawsorby.aAug10-unspliced	Transcript Identified by AceView	chr9	-	Coding	116154326	116155360
TC1600007551.hg.1	pawweybu	-2.43	5.1	6.38	0.78	0.3	F	T	0.0221	1	0.0064	0.0169	F	pawweybu.aAug10-unspliced	Transcript Identified by AceView	chr16	+	Coding	31773875	31774893
TC2000006792.hg.1	PCSK2	-2.17	4.58	5.7	0.25	0.64	F	F	0.0178	1	2.55e-13	1.41e-11	F	PCSK2.iAug10-unspliced	Transcript Identified by AceView, Entrez Gene ID(s) 5126	chr20	+	Unassigned	17230279	17230866
TC0600013642.hg.1	peefla	2.12	8.15	7.07	0.15	0.48	T	T	0.0246	1	0.0002	0.0009	T	peefla.aAug10-unspliced	Transcript Identified by AceView	chr6	-	Unassigned	155279214	155279745
TC0600010311.hg.1	peeflarby	-2.06	4.62	5.66	0.36	0.21	F	T	0.0231	1	0.1646	0.2518	F	peeflarby.bAug10-unspliced	Transcript Identified by AceView	chr6	+	Unassigned	169795490	169796026
TC1100007229.hg.1	peeflorbu	2.25	7.92	6.75	0.27	0.25	T	T	0.0013	1	0.0556	0.1048	T	peeflorbu.aAug10-unspliced	Transcript Identified by AceView	chr11	+	Coding	33297130	33297468
TC0700008361.hg.1	peekar	2.87	5.71	4.19	1	0.52	F	F	0.0389	1	3.83e-10	8e-09	F	peekar.aAug10-unspliced	Transcript Identified by AceView	chr7	+	Coding	94528257	94529272
TC0100012324.hg.1	perseebu	-2.06	3.75	4.79	0.73	0.32	F	F	0.0273	1	0.1791	0.2691	F	perseebu.aAug10-unspliced	Transcript Identified by AceView	chr1	+	Coding	247672018	247673064
TC0600009062.hg.1	peyfly	2.47	7.73	6.43	0.43	0.26	T	T	0.0085	1	0.0034	0.0099	T	peyfly.aAug10-unspliced	Transcript Identified by AceView	chr6	+	Unassigned	108591130	108592532
TC1600009780.hg.1	peyro	2.28	8.6	7.41	0.64	0.97	T	T	0.0466	1	0.0992	0.168	T	peyro.aAug10-unspliced	Transcript Identified by AceView	chr16	-	Unassigned	25013996	25014917
TC1600008632.hg.1	peywoy	-2.02	4.48	5.49	0.37	0.58	T	T	0.0078	1	0.1892	0.2811	T	peywoy.aAug10-unspliced	Transcript Identified by AceView	chr16	+	Unassigned	83942769	83943740
TC0400009173.hg.1	plaberbo	2.76	5.96	4.49	0.33	0.63	T	F	0.0069	1	0.0094	0.0235	F	plaberbo.aAug10-unspliced	Transcript Identified by AceView	chr4	+	Unassigned	163129433	163129989
TC0700007600.hg.1	plafleybu	2.04	9.04	8.01	0.12	1.06	T	T	0.0075	1	7e-13	3.29e-11	T	plafleybu.aAug10-unspliced	Transcript Identified by AceView	chr7	+	Unassigned	55072856	55075208
TC1100012920.hg.1	plarfeeby	2.17	5.27	4.15	0.53	0.36	F	F	0.007	1	3.44e-13	1.81e-11	F	plarfeeby.aAug10-unspliced	Transcript Identified by AceView	chr11	-	NonCoding	134254133	134256640
TC0900011255.hg.1	pleyseyby	-3.86	4.81	6.75	0.79	0.63	T	T	0.0043	1	5.01e-05	0.0003	T	pleyseyby.aAug10-unspliced	Transcript Identified by AceView	chr9	-	Unassigned	113293384	113293827
TC0200010294.hg.1	plofoybu	2.81	4.39	2.89	0.72	0.57	F	F	0.0107	1	0.0809	0.1424	F	plofoybu.aAug10-unspliced	Transcript Identified by AceView	chr2	+	Coding	191989805	191990164
TC0200012416.hg.1	ploklaw	-2.84	2.31	3.81	0.27	0.52	F	F	0.0026	1	0.0007	0.0025	F	ploklaw.aAug10-unspliced	Transcript Identified by AceView	chr2	-	Unassigned	43810659	43811249
TC1700011638.hg.1	plorskar	2.37	5.98	4.73	0.53	0.22	T	F	0.0077	1	0.0001	0.0005	F	plorskar.aAug10-unspliced	Transcript Identified by AceView	chr17	-	Coding	72822118	72824338
TC1400006676.hg.1	plovo	2.21	4.75	3.6	0.36	0.39	F	F	0.0083	1	0.1021	0.1721	F	plovo.aAug10-unspliced	Transcript Identified by AceView	chr14	+	Coding	23120512	23125081
TC0100015791.hg.1	POGZ	2.15	6.54	5.43	0.45	0.41	T	T	0.0041	1	0.0008	0.0028	T	POGZ.vcAug10-unspliced	Transcript Identified by AceView, Entrez Gene ID(s) 23126	chr1	-	Unassigned	151418281	151418926
TC1100010311.hg.1	pomee	2.15	7.71	6.61	0.32	0.56	T	T	0.0467	1	0.0033	0.0095	T	pomee.aAug10-unspliced	Transcript Identified by AceView	chr11	-	Coding	20044565	20045583
TC0100008255.hg.1	popawbu	2.09	4.03	2.97	0.77	0.15	F	F	0.0336	1	7.07e-08	7.87e-07	F	popawbu.aAug10-unspliced	Transcript Identified by AceView	chr1	+	Coding	50588564	50589028
TC0700008699.hg.1	porkaw	2.94	5.51	3.96	0.83	0.56	T	F	0.0376	1	0.0498	0.0956	F	porkaw.aAug10-unspliced	Transcript Identified by AceView	chr7	+	Unassigned	105324762	105325487
TC1400009618.hg.1	porsmaw	2.12	6.07	4.98	0.25	0.97	F	F	0.0309	1	0.0007	0.0024	F	porsmaw.aAug10-unspliced	Transcript Identified by AceView	chr14	-	Coding	72655198	72656779
TC1100007839.hg.1	poskeyby	-2.22	5.1	6.25	0.51	0.12	T	T	0.0057	1	0.0033	0.0096	T	poskeyby.aAug10	Transcript Identified by AceView	chr11	+	Unassigned	62229734	62230760
TC0600009066.hg.1	poyfly	2	6.16	5.16	0.31	0.47	T	F	0.0153	1	0.0012	0.0039	F	poyfly.aAug10-unspliced	Transcript Identified by AceView	chr6	+	Unassigned	108636320	108637705
TC0X00010135.hg.1	poyney	2.48	4.99	3.68	0.5	0.67	T	F	0.0056	1	0.1993	0.2927	F	poyney.aAug10-unspliced	Transcript Identified by AceView	chrX	-	Coding	78103630	78104031
TC1200009124.hg.1	pujaby	-2.02	2.62	3.63	0.47	0.51	F	F	0.0269	1	0.5135	0.6064	F	pujaby.aAug10-unspliced	Transcript Identified by AceView	chr12	+	Coding	120326319	120326668
TC2200007291.hg.1	ranira	-2.6	5.23	6.61	0.85	0.58	T	T	0.0228	1	0.0002	0.0009	T	ranira.aAug10-unspliced	Transcript Identified by AceView	chr22	+	Coding	37321398	37323684
TC0500011936.hg.1	rarflar	2.28	5.02	3.83	0.34	0.17	F	F	0.0009	1	3.09e-07	2.88e-06	F	rarflar.aAug10-unspliced	Transcript Identified by AceView	chr5	-	Coding	126880099	126881057
TC0800009321.hg.1	rarshoy	-2.36	4.4	5.63	0.7	0.7	F	F	0.0292	1	0.0601	0.1116	F	rarshoy.aAug10-unspliced	Transcript Identified by AceView	chr8	-	Unassigned	464742	465389
TC0300012586.hg.1	reedubu	2.02	5.16	4.15	0.36	0.11	F	F	0.0133	1	0.1196	0.1954	F	reedubu.bAug10-unspliced	Transcript Identified by AceView	chr3	-	Unassigned	138948019	138948459
TC0400011953.hg.1	reesneyby	2.07	4.98	3.93	0.27	0.3	T	F	0.0324	1	1.2e-09	2.19e-08	F	reesneyby.aAug10-unspliced	Transcript Identified by AceView	chr4	-	Coding	139828719	139829139
TC0900011542.hg.1	rerler	-2.64	3.76	5.16	0.45	0.4	F	T	0.0048	1	0.166	0.2535	F	rerler.aAug10	Transcript Identified by AceView	chr9	-	Unassigned	126147796	126149115
TC0700011896.hg.1	reyshorby	-2.13	3.25	4.34	0.29	0.73	F	F	0.0332	1	0.207	0.3015	F	reyshorby.aAug10-unspliced	Transcript Identified by AceView	chr7	-	Coding	98197362	98197690
TC0X00007305.hg.1	riharu	2.38	5.44	4.18	0.33	0.25	T	F	6.66e-05	0.6193	0.0006	0.0022	F	riharu.aAug10-unspliced	Transcript Identified by AceView	chrX	+	Coding	52947254	52957763
TC2000006864.hg.1	RIN2	2.35	6.99	5.76	0.18	0.99	T	T	0.0213	1	0.0299	0.0626	T	RIN2.oAug10-unspliced	Transcript Identified by AceView, Entrez Gene ID(s) 54453	chr20	+	Unassigned	19959359	19959872
TC0600010932.hg.1	rirome	2.23	5.96	4.8	0.5	0.68	T	T	0.0361	1	0.0186	0.0419	T	rirome.bAug10-unspliced	Transcript Identified by AceView	chr6	-	Unassigned	16546730	16547282
TC1000011868.hg.1	roporby	2.01	4.61	3.6	0.34	0.21	F	F	0.0019	1	8.11e-05	0.0004	F	roporby.aAug10-unspliced	Transcript Identified by AceView	chr10	-	Unassigned	112979986	112980589
TC0200012609.hg.1	rorkly	2.79	6.3	4.82	0.18	0.74	T	T	0.0037	1	0.0416	0.0825	T	rorkly.aAug10-unspliced	Transcript Identified by AceView	chr2	-	Unassigned	53929609	53935830
TC0700012763.hg.1	RPL17P28	-2.09	4.39	5.45	0.45	0.29	T	T	0.0136	1	9.97e-06	6.13e-05	T	RPL17P28.bAug10-unspliced	Transcript Identified by AceView, Entrez Gene ID(s) 100270940	chr7	-	Unassigned	139050753	139051238
TC1700009130.hg.1	runar	2.02	4.86	3.85	0.54	0.18	T	T	0.0051	1	0.0449	0.0878	T	runar.aAug10-unspliced	Transcript Identified by AceView	chr17	+	Coding	80447602	80449787
TC1600008469.hg.1	rusoma	2.31	4.18	2.97	0.28	0.49	F	F	0.0209	1	0.0033	0.0095	F	rusoma.aAug10-unspliced	Transcript Identified by AceView	chr16	+	Coding	75921130	75921668
TC0300008545.hg.1	sabeebu	-2.22	3.51	4.66	0.27	0.48	F	F	0.0274	1	0.0268	0.0571	F	sabeebu.aAug10-unspliced	Transcript Identified by AceView	chr3	+	Coding	122221080	122221763
TC1100008814.hg.1	sakami	2.49	6.58	5.26	0.41	0.84	T	F	0.0409	1	5.1e-08	5.9e-07	F	sakami.aAug10-unspliced	Transcript Identified by AceView	chr11	+	Unassigned	94867069	94869151
TC0300013737.hg.1	sarverbo	2.86	6.27	4.76	0.26	0.51	T	F	0.0005	1	2.23e-08	2.86e-07	F	sarverbo.aAug10-unspliced	Transcript Identified by AceView	chr3	-	Coding	197045318	197045913
TC1600010721.hg.1	sary	-2.09	5.15	6.21	0.93	0.28	F	T	0.0311	1	0.0415	0.0823	F	sary.aAug10-unspliced	Transcript Identified by AceView	chr16	-	Coding	69383546	69384016
TC0200012042.hg.1	satamo	-2.03	7	8.02	0.58	0.33	T	T	0.0279	1	0.083	0.1454	T	satamo.bAug10-unspliced	Transcript Identified by AceView	chr2	-	Unassigned	26661097	26661670
TC1200012116.hg.1	sheebleebu	2.29	4.91	3.71	0.02	0.49	T	T	0.0086	1	0.0054	0.0147	T	sheebleebu.aAug10-unspliced	Transcript Identified by AceView	chr12	-	Coding	118325497	118326313
TC1800007241.hg.1	sheely	-2.48	4.08	5.39	0.36	0.61	F	F	0.0023	1	0.0083	0.0213	F	sheely.aAug10-unspliced	Transcript Identified by AceView	chr18	+	Unassigned	47114478	47115857
TC0100015028.hg.1	sheewybo	-2.17	4.11	5.23	0.49	0.19	F	F	0.0011	1	0.0004	0.0017	F	sheewybo.aAug10-unspliced	Transcript Identified by AceView	chr1	-	Unassigned	97583244	97583808
TC0100008064.hg.1	sherpobu	-2.11	3.5	4.57	0.25	1.34	F	F	0.0239	1	0.3178	0.4212	F	sherpobu.aAug10-unspliced	Transcript Identified by AceView	chr1	+	Unassigned	43468964	43473885
TC1000010029.hg.1	shoyshy	2.32	6.08	4.86	0.28	0.66	T	T	0.037	1	0.1572	0.2429	T	shoyshy.aAug10-unspliced	Transcript Identified by AceView	chr10	-	Unassigned	22709122	22710940
TC1100011574.hg.1	shuchor	2.82	6.14	4.65	0.9	0.39	T	F	0.0244	1	0.0007	0.0025	F	shuchor.aAug10-unspliced	Transcript Identified by AceView	chr11	-	Unassigned	73059712	73060649
TC0100015354.hg.1	SIKE1andCSDE1andNRAS	3.15	8.17	6.51	0.36	0.77	T	T	0.0112	1	0.1821	0.2726	T	SIKE1andCSDE1andNRAS.vpAug10-unspliced	Transcript Identified by AceView, Entrez Gene ID(s) 7812; 4893; 80143	chr1	-	Unassigned	114742560	114743153
TC0100006950.hg.1	skaley	2.22	5.04	3.88	0.2	0.41	F	F	0.0076	1	0.0045	0.0125	F	skaley.aAug10-unspliced	Transcript Identified by AceView	chr1	+	Coding	14391084	14393860
TC0200006906.hg.1	skawlu	2.13	4.94	3.85	0.17	0.46	F	F	0.0033	1	0.0076	0.0196	F	skawlu.aAug10-unspliced	Transcript Identified by AceView	chr2	+	Coding	20947657	20948402
TC0100008603.hg.1	skeepeybu	3.18	6.53	4.86	0.48	0.73	T	T	0.0054	1	2.41e-10	5.31e-09	T	skeepeybu.aAug10-unspliced	Transcript Identified by AceView	chr1	+	Coding	64474131	64474639
TC0300012060.hg.1	skerbobu	2.08	3.97	2.91	0.35	0.48	F	F	0.0007	1	8.29e-05	0.0004	F	skerbobu.aAug10-unspliced	Transcript Identified by AceView	chr3	-	Unassigned	114831074	114832584
TC0200009961.hg.1	skerfeebu	2.85	7.01	5.5	0.34	0.77	T	F	0.027	1	0.3663	0.4692	F	skerfeebu.aAug10-unspliced	Transcript Identified by AceView	chr2	+	Unassigned	171729871	171730712
TC0400010136.hg.1	skergu	-2.15	2.69	3.79	0.2	0.3	F	F	0.0395	1	0.3005	0.4032	F	skergu.aAug10-unspliced	Transcript Identified by AceView	chr4	-	Unassigned	16265531	16266317
TC1400008344.hg.1	skerzey	2.05	5.69	4.65	0.48	0.6	T	F	0.0015	1	5.81e-09	8.72e-08	F	skerzey.aAug10-unspliced	Transcript Identified by AceView	chr14	+	Unassigned	102164635	102165642
TC0400012265.hg.1	skeyga	2.28	6.07	4.88	0.26	0.82	T	F	0.0388	1	0.0338	0.0693	F	skeyga.aAug10	Transcript Identified by AceView	chr4	-	Coding	159314385	159343309
TC0600009714.hg.1	skeyklarby	2.34	6.46	5.24	0.44	0.09	T	F	0.0067	1	0.0108	0.0264	F	skeyklarby.aAug10-unspliced	Transcript Identified by AceView	chr6	+	Unassigned	144347719	144348613
TC0600009430.hg.1	skeyklyby	2.4	7.31	6.05	0.45	0.77	T	T	0.0322	1	0.0009	0.0031	T	skeyklyby.aAug10-unspliced	Transcript Identified by AceView	chr6	+	Unassigned	129530695	129531488
TC0900010609.hg.1	skeysher	2.2	4.7	3.56	0.25	0.39	F	F	0.0045	1	7.23e-11	1.87e-09	F	skeysher.aAug10-unspliced	Transcript Identified by AceView	chr9	-	Unassigned	85650053	85651498
TC1400008871.hg.1	skorchawbu	-2.94	3.92	5.47	0.63	0.49	F	T	0.003	1	0.0003	0.001	F	skorchawbu.aAug10-unspliced	Transcript Identified by AceView	chr14	-	Coding	32110641	32111016
TC1200008108.hg.1	skornee	2.58	8.96	7.59	0.49	0.77	T	T	0.0066	1	0.24	0.3386	T	skornee.aAug10-unspliced	Transcript Identified by AceView	chr12	+	Unassigned	68611797	68612628
TC1500007648.hg.1	skoyzo	2.18	6.2	5.07	0.58	1.05	T	F	0.0328	1	0.1341	0.2142	F	skoyzo.aAug10-unspliced	Transcript Identified by AceView	chr15	+	Unassigned	67761806	67762602
TC1500009901.hg.1	skysoy	2.1	5.01	3.94	0.7	0.39	F	F	0.0135	1	0.0383	0.0768	F	skysoy.aAug10-unspliced	Transcript Identified by AceView	chr15	-	Coding	69946087	69946928
TC0X00007592.hg.1	skytor	-2.22	3.73	4.88	0.54	0.25	F	F	0.0052	1	0.0492	0.0946	F	skytor.aAug10-unspliced	Transcript Identified by AceView	chrX	+	Unassigned	72524010	72524392
TC0200008922.hg.1	slargorbu	3.02	6.25	4.66	0.43	0.45	T	F	0.0138	1	0.118	0.1933	F	slargorbu.aAug10-unspliced	Transcript Identified by AceView	chr2	+	Unassigned	112492851	112493354
TC1100009071.hg.1	slarleeby	2.87	4.98	3.46	1.17	0.44	F	F	0.0071	1	1.22e-10	2.94e-09	F	slarleeby.aAug10-unspliced	Transcript Identified by AceView	chr11	+	Coding	113081568	113082019
TC1700011520.hg.1	slarwabu	2.15	5.04	3.93	0.28	0.18	F	F	0.0413	1	0.4683	0.566	F	slarwabu.aAug10-unspliced	Transcript Identified by AceView	chr17	-	Coding	67207397	67208189
TC1400007147.hg.1	slawpu	2.35	8.48	7.25	0.23	0.59	T	T	0.0258	1	0.0037	0.0107	T	slawpu.aAug10-unspliced	Transcript Identified by AceView	chr14	+	Unassigned	51655965	51660621
TC0600009982.hg.1	slerbley	2.09	5.15	4.09	0.37	0.61	T	F	0.0134	1	1.34e-11	4.31e-10	F	slerbley.aAug10-unspliced	Transcript Identified by AceView	chr6	+	Unassigned	157387357	157388279
TC1100010052.hg.1	slerkerby	2.51	5.31	3.98	0.59	0	F	F	0.0037	1	0.0032	0.0095	F	slerkerby.aAug10-unspliced	Transcript Identified by AceView	chr11	-	Coding	8951080	8951918
TC0300010617.hg.1	sleyveebo	2.12	4.11	3.02	0.14	0.15	F	F	0.0003	0.942	0.0111	0.0271	F	sleyveebo.aAug10-unspliced	Transcript Identified by AceView	chr3	-	Coding	30613170	30613828
TC1200011409.hg.1	slorgly	-3.59	2.98	4.83	0.22	0.16	F	F	3.72e-05	0.6193	0.0002	0.001	F	slorgly.aAug10-unspliced	Transcript Identified by AceView	chr12	-	Coding	83098774	83101380
TC1700011370.hg.1	slosa	2.54	7.46	6.11	0.45	0.4	T	T	0.0077	1	2.29e-05	0.0001	T	slosa.aAug10-unspliced	Transcript Identified by AceView	chr17	-	Unassigned	61998046	62000204
TC0400011280.hg.1	smarbybo	2.02	5.5	4.49	0.16	0.56	T	T	0.0431	1	0.0824	0.1445	T	smarbybo.aAug10-unspliced	Transcript Identified by AceView	chr4	-	Coding	88152914	88153707
TC0900007621.hg.1	smarshee	-2.04	3.88	4.91	0.42	0.53	F	F	0.0055	1	0.2037	0.2978	F	smarshee.aAug10-unspliced	Transcript Identified by AceView	chr9	+	Coding	75974870	75979628
TC0200009473.hg.1	smarsweeby	-2.49	6.87	8.19	1.28	1.18	T	T	0.0306	1	0.0202	0.045	T	smarsweeby.bAug10-unspliced	Transcript Identified by AceView	chr2	+	Unassigned	137984648	137985202
TC1700010610.hg.1	smarverbu	2.37	5.27	4.02	0.71	0.34	F	F	0.047	1	0.3945	0.4965	F	smarverbu.aAug10-unspliced	Transcript Identified by AceView	chr17	-	Coding	40266237	40266802
TC1100011477.hg.1	smawmor	2.05	5.84	4.8	0.24	0.6	F	F	0.0059	1	0.1659	0.2534	F	smawmor.aAug10-unspliced	Transcript Identified by AceView	chr11	-	Unassigned	70328782	70329196
TC1000006459.hg.1	smerleybu	2.29	4.97	3.77	0.39	0.41	T	F	6.91e-05	0.6193	1.51e-05	8.85e-05	F	smerleybu.aAug10-unspliced	Transcript Identified by AceView	chr10	+	Coding	823023	823622
TC0400009260.hg.1	smerswobu	2.32	6.38	5.16	0.59	0.19	T	T	0.004	1	5.3e-12	1.93e-10	T	smerswobu.aAug10-unspliced	Transcript Identified by AceView	chr4	+	Coding	168741725	168742190
TC0100007774.hg.1	smokley	-2.59	2.92	4.29	0.37	0.62	F	F	0.0034	1	0.0018	0.0058	F	smokley.aAug10-unspliced	Transcript Identified by AceView	chr1	+	Coding	35475125	35475672
TC0900007548.hg.1	smortawby	2.92	4.93	3.38	0.32	0.23	T	F	4.29e-05	0.6193	1.12e-06	8.98e-06	F	smortawby.aAug10-unspliced	Transcript Identified by AceView	chr9	+	Unassigned	71923520	71926134
TC2000007104.hg.1	smoyvor	-2.31	3.75	4.96	0.15	0.67	F	T	0.0194	1	0.3686	0.4715	F	smoyvor.aAug10-unspliced	Transcript Identified by AceView	chr20	+	Unassigned	32081061	32081587
TC0100013559.hg.1	smozubo	2.09	7.05	5.99	0.65	0.34	T	T	0.008	1	2.68e-09	4.43e-08	T	smozubo.aAug10-unspliced	Transcript Identified by AceView	chr1	-	Coding	31290771	31291284
TC0700013217.hg.1	smuslawbu	2.13	6.44	5.35	0.47	0.5	F	F	0.0066	1	0.0695	0.1258	F	smuslawbu.aAug10-unspliced	Transcript Identified by AceView	chr7	-	Unassigned	156632455	156635695
TC0500006936.hg.1	smustabu	-3.2	3.51	5.19	0.33	0.99	F	F	0.0194	1	2.21e-05	0.0001	F	smustabu.aAug10	Transcript Identified by AceView	chr5	+	Unassigned	22402936	22424767
TC1400006875.hg.1	smuvaw	-2.5	5.59	6.92	0.18	0.14	T	T	0.0005	1	1.59e-05	9.2e-05	T	smuvaw.aAug10-unspliced	Transcript Identified by AceView	chr14	+	Unassigned	34515962	34524798
TC1100009522.hg.1	smyfer	2.06	5.26	4.21	0.58	0.36	T	T	0.0309	1	1.19e-06	9.42e-06	T	smyfer.aAug10-unspliced	Transcript Identified by AceView	chr11	+	Unassigned	130074799	130077614
TC1100012669.hg.1	snarflarbu	2	4.98	3.98	0.12	0.52	F	F	0.0332	1	0.3624	0.4655	F	snarflarbu.aAug10	Transcript Identified by AceView	chr11	-	NonCoding	124407013	124414788
TC1200007155.hg.1	snawchar	2.15	6.17	5.07	0.33	0.7	T	F	0.0068	1	0.0551	0.104	F	snawchar.aAug10-unspliced	Transcript Identified by AceView	chr12	+	Unassigned	27685792	27686883
TC0400012264.hg.1	sneekar	2.22	4.62	3.46	0.52	0.17	F	F	0.0053	1	0.0414	0.0821	F	sneekar.aAug10-unspliced	Transcript Identified by AceView	chr4	-	Unassigned	159300694	159301889
TC1200009073.hg.1	snorgoyby	2.18	5.1	3.98	0.62	0.8	F	F	0.0223	1	0.0058	0.0156	F	snorgoyby.aAug10-unspliced	Transcript Identified by AceView	chr12	+	Coding	118216371	118216682
TC0100012090.hg.1	snumawbu	2.55	5.14	3.79	0.6	0.83	F	F	0.017	1	4.57e-05	0.0002	F	snumawbu.aAug10-unspliced	Transcript Identified by AceView	chr1	+	Unassigned	236227301	236227686
TC1100008565.hg.1	snymerby	-2.67	3.58	5	0.22	0.63	F	F	0.0004	0.9817	0.0029	0.0085	F	snymerby.aAug10-unspliced	Transcript Identified by AceView	chr11	+	Unassigned	78438738	78439065
TC0300012441.hg.1	snysloyby	2.05	5.8	4.77	0.43	0.43	T	F	0.0171	1	0.0034	0.0099	F	snysloyby.aAug10-unspliced	Transcript Identified by AceView	chr3	-	Coding	131342810	131344239
TC1700011345.hg.1	snyzey	-2.39	4.58	5.84	0.5	0.63	F	F	0.0332	1	3.71e-05	0.0002	F	snyzey.aAug10	Transcript Identified by AceView	chr17	-	Unassigned	61180911	61182470
TC0600009407.hg.1	sosiya	-2.01	4.17	5.18	0.47	0.17	F	T	0.0113	1	0.0001	0.0005	F	sosiya.aAug10	Transcript Identified by AceView	chr6	+	NonCoding	127593241	127625327
TC0900011003.hg.1	sostoy	-2.07	4.11	5.15	0.47	0.36	F	T	0.0052	1	0.0576	0.1077	F	sostoy.aAug10-unspliced	Transcript Identified by AceView	chr9	-	Coding	99553433	99553969
TC0200007319.hg.1	sotimo	2.03	4.19	3.17	0.75	0.28	F	F	0.0146	1	1.38e-08	1.87e-07	F	sotimo.aAug10-unspliced	Transcript Identified by AceView	chr2	+	Unassigned	39720221	39721291
TC2200007420.hg.1	soytey	2.01	4.84	3.83	0.74	0.19	F	F	0.0259	1	3.32e-07	3.08e-06	F	soytey.aAug10-unspliced	Transcript Identified by AceView	chr22	+	Unassigned	40052603	40053488
TC0200008683.hg.1	spajobo	-2	4.42	5.43	0.3	0.49	F	F	0.0146	1	0.0002	0.0009	F	spajobo.aAug10-unspliced	Transcript Identified by AceView	chr2	+	Unassigned	102775878	102776719
TC0900009311.hg.1	speeteebo	-2.16	3.18	4.3	0.58	0.59	F	F	0.0073	1	8.95e-07	7.37e-06	F	speeteebo.aAug10-unspliced	Transcript Identified by AceView	chr9	+	Coding	137687808	137688678
TC0900006528.hg.1	speyrorby	2.53	6.85	5.52	0.25	0.31	T	F	0.001	1	7.04e-05	0.0003	F	speyrorby.aAug10-unspliced	Transcript Identified by AceView	chr9	+	Unassigned	4698233	4698614
TC1000009657.hg.1	sposkor	2.98	5.71	4.14	0.47	0.52	F	F	0.0118	1	0.1528	0.2375	F	sposkor.aAug10-unspliced	Transcript Identified by AceView	chr10	-	Coding	5101670	5101995
TC0800011495.hg.1	spowybu	-2.07	3.25	4.3	0.79	0.17	F	F	0.0442	1	0.0329	0.0678	F	spowybu.aAug10-unspliced	Transcript Identified by AceView	chr8	-	Coding	110900954	110901643
TC0900010167.hg.1	spoyvaby	-2.11	3.37	4.45	0.7	0.44	F	F	0.0075	1	1.74e-07	1.74e-06	F	spoyvaby.aAug10-unspliced	Transcript Identified by AceView	chr9	-	Coding	43059834	43060565
TC1000007885.hg.1	SRGN	2.08	6.58	5.52	0.12	0.51	T	T	0.0096	1	0.0335	0.0689	T	SRGN.cAug10-unspliced	Transcript Identified by AceView, Entrez Gene ID(s) 5552	chr10	+	Coding	69100958	69101301
TC0800008113.hg.1	starweeby	-2.04	4.55	5.58	0.62	0.59	F	T	0.0254	1	3.49e-11	9.91e-10	F	starweeby.aAug10-unspliced	Transcript Identified by AceView	chr8	+	Coding	84381290	84381596
TC0100015347.hg.1	stawpla	-2.13	3.74	4.83	0.55	0.3	F	F	0.0476	1	0.0513	0.098	F	stawpla.aAug10-unspliced	Transcript Identified by AceView	chr1	-	Unassigned	114413833	114415067
TC0100009796.hg.1	stawrarbu	-2.53	4.01	5.35	0.65	0.19	F	T	0.0131	1	0.0527	0.1001	F	stawrarbu.aAug10-unspliced	Transcript Identified by AceView	chr1	+	Coding	147759789	147760576
TC0300008512.hg.1	sterbeyby	-2.31	3.63	4.84	0.24	0.53	F	F	0.0028	1	0.0262	0.0561	F	sterbeyby.aAug10-unspliced	Transcript Identified by AceView	chr3	+	Coding	120492649	120493173
TC1500009009.hg.1	sterzarbu	-2.21	2.86	4	0.45	0.53	F	F	0.0052	1	5.12e-05	0.0003	F	sterzarbu.aAug10-unspliced	Transcript Identified by AceView	chr15	-	Coding	35049849	35050501
TC1200012187.hg.1	steybleebu	2.62	8.18	6.79	0.65	0.23	T	T	0.0131	1	9.45e-06	5.84e-05	T	steybleebu.aAug10-unspliced	Transcript Identified by AceView	chr12	-	Coding	120875266	120876342
TC1100010208.hg.1	stoyfaw	2.32	4.54	3.32	0.7	0.52	F	F	0.0482	1	0.001	0.0033	F	stoyfaw.aAug10-unspliced	Transcript Identified by AceView	chr11	-	Unassigned	16191862	16192566
TC1300007108.hg.1	stupa	-2.14	3.92	5.02	0.5	0.51	F	F	0.0255	1	0.0638	0.1172	F	stupa.aAug10-unspliced	Transcript Identified by AceView	chr13	+	Unassigned	46609013	46613386
TC0200014810.hg.1	stygarbo	2.59	5.01	3.63	0.65	0.6	F	F	0.0366	1	0.1777	0.2675	F	stygarbo.aAug10-unspliced	Transcript Identified by AceView	chr2	-	Coding	165767485	165768906
TC1200009651.hg.1	swarblar	-2.07	4.4	5.45	0.13	0.34	F	F	0.0238	1	1.57e-08	2.1e-07	F	swarblar.aAug10-unspliced	Transcript Identified by AceView	chr12	-	Multiple_Complex	3688710	3690484
TC1200011250.hg.1	swarflubu	-2.3	4.18	5.38	0.91	0.24	F	T	0.015	1	0.0254	0.0547	F	swarflubu.aAug10-unspliced	Transcript Identified by AceView	chr12	-	Coding	71087336	71087867
TC0900008567.hg.1	swashee	-2.09	6.42	7.49	0.75	1.04	T	T	0.0395	1	0.0002	0.001	T	swashee.aAug10-unspliced	Transcript Identified by AceView	chr9	+	Unassigned	116395275	116395914
TC1000010175.hg.1	swawfor	3.08	6.17	4.55	0.28	0.68	F	F	0.0214	1	0.4467	0.5459	F	swawfor.aAug10-unspliced	Transcript Identified by AceView	chr10	-	Coding	29513252	29513866
TC0100013628.hg.1	swawlawbu	-2.08	3.65	4.71	0.12	0.14	F	T	0.0027	1	7.48e-07	6.28e-06	F	swawlawbu.aAug10-unspliced	Transcript Identified by AceView	chr1	-	Coding	32758450	32758904
TC1100009333.hg.1	swerchey	2.81	7.28	5.79	0.51	0.88	T	T	0.0118	1	7.73e-07	6.47e-06	T	swerchey.aAug10-unspliced	Transcript Identified by AceView	chr11	+	Unassigned	122726037	122726913
TC0300006834.hg.1	swodoybo	2.87	6.83	5.31	0.74	0.44	T	T	0.0194	1	0.2532	0.3528	T	swodoybo.aAug10-unspliced	Transcript Identified by AceView	chr3	+	Coding	23440981	23441388
TC0700012771.hg.1	sworbler	-2.22	4.9	6.05	0.73	0.41	F	T	0.0095	1	1.96e-05	0.0001	F	sworbler.aAug10-unspliced	Transcript Identified by AceView	chr7	-	Unassigned	139252212	139252797
TC2200009123.hg.1	swosubo	2.24	5.7	4.53	0.24	0.9	T	F	0.0483	1	0.2	0.2935	F	swosubo.aAug10-unspliced	Transcript Identified by AceView	chr22	-	Coding	49781179	49781603
TC0400008272.hg.1	swybubo	3.26	6.64	4.94	0.31	0.72	T	F	0.003	1	6.39e-05	0.0003	F	swybubo.aAug10-unspliced	Transcript Identified by AceView	chr4	+	Coding	102540979	102543604
TC1300006862.hg.1	swyfaby	2.14	5.85	4.75	0.55	0.51	F	F	0.0228	1	6.59e-07	5.63e-06	F	swyfaby.bAug10-unspliced	Transcript Identified by AceView	chr13	+	Unassigned	34974438	34975429
TC2000006675.hg.1	swywar	2.79	9.37	7.89	0.38	0.73	T	T	0.0073	1	7.86e-08	8.65e-07	T	swywar.aAug10-unspliced	Transcript Identified by AceView	chr20	+	Unassigned	9081879	9084838
TC0100014912.hg.1	sykloy	-2.67	4.63	6.05	0.72	0.3	F	T	0.0105	1	0.1536	0.2384	F	sykloy.aAug10-unspliced	Transcript Identified by AceView	chr1	-	Unassigned	91717893	91718452
TC0900008389.hg.1	sypleebu	2.18	3.96	2.84	0.3	0.46	F	F	0.0359	1	0.0042	0.0119	F	sypleebu.aAug10	Transcript Identified by AceView	chr9	+	Coding	109375694	109376489
TC0300008010.hg.1	tadubo	3.05	5.13	3.52	0.26	0.81	F	F	0.0007	1	0.0073	0.0189	F	tadubo.aAug10-unspliced	Transcript Identified by AceView	chr3	+	Coding	87916811	87917735
TC1300009760.hg.1	tarnoy	2.21	3.34	2.2	0.23	0.49	F	F	0.0219	1	0.0633	0.1164	F	tarnoy.aAug10-unspliced	Transcript Identified by AceView	chr13	-	Coding	109604276	109605006
TC1600008619.hg.1	taseri	2.56	6.76	5.4	0.39	0.63	T	T	0.0031	1	6.46e-06	4.18e-05	T	taseri.aAug10-unspliced	Transcript Identified by AceView	chr16	+	Coding	82712958	82713669
TC0300007283.hg.1	taspoyby	-2.27	5.31	6.49	0.23	0.41	F	T	0.0212	1	0.002	0.0062	F	taspoyby.aAug10-unspliced	Transcript Identified by AceView	chr3	+	Coding	47136222	47136683
TC1700007975.hg.1	tawveybu	2.33	6.33	5.12	0.16	0.62	T	T	0.0144	1	0.1059	0.1773	T	tawveybu.aAug10	Transcript Identified by AceView	chr17	+	Coding	44014414	44020558
TC1000011497.hg.1	teepawby	2.01	4.62	3.61	0.38	0.29	F	F	0.0109	1	5.25e-05	0.0003	F	teepawby.aAug10-unspliced	Transcript Identified by AceView	chr10	-	Unassigned	95539885	95540244
TC0900008442.hg.1	temore	2.11	10.44	9.36	0.47	0.48	T	T	0.0451	1	1.27e-05	7.58e-05	T	temore.aAug10-unspliced	Transcript Identified by AceView	chr9	+	Coding	111916380	111919799
TC1500008179.hg.1	terchabu	3.68	6.37	4.49	0.57	0.09	F	F	0.0001	0.692	0.0017	0.0054	F	terchabu.aAug10-unspliced	Transcript Identified by AceView	chr15	+	Coding	85073215	85073744
TC1000008521.hg.1	terpawby	-2.18	2.87	3.99	0.24	0.33	F	F	0.0065	1	0.0209	0.0463	F	terpawby.aAug10-unspliced	Transcript Identified by AceView	chr10	+	Unassigned	95539811	95540152
TC1600008260.hg.1	terry	2.14	4.04	2.94	0.79	0.53	F	F	0.0045	1	0.1019	0.1717	F	terry.aAug10-unspliced	Transcript Identified by AceView	chr16	+	Unassigned	70190191	70191392
TC1100011565.hg.1	teyfey	2.52	5.75	4.41	0.48	0.36	T	T	0.0084	1	0.0843	0.1472	T	teyfey.aAug10-unspliced	Transcript Identified by AceView	chr11	-	Coding	72691083	72691744
TC0100014155.hg.1	teyplo	-2.03	3.34	4.37	0.51	0.05	F	F	0.0197	1	7e-13	3.29e-11	F	teyplo.aAug10-unspliced	Transcript Identified by AceView	chr1	-	Unassigned	50684293	50685811
TC0300008333.hg.1	tiwamo	-3.61	2.8	4.65	0.84	0.55	F	F	0.0014	1	1.95e-12	8.07e-11	F	tiwamo.bAug10-unspliced	Transcript Identified by AceView	chr3	+	Unassigned	112001932	112002472
TC0300011078.hg.1	tohira	-2.22	3.32	4.47	0.71	0.32	F	F	0.0146	1	0.2596	0.3598	F	tohira.aAug10-unspliced	Transcript Identified by AceView	chr3	-	Unassigned	49734379	49736074
TC0600008158.hg.1	torglawby	-2.02	4.34	5.35	0.4	0.42	F	F	0.0194	1	0.0523	0.0995	F	torglawby.aAug10-unspliced	Transcript Identified by AceView	chr6	+	Coding	46187107	46187498
TC1700011331.hg.1	toslor	2.4	5.86	4.6	0.58	1.45	T	T	0.0391	1	0.0112	0.0274	T	toslor.aAug10-unspliced	Transcript Identified by AceView	chr17	-	Coding	60811084	60811518
TC0300012003.hg.1	towamo	2.12	4.24	3.15	0.51	0.27	F	F	0.0401	1	9.65e-05	0.0004	F	towamo.aAug10-unspliced	Transcript Identified by AceView	chr3	-	Coding	112691383	112694428
TC0600008475.hg.1	tuglybu	2.06	7.02	5.98	0.08	0.36	T	F	0.0135	1	0.0015	0.0048	F	tuglybu.aAug10-unspliced	Transcript Identified by AceView	chr6	+	Coding	70687262	70687971
TC1000009578.hg.1	AL355361.1	2.11	6.96	5.88	0.33	0.26	T	F	0.0042	1	0.0109	0.0267	F	uc057rgc.1		chr10	-	Precursor_microRNA	2789039	2789125
TC1200011017.hg.1	RNU4-20P	2.35	4.74	3.5	0.61	0.15	F	F	0.005	1	0.0027	0.008	F	uc058qff.1	RNA, U4 small nuclear 20, pseudogene [Source:HGNC Symbol;Acc:HGNC:46956]	chr12	-	Small_RNA	59586793	59586943
TC1200008042.hg.1	AC090673.1	2.05	9.13	8.1	0.63	0.21	T	T	0.0025	1	3.89e-11	1.09e-09	T	uc058qmh.1		chr12	+	Precursor_microRNA	65858013	65858132
TC1300006891.hg.1	AL138706.2	4	5.85	3.85	0.02	0.71	F	F	3.74e-05	0.6193	4.34e-05	0.0002	F	uc058wlz.1	Uncharacterized protein [Source:UniProtKB/TrEMBL;Acc:A0A096LNP8]	chr13	+	Coding	37020528	37020772
TC1300009121.hg.1	AL353765.2	-3.55	5.97	7.8	0.53	0.79	F	F	0.0353	1	0.0019	0.0061	F	uc058xjc.1		chr13	-	Precursor_microRNA	61890981	61891122
TC1500010631.hg.1	RNA5SP402	-2.09	3.98	5.04	0.56	0.16	F	T	0.0253	1	0.0649	0.1189	F	uc059nvk.1	5S ribosomal pseudogene 402 [Source:HGNC Symbol;Acc:HGNC:43302]	chr15	-	Ribosomal	100074081	100074190
TC1500010671.hg.1	RNU6-807P	-2	4.12	5.12	0.38	0.51	F	T	0.0035	1	1.41e-06	1.1e-05	F	uc059oaa.1	RNA, U6 small nuclear 807, pseudogene [Source:HGNC Symbol;Acc:HGNC:47770]	chr15	-	Small_RNA	101648206	101648312
TC1600007222.hg.1	SNORA75	2.05	6.2	5.16	0.67	0.37	T	F	0.0176	1	0.3816	0.484	F	uc059sbf.1	Small nucleolar RNA SNORA75 [Source:RFAM;Acc:RF00072]	chr16	+	Small_RNA	23441841	23441921
TC1900009239.hg.1	RNU6-993P	-2.05	5.08	6.12	0.6	0.51	F	T	0.0314	1	0.0971	0.1652	F	uc060rlg.1	RNA, U6 small nuclear 993, pseudogene [Source:HGNC Symbol;Acc:HGNC:47956]	chr19	-	Small_RNA	2503047	2503141
TC1900009370.hg.1	AC027319.1	2.18	5.05	3.93	0.82	0.68	F	F	0.0062	1	0.0896	0.1547	F	uc060rzy.1		chr19	-	Precursor_microRNA	4889203	4889298
TC2000008459.hg.1	AL121584.1	-2.02	5.8	6.82	1.01	0.05	T	T	0.0413	1	0.021	0.0466	T	uc061vnc.1		chr20	-	Precursor_microRNA	15558380	15558468
TC2100006545.hg.1	AJ239318.1	2.33	4.74	3.52	0.85	0.37	F	F	0.0311	1	0.2559	0.3557	F	uc061zat.1	Uncharacterized protein [Source:UniProtKB/TrEMBL;Acc:A0A096LNP2]	chr21	+	Coding	13305171	13314664
TC0300010559.hg.1	RNU6-342P	2.59	6.02	4.65	0.62	0.57	T	T	0.0372	1	0.3024	0.4052	T	uc062hqi.1	RNA, U6 small nuclear 342, pseudogene [Source:HGNC Symbol;Acc:HGNC:47305]	chr3	-	Small_RNA	27265580	27265683
TC0300013158.hg.1	AC108667.1	2.48	4.7	3.39	0.52	0.05	F	F	0.0063	1	0.0008	0.0028	F	uc062qao.1		chr3	-	Precursor_microRNA	172826192	172826261
TC0400007051.hg.1	AC098583.1	2.5	6.67	5.35	0.57	0.57	T	F	0.0071	1	0.1383	0.2196	F	uc062vot.1		chr4	+	Precursor_microRNA	22579041	22579146
TC0400007436.hg.1	AC107068.1	-2.42	5.59	6.87	0.64	0.85	F	F	0.0429	1	0.4755	0.5723	F	uc062wkj.1		chr4	+	Precursor_microRNA	47976216	47976327
TC0400008796.hg.1	RNU6-1214P	2.1	6.23	5.15	0.51	0.52	T	T	0.0204	1	0.0049	0.0135	T	uc062zsf.1	RNA, U6 small nuclear 1214, pseudogene [Source:HGNC Symbol;Acc:HGNC:48177]	chr4	+	Small_RNA	139318378	139318486
TC0500007551.hg.1	AC122718.1	3.21	8.24	6.55	0.97	0.27	T	T	0.0128	1	0.0056	0.0152	T	uc063dxa.1		chr5	+	Precursor_microRNA	61356436	61356545
TC0500011623.hg.1	RNU6-334P	-2.33	3.36	4.58	0.68	0.51	F	F	0.0229	1	1.65e-09	2.89e-08	F	uc063fvo.1	RNA, U6 small nuclear 334, pseudogene [Source:HGNC Symbol;Acc:HGNC:47297]	chr5	-	Small_RNA	104780288	104780389
TC0500008385.hg.1	AC026449.1	2.17	6.64	5.53	0.17	0.91	F	F	0.0239	1	4.84e-05	0.0002	F	uc063geh.1	Uncharacterized protein [Source:UniProtKB/TrEMBL;Acc:A0A096LPA7]	chr5	+	Coding	115855994	115858468
TC0500012118.hg.1	AC114296.1	2.11	4.93	3.86	0.36	0.33	F	F	0.0258	1	0.3287	0.4321	F	uc063heu.1		chr5	-	Precursor_microRNA	135804505	135804593
TC0500009592.hg.1	AC010297.1	3.6	8.15	6.3	0.6	0.39	T	T	0.0114	1	0.0012	0.0042	T	uc063jyx.1		chr5	+	Precursor_microRNA	176451762	176451872
TC0600012265.hg.1	RNU4-66P	2.52	4.75	3.42	0.3	0.27	F	F	0.0014	1	0.0008	0.0029	F	uc063pmr.1	RNA, U4 small nuclear 66, pseudogene [Source:HGNC Symbol;Acc:HGNC:47002]	chr6	-	Small_RNA	71652474	71652611
TC0600009298.hg.1	AL590731.1	2.07	5.73	4.68	0.6	0.06	F	F	0.0229	1	0.0782	0.1385	F	uc063raf.1		chr6	+	Precursor_microRNA	120411495	120411606
TC0600013511.hg.1	AL603766.1	2.82	6.02	4.52	0.1	0.65	F	F	0.0062	1	0.0165	0.038	F	uc063sdq.1		chr6	-	Precursor_microRNA	149176707	149176794
TC0700006914.hg.1	AC005082.1	2.57	7.02	5.66	0.46	0.5	T	T	0.0156	1	0.0048	0.0133	T	uc064bzw.1		chr7	+	Precursor_microRNA	23298419	23298506
TC0800006653.hg.1	AC087269.1	-2.38	3.98	5.23	0.41	0.38	T	T	0.0094	1	8.75e-05	0.0004	T	uc064kcf.1		chr8	+	Precursor_microRNA	8633464	8633548
TC0800010435.hg.1	AC016113.1	2.79	5.57	4.09	0.84	0.3	F	F	0.0003	0.9322	1.3e-06	1.02e-05	F	uc064muq.1		chr8	-	Precursor_microRNA	53037629	53037749
TC0900008704.hg.1	U7	2.14	6.46	5.36	0.5	0.48	F	F	0.0222	1	0.0121	0.0292	F	uc064vpc.1	U7 small nuclear RNA [Source:RFAM;Acc:RF00066]	chr9	+	Small_RNA	123842422	123842479
TC0X00009113.hg.1	AC003658.1	3.25	5.73	4.03	0.37	1.14	F	F	0.014	1	0.0001	0.0006	F	uc064ybu.1		chrX	-	Multiple_Complex	14764975	14765117
TC0X00010672.hg.1	RNU7-37P	2.05	6.16	5.12	0.57	0.47	T	F	0.0045	1	0.0478	0.0924	F	uc065axr.1	RNA, U7 small nuclear 37 pseudogene [Source:HGNC Symbol;Acc:HGNC:34133]	chrX	-	Small_RNA	120503037	120503096
TC1900007050.hg.1	varfloy	-2.18	5.36	6.48	0.51	0.39	T	T	0.0101	1	0.0221	0.0485	T	varfloy.aAug10-unspliced	Transcript Identified by AceView	chr19	+	Unassigned	11821289	11822850
TC0900009899.hg.1	vawlee	2.07	6.56	5.51	0.54	0.3	T	T	0.0448	1	5.64e-11	1.5e-09	T	vawlee.aAug10	Transcript Identified by AceView	chr9	-	Unassigned	34447890	34449550
TC0900010006.hg.1	veesarby	3.06	4.98	3.36	0.41	0.13	F	F	0.0013	1	0.0005	0.002	F	veesarby.aAug10-unspliced	Transcript Identified by AceView	chr9	-	Coding	37172826	37173464
TC1300007848.hg.1	versharbu	2.11	4.13	3.05	1.05	0.53	F	F	0.0395	1	5.81e-09	8.72e-08	F	versharbu.aAug10-unspliced	Transcript Identified by AceView	chr13	+	Coding	99860792	99861609
TC1300007759.hg.1	verzoy	3.4	7.24	5.47	0.29	0.81	T	T	0.0059	1	0.0624	0.1151	T	verzoy.aAug10-unspliced	Transcript Identified by AceView	chr13	+	Unassigned	95860867	95862306
TC1500009610.hg.1	veysorbo	2.24	5.09	3.93	0.41	0.3	T	F	0.0328	1	5.4e-09	8.18e-08	F	veysorbo.aAug10-unspliced	Transcript Identified by AceView	chr15	-	Unassigned	59338285	59338858
TC0300009727.hg.1	VPS8	-2.02	4.27	5.29	0.35	0.16	F	T	0.0112	1	0.0134	0.0318	F	VPS8.vdAug10-unspliced	Transcript Identified by AceView, Entrez Gene ID(s) 23355	chr3	+	Unassigned	185048675	185049246
TC0100016929.hg.1	vukobu	4.97	6.48	4.17	1.02	1.8	T	F	0.0279	1	4.79e-05	0.0002	F	vukobu.aAug10-unspliced	Transcript Identified by AceView	chr1	-	Unassigned	201861784	201862045
TC0900009880.hg.1	vysoby	2.16	8.01	6.9	0.64	0.49	T	T	0.0419	1	1.15e-12	5.12e-11	T	vysoby.aAug10-unspliced	Transcript Identified by AceView	chr9	-	Coding	34048184	34048669
TC1900009414.hg.1	waflee	2.09	7.34	6.28	0.27	0.49	T	T	0.0426	1	0.1148	0.1891	T	waflee.aAug10-unspliced	Transcript Identified by AceView	chr19	-	Unassigned	6092916	6093347
TC0X00007089.hg.1	wopaw	2.14	5.06	3.96	0.4	0.82	F	F	0.0099	1	0.1494	0.2334	F	wopaw.aAug10	Transcript Identified by AceView	chrX	+	Unassigned	45701722	45706933
TC0100014348.hg.1	worperbu	-2.02	3.21	4.22	0.36	0.6	F	F	0.0487	1	0.0005	0.002	F	worperbu.aAug10-unspliced	Transcript Identified by AceView	chr1	-	Coding	58773452	58773831
TC0900006557.hg.1	wospee	2.14	7.84	6.74	0.28	0.43	T	T	0.0362	1	0.0069	0.0181	T	wospee.aAug10-unspliced	Transcript Identified by AceView	chr9	+	Unassigned	5357972	5358357
TC1100012393.hg.1	wufer	2.92	5.62	4.07	0.65	0.71	T	F	0.0095	1	9.43e-12	3.18e-10	F	wufer.aAug10-unspliced	Transcript Identified by AceView	chr11	-	Unassigned	115488826	115489303
TC0800007850.hg.1	yahire	2.09	5.92	4.86	0.1	0.87	T	T	0.0331	1	0.0007	0.0024	T	yahire.bAug10-unspliced	Transcript Identified by AceView	chr8	+	Unassigned	66173649	66174170
TC1800007885.hg.1	yohima	-2.08	2.51	3.57	0.15	0.29	F	F	0.0005	1	0.0004	0.0015	F	yohima.bAug10-unspliced	Transcript Identified by AceView	chr18	-	Unassigned	1870850	1871362
TC1400007981.hg.1	yokiru	2.17	4.9	3.78	0.35	0.27	F	F	0.0093	1	0.0094	0.0236	F	yokiru.aAug10-unspliced	Transcript Identified by AceView	chr14	+	Coding	91188128	91188672
TC1200006581.hg.1	zarfu	3.48	6.41	4.61	1.05	0.04	T	F	0.0001	0.803	1.27e-10	3.03e-09	F	zarfu.aAug10-unspliced	Transcript Identified by AceView	chr12	+	Unassigned	5219125	5219667
TC1000009018.hg.1	zarperby	-2.02	3.55	4.56	0.28	0.56	F	F	0.0177	1	1.2e-05	7.21e-05	F	zarperby.aAug10-unspliced	Transcript Identified by AceView	chr10	+	Unassigned	117271948	117274054
TC1800008438.hg.1	zartorbu	2.8	5.71	4.23	0.35	0.49	F	F	0.0002	0.803	3.77e-11	1.06e-09	F	zartorbu.aAug10-unspliced	Transcript Identified by AceView	chr18	-	Coding	33966208	33966708
TC1100008628.hg.1	zasku	-2.23	6.71	7.87	0.32	0.14	T	T	0.0102	1	0.0003	0.0013	T	zasku.aAug10-unspliced	Transcript Identified by AceView	chr11	+	Unassigned	83261370	83262322
TC0100010677.hg.1	zeekerbo	2.04	3.47	2.44	0.91	0.43	F	F	0.0466	1	0.2121	0.3073	F	zeekerbo.aAug10-unspliced	Transcript Identified by AceView	chr1	+	Coding	174530046	174530353
TC1000010538.hg.1	zeekleybu	-2.16	3.52	4.63	0.46	0.32	F	T	0.0242	1	0.5578	0.6457	F	zeekleybu.aAug10-unspliced	Transcript Identified by AceView	chr10	-	Coding	46813346	46813935
TC0600009378.hg.1	zeespawbu	2.25	4.53	3.36	0.38	0.36	F	F	0.0286	1	2.56e-09	4.25e-08	F	zeespawbu.aAug10-unspliced	Transcript Identified by AceView	chr6	+	Coding	126269939	126270859
TC0100012233.hg.1	zerkloy	-2.2	6.46	7.6	0.31	0.77	T	T	0.022	1	7.48e-06	4.75e-05	T	zerkloy.aAug10-unspliced	Transcript Identified by AceView	chr1	+	Unassigned	244845960	244847393
TC1200011416.hg.1	zeyno	2.14	5.34	4.24	0.18	0.33	F	F	0.0021	1	0.0009	0.0032	F	zeyno.aAug10	Transcript Identified by AceView	chr12	-	NonCoding	84427164	84452296
TC0X00010597.hg.1	zodu	2.05	5.01	3.98	0.14	0.06	F	F	0.0003	0.9725	8.67e-05	0.0004	F	zodu.aAug10-unspliced	Transcript Identified by AceView	chrX	-	Coding	116654181	116658220
TC1000012001.hg.1	zorsnoy	-2.1	5.87	6.94	0.42	0.3	T	T	0.0004	0.9817	0.0051	0.0139	T	zorsnoy.aAug10-unspliced	Transcript Identified by AceView	chr10	-	Coding	119331071	119331511
TC0500007928.hg.1	zoygey	-2.27	5.27	6.45	0.27	0.8	F	T	0.0451	1	1.44e-06	1.11e-05	F	zoygey.aAug10-unspliced	Transcript Identified by AceView	chr5	+	Unassigned	81100096	81101190
TC0500007932.hg.1	zucharby	2.54	7.41	6.07	0.93	0.32	T	F	0.022	1	3.88e-07	3.52e-06	F	zucharby.aAug10-unspliced	Transcript Identified by AceView	chr5	+	Coding	81212839	81213873
TC0500008134.hg.1	zuflaw	-2.11	5.01	6.09	0.36	0.66	F	F	0.0111	1	0.1035	0.1739	F	zuflaw.aAug10-unspliced	Transcript Identified by AceView	chr5	+	Unassigned	95944108	95944411
TC0100016004.hg.1	zupla	3.32	5.73	4	0.91	0.13	T	F	0.0022	1	0.0009	0.0031	F	zupla.aAug10-unspliced	Transcript Identified by AceView	chr1	-	Coding	156541638	156542146
TC0800008928.hg.1	zuwawbu	-3.86	3.26	5.21	0.87	0.58	F	F	0.0211	1	0.0102	0.0253	F	zuwawbu.aAug10-unspliced	Transcript Identified by AceView	chr8	+	Coding	132413135	132413488
TC0100008036.hg.1	zylybo	2.09	6.12	5.06	0.38	0.24	F	F	0.0011	1	0.0042	0.0119	F	zylybo.aAug10	Transcript Identified by AceView	chr1	+	Unassigned	42865506	42866694
TC2200007425.hg.1	zyraw	-2.43	4.94	6.22	0.53	0.09	F	T	0.0048	1	7.13e-05	0.0003	F	zyraw.aAug10-unspliced	Transcript Identified by AceView	chr22	+	Coding	40189983	40190919
TC0100008303.hg.1		4.27	5.82	3.72	0.39	0.2	F	F	1.18e-05	0.533	0.0005	0.0019	F			chr1	+	NonCoding	52032107	52032252
TC1100006624.hg.1		3.01	6.91	5.32	0.38	0.38	T	T	3.23e-05	0.6193	0.0007	0.0025	T			chr11	+	NonCoding	3515554	3520810
TC1000006583.hg.1		-2.34	3.79	5.01	0.21	0.26	F	T	6.15e-05	0.6193	0.0067	0.0176	F			chr10	+	NonCoding	4186040	4189719
TC0600010446.hg.1		-3.04	3.22	4.82	0.41	0.21	F	F	6.25e-05	0.6193	0.0005	0.0018	F			chr6	-	NonCoding	1410960	1411093
TC1000006470.hg.1		2.13	3.65	2.56	0.18	0.19	F	F	6.85e-05	0.6193	4.93e-05	0.0002	F			chr10	+	NonCoding	1177311	1182206
TC1200010275.hg.1		2.06	4.56	3.52	0.08	0.25	F	F	9.74e-05	0.692	3.76e-14	2.74e-12	F			chr12	-	NonCoding	31094634	31096025
TC0600010902.hg.1		2.17	5.06	3.94	0.48	0.2	F	F	0.0001	0.803	1.28e-05	7.62e-05	F			chr6	-	NonCoding	15674239	15682105
TC0800007109.hg.1		-2.72	3.3	4.74	0.28	0.31	F	F	0.0001	0.803	0.0051	0.014	F			chr8	+	NonCoding	27466441	27468380
TC0100013921.hg.1		2.47	3.95	2.64	0.16	0.32	F	F	0.0002	0.803	0.001	0.0035	F			chr1	-	NonCoding	43290123	43292618
TC2000007543.hg.1		2.03	3.88	2.86	0.17	0.22	F	F	0.0002	0.9064	0.0002	0.001	F			chr20	+	NonCoding	46843392	46857589
TC1200008045.hg.1		2.3	12.71	11.51	0.41	0.4	T	T	0.0002	0.9064	6.53e-16	8.8e-14	T			chr12	+	NonCoding	65874005	65874081
TC0800007546.hg.1		-4.34	3.18	5.3	0.22	0.71	F	F	0.0003	0.942	0.0047	0.0132	F			chr8	+	NonCoding	47748236	47750471
TC0600006740.hg.1		2.9	5.18	3.64	0.57	0.59	F	F	0.0003	0.942	0.0048	0.0132	F			chr6	+	NonCoding	4168301	4168381
TC0900009431.hg.1		2.25	4.86	3.68	0.44	0.05	F	F	0.0003	0.942	0.0059	0.0159	F			chr9	-	NonCoding	4457202	4457591
TC0100009171.hg.1		2.15	6.01	4.9	0.47	0.55	T	F	0.0003	0.942	0.0002	0.0008	F			chr1	+	NonCoding	98086987	98131863
TC1900006918.hg.1		2.52	5.25	3.91	0.23	0.48	T	F	0.0004	0.9817	0.0017	0.0055	F			chr19	+	NonCoding	8865744	8870165
TC1100008962.hg.1		2.58	5.04	3.67	0.41	0.58	F	F	0.0004	0.9817	1.02e-07	1.09e-06	F			chr11	+	NonCoding	106680597	106681571
TC1900009531.hg.1		-2.51	3.98	5.31	0.63	0.32	F	F	0.0005	1	0.041	0.0813	F			chr19	-	NonCoding	8349371	8359407
TC0300011911.hg.1		2.13	5.16	4.07	0.29	0.25	F	F	0.0005	1	0.0007	0.0025	F			chr3	-	NonCoding	106273561	106273890
TC1600006853.hg.1		2.02	4.46	3.44	0.29	0.36	F	F	0.0005	1	0.0009	0.0031	F			chr16	+	NonCoding	9583071	9590810
TC0600011170.hg.1		2.4	6.78	5.52	0.46	0.22	T	F	0.0006	1	6.48e-13	3.09e-11	F			chr6	-	NonCoding	26867128	26867479
TC1600008342.hg.1		-3.08	3.42	5.04	0.42	0.24	F	T	0.0006	1	0.0001	0.0005	F			chr16	+	NonCoding	72433513	72434576
TC0600009252.hg.1		-2.14	3.32	4.42	0.17	0.32	F	F	0.0006	1	1.54e-07	1.57e-06	F			chr6	+	NonCoding	117345931	117353031
TC0700007060.hg.1		-2.24	3.25	4.41	0.41	0.46	F	F	0.0006	1	0.0229	0.0501	F			chr7	+	NonCoding	29747882	29781690
TC0800010731.hg.1		-2.01	4.97	5.98	0.22	0.29	F	F	0.0006	1	0.0178	0.0405	F			chr8	-	NonCoding	69274245	69277291
TC0500008904.hg.1		-2.15	4.05	5.15	0.09	0.38	F	T	0.0006	1	0.0643	0.1179	F			chr5	+	NonCoding	141651136	141652723
TC0800010518.hg.1		-2.09	3.39	4.45	0.11	0.13	F	T	0.0007	1	0.0015	0.0049	F			chr8	-	NonCoding	56597166	56599710
TC0600008812.hg.1		2.98	4.63	3.05	0.64	0.54	F	F	0.0007	1	0.0501	0.096	F			chr6	+	NonCoding	91706968	91711334
TC1200010349.hg.1		2.2	4.89	3.75	0.11	0.11	F	F	0.0007	1	0.0007	0.0026	F			chr12	-	NonCoding	33313770	33317569
TC2200008650.hg.1		2.61	5.22	3.84	0.16	0.56	F	F	0.0007	1	0.0449	0.0877	F			chr22	-	NonCoding	37367064	37367121
TC1700011196.hg.1		-2.75	2.75	4.21	0.4	0.52	F	F	0.0007	1	6.13e-05	0.0003	F			chr17	-	NonCoding	56393873	56396789
TC1500007407.hg.1		2.02	4.33	3.31	0.1	0.26	T	T	0.0007	1	2.55e-07	2.44e-06	T			chr15	+	NonCoding	59535056	59536436
TC0X00008579.hg.1		-2.09	4.65	5.72	0.41	0.27	F	T	0.0008	1	0.0003	0.0013	F			chrX	+	NonCoding	139728870	139738002
TC0700010670.hg.1		2.23	6.55	5.39	0.37	0.19	T	T	0.0008	1	8.07e-07	6.72e-06	T			chr7	-	NonCoding	31747639	31747695
TC1300008839.hg.1		-2.21	4.06	5.21	0.11	0.14	F	T	0.0009	1	0.0091	0.0228	F			chr13	-	NonCoding	46113798	46121256
TC0100010245.hg.1		-2.01	4.89	5.9	0.66	0.38	F	F	0.0009	1	2.68e-07	2.55e-06	F			chr1	+	NonCoding	159050737	159051074
TC0200012554.hg.1		-2.61	4.6	5.98	0.52	0.45	F	T	0.0009	1	0.0054	0.0148	F			chr2	-	NonCoding	49451468	49456971
TC0700009032.hg.1		-2.13	3.05	4.14	0.27	0.1	F	F	0.0011	1	1.94e-08	2.53e-07	F			chr7	+	NonCoding	128126675	128129487
TC0300007668.hg.1		2.48	4.55	3.24	0.44	0.17	F	F	0.0011	1	1.28e-05	7.65e-05	F			chr3	+	NonCoding	63132924	63133287
TC1800007888.hg.1		3.2	6.5	4.83	0.62	0.2	T	T	0.0012	1	0.0289	0.0609	T			chr18	-	NonCoding	2000654	2000969
TC1400008741.hg.1		-2.58	3.07	4.44	0.94	0.78	F	F	0.0013	1	0.0521	0.0992	F			chr14	-	NonCoding	24104064	24111685
TC1400009155.hg.1		3.05	4.94	3.33	0.54	0.28	F	F	0.0013	1	0.0011	0.0039	F			chr14	-	NonCoding	51230181	51232533
TC0400009373.hg.1		-2.16	4.01	5.12	0.06	0.32	F	F	0.0013	1	0.0002	0.0007	F			chr4	+	NonCoding	175616509	175623160
TC0300010978.hg.1		-2.02	4.34	5.35	0.31	0.34	F	T	0.0014	1	0.025	0.0539	F			chr3	-	NonCoding	47346744	47351094
TC0200011785.hg.1		2.64	4.35	2.95	0.39	0.17	F	F	0.0015	1	7.69e-06	4.87e-05	F			chr2	-	NonCoding	13620349	13627009
TC0X00007656.hg.1		-2.22	3.49	4.64	0.33	0.12	F	F	0.0015	1	0.0061	0.0162	F			chrX	+	NonCoding	74539634	74540931
TC0100015537.hg.1		2.15	4.52	3.41	0.26	0.52	F	F	0.0015	1	0.0186	0.042	F			chr1	-	NonCoding	143784582	143788996
TC1800008682.hg.1		2.34	4.6	3.37	0.22	0.08	F	F	0.0015	1	3.35e-05	0.0002	F			chr18	-	NonCoding	50354113	50356129
TC2100006929.hg.1		-2.15	3.82	4.93	0.26	0.5	F	T	0.0015	1	0.0547	0.1034	F			chr21	+	NonCoding	32548243	32549107
TC0200010683.hg.1		2.08	4.04	2.98	0.19	0.21	F	F	0.0016	1	4.08e-08	4.87e-07	F			chr2	+	NonCoding	212474271	212481143
TC0700011019.hg.1		2.42	5.4	4.13	0.42	0.23	F	F	0.0016	1	0.0293	0.0615	F			chr7	-	NonCoding	48812452	48817421
TC0900011186.hg.1		3.34	7	5.27	0.62	0.45	T	T	0.0016	1	0.0182	0.0411	T			chr9	-	NonCoding	110682912	110728136
TC1900010683.hg.1		2.37	5.11	3.86	0.35	0.36	T	F	0.0017	1	1.48e-12	6.29e-11	F			chr19	-	NonCoding	39992076	39997035
TC0800007845.hg.1		2.29	5.61	4.41	0.35	0.13	T	F	0.0017	1	0.0169	0.0388	F			chr8	+	NonCoding	65955901	65965613
TC0500012798.hg.1		-2.02	4.08	5.1	0.12	0.35	F	F	0.0018	1	4.52e-07	4.03e-06	F			chr5	-	NonCoding	170911080	170913815
TC0100008949.hg.1		-2.97	2.9	4.48	0.37	0.53	F	F	0.0019	1	0.0011	0.0038	F			chr1	+	NonCoding	88259997	88265180
TC0800010307.hg.1		-2.4	5	6.26	0.7	0.47	F	F	0.0019	1	0.0069	0.018	F			chr8	-	NonCoding	43239511	43240930
TC1700008464.hg.1		-2.58	3.47	4.84	0.19	0.52	F	F	0.002	1	3.87e-05	0.0002	F			chr17	+	NonCoding	59613493	59614379
TC0200014579.hg.1		2.19	3.79	2.66	0.39	0.13	F	F	0.002	1	0.0543	0.1027	F			chr2	-	NonCoding	149189443	149214595
TC1700006671.hg.1		-2.02	3.39	4.4	0.23	0.29	F	F	0.0021	1	0.0102	0.0252	F			chr17	+	NonCoding	5252622	5252986
TC0600012274.hg.1		2.06	6.93	5.88	0.32	0.26	T	T	0.0021	1	1.04e-06	8.4e-06	T			chr6	-	NonCoding	72640834	72689455
TC0600006620.hg.1		2.05	5.38	4.34	0.5	0.63	F	F	0.0022	1	0.0005	0.0018	F			chr6	+	NonCoding	2829847	2830633
TC0500010466.hg.1		2.17	5.17	4.05	0.24	0.27	F	F	0.0023	1	0.0001	0.0005	F			chr5	-	NonCoding	34460746	34468383
TC1300009836.hg.1		2.61	5.79	4.41	0.41	0.25	T	F	0.0023	1	0.0354	0.072	F			chr13	-	NonCoding	111977624	111984902
TC1800007449.hg.1		2.59	6.61	5.24	0.58	0.56	T	T	0.0023	1	0.123	0.1999	T			chr18	+	NonCoding	59244206	59247135
TC0500007740.hg.1		2.63	7.52	6.12	0.29	0.36	T	T	0.0023	1	5.37e-14	3.68e-12	T			chr5	+	NonCoding	72152757	72155240
TC0100014812.hg.1		2.1	5.11	4.04	0.42	0.07	F	F	0.0024	1	2.22e-05	0.0001	F			chr1	-	NonCoding	87002238	87002799
TC0600006947.hg.1		2.11	4.63	3.56	0.2	0.29	T	F	0.0024	1	0.0059	0.0159	F			chr6	+	NonCoding	11474378	11474829
TC0100007644.hg.1		2.36	4.26	3.03	0.27	0.57	F	F	0.0025	1	3.81e-09	6.04e-08	F			chr1	+	NonCoding	31553874	31571189
TC1100012373.hg.1		-2.05	5.29	6.32	0.11	0.34	T	T	0.0025	1	2e-08	2.6e-07	T			chr11	-	NonCoding	114298263	114312349
TC1400006796.hg.1		2.3	5.36	4.15	0.21	0.18	F	F	0.0026	1	0.039	0.078	F			chr14	+	NonCoding	28859059	28861751
TC0400009579.hg.1		-2.04	3.25	4.28	0.25	0.22	F	F	0.0026	1	0.003	0.0088	F			chr4	+	NonCoding	187422699	187430864
TC2100007833.hg.1		-2.62	3.49	4.88	0.62	0.26	F	F	0.0026	1	0.0001	0.0005	F			chr21	-	NonCoding	27732903	27745887
TC0Y00006532.hg.1		2.05	3.93	2.9	0.42	0.14	F	F	0.0028	1	0.1305	0.2096	F			chrY	+	NonCoding	7645118	7654943
TC0300010288.hg.1		-2.16	3.45	4.56	0.74	0.39	F	F	0.0028	1	0.0183	0.0414	F			chr3	-	NonCoding	12392709	12399370
TC0800011082.hg.1		-3.33	3.81	5.55	0.9	0.32	F	T	0.0028	1	0.0298	0.0625	F			chr8	-	NonCoding	91464839	91465900
TC2200008328.hg.1		2.24	5.07	3.91	0.1	0.65	F	F	0.0029	1	0.0327	0.0675	F			chr22	-	NonCoding	27019914	27031383
TC0100009103.hg.1		-2.24	5.05	6.22	0.44	0.52	T	T	0.0031	1	3.63e-08	4.39e-07	T			chr1	+	NonCoding	94541960	94543230
TC1100011881.hg.1		3.12	5.65	4.01	0.54	0.05	F	F	0.0031	1	5.23e-05	0.0003	F			chr11	-	NonCoding	87809061	88102655
TC0600012324.hg.1		2.21	8.82	7.67	0.15	0.74	T	T	0.0032	1	0.1823	0.2729	T			chr6	-	NonCoding	75646772	75647400
TC0100018054.hg.1		2.76	10.69	9.22	0.41	0.59	T	T	0.0032	1	5.88e-08	6.7e-07	T			chr1	-	NonCoding	246247514	246252250
TC1500006817.hg.1		-2.33	5.38	6.6	0.46	0.09	F	T	0.0033	1	0.0014	0.0045	F			chr15	+	NonCoding	34136566	34140741
TC1000008375.hg.1		2.16	3.76	2.65	0.43	0.34	F	F	0.0034	1	0.0002	0.0008	F			chr10	+	NonCoding	88418106	88425369
TC0600010522.hg.1		2.36	5.62	4.38	0.32	0.19	T	T	0.0035	1	0.0122	0.0293	T			chr6	-	NonCoding	2671086	2671156
TC1200006606.hg.1		2.56	6.33	4.98	0.36	0.74	T	F	0.0035	1	0.0252	0.0542	F			chr12	+	NonCoding	6238586	6247164
TC0100016604.hg.1		2.95	5.36	3.8	0.5	0.33	T	T	0.0035	1	0.0088	0.0222	T			chr1	-	NonCoding	181096638	181103059
TC0600006792.hg.1		-2	3.67	4.67	0.29	0.17	F	T	0.0036	1	0.0074	0.0192	F			chr6	+	NonCoding	4690869	4696219
TC0100009942.hg.1		2.08	4.47	3.42	0.57	0.49	F	F	0.0036	1	0.1803	0.2705	F			chr1	+	NonCoding	151152754	151153288
TC0800009733.hg.1		2.2	4.69	3.55	0.21	0.47	F	F	0.0036	1	0.0134	0.0317	F			chr8	-	NonCoding	17605085	17610143
TC1500010219.hg.1		-2.25	4.07	5.24	0.23	0.2	F	T	0.0037	1	0.0053	0.0144	F			chr15	-	NonCoding	81308111	81308701
TC1400009227.hg.1		-2.62	3.22	4.61	0.31	0.31	F	F	0.0038	1	0.0077	0.0198	F			chr14	-	NonCoding	54539416	54540276
TC1000007302.hg.1		-2.06	4.03	5.07	0.34	0.32	F	F	0.0038	1	0.1138	0.1878	F			chr10	+	NonCoding	36970120	36982925
TC1800008715.hg.1		-2.04	5.67	6.69	0.47	0.47	T	T	0.0039	1	0.0012	0.0042	T			chr18	-	NonCoding	52054671	52077260
TC0700011259.hg.1		2.25	6.87	5.7	0.1	0.49	T	T	0.004	1	0.1154	0.1899	T			chr7	-	NonCoding	63775071	63775491
TC0200009003.hg.1		2.03	5.32	4.3	0.35	0.17	F	F	0.004	1	0.0004	0.0016	F			chr2	+	NonCoding	114354137	114406794
TC1400008996.hg.1		-2.34	3.43	4.65	0.49	0.54	F	F	0.0041	1	0.0058	0.0156	F			chr14	-	NonCoding	38544368	38545587
TC1700010169.hg.1		-2.06	4.77	5.81	0.36	0.48	F	T	0.0042	1	0.0118	0.0285	F			chr17	-	NonCoding	28133829	28134037
TC0400008761.hg.1		2.33	5.55	4.33	0.23	0.65	F	F	0.0042	1	0.0025	0.0075	F			chr4	+	NonCoding	136854885	136860010
TC0100009581.hg.1		2.15	5.73	4.62	0.68	0.51	T	F	0.0043	1	0.0002	0.001	F			chr1	+	NonCoding	117942545	117943347
TC1400010262.hg.1		-2.78	4.72	6.2	0.46	0.57	F	F	0.0043	1	0.1908	0.2829	F			chr14	-	NonCoding	102323450	102330851
TC0600008511.hg.1		2.94	7.69	6.13	0.39	0.57	T	T	0.0044	1	1.28e-09	2.33e-08	T			chr6	+	NonCoding	72646516	72648938
TC0400010371.hg.1		-2.14	3.67	4.77	0.74	0.25	F	F	0.0044	1	0.0186	0.042	F			chr4	-	NonCoding	32814020	32886710
TC1600009736.hg.1		3.64	5.76	3.9	0.62	0.91	F	F	0.0044	1	0.0006	0.0023	F			chr16	-	NonCoding	23457704	23460302
TC1100007042.hg.1		2.11	7.05	5.97	0.25	1	T	T	0.0045	1	6.06e-07	5.22e-06	T			chr11	+	NonCoding	19985860	19986337
TC0X00009888.hg.1		-2.13	2.94	4.03	0.41	0.75	F	F	0.0047	1	0.2184	0.3145	F			chrX	-	NonCoding	64851908	64852091
TC1300008283.hg.1		2.1	5.66	4.59	0.34	0.26	F	F	0.0047	1	0.0733	0.1314	F			chr13	-	NonCoding	21288172	21291084
TC0600009347.hg.1		-2.02	3.85	4.87	0.3	0.63	F	T	0.0047	1	0.0448	0.0876	F			chr6	+	NonCoding	124865558	124883280
TC1100012593.hg.1		2.35	4.43	3.2	0.55	0.32	F	F	0.0048	1	0.0355	0.0722	F			chr11	-	NonCoding	122412930	122413211
TC0700009081.hg.1		-2.15	3.99	5.09	0.61	0.3	F	T	0.0048	1	5.97e-05	0.0003	F			chr7	+	NonCoding	129173872	129174871
TC1800008930.hg.1		-2.05	4.27	5.3	0.55	0.32	T	T	0.005	1	0.0076	0.0197	T			chr18	-	NonCoding	65464016	65596318
TC1400007512.hg.1		2.79	6.48	5	0.72	0.21	F	F	0.005	1	0.0019	0.0061	F			chr14	+	NonCoding	67937180	67937886
TC0500011136.hg.1		-2.19	3.28	4.41	0.76	0.59	F	F	0.0051	1	0.0029	0.0086	F			chr5	-	NonCoding	74051893	74055523
TC0600009247.hg.1		2.05	4.17	3.13	0.4	0.31	F	F	0.0051	1	0.1559	0.2413	F			chr6	+	NonCoding	117219163	117223016
TC1300008476.hg.1		2.68	5.21	3.79	0.5	0.61	F	F	0.0051	1	0.0668	0.1218	F			chr13	-	NonCoding	29094443	29094881
TC1000011818.hg.1		2.13	5.74	4.65	0.5	0.21	F	F	0.0051	1	0.0288	0.0608	F			chr10	-	NonCoding	110607664	110607998
TC0X00008553.hg.1		2.08	4.84	3.78	0.36	0.49	T	F	0.0052	1	0.1902	0.2823	F			chrX	+	NonCoding	137060450	137069030
TC0200012650.hg.1		2.48	5.78	4.47	0.41	0.42	F	F	0.0053	1	0.0015	0.0049	F			chr2	-	NonCoding	55605145	55605647
TC0200015153.hg.1		-2.92	4.94	6.49	0.21	0.91	F	F	0.0053	1	0.0225	0.0493	F			chr2	-	NonCoding	185009902	185038563
TC0600009231.hg.1		2.1	5.1	4.03	0.61	0.33	T	F	0.0053	1	0.0003	0.0014	F			chr6	+	NonCoding	116409556	116410462
TC0600010746.hg.1		2.01	5.14	4.13	0.19	0.58	F	F	0.0053	1	0.014	0.0331	F			chr6	-	NonCoding	7838601	7858022
TC2000006803.hg.1		2	6.4	5.4	0.44	0.26	T	T	0.0054	1	0.0465	0.0903	T			chr20	+	NonCoding	17700056	17701029
TC0600014155.hg.1		2.12	4.55	3.46	0.38	0.48	F	F	0.0055	1	0.0389	0.0778	F			chr6	+	NonCoding	89231154	89247774
TC0800007849.hg.1		2.14	7.41	6.31	0.32	0.27	T	T	0.0055	1	6.84e-11	1.78e-09	T			chr8	+	NonCoding	66170301	66172414
TC1100008529.hg.1		-2.29	4.81	6.01	0.85	0.04	F	T	0.0055	1	0.0153	0.0356	F			chr11	+	NonCoding	77532826	77533513
TC0900011940.hg.1		2.19	4.07	2.93	0.49	0.38	F	F	0.0056	1	0.1264	0.2043	F			chr9	-	NonCoding	135508188	135512603
TC1500008736.hg.1		2.15	4.89	3.78	0.4	0.68	T	F	0.0056	1	0.0002	0.001	F			chr15	-	NonCoding	24268124	24271319
TC1900011299.hg.1		-2.17	2.48	3.59	0.38	0.47	F	F	0.0058	1	0.0447	0.0873	F			chr19	-	NonCoding	52485447	52493179
TC0200015017.hg.1		2.15	4.52	3.41	0.7	0.42	F	F	0.0058	1	0.0034	0.0098	F			chr2	-	NonCoding	175914918	175916508
TC1400009221.hg.1		2.19	5.48	4.35	0.34	0.24	T	T	0.0058	1	0.003	0.0088	T			chr14	-	NonCoding	54332419	54333561
TC0800007180.hg.1		-2.03	3.58	4.6	0.03	0.91	F	F	0.0058	1	0.0525	0.0999	F			chr8	+	NonCoding	30220346	30230518
TC0X00007141.hg.1		-2.02	5.24	6.26	0.53	0.07	F	T	0.0059	1	0.0059	0.0159	F			chrX	+	NonCoding	47444586	47445964
TC1200010060.hg.1		-2.26	3.21	4.38	0.47	0.71	F	T	0.0059	1	8.41e-05	0.0004	F			chr12	-	NonCoding	17862120	17868470
TC0X00011057.hg.1		-2.54	3.09	4.43	0.37	1.3	F	F	0.006	1	0.0081	0.0207	F			chrX	-	NonCoding	147321946	147324956
TC1300008259.hg.1		2.2	4.86	3.72	0.6	0.15	F	F	0.0061	1	0.2274	0.3247	F			chr13	-	NonCoding	20608075	20622012
TC2000007630.hg.1		2	6.41	5.41	0.44	0.26	T	F	0.0062	1	0.0017	0.0055	F			chr20	+	NonCoding	49108456	49109774
TC0100015462.hg.1		-2.98	3.08	4.66	0.25	0.74	F	F	0.0062	1	0.0112	0.0274	F			chr1	-	NonCoding	119419539	119431525
TC0900006823.hg.1		-2.16	4.49	5.6	0.56	0.39	F	T	0.0063	1	0.0648	0.1188	F			chr9	+	NonCoding	22754998	22764435
TC0500012698.hg.1		-2.02	4.08	5.1	0.48	0.29	F	F	0.0063	1	0.0043	0.012	F			chr5	-	NonCoding	164302592	164308311
TC1700011977.hg.1		2.74	5.39	3.94	0.57	0.67	F	F	0.0065	1	1.63e-10	3.78e-09	F			chr17	-	NonCoding	80398740	80400116
TC0500006861.hg.1		-2.41	4.42	5.69	0.08	0.55	F	T	0.0066	1	0.305	0.4079	F			chr5	+	NonCoding	16678496	16686167
TC0200013674.hg.1		2.03	4.26	3.23	0.61	0.2	F	F	0.0067	1	0.0471	0.0912	F			chr2	-	NonCoding	101710237	101710661
TC1700012125.hg.1		-2.37	3.53	4.78	0.41	0.78	F	T	0.007	1	3.04e-05	0.0002	F			chr17	-	NonCoding	82440551	82442202
TC0100009113.hg.1		-2.15	3.62	4.72	0.85	0.43	F	F	0.0071	1	0.0484	0.0935	F			chr1	+	NonCoding	94981360	94982704
TC0200011244.hg.1		-2.07	4.07	5.12	0.18	0.5	F	F	0.0071	1	0.0813	0.143	F			chr2	+	NonCoding	237278605	237281301
TC0900010059.hg.1		3.46	5.03	3.24	0.49	0.26	F	F	0.0072	1	0.1378	0.219	F			chr9	-	NonCoding	38768060	38771897
TC0300008614.hg.1		2.77	5.19	3.72	0.21	0.9	F	F	0.0073	1	0.0051	0.0141	F			chr3	+	NonCoding	125067448	125069392
TC1300007712.hg.1		-2.15	5.1	6.2	0.46	0.32	F	T	0.0073	1	0.0025	0.0076	F			chr13	+	NonCoding	92323917	92324475
TC2100008498.hg.1		2.07	5.95	4.9	0.32	0.35	T	F	0.0074	1	0.0252	0.0543	F			chr21	+	NonCoding	34359965	34362079
TC1100010429.hg.1		-2.21	3.73	4.88	0.13	0.87	F	F	0.0077	1	0.0001	0.0006	F			chr11	-	NonCoding	28920741	29002982
TC0900009612.hg.1		3.57	5.85	4.01	0.79	0.7	F	F	0.0077	1	0.0445	0.0871	F			chr9	-	NonCoding	16805047	16805372
TC0700012862.hg.1		-2.13	4.57	5.66	0.03	0.48	F	T	0.0077	1	0.0176	0.0401	F			chr7	-	NonCoding	142763879	142767535
TC0X00009444.hg.1		2.32	4.73	3.52	0.74	0.37	F	F	0.0077	1	0.1763	0.2658	F			chrX	-	NonCoding	40811950	40845457
TC0100010952.hg.1		2.1	4.07	3	0.33	0.15	F	F	0.0078	1	0.0417	0.0826	F			chr1	+	NonCoding	187751142	187756317
TC0500010699.hg.1		-2.8	3.2	4.68	0.36	0.4	F	F	0.008	1	0.0022	0.0069	F			chr5	-	NonCoding	51720030	51778472
TC1800007657.hg.1		2.27	4.44	3.26	0.21	0.31	F	F	0.0081	1	0.0042	0.0118	F			chr18	+	NonCoding	73611651	73611983
TC0600006658.hg.1		-2.25	5.24	6.42	0.23	0.88	T	T	0.0082	1	0.0112	0.0273	T			chr6	+	NonCoding	3117560	3117622
TC1100006916.hg.1		-2.03	3.95	4.97	0.71	0.45	F	F	0.0083	1	6.33e-05	0.0003	F			chr11	+	NonCoding	14392541	14436353
TC0900010048.hg.1		-2.21	3.37	4.52	0.31	0.72	F	F	0.0084	1	0.0027	0.0081	F			chr9	-	NonCoding	38270498	38274698
TC0700009527.hg.1		2.31	6.38	5.17	0.26	0.97	T	T	0.0084	1	0.0002	0.0007	T			chr7	+	NonCoding	144186429	144186533
TC0300011779.hg.1		4.39	5.52	3.38	1.19	0.81	F	F	0.0086	1	0.0192	0.0431	F			chr3	-	NonCoding	95811323	95813635
TC1500009364.hg.1		2.39	7.99	6.74	0.28	0.36	T	T	0.0086	1	0.0991	0.168	T			chr15	-	NonCoding	49106334	49106635
TC0500010862.hg.1		2.02	5.41	4.39	0.69	0.49	T	F	0.0086	1	0.0208	0.0462	F			chr5	-	NonCoding	60505230	60505537
TC1700007491.hg.1		-2.02	3.8	4.82	0.45	0.16	F	T	0.0087	1	0.0075	0.0194	F			chr17	+	NonCoding	31691963	31696926
TC1900007873.hg.1		2.02	5.86	4.84	0.58	0.08	T	T	0.0087	1	0.0045	0.0126	T			chr19	+	NonCoding	35664496	35664822
TC1100007043.hg.1		2.38	6.21	4.96	0.5	0.8	T	F	0.0087	1	0.0165	0.0379	F			chr11	+	NonCoding	20044892	20044966
TC0300011671.hg.1		-3.04	3.01	4.62	0.15	0.59	F	F	0.0088	1	0.0166	0.0381	F			chr3	-	NonCoding	82967623	82989780
TC0700011356.hg.1		2.26	5.59	4.42	0.53	0.24	F	F	0.0088	1	0.062	0.1145	F			chr7	-	NonCoding	66346872	66359992
TC1200011957.hg.1		3.39	5.45	3.68	1.02	0.11	F	F	0.0089	1	0.0095	0.0238	F			chr12	-	NonCoding	111908068	111917840
TC0900008407.hg.1		2.1	4.9	3.83	0.4	0.56	F	F	0.009	1	0.1588	0.2449	F			chr9	+	NonCoding	110221975	110226684
TC1200008202.hg.1		-2.11	2.99	4.07	0.54	0.3	F	F	0.0091	1	0.0037	0.0107	F			chr12	+	NonCoding	73787610	73789062
TC1000012597.hg.1		-2.23	3.89	5.04	0.29	0.63	F	F	0.0091	1	0.0574	0.1075	F			chr10	-	NonCoding	116403986	116424664
TC0200008814.hg.1		2	5.81	4.8	0.32	0.32	T	T	0.0093	1	0.0088	0.0222	T			chr2	+	NonCoding	109226832	109227367
TC2100007227.hg.1		2.14	4.46	3.36	0.19	0.54	F	F	0.0093	1	0.1339	0.2139	F			chr21	+	NonCoding	41820473	41825951
TC0900006874.hg.1		-2.31	4.39	5.6	0.4	0.27	F	T	0.0094	1	0.0011	0.0038	F			chr9	+	NonCoding	26424111	26426593
TC0Y00006501.hg.1		2.14	11.92	10.82	0.4	0.69	T	T	0.0094	1	4.71e-06	3.16e-05	T			chrY	+	NonCoding	4355751	4358997
TC0X00007900.hg.1		-2.19	3.5	4.63	0.17	1.07	F	F	0.0095	1	0.4019	0.5036	F			chrX	+	NonCoding	97812586	97813732
TC0100008324.hg.1		2.19	4.57	3.44	0.6	0.51	F	F	0.0096	1	0.054	0.1022	F			chr1	+	NonCoding	52619432	52622369
TC1700011159.hg.1		2.21	4.81	3.67	0.09	0.42	F	F	0.0097	1	0.0005	0.0017	F			chr17	-	NonCoding	53605796	53606273
TC1100009250.hg.1		2.48	4.91	3.6	0.56	0.65	F	F	0.01	1	0.0081	0.0207	F			chr11	+	NonCoding	119353209	119354883
TC1600007742.hg.1		2.71	4.66	3.22	0.46	0.52	T	F	0.01	1	0.0128	0.0307	F			chr16	+	NonCoding	47703549	47711274
TC0400007980.hg.1		2.3	4.68	3.48	0.13	0.77	F	F	0.01	1	6.65e-08	7.47e-07	F			chr4	+	NonCoding	82490261	82501219
TC1700007439.hg.1		-3.19	5.2	6.88	1.27	0.41	F	T	0.0101	1	0.1935	0.286	F			chr17	+	NonCoding	29947183	29948205
TC1700011203.hg.1		2.29	6.32	5.13	0.42	0.56	T	F	0.0104	1	0.006	0.0161	F			chr17	-	NonCoding	56737303	56739696
TC0200007849.hg.1		2.29	6.35	5.15	0.11	0.72	T	T	0.0105	1	0.1404	0.2222	T			chr2	+	NonCoding	66236810	66245954
TC0200015797.hg.1		-2.23	4.41	5.56	0.26	0.46	F	T	0.0105	1	0.0841	0.147	F			chr2	-	NonCoding	219604223	219605928
TC1200007389.hg.1		-2.76	3.92	5.39	0.53	0.4	F	T	0.0105	1	0.0135	0.032	F			chr12	+	NonCoding	42531454	42534714
TC0100018044.hg.1		2.04	5.58	4.55	0.31	0.49	F	F	0.0106	1	0.0362	0.0733	F			chr1	-	NonCoding	245717706	245748215
TC0500007280.hg.1		-2.23	4.59	5.74	0.35	0.43	F	T	0.0106	1	3.97e-07	3.6e-06	F			chr5	+	NonCoding	43007902	43014491
TC0600008492.hg.1		-2.16	5.36	6.47	0.53	0.31	T	T	0.0107	1	7.46e-06	4.74e-05	T			chr6	+	NonCoding	71385663	71386527
TC0200008995.hg.1		-2.19	4.35	5.48	0.23	0.52	F	F	0.0108	1	0.2716	0.3727	F			chr2	+	NonCoding	113881275	113883883
TC1300009371.hg.1		-2.39	4.77	6.03	0.68	0.92	F	F	0.0108	1	0.177	0.2666	F			chr13	-	NonCoding	83560622	83562347
TC0200010028.hg.1		2.08	5.56	4.51	0.19	0.5	T	F	0.0108	1	0.0538	0.102	F			chr2	+	NonCoding	175074791	175080353
TC1700007132.hg.1		-2.12	3.02	4.1	0.24	0.76	F	F	0.0108	1	0.0002	0.0008	F			chr17	+	NonCoding	18663212	18666039
TC1400009013.hg.1		2.09	4	2.94	0.46	0.28	F	F	0.011	1	0.0108	0.0264	F			chr14	-	NonCoding	39372639	39373867
TC0300007540.hg.1		-2.11	3.45	4.53	0.16	0.27	F	F	0.0113	1	0.0974	0.1656	F			chr3	+	NonCoding	55327083	55436861
TC0500012332.hg.1		2.21	5.06	3.92	0.3	0.24	F	F	0.0113	1	0.0005	0.0019	F			chr5	-	NonCoding	143052383	143053297
TC0200016782.hg.1		2.25	3.67	2.5	0.25	0.56	F	F	0.0117	1	0.0171	0.0391	F			chr2	-	NonCoding	234404752	234416495
TC0300013499.hg.1		-3.51	4.38	6.19	0.14	1.01	F	F	0.0117	1	0.0328	0.0676	F			chr3	-	NonCoding	189151758	189152930
TC1600008382.hg.1		-2.5	4.61	5.93	0.5	0.48	F	T	0.0117	1	0.1625	0.2494	F			chr16	+	NonCoding	73253522	73263058
TC0400006975.hg.1		-2.04	4.25	5.28	0.27	0.43	F	T	0.0118	1	0.0016	0.0052	F			chr4	+	NonCoding	17073704	17074758
TC0300011742.hg.1		2.1	4.7	3.62	0.63	0.63	F	F	0.0119	1	0.1228	0.1996	F			chr3	-	NonCoding	89337254	89341624
TC0900009734.hg.1		5.26	5.13	2.73	1.18	1.22	F	F	0.0123	1	0.0304	0.0636	F			chr9	-	NonCoding	22953019	22953103
TC1500009365.hg.1		2.46	5.93	4.63	0.57	0.54	T	F	0.0124	1	7.08e-05	0.0003	F			chr15	-	NonCoding	49121739	49122647
TC1200011039.hg.1		-2.09	4.51	5.57	0.14	0.5	F	T	0.0124	1	0.0013	0.0043	F			chr12	-	NonCoding	62117887	62117958
TC1300009892.hg.1		-2.19	4.76	5.89	0.37	0.23	T	T	0.0124	1	0.0411	0.0816	T			chr13	-	NonCoding	113137355	113140065
TC1200007400.hg.1		2.08	4.34	3.28	0.5	0.45	F	F	0.0126	1	0.0047	0.0132	F			chr12	+	NonCoding	43292236	43379497
TC1200011694.hg.1		-4.36	3.51	5.63	0.84	1.39	F	T	0.0127	1	0.1315	0.2109	F			chr12	-	NonCoding	101358748	101358849
TC0100011557.hg.1		2.01	4.26	3.26	0.66	0.24	F	F	0.0128	1	0.0011	0.0037	F			chr1	+	NonCoding	213327167	213328013
TC0800010180.hg.1		-2.07	2.29	3.34	0.05	0.54	F	F	0.0128	1	0.0018	0.0058	F			chr8	-	NonCoding	38736597	38738351
TC0300008161.hg.1		2.06	3.75	2.71	0.25	0.41	F	F	0.0128	1	0.0305	0.0637	F			chr3	+	NonCoding	101222518	101226799
TC0300013397.hg.1		-2.01	5.42	6.43	0.46	0.65	T	T	0.0129	1	0.016	0.037	T			chr3	-	NonCoding	184614349	184616983
TC0800010356.hg.1		-2.42	5.24	6.51	1.24	0.25	T	T	0.0131	1	0.061	0.113	T			chr8	-	NonCoding	47729605	47735408
TC0300008203.hg.1		2.22	4.28	3.13	0.41	0.67	F	F	0.0132	1	3.4e-10	7.19e-09	F			chr3	+	NonCoding	102917407	103152437
TC0600012337.hg.1		2.31	6.53	5.33	0.41	0.59	T	T	0.0132	1	3.91e-06	2.7e-05	T			chr6	-	NonCoding	76949265	77001032
TC0900007579.hg.1		2.02	4.29	3.28	0.38	0.38	F	F	0.0134	1	0.1039	0.1745	F			chr9	+	NonCoding	73411466	73429128
TC0100016380.hg.1		-2.34	3.11	4.33	0.49	0.43	F	F	0.0138	1	0.0125	0.03	F			chr1	-	NonCoding	170856658	170887052
TC1400009307.hg.1		2.38	4.1	2.85	1.4	0.11	F	F	0.014	1	0.4593	0.5578	F			chr14	-	NonCoding	58234954	58238746
TC0900009540.hg.1		2.15	4.94	3.84	0.34	0.34	T	T	0.0141	1	0.002	0.0063	T			chr9	-	NonCoding	12088660	12149147
TC1300008771.hg.1		2.93	4.91	3.36	0.87	0.45	F	F	0.0144	1	6.6e-07	5.63e-06	F			chr13	-	NonCoding	43772059	43772502
TC1600009468.hg.1		-2.19	4.99	6.13	0.61	0.51	T	T	0.0144	1	0.1476	0.2312	T			chr16	-	NonCoding	14042429	14046316
TC1700009445.hg.1		2.08	3.78	2.72	0.28	0.45	T	T	0.0144	1	1.38e-06	1.08e-05	T			chr17	-	NonCoding	2578076	2581367
TC0800007561.hg.1		2.51	3.98	2.65	0.25	0.66	F	F	0.0148	1	0.2548	0.3546	F			chr8	+	NonCoding	48318267	48319836
TC0300011370.hg.1		-2.08	3.17	4.22	0.71	0.46	F	F	0.0149	1	0.0794	0.1402	F			chr3	-	NonCoding	62931747	62941459
TC1000008911.hg.1		-2.07	4.69	5.74	0.47	0.21	F	F	0.0151	1	0.0023	0.007	F			chr10	+	NonCoding	111035523	111036006
TC1300007064.hg.1		2.04	7.61	6.58	0.4	0.23	T	T	0.0154	1	0.1112	0.1843	T			chr13	+	NonCoding	45345880	45347330
TC0200010085.hg.1		2.05	6.61	5.57	0.46	0.39	T	F	0.0155	1	0.1473	0.2309	F			chr2	+	NonCoding	177229407	177230402
TC2000008538.hg.1		-2.13	2.54	3.63	0.35	0.41	F	F	0.0156	1	0.0517	0.0985	F			chr20	-	NonCoding	18569497	18573574
TC1500009202.hg.1		2.28	4.31	3.12	0.31	0.38	F	F	0.0159	1	0.016	0.0371	F			chr15	-	NonCoding	42798658	42798879
TC0100011991.hg.1		-2.18	4.67	5.79	0.38	0.46	T	T	0.0162	1	0.0013	0.0042	T			chr1	+	NonCoding	232792025	232798267
TC0900009548.hg.1		-2.07	4.48	5.54	0.53	0.68	T	T	0.0165	1	0.0002	0.001	T			chr9	-	NonCoding	12822083	12824612
TC0100007665.hg.1		3	6.57	4.98	0.99	0.24	T	F	0.0167	1	0.0003	0.001	F			chr1	+	NonCoding	32128290	32128352
TC0700007012.hg.1		2.01	5.17	4.16	0.23	0.39	F	F	0.0169	1	0.0007	0.0025	F			chr7	+	NonCoding	27328368	27376463
TC0200012150.hg.1		-2.08	4.19	5.25	0.33	0.72	T	T	0.0172	1	0.0006	0.0023	T			chr2	-	NonCoding	30292784	30300491
TC1800006994.hg.1		2.23	4.44	3.28	0.44	0.07	F	F	0.0179	1	0.0691	0.1253	F			chr18	+	NonCoding	30542440	30543579
TC0500011539.hg.1		2.03	5.34	4.32	0.02	0.6	F	F	0.018	1	0.007	0.0183	F			chr5	-	NonCoding	97951463	97981745
TC0900009981.hg.1		2.51	4.91	3.59	0.78	0.5	F	F	0.018	1	0.1839	0.2748	F			chr9	-	NonCoding	36290407	36290892
TC1300009582.hg.1		-2.2	2.91	4.04	0.69	0.05	F	F	0.018	1	0.0002	0.0009	F			chr13	-	NonCoding	98757781	98766234
TC1100008872.hg.1		2.31	5.35	4.14	0.11	0.78	F	F	0.0181	1	0.0794	0.1403	F			chr11	+	NonCoding	98897991	98967480
TC0X00007091.hg.1		-2.28	4.49	5.68	0.47	0.38	F	T	0.0183	1	0.0432	0.085	F			chrX	+	NonCoding	45728030	45728435
TC1500008376.hg.1		-2.47	3.42	4.72	0.63	0.38	F	F	0.0184	1	0.2264	0.3235	F			chr15	+	NonCoding	92586738	92586828
TSUnmapped00000890.hg.1		-2.04	5.06	6.09	0.28	0.49	F	F	0.0184	1	0.0355	0.0722	F					Small_RNA
TC1400007461.hg.1		-2.33	2.47	3.69	0.39	0.36	F	F	0.0184	1	0.0202	0.045	F			chr14	+	NonCoding	65239747	65240353
TC1400009515.hg.1		2.01	6.08	5.07	0.29	0.22	T	T	0.0185	1	0.4364	0.5363	T			chr14	-	NonCoding	68552357	68555008
TC2000007472.hg.1		-2.27	2.8	3.98	0.38	0.86	F	T	0.0187	1	0.2081	0.3027	F			chr20	+	NonCoding	44880815	44881755
TC1800008409.hg.1		2.31	5.25	4.05	0.3	0.71	F	F	0.0187	1	0.09	0.1553	F			chr18	-	NonCoding	32022230	32027218
TC1100008930.hg.1		2.08	5.61	4.56	0.09	0.66	T	F	0.019	1	0.0725	0.1302	F			chr11	+	NonCoding	103637519	103874231
TC0100016717.hg.1		2.4	5.05	3.79	0.88	0.52	F	F	0.0192	1	0.1567	0.2423	F			chr1	-	NonCoding	186788836	186799782
TC2200006734.hg.1		-2.04	4.03	5.05	0.2	0.42	F	F	0.0193	1	0.0003	0.0012	F			chr22	+	NonCoding	21894215	21895448
TC0800008518.hg.1		2.16	4.66	3.55	0.47	0.19	F	F	0.0194	1	0.0993	0.1683	F			chr8	+	NonCoding	107122307	107126272
TC1400009500.hg.1		-2.18	4.8	5.92	0.63	0.91	F	T	0.02	1	0.006	0.0161	F			chr14	-	NonCoding	67745367	67745474
TC1800006465.hg.1		-2.38	4.86	6.11	0.8	0.36	F	T	0.0201	1	0.1999	0.2933	F			chr18	+	NonCoding	1323459	1332347
TC1000007816.hg.1		2.12	4.41	3.33	0.71	0.03	F	F	0.0202	1	0.0661	0.1207	F			chr10	+	NonCoding	65342502	65357601
TC0100016712.hg.1		-2.32	3.1	4.32	0.15	0.49	F	F	0.0204	1	0.0437	0.0858	F			chr1	-	NonCoding	186519779	186521009
TC1300009419.hg.1		-2.1	3.74	4.81	0.37	0.25	F	F	0.0206	1	0.11	0.1827	F			chr13	-	NonCoding	88275608	88298509
TC0X00007443.hg.1		-2.09	4.89	5.95	0.63	0.42	F	T	0.0206	1	6.71e-09	9.89e-08	F			chrX	+	NonCoding	63420107	63433828
TC1500007306.hg.1		-2.05	3.7	4.73	1	0.2	F	F	0.0207	1	0.0033	0.0096	F			chr15	+	NonCoding	55510601	55534878
TC0600012964.hg.1		-3.69	3.6	5.48	1.18	0.34	F	T	0.0207	1	0.1764	0.266	F			chr6	-	NonCoding	116438233	116444974
TC0100012297.hg.1		2.55	6.8	5.45	0.64	0.21	T	T	0.0208	1	0.0567	0.1064	T			chr1	+	NonCoding	247140518	247143470
TC0700006939.hg.1		2.36	4.72	3.48	0.79	0.36	F	F	0.0211	1	0.1932	0.2856	F			chr7	+	NonCoding	24148100	24148450
TC1200007708.hg.1		-2.49	3.85	5.16	0.76	0.06	F	T	0.0211	1	0.0737	0.1319	F			chr12	+	NonCoding	53281747	53282046
TC0700007331.hg.1		-2.16	3.94	5.06	0.45	0.25	F	T	0.0211	1	0.0915	0.1573	F			chr7	+	NonCoding	42866651	42869296
TC0800010479.hg.1		-3.09	3.82	5.44	0.44	0.7	F	F	0.0211	1	0.225	0.322	F			chr8	-	NonCoding	55058405	55082384
TC0300010587.hg.1		2.06	5.44	4.4	0.52	0.58	F	F	0.0213	1	0.249	0.3484	F			chr3	-	NonCoding	28980230	28982654
TC0X00008216.hg.1		-2.84	4.32	5.82	0.56	0.58	F	F	0.0214	1	0.0047	0.013	F			chrX	+	NonCoding	116990405	116991525
TC0500010025.hg.1		2.34	8.27	7.04	0.21	0.7	T	T	0.0215	1	0.0014	0.0046	T			chr5	-	NonCoding	8292785	8310112
TC0600006681.hg.1		2.06	4.91	3.87	0.62	0.94	F	F	0.0215	1	0.0025	0.0077	F			chr6	+	NonCoding	3379241	3379320
TC1500009666.hg.1		2.16	4.92	3.81	1	0.22	F	F	0.0215	1	0.232	0.3297	F			chr15	-	NonCoding	61456134	61462795
TC0200012354.hg.1		2.88	5.5	3.97	0.45	0.53	F	F	0.0216	1	0.001	0.0036	F			chr2	-	NonCoding	41811456	41813196
TC0700010433.hg.1		-2.54	4.8	6.15	0.67	0.54	F	T	0.0216	1	5.97e-05	0.0003	F			chr7	-	NonCoding	21887459	21888771
TC1100012116.hg.1		-2.68	4.9	6.32	0.33	0.74	F	T	0.0218	1	0.0846	0.1477	F			chr11	-	NonCoding	102279091	102286590
TC1600006919.hg.1		-2.04	2.82	3.85	0.2	0.61	F	F	0.0221	1	0.0497	0.0955	F			chr16	+	NonCoding	11546834	11548040
TC1500007442.hg.1		2	5.14	4.14	0.27	0.95	F	F	0.0221	1	0.0404	0.0804	F			chr15	+	NonCoding	60976073	60990512
TC0300007724.hg.1		2.63	4.78	3.38	0.24	0.95	F	F	0.0224	1	0.1704	0.2587	F			chr3	+	NonCoding	67239647	67249123
TC1100010387.hg.1		-2.21	4.08	5.22	0.56	0.43	F	T	0.0224	1	0.0487	0.0938	F			chr11	-	NonCoding	26076563	26079972
TC0300006440.hg.1		2.18	5.27	4.15	0.71	0.71	F	F	0.0229	1	0.0853	0.1486	F			chr3	+	NonCoding	448371	470426
TC1200009296.hg.1		2.39	4.23	2.97	0.56	0.27	F	F	0.0233	1	0.133	0.2128	F			chr12	+	NonCoding	124908511	124909194
TC0300013312.hg.1		-2.38	3.23	4.48	0.53	0.6	F	T	0.0234	1	0.2969	0.3995	F			chr3	-	NonCoding	181903947	181907087
TC0200015925.hg.1		-2.03	3.41	4.43	0.51	0.08	F	F	0.0237	1	0.0172	0.0394	F			chr2	-	NonCoding	227447457	227471534
TC1000008969.hg.1		-2.36	4.92	6.16	1.25	1.14	F	F	0.0243	1	0.2643	0.3648	F			chr10	+	NonCoding	114080585	114084589
TC1100012815.hg.1		2.38	4.92	3.67	0.7	0.63	F	F	0.0246	1	0.0014	0.0046	F			chr11	-	NonCoding	129994955	129995699
TC0200014000.hg.1		-2.26	4.05	5.22	0.43	0.38	F	F	0.0248	1	0.0625	0.1153	F			chr2	-	NonCoding	117648849	117649134
TC0300011645.hg.1		2.12	4.98	3.9	0.51	0.5	F	F	0.0251	1	0.0155	0.0361	F			chr3	-	NonCoding	81159065	81163345
TC0300011786.hg.1		-2.9	4.77	6.3	0.19	0.71	F	F	0.0252	1	0.5101	0.6035	F			chr3	-	NonCoding	96433315	96433410
TC1800006612.hg.1		2.41	4.35	3.08	0.49	0.19	F	F	0.0253	1	0.1122	0.1857	F			chr18	+	NonCoding	8500249	8501546
TC0700008739.hg.1		2.42	8.43	7.15	0.32	1.03	T	T	0.0253	1	7.24e-09	1.06e-07	T			chr7	+	NonCoding	106624072	106628696
TC0X00009588.hg.1		2.38	4.56	3.3	0.24	0.55	F	F	0.0254	1	0.2063	0.3007	F			chrX	-	NonCoding	47880459	47894430
TC0800007088.hg.1		2.06	4.68	3.64	0.31	0.34	T	F	0.0259	1	0.0053	0.0145	F			chr8	+	NonCoding	26671037	26732781
TC1500009543.hg.1		-2.28	3.2	4.39	0.33	0.55	F	F	0.026	1	0.0022	0.0068	F			chr15	-	NonCoding	57300623	57304773
TC2200007095.hg.1		2.16	5.84	4.73	0.18	0.73	T	F	0.0261	1	0.0047	0.0131	F			chr22	+	NonCoding	31307858	31310063
TC0600008893.hg.1		-2.17	3.47	4.59	0.61	0.53	F	F	0.0269	1	0.5458	0.635	F			chr6	+	NonCoding	98381867	98386580
TC1100012749.hg.1		2.25	5.6	4.44	0.47	0.54	T	T	0.027	1	0.2595	0.3596	T			chr11	-	NonCoding	126408709	126414354
TC0100011752.hg.1		3.01	5.62	4.03	0.6	0.62	T	F	0.0272	1	0.0369	0.0746	F			chr1	+	NonCoding	224758002	224762509
TC1100008912.hg.1		2.02	6.13	5.12	0.57	0.22	T	F	0.0273	1	0.0221	0.0487	F			chr11	+	NonCoding	102390305	102392262
TC1400008791.hg.1		2.8	5.23	3.75	0.68	0.45	F	F	0.0281	1	0.0088	0.0223	F			chr14	-	NonCoding	27832115	27842288
TC0800006815.hg.1		2.71	5.13	3.69	0.34	0.94	F	F	0.0281	1	0.549	0.6378	F			chr8	+	NonCoding	13450017	13453393
TC0X00009298.hg.1		-2.05	4.6	5.64	0.21	0.42	F	T	0.0282	1	0.0053	0.0144	F			chrX	-	NonCoding	27807258	27832968
TC0300011596.hg.1		2.15	5.91	4.8	0.42	0.84	F	F	0.0282	1	0.0079	0.0202	F			chr3	-	NonCoding	75696981	75699600
TC0100011561.hg.1		-2.33	3.31	4.53	0.51	0.35	F	F	0.0284	1	0.3576	0.4608	F			chr1	+	NonCoding	213775572	213793426
TC1800007959.hg.1		-2.1	5.83	6.9	0.23	0.64	T	T	0.0286	1	0.204	0.2981	T			chr18	-	NonCoding	5241795	5243684
TC1400007324.hg.1		2.23	4.59	3.43	0.54	0.61	F	F	0.0288	1	9.18e-06	5.7e-05	F			chr14	+	NonCoding	58989466	59133312
TC1400009438.hg.1		-2.12	5.36	6.44	0.28	0.68	T	T	0.0289	1	2.85e-05	0.0002	T			chr14	-	NonCoding	65280231	65280785
TC1300008852.hg.1		-2.24	4.17	5.33	0.68	0.13	F	T	0.029	1	0.0045	0.0127	F			chr13	-	NonCoding	46686408	46688078
TC0200009156.hg.1		-2.05	5.78	6.81	0.67	0.51	T	T	0.029	1	0.0494	0.095	T			chr2	+	NonCoding	122956888	122959359
TC1300007893.hg.1		-2.09	5.58	6.64	0.41	0.33	F	F	0.0297	1	0.004	0.0114	F			chr13	+	NonCoding	102768467	102769951
TC0300007791.hg.1		-2.53	4.13	5.47	0.66	0.53	F	F	0.0297	1	0.1706	0.259	F			chr3	+	NonCoding	71636241	71644219
TC0500011558.hg.1		-2.11	5.54	6.62	0.33	0.31	T	T	0.0299	1	0.473	0.5701	T			chr5	-	NonCoding	99447765	99451550
TC1900007544.hg.1		-2.69	3	4.43	0.91	0.59	F	F	0.0299	1	0.0696	0.126	F			chr19	+	NonCoding	22096598	22373099
TC0300014023.hg.1		2.15	5.14	4.03	0.63	0.13	F	F	0.03	1	0.0538	0.1019	F			chr3	-	NonCoding	106913138	106927981
TC0600012395.hg.1		-2.54	2.75	4.09	0.73	0.51	F	F	0.0305	1	0.0008	0.003	F			chr6	-	NonCoding	80696060	80696316
TC0600007733.hg.1		-2.02	5.15	6.17	0.37	0.44	T	T	0.0306	1	0.1523	0.2369	T			chr6	+	NonCoding	33908321	33908379
TC2100008170.hg.1		-2.24	3.6	4.76	0.03	0.49	F	T	0.0307	1	0.0049	0.0135	F			chr21	-	NonCoding	39402118	39403408
TC0600006821.hg.1		2.99	6.86	5.28	0.86	0.48	F	F	0.0309	1	0.112	0.1854	F			chr6	+	NonCoding	6046443	6046544
TC0100007890.hg.1		-2.19	6.02	7.16	0.86	0.28	T	T	0.0309	1	0.0368	0.0743	T			chr1	+	NonCoding	39053105	39053753
TC0900006699.hg.1		-2.11	11.02	12.09	0.2	0.65	T	T	0.031	1	0.0027	0.0081	T			chr9	+	NonCoding	14920727	14922963
TC0600008659.hg.1		2.06	5.36	4.32	0.78	0.43	F	F	0.0311	1	0.0529	0.1005	F			chr6	+	NonCoding	82475592	82496274
TC0500009002.hg.1		2.84	6.78	5.28	0.42	0.84	T	T	0.0312	1	8.72e-07	7.2e-06	T			chr5	+	NonCoding	146140082	146142866
TC0800006924.hg.1		-2.13	4.02	5.12	0.23	0.53	F	F	0.0317	1	0.0118	0.0286	F			chr8	+	NonCoding	19764812	19767905
TC1300008242.hg.1		-2.29	4.65	5.84	0.29	0.87	F	T	0.0319	1	0.1591	0.2453	F			chr13	-	NonCoding	20079519	20080250
TC1600009588.hg.1		2.24	7.73	6.56	0.5	0.66	T	T	0.033	1	5.42e-08	6.23e-07	T			chr16	-	NonCoding	17455121	17457748
TC0400008693.hg.1		2.18	4.86	3.74	0.9	0.37	F	F	0.033	1	0.2098	0.3047	F			chr4	+	NonCoding	129629787	129631550
TC0900006632.hg.1		2.52	4.49	3.16	1.32	0.04	F	F	0.0336	1	0.3942	0.4962	F			chr9	+	NonCoding	9717420	9740397
TC0600006701.hg.1		2.32	4.49	3.28	0.85	0.72	F	F	0.0337	1	0.1165	0.1914	F			chr6	+	NonCoding	3685601	3688169
TC0700009087.hg.1		2.17	6.98	5.87	0.29	0.66	T	T	0.034	1	0.2376	0.336	T			chr7	+	NonCoding	129405635	129405696
TC0X00009915.hg.1		-2.42	3.31	4.58	0.16	0.78	F	F	0.0341	1	0.0464	0.0902	F			chrX	-	NonCoding	66316447	66320680
TC0300010577.hg.1		-2.01	4.58	5.59	0.37	0.26	F	T	0.0343	1	0.27	0.3709	F			chr3	-	NonCoding	28132869	28133078
TC1300007640.hg.1		-2.12	3.78	4.87	0.49	0.53	F	F	0.0346	1	0.3111	0.4141	F			chr13	+	NonCoding	84261602	84442571
TC0700008078.hg.1		2.15	5.86	4.76	0.39	0.53	T	T	0.0347	1	3.09e-07	2.89e-06	T			chr7	+	NonCoding	75958402	75958675
TC1700012232.hg.1		-2.23	3.86	5.02	0.5	0.77	F	F	0.0349	1	0.0939	0.1608	F			chr17	+	NonCoding	32944469	32950530
TC0800011811.hg.1		2.75	7.46	6	0.19	1.33	T	F	0.0361	1	0.1558	0.2412	F			chr8	-	NonCoding	129497587	129497667
TC1800007565.hg.1		2.04	5.32	4.29	0.27	0.45	F	F	0.0361	1	0.0033	0.0096	F			chr18	+	NonCoding	65285755	65336231
TC1900007066.hg.1		2.02	4.37	3.36	0.4	0.37	F	F	0.0363	1	0.1072	0.1789	F			chr19	+	NonCoding	12124372	12125301
TC0300009519.hg.1		3.07	6.47	4.85	0.45	1.1	T	F	0.0371	1	0.2785	0.3801	F			chr3	+	NonCoding	172628487	172630321
TC2100006790.hg.1		-2.56	3.01	4.36	0.27	0.74	F	F	0.0372	1	0.0022	0.0069	F			chr21	+	NonCoding	25862254	25866211
TC0400009412.hg.1		2.25	5.96	4.79	0.62	0.36	T	F	0.0375	1	0.0001	0.0006	F			chr4	+	NonCoding	179112009	179114415
TC0500009228.hg.1		2.08	4.7	3.65	0.41	0.27	F	F	0.0377	1	0.0722	0.1299	F			chr5	+	NonCoding	157880152	157897189
TC0500007471.hg.1		2.33	5.3	4.08	0.74	0.4	F	F	0.038	1	0.0103	0.0254	F			chr5	+	NonCoding	57307853	57316654
TC0800011923.hg.1		-2.2	4.21	5.34	0.82	0.46	F	F	0.0382	1	0.014	0.033	F			chr8	-	NonCoding	135663936	135664647
TC0300012998.hg.1		2.45	4.32	3.03	1.08	0.24	F	F	0.0382	1	0.3518	0.455	F			chr3	-	NonCoding	163178874	163178975
TC1000010897.hg.1		-2.08	4.76	5.81	0.58	0.07	F	T	0.0385	1	0.0216	0.0477	F			chr10	-	NonCoding	69679934	69686173
TC0300007861.hg.1		-3.49	3.14	4.94	0.67	0.8	F	F	0.0386	1	0.5663	0.6531	F			chr3	+	NonCoding	74770393	74786783
TC1200009301.hg.1		-2.1	4.41	5.49	0.65	0.59	F	T	0.0393	1	0.0377	0.0758	F			chr12	+	NonCoding	125049794	125052152
TC0700008895.hg.1		2.08	5.43	4.38	0.94	0.57	F	F	0.0394	1	0.4012	0.5029	F			chr7	+	NonCoding	117981264	117981315
TC0800011521.hg.1		2.88	4.47	2.95	0.84	0.53	F	F	0.0395	1	0.077	0.1368	F			chr8	-	NonCoding	114287722	114297755
TC0600009208.hg.1		-2.05	3.26	4.3	0.39	0.25	F	F	0.0397	1	0.0646	0.1184	F			chr6	+	NonCoding	113898561	113944085
TC2000008638.hg.1		2.17	4.2	3.09	0.62	0.26	F	F	0.0398	1	0.0457	0.089	F			chr20	-	NonCoding	22617763	22620992
TC1000008101.hg.1		-2.16	3.55	4.66	0.63	0.4	F	F	0.0401	1	0.1287	0.2073	F			chr10	+	NonCoding	75475788	75480911
TC1100006753.hg.1		3	5.95	4.36	0.52	0.38	F	F	0.0409	1	0.2687	0.3696	F			chr11	+	NonCoding	7150879	7151811
TC1300008350.hg.1		-2.36	3.43	4.67	0.4	0.95	F	F	0.0416	1	0.595	0.6777	F			chr13	-	NonCoding	24187345	24187620
TC2000009570.hg.1		-2.04	2.94	3.96	0.69	0.66	F	F	0.0417	1	0.1002	0.1695	F			chr20	-	NonCoding	56948176	56952487
TC1000009515.hg.1		2.02	6.07	5.06	0.58	0.42	T	T	0.0425	1	0.087	0.151	T			chr10	-	NonCoding	259952	273500
TC0400008234.hg.1		-2.02	2.96	3.98	0.53	0.4	F	F	0.0426	1	0.1022	0.1722	F			chr4	+	NonCoding	99335640	99336565
TC0200007740.hg.1		2.32	4.97	3.75	0.17	0.65	F	F	0.0428	1	0.563	0.6503	F			chr2	+	NonCoding	61896191	61898020
TC1000007167.hg.1		-2.19	3.89	5.02	0.72	0.45	F	F	0.0429	1	0.037	0.0747	F			chr10	+	NonCoding	30108786	30110831
TC0100014488.hg.1		-2.17	3.67	4.79	0.29	0.57	T	T	0.0436	1	0.0057	0.0154	T			chr1	-	NonCoding	66167355	66272533
TC0600012962.hg.1		-2.04	5	6.03	1.25	0.79	F	T	0.0436	1	0.1722	0.261	F			chr6	-	NonCoding	116363883	116364216
TC0X00009065.hg.1		-2.37	3.49	4.74	0.1	0.8	F	F	0.0437	1	3.46e-05	0.0002	F			chrX	-	NonCoding	11090151	11131988
TC0900011198.hg.1		-2.09	5.63	6.7	0.27	0.81	T	T	0.0447	1	0.0386	0.0774	T			chr9	-	NonCoding	111323649	111325503
TC0500009945.hg.1		-2.03	4.08	5.1	0.55	0.33	F	F	0.0454	1	0.0843	0.1473	F			chr5	-	NonCoding	4356840	4360395
TC0600009939.hg.1		2.01	5.57	4.56	0.19	0.5	F	F	0.0455	1	0.3565	0.4597	F			chr6	+	NonCoding	155523735	155526070
TC0300010273.hg.1		2.48	5.38	4.07	0.52	0.64	T	F	0.0459	1	0.6684	0.7394	F			chr3	-	NonCoding	11782383	11784379
TC1600007481.hg.1		-2.23	6.51	7.67	0.41	0.52	T	T	0.046	1	1.11e-06	8.86e-06	T			chr16	+	NonCoding	30595240	30598120
TC1700008748.hg.1		-2.05	3.89	4.93	0.33	0.68	F	F	0.0461	1	0.4329	0.533	F			chr17	+	NonCoding	69009901	69009952
TC0800012154.hg.1		2.65	5.44	4.03	0.67	0.54	T	T	0.0464	1	0.0122	0.0293	T			chr8	-	NonCoding	143665687	143668481
TC1700008107.hg.1		-2.25	3.05	4.22	0.55	0.74	F	F	0.0465	1	0.571	0.6571	F			chr17	+	NonCoding	46912413	46917953
TC0200008127.hg.1		-2.01	3.39	4.4	0.6	0.92	F	F	0.0472	1	0.0849	0.148	F			chr2	+	NonCoding	75635141	75635244
TC1700011177.hg.1		-2.3	2.63	3.83	0.62	0.47	F	F	0.0472	1	2.15e-05	0.0001	F			chr17	-	NonCoding	55153912	55155506
TC0100011728.hg.1		2.34	6.07	4.84	0.64	0.37	T	T	0.0475	1	1.53e-11	4.82e-10	T			chr1	+	NonCoding	223969858	223975958
TC1400007004.hg.1		2.36	6.43	5.19	0.91	0.17	T	F	0.0476	1	2.09e-05	0.0001	F			chr14	+	NonCoding	42077112	42081642
TSUnmapped00000981.hg.1		2.07	10.16	9.1	0.69	0.28	T	T	0.0477	1	0.0235	0.0512	T					NonCoding
TC1000010706.hg.1		-2.04	4.53	5.56	0.22	0.64	F	T	0.0479	1	0.0424	0.0837	F			chr10	-	NonCoding	58401755	58405062
TC0600006500.hg.1		-2.83	3.71	5.21	0.68	0.41	F	F	0.0487	1	0.0196	0.0438	F			chr6	+	NonCoding	1068603	1068679
TC0600010597.hg.1		-2.44	4.23	5.52	0.27	0.89	F	T	0.049	1	0.0364	0.0737	F			chr6	-	NonCoding	3500168	3501731
TC2000008765.hg.1		-2.03	4.24	5.26	0.24	0.5	F	T	0.0495	1	0.3245	0.428	F			chr20	-	NonCoding	26050740	26276863
TC0700007919.hg.1		2.14	4.89	3.79	0.66	0.17	F	F	0.0496	1	0.1801	0.2704	F			chr7	+	NonCoding	70836610	70849009
TC0200015094.hg.1		4.26	4.57	2.48	0.94	0.98	F	F	0.0497	1	0.0026	0.008	F			chr2	-	NonCoding	179488101	179490630
TC1400009596.hg.1		-2.35	3.31	4.54	0.64	0.51	F	F	0.0498	1	0.127	0.2052	F			chr14	-	NonCoding	71115511	71170732
TC0500007363.hg.1		-2.09	3.42	4.48	0.6	0.42	F	F	0.0498	1	0.2576	0.3575	F			chr5	+	NonCoding	52688606	52693162

## Sheet: DEG
ID	Gene Symbol	Fold Change	CCD8_INS Avg (log2)	CCD8_CT Avg (log2)	CCD8_INS Standard Deviation	CCD8_CT Standard Deviation	CCD8_INS Expressed	CCD8_CT Expressed	P-val	FDR P-val	Overall F-Test	Overall FDR F-Test	Expressed in Both Conditions	Public Gene IDs	Description	Chromosome	Strand	Group	Start	Stop
TC1600006658.hg.1	IL32	11.08	11.3	7.83	0.56	0.55	T	T	4.02e-07	0.0546	1.03e-07	1.1e-06	T	NM_001012631; NM_001012632; NM_001012633; NM_001012634; NM_001012635; NM_001012636; NM_001012718; NM_001308078; NM_004221; ENST00000008180; ENST00000325568; ENST00000382213; ENST00000396887; ENST00000396890; ENST00000440815; ENST00000444393; ENST00000525003; ENST00000525228; ENST00000525377; ENST00000525643; ENST00000526464; ENST00000528163; ENST00000528652; ENST00000529550; ENST00000529699; ENST…	interleukin 32	chr16	+	Multiple_Complex	3065297	3082192
TC1000008727.hg.1	NFKB2	2.47	10.65	9.34	0.35	0.25	T	T	4.86e-05	0.6193	6.92e-13	3.26e-11	T	NM_001077494; NM_001261403; NM_001288724; NM_002502; ENST00000189444; ENST00000336486; ENST00000369966; ENST00000428099; ENST00000467116; ENST00000471698; ENST00000473400; ENST00000593908; ENST00000601386; ENST00000610498; BC002844; OTTHUMT00000050078; OTTHUMT00000050079; OTTHUMT00000050080; OTTHUMT00000050081; OTTHUMT00000050082; OTTHUMT00000465401; OTTHUMT00000465402; OTTHUMT00000465403	nuclear factor of kappa light polypeptide gene enhancer in B-cells 2 (p49/p100)	chr10	+	Multiple_Complex	102394110	102402529
TC1100008795.hg.1	HEPHL1	2.3	4.09	2.89	0.19	0.06	F	F	0.0002	0.803	0.0099	0.0245	F	NM_001098672; ENST00000315765; OTTHUMT00000396103	hephaestin-like 1	chr11	+	Multiple_Complex	94021212	94114208
TC0600013155.hg.1	TMEM244	2.54	6.87	5.53	0.37	0.17	T	T	0.0003	0.9322	0.0042	0.0117	T	NM_001010876; ENST00000368143; ENST00000438392; OTTHUMT00000042194; uc003qbs.3	transmembrane protein 244	chr6	-	Coding	129831244	129861547
TC1100013087.hg.1	BIRC3	3.88	9.44	7.48	1.16	0.14	T	T	0.0003	0.942	1.75e-08	2.31e-07	T	NM_001165; NM_182962; ENST00000263464; ENST00000526421; ENST00000527309; ENST00000527336; ENST00000528940; ENST00000532808; ENST00000615299; BC037420; OTTHUMT00000394158; OTTHUMT00000394159; OTTHUMT00000394160; OTTHUMT00000394161; OTTHUMT00000394163; OTTHUMT00000394164	baculoviral IAP repeat containing 3	chr11	+	Multiple_Complex	102317450	102339403
TC0100011770.hg.1	EPHX1	-2.13	12.07	13.16	0.37	0.54	T	T	0.046	1	4.56e-08	5.36e-07	T	NM_000120; NM_001136018; NM_001291163; ENST00000272167; ENST00000366837; ENST00000445856; ENST00000448202; ENST00000467015; ENST00000614058; BC003567; BC008291; BC095430; OTTHUMT00000092064; OTTHUMT00000092065; OTTHUMT00000092066; OTTHUMT00000092183	epoxide hydrolase 1, microsomal (xenobiotic)	chr1	+	Multiple_Complex	225810074	225845563
TC1100013133.hg.1	HBG2; HBG1	-2.71	6.66	8.1	0.77	1.67	T	T	0.0346	1	2.53e-06	1.84e-05	T	NM_000184; NM_000559; ENST00000330597; ENST00000336906; ENST00000444587; ENST00000620888; ENST00000632727; BC010913; BC010914; BC020719; BC029387; BC130457; BC130459; OTTHUMT00000142969; OTTHUMT00000142982; OTTHUMT00000487786	hemoglobin, gamma G; hemoglobin, gamma A	chr11	-	Multiple_Complex	5248083	5255165
TC0400011408.hg.1	ADH1B	-14.56	7.82	11.69	2.41	2.56	T	T	0.0152	1	0.0007	0.0025	T	NM_000668; NM_001286650; ENST00000305046; ENST00000504498; ENST00000506651; ENST00000515694; ENST00000625860; ENST00000632775; BC033009; OTTHUMT00000364853; OTTHUMT00000364854; OTTHUMT00000364856; OTTHUMT00000364858; OTTHUMT00000487270	alcohol dehydrogenase 1B (class I), beta polypeptide	chr4	-	Multiple_Complex	99304964	99321442
TC1600009162.hg.1	HCFC1R1	-2.01	8.75	9.76	0.52	0.37	T	T	0.0098	1	0.003	0.0088	T	NM_001002017; NM_001002018; NM_001288665; NM_001288666; NM_001288667; NM_001288668; NM_001308070; NM_017885; ENST00000248089; ENST00000354679; ENST00000572355; ENST00000573095; ENST00000573842; ENST00000574151; ENST00000574980; ENST00000575214; ENST00000576921; BC064026; BC080178; OTTHUMT00000436969; OTTHUMT00000436970; OTTHUMT00000436971; OTTHUMT00000436972; OTTHUMT00000436973; OTTHUMT0000043697…	host cell factor C1 regulator 1 (XPO1 dependent)	chr16	-	Multiple_Complex	3022620	3024286
TC0100008334.hg.1	ZYG11A	2.17	5.51	4.4	0.42	0.31	T	F	0.0051	1	1.33e-05	7.91e-05	F	NM_001004339; NM_001307931; ENST00000371528; ENST00000371532; ENST00000612017; OTTHUMT00000024856; OTTHUMT00000157345	zyg-11 family member A, cell cycle regulator	chr1	+	Multiple_Complex	52842511	52894998
TC0900011442.hg.1	OR1L8	2.85	5.89	4.37	0.26	0.61	T	F	0.0004	1	0.0142	0.0335	F	NM_001004454; ENST00000304865; BC140910; OTTHUMT00000053939; uc004bmp.1	olfactory receptor, family 1, subfamily L, member 8	chr9	-	Coding	122567499	122568559
TC0100018129.hg.1	OR2T29	2.65	6.17	4.76	0.57	0.47	F	F	0.0106	1	0.0697	0.1261	F	NM_001004694; ENST00000328570; OTTHUMT00000097132; uc001ieo.2	olfactory receptor, family 2, subfamily T, member 29	chr1	-	Coding	248558483	248559516
TC1100008330.hg.1	IL18BP	-2.32	7.26	8.48	0.55	0.35	T	T	0.015	1	2.69e-07	2.55e-06	T	NM_001039659; NM_001039660; NM_001145055; NM_001145057; NM_005699; NM_173042; NM_173044; ENST00000260049; ENST00000337131; ENST00000343898; ENST00000393703; ENST00000393705; ENST00000393707; ENST00000404792; ENST00000414358; ENST00000497194; ENST00000525932; ENST00000531053; ENST00000531777; ENST00000534583; ENST00000620017; BC044215; OTTHUMT00000258012; OTTHUMT00000277121; OTTHUMT00000277122; OT…	interleukin 18 binding protein	chr11	+	Multiple_Complex	71998541	72005715
TC1700010590.hg.1	GSDMB	2.14	7.98	6.88	0.22	0.42	T	T	0.002	1	1.43e-07	1.47e-06	T	NM_001042471; NM_001165958; NM_001165959; NM_018530; ENST00000309481; ENST00000360317; ENST00000394175; ENST00000394179; ENST00000418519; ENST00000464556; ENST00000468820; ENST00000477054; ENST00000479136; ENST00000486560; ENST00000519429; ENST00000520542; ENST00000522564; ENST00000523371; ENST00000524039; BC025682; OTTHUMT00000256993; OTTHUMT00000256994; OTTHUMT00000256995; OTTHUMT00000256998; O…	gasdermin B	chr17	-	Multiple_Complex	39904595	39919854
TC0700009352.hg.1	TBXAS1	-2.2	7.78	8.92	0.58	0.56	T	T	0.0201	1	6.69e-10	1.31e-08	T	NM_001061; NM_001130966; NM_001166253; NM_001166254; NM_030984; ENST00000263552; ENST00000336425; ENST00000411653; ENST00000414041; ENST00000414508; ENST00000416849; ENST00000422328; ENST00000425687; ENST00000438104; ENST00000448866; ENST00000455353; ENST00000458722; ENST00000462053; ENST00000462275; ENST00000469630; ENST00000473948; ENST00000474763; ENST00000476637; ENST00000481440; ENST00000492…	thromboxane A synthase 1 (platelet)	chr7	+	Multiple_Complex	139777051	140020325
TC0300013513.hg.1	P3H2	2.15	13.92	12.81	0.57	0.89	T	T	0.0114	1	5.55e-18	1.91e-15	T	NM_001134418; NM_018192; ENST00000319332; ENST00000426003; ENST00000427335; ENST00000444866; ENST00000463171; ENST00000467131; ENST00000470925; ENST00000475095; ENST00000482780; ENST00000490940; BC005029	prolyl 3-hydroxylase 2	chr3	-	Multiple_Complex	189956728	190122437
TC1000012516.hg.1	AKR1C2	-2.76	12.46	13.93	0.45	0.97	T	T	0.0426	1	2.97e-06	2.12e-05	T	NM_001135241; NM_001354; NM_205845; ENST00000380753; ENST00000421196; ENST00000455190; ENST00000460124; ENST00000603073; ENST00000604184; ENST00000604428; ENST00000604439; ENST00000604507; ENST00000604711; BC007024; BC063574; OTTHUMT00000046531; OTTHUMT00000046532; OTTHUMT00000468442; OTTHUMT00000468443; OTTHUMT00000468444; OTTHUMT00000468445; OTTHUMT00000468446; OTTHUMT00000468447; OTTHUMT000004…	aldo-keto reductase family 1, member C2	chr10	-	Multiple_Complex	4987400	5018033
TC0500013309.hg.1	ESM1	2.26	8.71	7.53	0.99	0.94	T	T	0.0164	1	9.05e-05	0.0004	T	NM_001135604; NM_007036; ENST00000381403; ENST00000381405; BC011989; OTTHUMT00000214099; OTTHUMT00000367875	endothelial cell-specific molecule 1	chr5	-	Coding	54977864	54985663
TC1000007714.hg.1	PHYHIPL	2.61	4.93	3.55	0.78	0.69	F	F	0.0043	1	6.45e-19	3.96e-16	F	NM_001143774; NM_032439; ENST00000373878; ENST00000373880; ENST00000472199; ENST00000486074; BC011268; OTTHUMT00000048156; OTTHUMT00000048157; OTTHUMT00000048158; OTTHUMT00000048159	phytanoyl-CoA 2-hydroxylase interacting protein-like	chr10	+	Multiple_Complex	59176588	59247774
TC2100006659.hg.1	CXADR	2.05	5.8	4.76	0.28	0.58	T	T	0.0203	1	1.85e-20	4.56e-17	T	NM_001207063; NM_001207064; NM_001207065; NM_001207066; NM_001338; ENST00000284878; ENST00000356275; ENST00000400165; ENST00000400166; ENST00000400169; BC003684; BC010536; OTTHUMT00000158209; OTTHUMT00000158210; OTTHUMT00000158211; OTTHUMT00000158212; OTTHUMT00000340163	coxsackie virus and adenovirus receptor	chr21	+	Multiple_Complex	17512382	17593579
TC0600007862.hg.1	PIM1	-2.01	8.02	9.03	0.59	0.33	T	T	0.0487	1	5.32e-12	1.93e-10	T	NM_001243186; NM_002648; ENST00000373509; ENST00000468243; ENST00000479509; BC020224; OTTHUMT00000043901; OTTHUMT00000043903; OTTHUMT00000043904	Pim-1 proto-oncogene, serine/threonine kinase	chr6	+	Multiple_Complex	37170146	37175428
TC2200008425.hg.1	LIF	2.69	10.17	8.74	0.75	0.14	T	T	0.0223	1	1.19e-10	2.88e-09	T	NM_001257135; NM_002309; ENST00000249075; ENST00000403987; BC069540; BC093733; BC093735; OTTHUMT00000320508; OTTHUMT00000320509	leukemia inhibitory factor	chr22	-	Coding	30240447	30246851
TC0400009210.hg.1	TRIM60	-2.04	4.52	5.54	0.17	0.62	T	T	0.0444	1	0.0418	0.0826	T	NM_001258025; NM_152620; ENST00000341062; ENST00000507119; ENST00000508504; ENST00000512596; BC100983; BC100984; BC100985; BC100986; OTTHUMT00000364325; OTTHUMT00000364326; OTTHUMT00000364327	tripartite motif containing 60	chr4	+	Coding	165031953	165041744
TC0600009327.hg.1	PKIB	2.12	6.77	5.68	0.46	0.5	T	T	0.0179	1	9.73e-18	2.95e-15	T	NM_001270393; NM_001270394; NM_001270395; NM_032471; NM_181794; NM_181795; ENST00000258014; ENST00000354275; ENST00000368446; ENST00000368448; ENST00000368452; ENST00000392490; ENST00000392491; ENST00000583007; ENST00000607474; ENST00000608895; ENST00000615438; ENST00000618977; BC036011; BC093027	protein kinase (cAMP-dependent, catalytic) inhibitor beta	chr6	+	Multiple_Complex	122471917	122726373
TC0600009597.hg.1	TNFAIP3	3.69	13.43	11.55	0.95	0.13	T	T	0.0006	1	0.0022	0.0068	T	NM_001270507; NM_001270508; NM_006290; ENST00000237289; ENST00000420009; ENST00000421450; ENST00000433680; ENST00000485192; ENST00000612899; ENST00000614035; ENST00000615468; ENST00000619035; ENST00000620204; ENST00000621150; BC113871; BC114480; OTTHUMT00000042414; OTTHUMT00000042415; OTTHUMT00000042416; OTTHUMT00000042417; OTTHUMT00000042418	tumor necrosis factor, alpha-induced protein 3	chr6	+	Multiple_Complex	137867188	137883314
TC0700007472.hg.1	C7orf69	2.47	7.72	6.42	0.67	0.23	T	T	0.0124	1	6.03e-05	0.0003	T	NM_001302627; NM_025031; BC113679; BC113681	chromosome 7 open reading frame 69	chr7	+	Multiple_Complex	47795291	47832816
TC1300007148.hg.1	CYSLTR2	2.07	5.99	4.94	0.43	0.53	T	T	0.0252	1	0.0615	0.1138	T	NM_001308465; NM_001308467; NM_001308468; NM_001308469; NM_001308470; NM_001308471; NM_001308476; NM_020377; ENST00000282018; ENST00000614739; ENST00000617562; ENST00000621321; ENST00000622559; BC069160; BC096832; OTTHUMT00000044894; OTTHUMT00000474853; OTTHUMT00000474854; OTTHUMT00000474855; OTTHUMT00000474856	cysteinyl leukotriene receptor 2	chr13	+	Coding	48653711	48711226
TC1000012427.hg.1	AKR1C1	-2.89	13.65	15.18	0.54	1.24	T	T	0.036	1	2.61e-08	3.28e-07	T	NM_001353; ENST00000380859; ENST00000380872; ENST00000442997; ENST00000476100; ENST00000477661; BC015490; BC020216; BC040210; OTTHUMT00000046523; OTTHUMT00000046524; OTTHUMT00000046525; OTTHUMT00000046526; OTTHUMT00000046527	aldo-keto reductase family 1, member C1	chr10	+	Multiple_Complex	4892604	4983283
TC1900010670.hg.1	CLC	-2.07	5.05	6.1	0.53	0.22	T	T	0.0246	1	0.0498	0.0956	T	NM_001828; ENST00000221804; BC119711; BC119712; OTTHUMT00000465225	Charcot-Leyden crystal galectin	chr19	-	Coding	39731250	39738029
TC0600009270.hg.1	PLN	-2.1	7.01	8.09	0.51	0.51	T	T	0.0274	1	2.62e-06	1.9e-05	T	NM_002667; ENST00000357525; BC005269; OTTHUMT00000041993	phospholamban	chr6	+	Coding	118548279	118560730
TC0400011014.hg.1	CXCL5	3.81	8.48	6.55	0.71	1.04	T	T	0.033	1	1.51e-05	8.81e-05	T	NM_002994; ENST00000296027; BC008376; OTTHUMT00000362749	chemokine (C-X-C motif) ligand 5	chr4	-	Multiple_Complex	73995642	73998779
TC1900008435.hg.1	SEPW1	-2.16	11.62	12.73	0.04	0.05	T	T	0.0028	1	2.92e-08	3.63e-07	T	NM_003009; ENST00000509570; ENST00000593892; ENST00000595509; ENST00000595615; ENST00000598083; ENST00000598273; ENST00000598956; ENST00000599302; ENST00000599590; ENST00000599627; ENST00000599874; ENST00000601048; ENST00000601419; ENST00000601937; ENST00000602163; ENST00000612212; BC000581; BC032546; BC039597; BC047893; OTTHUMT00000464884; OTTHUMT00000464885; OTTHUMT00000464886; OTTHUMT000004648…	selenoprotein W, 1	chr19	+	Multiple_Complex	47778572	47784686
TC0800008002.hg.1	HNF4G	2.11	5.65	4.57	0.36	0.82	T	F	0.0145	1	2.62e-12	1.04e-10	F	NM_004133; ENST00000354370; ENST00000396419; ENST00000396423; ENST00000494318; BC105009; BC105011; OTTHUMT00000313913; OTTHUMT00000313914; OTTHUMT00000313915; OTTHUMT00000313916	hepatocyte nuclear factor 4, gamma	chr8	+	Multiple_Complex	75407914	75566843
TC0700006977.hg.1	NFE2L3	2.14	9.76	8.66	0.09	0.37	T	T	0.0101	1	0.0208	0.0462	T	NM_004289; ENST00000056233; ENST00000606261; ENST00000607375; BC068455; OTTHUMT00000214088; OTTHUMT00000471201; OTTHUMT00000471202	nuclear factor, erythroid 2-like 3	chr7	+	Multiple_Complex	26152227	26187136
TC0100014528.hg.1	DIRAS3	-2.12	5.97	7.05	0.52	0.57	T	T	0.0064	1	6.13e-07	5.27e-06	T	NM_004675; ENST00000370981; ENST00000395201; BC005362; OTTHUMT00000026354	DIRAS family, GTP-binding RAS-like 3	chr1	-	Coding	68045962	68051631
TC1900008300.hg.1	RELB	2.57	7.73	6.37	0.58	0.18	T	T	0.0084	1	0.002	0.0063	T	NM_006509; ENST00000221452; ENST00000505236; ENST00000509229; ENST00000509480; ENST00000510184; ENST00000589972; ENST00000625761; BC028013; OTTHUMT00000367361; OTTHUMT00000367362; OTTHUMT00000367363; OTTHUMT00000367364; OTTHUMT00000367365; OTTHUMT00000453277	v-rel avian reticuloendotheliosis viral oncogene homolog B	chr19	+	Multiple_Complex	45001430	45038198
TC0800009941.hg.1	PNMA2	2.32	5.21	4	0.41	0.32	T	T	0.007	1	3.87e-08	4.64e-07	T	NM_007257; ENST00000518212; ENST00000521740; ENST00000521875; ENST00000522362; ENST00000522450; ENST00000522764; ENST00000523244; ENST00000523616; BC036489; BC047515; BC062301; OTTHUMT00000375709; OTTHUMT00000375711; OTTHUMT00000375712; OTTHUMT00000375713; OTTHUMT00000375714; OTTHUMT00000376203; OTTHUMT00000376236; OTTHUMT00000376237	paraneoplastic Ma antigen 2	chr8	-	Multiple_Complex	26504680	26514092
TC1000011400.hg.1	ANKRD1	2.5	5.46	4.13	0.85	0.73	T	T	0.0418	1	0.0142	0.0335	T	NM_014391; ENST00000371697; BC018667; OTTHUMT00000049357	ankyrin repeat domain 1 (cardiac muscle)	chr10	-	Multiple_Complex	90912096	90921276
TC0100013021.hg.1	HSPB7	2.38	9.35	8.1	0.3	0.64	T	T	0.0219	1	2.16e-11	6.54e-10	T	NM_014424; ENST00000311890; ENST00000375718; ENST00000406363; ENST00000411503; ENST00000442459; ENST00000463576; ENST00000487046; BC006319; OTTHUMT00000026333; OTTHUMT00000026334; OTTHUMT00000026335; OTTHUMT00000026336; OTTHUMT00000026337; OTTHUMT00000355539; OTTHUMT00000355540; uc001axo.2	heat shock 27kDa protein family, member 7 (cardiovascular)	chr1	-	Multiple_Complex	16014028	16019594
TC2000008267.hg.1	RASSF2	-2.21	9.35	10.5	0.59	0.33	T	T	0.0168	1	5.87e-13	2.85e-11	T	NM_014737; NM_170774; ENST00000379376; ENST00000379400; ENST00000478553; BC117118; BC117120; OTTHUMT00000077828; OTTHUMT00000077829; uc002wlc.3; uc002wlf.3	Ras association (RalGDS/AF-6) domain family member 2	chr20	-	Multiple_Complex	4780023	4823645
TC0700012011.hg.1	ACTL6B	2.34	5.62	4.39	0.71	0.27	T	F	0.0101	1	6.08e-16	8.3e-14	F	NM_016188; ENST00000160382; ENST00000461605; ENST00000485601; ENST00000487125; ENST00000487225; ENST00000489904; BC020944; OTTHUMT00000356745; OTTHUMT00000356746; OTTHUMT00000356747; OTTHUMT00000356748; OTTHUMT00000356749; OTTHUMT00000356750	actin-like 6B	chr7	-	Multiple_Complex	100643097	100656461
TC0400011620.hg.1	ZGRF1	2.23	9.2	8.04	0.75	0.44	T	T	0.0408	1	6.98e-08	7.79e-07	T	NM_018392; ENST00000264370; ENST00000309071; ENST00000445203; ENST00000445413; ENST00000473015; ENST00000502805; ENST00000503172; ENST00000505019; ENST00000506675; ENST00000512075; ENST00000514770; ENST00000612287; BC044799; OTTHUMT00000256413; OTTHUMT00000256415; OTTHUMT00000256416; OTTHUMT00000360657; OTTHUMT00000360658; OTTHUMT00000363896; OTTHUMT00000363898; OTTHUMT00000363899; OTTHUMT0000036…	zinc finger, GRF-type containing 1	chr4	-	Multiple_Complex	112539333	112636995
TC0300013520.hg.1	CLDN1	6.16	12.74	10.12	0.41	1.62	T	T	0.0081	1	1.31e-11	4.23e-10	T	NM_021101; ENST00000295522; ENST00000490800; BC012471; OTTHUMT00000343516; OTTHUMT00000343561	claudin 1	chr3	-	Multiple_Complex	190305701	190322475
TC0200016689.hg.1	SLC4A5	2.01	6.6	5.59	0.24	0.32	T	F	0.0058	1	0.0049	0.0134	F	NM_021196; NM_133478; ENST00000346834; ENST00000358683; ENST00000377632; ENST00000377634; ENST00000394019; ENST00000423644; ENST00000425249; ENST00000432728; ENST00000436454; ENST00000444570; ENST00000479776; ENST00000480696; ENST00000483195; BC109221; OTTHUMT00000206583; OTTHUMT00000206584; OTTHUMT00000206585; OTTHUMT00000324654; OTTHUMT00000324655; OTTHUMT00000324656; OTTHUMT00000324657; OTTHUM…	solute carrier family 4 (sodium bicarbonate cotransporter), member 5	chr2	-	Multiple_Complex	74216242	74343414
TC1300006799.hg.1	FRY	-2.03	7.43	8.44	0.49	0.76	T	T	0.0259	1	0.0036	0.0104	T	NM_023037; ENST00000380217; ENST00000380250; ENST00000418076; ENST00000436046; ENST00000463566; ENST00000477712; ENST00000542859; ENST00000602645; OTTHUMT00000044405; OTTHUMT00000044406; OTTHUMT00000044407; OTTHUMT00000044408; OTTHUMT00000044410; OTTHUMT00000467941; OTTHUMT00000474638	FRY microtubule binding protein	chr13	+	Multiple_Complex	32031300	32299122
TC1100007106.hg.1	ANO3	-2.85	7.66	9.17	0.12	0.86	T	T	0.0151	1	0.0002	0.0008	T	NM_031418; ENST00000256737; ENST00000525139; ENST00000529242; ENST00000531568; ENST00000531646; OTTHUMT00000387806; OTTHUMT00000387807; OTTHUMT00000387809; OTTHUMT00000387864; OTTHUMT00000388394	anoctamin 3	chr11	+	Multiple_Complex	26309599	26663289
TC1200010788.hg.1	SPRYD3	2.42	8.26	6.99	0.05	0.82	T	T	0.0248	1	9.68e-05	0.0005	T	NM_032840; ENST00000301463; ENST00000537540; ENST00000547257; ENST00000547837; ENST00000550252; ENST00000550564; BC136312; OTTHUMT00000407264; OTTHUMT00000407265; OTTHUMT00000407266; OTTHUMT00000407267; OTTHUMT00000407268; OTTHUMT00000407269; uc001sbt.2	SPRY domain containing 3	chr12	-	Multiple_Complex	53064316	53079420
TC0300008985.hg.1	TRIM42	2.01	4.92	3.91	0.49	0.12	F	F	0.0107	1	0.0612	0.1134	F	NM_152616; ENST00000286349; BC130472; BC130474; OTTHUMT00000359531	tripartite motif containing 42	chr3	+	Coding	140678024	140701150
TC0700011675.hg.1	SEMA3D	-2.2	9.08	10.22	0.52	0.44	T	T	0.0135	1	2.27e-13	1.27e-11	T	NM_152754; ENST00000284136; ENST00000444867; ENST00000463315; ENST00000484038; BC029590; OTTHUMT00000336084; OTTHUMT00000336085; OTTHUMT00000336188; OTTHUMT00000336189; uc010lee.1	sema domain, immunoglobulin domain (Ig), short basic domain, secreted, (semaphorin) 3D	chr7	-	Multiple_Complex	84995553	85186855
TC1200009926.hg.1	TAS2R50	2.07	5.44	4.39	0.22	0.3	T	F	0.0035	1	0.0624	0.1151	F	NM_176890; ENST00000506868; BC112100; OTTHUMT00000370192; uc001qzl.2	taste receptor, type 2, member 50	chr12	-	Coding	10985913	10986912
TC1100008779.hg.1	CCDC67	2.01	4.95	3.95	0.47	0.51	F	F	0.0074	1	1.3e-12	5.64e-11	F	NM_181645; ENST00000298050; ENST00000525646; ENST00000527307; ENST00000529909; ENST00000530053; ENST00000530273; ENST00000530862; ENST00000531448; ENST00000531792; ENST00000532819; ENST00000534747; ENST00000618031; BC031247; OTTHUMT00000394622; OTTHUMT00000394623; OTTHUMT00000394624; OTTHUMT00000394625; OTTHUMT00000394626; OTTHUMT00000394627; OTTHUMT00000394628; OTTHUMT00000394783; OTTHUMT0000039…	coiled-coil domain containing 67	chr11	+	Multiple_Complex	93329971	93438487
TC0100016659.hg.1	APOBEC4	2.22	5.6	4.46	0.91	0.1	F	F	0.0496	1	3.38e-05	0.0002	F	NM_203454; ENST00000308641; ENST00000481562; BC021711; OTTHUMT00000086126; OTTHUMT00000086127	apolipoprotein B mRNA editing enzyme, catalytic polypeptide-like 4 (putative)	chr1	-	Multiple_Complex	183646276	183653316
TC1300006676.hg.1	RASL11A	-2.03	9.93	10.95	0.58	0.36	T	T	0.0144	1	9.19e-14	5.86e-12	T	NM_206827; ENST00000241463; ENST00000475647; ENST00000480803; BC132703; BC136761; OTTHUMT00000044265; OTTHUMT00000044266; OTTHUMT00000044267; uc001urd.1	RAS-like, family 11, member A	chr13	+	Multiple_Complex	27270327	27273690
