# Supplementary material for: Assessing the epithelial-to-mesenchymal plasticity in a small cell lung carcinoma (SCLC) and lung fibroblasts co-culture model
Source: Front Mol Biosci. 2023 Mar 3;10:1096326. doi: 10.3389/fmolb.2023.1096326 (PMC10022497; doi:10.3389/fmolb.2023.1096326)
Supplement: Supplementary file 12 [file Table4.XLSX]

## Sheet: CCD8MIXvsCCD8CT_2FC_0.05P
ID	Gene Symbol	Fold Change	CCD8_MIX Avg (log2)	CCD8_CT Avg (log2)	CCD8_MIX Standard Deviation	CCD8_CT Standard Deviation	CCD8_MIX Expressed	CCD8_CT Expressed	P-val	FDR P-val	Overall F-Test	Overall FDR F-Test	Expressed in Both Conditions	Public Gene IDs	Description	Chromosome	Strand	Group	Start	Stop
TC0400011530.hg.1	barklarby	-2.11	6.08	7.15	0.31	0.25	T	T	0.0023	0.3826	0.0089	0.0221	T	barklarby.aAug10-unspliced	Transcript Identified by AceView	chr4	-	Coding	106225512	106227586
TC0200010746.hg.1	barswuby	2.42	4.77	3.5	0.45	0.55	T	F	0.0049	0.4644	3.99e-09	6.15e-08	F	barswuby.aAug10-unspliced	Transcript Identified by AceView	chr2	+	Coding	216634910	216635599
TC1500008181.hg.1	bartar	2.97	6.58	5.01	0.44	0.34	T	F	0.0002	0.1583	0.0023	0.007	F	bartar.aAug10-unspliced	Transcript Identified by AceView	chr15	+	Unassigned	85128692	85130809
TC2100006890.hg.1	bawsee	2.16	4.23	3.12	0.38	0.1	F	F	0.0034	0.4244	0.0002	0.0009	F	bawsee.aAug10-unspliced	Transcript Identified by AceView	chr21	+	Unassigned	31331323	31331973
TC0100007086.hg.1	beepabu	4.31	10.58	8.48	0.07	0.82	T	T	0.0017	0.3468	0.0082	0.0207	T	beepabu.aAug10-unspliced	Transcript Identified by AceView	chr1	+	Unassigned	16896491	16897101
TC0500011402.hg.1	beesteybu	2.02	6.23	5.21	0.29	0.09	T	T	0.0028	0.4061	4.09e-17	1.01e-14	T	beesteybu.aAug10	Transcript Identified by AceView	chr5	-	Multiple_Complex	87767601	87775601
TC1400007488.hg.1	bersmo	2.24	5.33	4.16	0.33	0.21	F	F	0.0005	0.2375	5.6e-05	0.0003	F	bersmo.aAug10-unspliced	Transcript Identified by AceView	chr14	+	Unassigned	67114089	67116561
TC1100008441.hg.1	blaglawbu	-2.06	5.15	6.19	0.48	0.25	T	T	0.0145	0.5691	0.0245	0.0518	T	blaglawbu.aAug10-unspliced	Transcript Identified by AceView	chr11	+	Unassigned	74884140	74885192
TC0100010130.hg.1	blakoybu	-2.62	2.9	4.29	1.07	0.7	F	F	0.0015	0.3395	6.81e-09	9.79e-08	F	blakoybu.aAug10-unspliced	Transcript Identified by AceView	chr1	+	Unassigned	155565270	155565614
TC0100015547.hg.1	blamorbo	-2.25	6.05	7.22	0.23	0.22	T	T	0.0014	0.3365	0.0039	0.0109	T	blamorbo.aAug10-unspliced	Transcript Identified by AceView	chr1	-	Unassigned	143900403	143901663
TC0200012744.hg.1	blarklee	2.16	10.09	8.98	0.28	0.07	T	T	0.0079	0.51	2.72e-05	0.0001	T	blarklee.aAug10-unspliced	Transcript Identified by AceView	chr2	-	Unassigned	61508367	61509018
TC0600007897.hg.1	blarspabu; flerjaw; peyseyby	2.46	7.33	6.04	0.59	0.86	T	T	0.0065	0.4938	0.0011	0.0036	T	blarspabu.aAug10-unspliced; flerjaw.aAug10-unspliced; peyseyby.aAug10-unspliced	Transcript Identified by AceView	chr6	+	Coding	37919598	37925703
TC0500012600.hg.1	blarsteybu	-2.26	3.46	4.64	0.24	0.65	F	F	0.0215	0.6102	0.0021	0.0065	F	blarsteybu.aAug10	Transcript Identified by AceView	chr5	-	Unassigned	157495960	157496316
TC0X00007638.hg.1	blava	-2.13	3.75	4.84	0.02	0.7	F	T	0.0194	0.6005	0.0681	0.1205	F	blava.aAug10-unspliced	Transcript Identified by AceView	chrX	+	Unassigned	74222624	74223318
TC0200013080.hg.1	blawklar	-2.04	3.59	4.61	0.89	0.54	F	F	0.0436	0.6771	0.0842	0.1432	F	blawklar.aAug10-unspliced	Transcript Identified by AceView	chr2	-	Unassigned	73764311	73765571
TC0800007399.hg.1	bleekor	-2.1	4.07	5.15	0.24	0.26	F	F	0.0008	0.276	0.0057	0.0152	F	bleekor.aAug10-unspliced	Transcript Identified by AceView	chr8	+	Coding	40479261	40479871
TC0800006693.hg.1	bleykoy	2.15	6.29	5.18	0.01	0.7	T	F	0.005	0.4664	0.0809	0.1385	F	bleykoy.aAug10-unspliced	Transcript Identified by AceView	chr8	+	Unassigned	10055053	10056207
TC0900011170.hg.1	blosawbu	-2.74	4.9	6.36	0.68	0.46	T	T	0.0017	0.3468	0.0078	0.0198	T	blosawbu.aAug10-unspliced	Transcript Identified by AceView	chr9	-	Coding	110086155	110086667
TC0300008739.hg.1	bloyborbu	-2.5	5.95	7.27	0.22	0.65	T	T	0.0487	0.6901	0.0746	0.1297	T	bloyborbu.aAug10-unspliced	Transcript Identified by AceView	chr3	+	Coding	128750933	128752474
TC1000008114.hg.1	bloyleeby	3.13	4.69	3.04	0.17	0.46	F	F	0.008	0.512	0.0623	0.1121	F	bloyleeby.aAug10-unspliced	Transcript Identified by AceView	chr10	+	Coding	75827610	75829483
TC2000008585.hg.1	bloyvor	3.44	5.88	4.1	0.33	0.71	T	F	0.0008	0.2832	8.89e-16	1.22e-13	F	bloyvor.aAug10-unspliced	Transcript Identified by AceView	chr20	-	Coding	20369731	20370949
TC0300008496.hg.1	blubawbu	-2.48	4.19	5.5	0.14	0.38	F	T	0.0002	0.1665	0.0115	0.0275	F	blubawbu.aAug10-unspliced	Transcript Identified by AceView	chr3	+	Unassigned	120067588	120068115
TC1200012282.hg.1	blushawby	2.83	5.5	4	0.41	0.53	T	F	0.0064	0.4933	0.0131	0.0305	F	blushawby.aAug10-unspliced	Transcript Identified by AceView	chr12	-	Unassigned	123653649	123654145
TC1100011839.hg.1	borchoy	2.21	7.79	6.65	0.07	0.34	T	T	0.0002	0.1658	0.0001	0.0006	T	borchoy.aAug10-unspliced	Transcript Identified by AceView	chr11	-	Coding	85963926	85967775
TC0300009128.hg.1	borfarbo	-2.08	7.47	8.53	0.77	0.3	T	T	0.0156	0.5791	2.63e-12	1.05e-10	T	borfarbo.aAug10-unspliced	Transcript Identified by AceView	chr3	+	Unassigned	149029850	149031174
TC0300013113.hg.1	borkybu	6.88	7.48	4.7	0.39	1.6	T	F	0.0056	0.4867	1.77e-05	9.91e-05	F	borkybu.aAug10-unspliced	Transcript Identified by AceView	chr3	-	Unassigned	171252070	171252462
TC0300007781.hg.1	boyrarbu	2.05	5.11	4.08	0.16	0.33	T	T	0.005	0.4656	1.44e-05	8.26e-05	T	boyrarbu.aAug10-unspliced	Transcript Identified by AceView	chr3	+	Coding	71444388	71445084
TC0900009269.hg.1	buskabu	-2.55	5.07	6.42	0.23	0.23	T	T	0.001	0.3055	1.68e-07	1.65e-06	T	buskabu.aAug10-unspliced	Transcript Identified by AceView	chr9	+	Coding	137207248	137208113
TC0200008973.hg.1	buswawby	-2.09	4.98	6.04	0.35	0.2	T	T	0.0027	0.3977	3.76e-10	7.79e-09	T	buswawby.aAug10-unspliced	Transcript Identified by AceView	chr2	+	Coding	113491718	113493695
TC0100012871.hg.1	bynawbu	2.65	5.2	3.79	0.59	0.32	T	F	0.0009	0.294	4.6e-06	3.02e-05	F	bynawbu.aAug10-unspliced	Transcript Identified by AceView	chr1	-	Coding	11069839	11070235
TC1400006793.hg.1	C14orf23	-2.6	4.22	5.6	0.69	0.56	F	F	0.0041	0.4416	6.32e-12	2.23e-10	F	C14orf23.gAug10-unspliced	Transcript Identified by AceView, Entrez Gene ID(s) 387978	chr14	+	Unassigned	28788834	28789294
TC1200012182.hg.1	chajaby	-3.78	4.86	6.78	0.54	0.33	T	T	1.18e-05	0.0704	4.33e-05	0.0002	T	chajaby.aAug10-unspliced	Transcript Identified by AceView	chr12	-	Unassigned	120806429	120807564
TC1900007117.hg.1	charwy	-2.43	7.18	8.46	0.11	0.09	T	T	0.0012	0.3122	0.0031	0.009	T	charwy.aAug10-unspliced	Transcript Identified by AceView	chr19	+	Unassigned	13028511	13029166
TC1600007897.hg.1	chaworbu	2.12	7.07	5.99	0.07	0.74	T	T	0.0238	0.621	0.0022	0.0068	T	chaworbu.aAug10-unspliced	Transcript Identified by AceView	chr16	+	Coding	53966203	53966676
TC1000007316.hg.1	chawsmy	-2.24	4.03	5.19	0.13	0.14	F	F	0.0392	0.6684	0.3244	0.4179	F	chawsmy.aAug10-unspliced	Transcript Identified by AceView	chr10	+	Unassigned	37387609	37387922
TC1500008877.hg.1	chazarbu	-2.02	3.76	4.78	0.55	0.54	F	F	0.0182	0.5946	0.0019	0.0059	F	chazarbu.aAug10-unspliced	Transcript Identified by AceView	chr15	-	Coding	30591195	30592747
TC1700009829.hg.1	cheerer	2.56	5.83	4.48	0.2	0.68	F	F	0.0474	0.6875	0.2371	0.3273	F	cheerer.aAug10-unspliced	Transcript Identified by AceView	chr17	-	Unassigned	14215387	14215877
TC0800007752.hg.1	cheesaw	-2.61	5.24	6.63	0.04	0.49	F	T	0.0069	0.4968	0.0021	0.0064	F	cheesaw.aAug10-unspliced	Transcript Identified by AceView	chr8	+	Unassigned	59970067	59970867
TC0600009386.hg.1	cheespawbu	-2.16	3.38	4.49	0.11	0.16	F	F	0.0093	0.5264	7.34e-08	7.95e-07	F	cheespawbu.aAug10-unspliced	Transcript Identified by AceView	chr6	+	Unassigned	126686820	126687416
TC0200013977.hg.1	chergoybu	2.15	4.52	3.42	0.06	0.51	F	F	0.0285	0.6343	0.0351	0.0698	F	chergoybu.aAug10-unspliced	Transcript Identified by AceView	chr2	-	Coding	115392600	115393309
TC0400007451.hg.1	chergy	2.81	8.99	7.5	0.28	1.14	T	T	0.0242	0.6221	0.1541	0.233	T	chergy.aAug10-unspliced	Transcript Identified by AceView	chr4	+	Coding	48406759	48407446
TC0200010697.hg.1	cherklu	2.16	6.51	5.4	0.63	0.51	T	T	0.0271	0.631	0.0092	0.0226	T	cherklu.aAug10-unspliced	Transcript Identified by AceView	chr2	+	Coding	213290279	213291223
TC1200010180.hg.1	cheyblubu	2	5.84	4.84	0.41	0.69	T	T	0.027	0.6307	0.1665	0.2477	T	cheyblubu.aAug10-unspliced	Transcript Identified by AceView	chr12	-	Coding	26034030	26034419
TC0100009847.hg.1	chokobo	-2.21	4.23	5.37	0.38	0.2	T	F	0.0078	0.5086	0.0104	0.0252	F	chokobo.aAug10-unspliced	Transcript Identified by AceView	chr1	+	Coding	149034289	149034848
TC1000008771.hg.1	chorkleebu	2.04	5.74	4.71	0.42	0.21	T	T	0.0146	0.5699	0.0064	0.0166	T	chorkleebu.aAug10-unspliced	Transcript Identified by AceView	chr10	+	Coding	103447709	103448364
TC2200007578.hg.1	choysho	2.47	4.65	3.34	0.43	0.43	T	F	0.0011	0.3086	0.0051	0.0138	F	choysho.aAug10-unspliced	Transcript Identified by AceView	chr22	+	Coding	44199076	44199615
TC1000007710.hg.1	chulorby	2.33	4.89	3.67	0.36	0.38	F	F	0.0128	0.556	0.003	0.0087	F	chulorby.aAug10-unspliced	Transcript Identified by AceView	chr10	+	Coding	58833529	58834919
TC0100013715.hg.1	churawbu	-2.03	5.25	6.27	0.37	0.41	T	T	0.0029	0.4106	0.0012	0.0039	T	churawbu.aAug10-unspliced	Transcript Identified by AceView	chr1	-	Coding	36378901	36379235
TC1900010819.hg.1	chuvee	-2.3	3.7	4.9	0.36	0.4	F	F	0.0047	0.4586	0.001	0.0034	F	chuvee.aAug10-unspliced	Transcript Identified by AceView	chr19	-	Coding	42874528	42875077
TC1800007502.hg.1	derwar	2.48	5.76	4.45	0.56	1.12	T	T	0.011	0.5455	0.4338	0.5232	T	derwar.aAug10-unspliced	Transcript Identified by AceView	chr18	+	Coding	61869841	61870483
TC0800010394.hg.1	deyla; RP11-738G5.1	2.03	4.82	3.79	0.43	0.52	T	F	0.0309	0.6431	0.0075	0.0191	F	deyla.aAug10; ENST00000518854.1; OTTHUMT00000377823; uc064msb.1	Transcript Identified by AceView; novel transcript	chr8	-	NonCoding	49496763	49512219
TC1000006655.hg.1	deyshy	-2.15	5.79	6.89	0.13	0.26	T	T	0.011	0.5455	0.0221	0.0476	T	deyshy.aAug10-unspliced	Transcript Identified by AceView	chr10	+	Unassigned	6167906	6170867
TC1000006811.hg.1	doynabu	3.44	5.53	3.75	1.03	1	T	F	0.0343	0.6516	0.0043	0.012	F	doynabu.aAug10-unspliced	Transcript Identified by AceView	chr10	+	Unassigned	12653929	12654469
TC1400009718.hg.1	doypar	2.92	6.91	5.36	0.13	0.41	T	F	0.0044	0.4473	0.0063	0.0164	F	doypar.aAug10-unspliced	Transcript Identified by AceView	chr14	-	Coding	75258090	75258981
TC0200013474.hg.1	dyklaw	2.51	6.63	5.3	0.22	0.76	T	T	0.0457	0.6828	0.009	0.0223	T	dyklaw.aAug10-unspliced	Transcript Identified by AceView	chr2	-	NonCoding	95206352	95207584
TC0800010329.hg.1	dyla	2.15	6.31	5.2	0.24	0.54	T	F	0.0178	0.5929	7.33e-06	4.55e-05	F	dyla.aAug10-unspliced	Transcript Identified by AceView	chr8	-	Coding	46548269	46548824
TC0Y00007250.hg.1	DAZ3	4.77	7.16	4.9	0.33	0.38	T	T	1.05e-05	0.0704	5.78e-19	4.84e-16	T	ENST00000315357; ENST00000382365; ENST00000446723; OTTHUMT00000104777	deleted in azoospermia 3	chrY	-	Coding	24763069	24813492
TC1100011479.hg.1	AP000487.4	-2.22	5.27	6.42	0.53	0.48	F	F	0.0091	0.5242	0.0681	0.1205	F	ENST00000324630.5; OTTHUMT00000393932; uc058esr.1	novel transcript	chr11	-	NonCoding	70358198	70358677
TC0600010981.hg.1	RNU6-801P	2.04	7.03	6.01	0.62	0.08	T	T	0.0017	0.3482	7.03e-08	7.65e-07	T	ENST00000364087	RNA, U6 small nuclear 801, pseudogene [Source:HGNC Symbol;Acc:HGNC:47764]	chr6	-	Small_RNA	19642425	19642529
TC0300008175.hg.1	Y_RNA	2.58	5.97	4.6	0.7	0.84	T	T	0.0397	0.6693	0.0694	0.1223	T	ENST00000364641; uc032rvi.2	Y RNA [Source:RFAM;Acc:RF00019]	chr3	+	NonCoding	101647421	101647522
TC0500008637.hg.1	Y_RNA	-2.01	6.9	7.91	0.28	0.16	T	T	0.0009	0.2872	3.08e-06	2.12e-05	T	ENST00000365663; uc063guu.1	Y RNA [Source:RFAM;Acc:RF00019]	chr5	+	NonCoding	132468147	132468257
TC0100007783.hg.1	RP11-435D7.3	2.12	8.14	7.06	0.51	0.84	T	T	0.0062	0.4933	0.0004	0.0016	T	ENST00000373226.2; OTTHUMT00000023222; uc057etc.1	putative novel transcript	chr1	+	NonCoding	35739389	35743576
TC0600014266.hg.1	TNXB	-2.11	4.85	5.93	0.08	0.49	T	T	9.77e-05	0.1367	3.89e-08	4.53e-07	T	ENST00000375244; ENST00000451343; ENST00000479795; ENST00000486148; ENST00000490077; ENST00000498094; ENST00000611016; ENST00000613214; OTTHUMT00000268927; OTTHUMT00000268928; OTTHUMT00000268931; OTTHUMT00000268932; OTTHUMT00000268933; OTTHUMT00000357059; uc003nzg.1	tenascin XB	chr6	-	Multiple_Complex	32041154	32109374
TC0Y00007145.hg.1	CD24P4	2.67	6.05	4.63	0.35	0.72	T	T	0.0023	0.3826	5.1e-18	2.02e-15	T	ENST00000382840	CD24 molecule pseudogene 4 [Source:HGNC Symbol;Acc:HGNC:1649]	chrY	-	Multiple_Complex	18992467	18992709
TC0200014585.hg.1	RNU6-601P	2.74	5.02	3.56	0.1	0.83	F	F	0.0295	0.6385	0.0153	0.0349	F	ENST00000384540	RNA, U6 small nuclear 601, pseudogene [Source:HGNC Symbol;Acc:HGNC:47564]	chr2	-	Small_RNA	149610668	149610774
TC0900007367.hg.1	RP11-262H14.11	-2.06	11.85	12.9	0.41	0.46	T	T	0.003	0.4164	9.53e-11	2.37e-09	T	ENST00000402994		chr9	+	Multiple_Complex	62888535	62890096
TC0600011073.hg.1	RP3-369A17.2	2.35	5.94	4.71	0.45	0.7	T	T	0.036	0.6585	0.087	0.147	T	ENST00000407157		chr6	-	Multiple_Complex	24750671	24751625
TC0500012183.hg.1	SNORD63	2.08	8.47	7.41	0.06	0.24	T	T	0.0024	0.3885	6.75e-10	1.3e-08	T	ENST00000411005	Small nucleolar RNA SNORD63 [Source:RFAM;Acc:RF00154]	chr5	-	Small_RNA	138558970	138559039
TC1000008089.hg.1	RP11-487I5.4	-2.25	5.1	6.27	0.33	0.59	T	T	0.0062	0.4933	0.2855	0.3786	T	ENST00000413485		chr10	+	Multiple_Complex	75125217	75125862
TC1000008129.hg.1	RP11-328K22.1	2.23	5.06	3.91	0.27	0.36	T	F	0.007	0.4972	0.14	0.2157	F	ENST00000413564.1; OTTHUMT00000048854; uc057ujf.1	novel transcript, antisense to KCNMA1	chr10	+	NonCoding	77313941	77315694
TC1000007595.hg.1	RP11-526K21.2	2.12	5.97	4.89	0.22	0.51	T	F	0.0111	0.5466	0.0067	0.0173	F	ENST00000413846		chr10	+	Multiple_Complex	49909613	49909942
TC2100006690.hg.1	SLC6A6P1	-2.18	3.85	4.97	0.15	0.28	F	F	0.0006	0.247	0.0026	0.0078	F	ENST00000413933	solute carrier family 6 member 6 pseudogene 1 [Source:HGNC Symbol;Acc:HGNC:11053]	chr21	+	Multiple_Complex	19243960	19260998
TC0200015141.hg.1	AC064871.3	2.24	6.88	5.71	0.16	0.56	T	T	0.0255	0.6264	0.3284	0.4219	T	ENST00000413954.1; ENST00000444562.1; OTTHUMT00000334524; OTTHUMT00000334525; uc061qkp.1; uc061qkq.1	novel transcript	chr2	-	NonCoding	183083405	183108519
TC0200016459.hg.1	LOC101927533; AC074391.1; RP11-340F16.1; tumomo	2.24	4.27	3.11	0.99	0.2	F	F	0.0049	0.462	0.0533	0.0986	F	ENST00000414811; ENST00000441506; ENST00000414811.1; ENST00000441506.1; ENST00000606239.1; OTTHUMT00000327985; OTTHUMT00000327986; OTTHUMT00000470886; tumomo.eAug10; tumomo.gAug10; uc061jvr.1; uc061jvs.1; uc061jvt.1	uncharacterized LOC101927533; novel transcript; Transcript Identified by AceView	chr2	+	NonCoding	65725461	65788890
TC0200008077.hg.1	TAF13P2	2.18	4.69	3.56	0.27	0.54	F	F	0.0122	0.5517	0.0515	0.0959	F	ENST00000416876	TATA-box binding protein associated factor 13 pseudogene 2 [Source:HGNC Symbol;Acc:HGNC:38161]	chr2	+	Multiple_Complex	74351134	74351419
TC0700011279.hg.1	MTCO1P8	-2.4	4.27	5.53	0.42	0.5	F	T	0.0023	0.3826	0.0013	0.0041	F	ENST00000416914	MT-CO1 pseudogene 8 [Source:HGNC Symbol;Acc:HGNC:52010]	chr7	-	Multiple_Complex	64108625	64110147
TC0600013306.hg.1	BTF3L4P3	-2.17	4.65	5.77	0.06	0.58	F	T	0.0239	0.621	0.1408	0.2166	F	ENST00000418879	basic transcription factor 3-like 4 pseudogene 3 [Source:HGNC Symbol;Acc:HGNC:39647]	chr6	-	Multiple_Complex	137543897	137544390
TC2200007156.hg.1	RP1-302D9.5	2.1	4.16	3.09	0.39	0.53	F	F	0.0014	0.3359	0.0177	0.0394	F	ENST00000421145		chr22	+	Multiple_Complex	33137140	33137338
TC0200008976.hg.1	PGM5P4	-2.95	9.7	11.26	0.05	0.47	T	T	3.47e-05	0.102	3.41e-16	5.43e-14	T	ENST00000421970	phosphoglucomutase 5 pseudogene 4 [Source:HGNC Symbol;Acc:HGNC:49605]	chr2	+	Multiple_Complex	113541392	113572296
TC2000009040.hg.1	GLRXP	-2.97	10.09	11.66	0.46	0.18	T	T	0.0002	0.1754	2.24e-12	9.19e-11	T	ENST00000423261		chr20	-	Multiple_Complex	37602852	37603185
TC0X00006833.hg.1	RP11-86A5.1	-2.41	3.04	4.31	0.55	0.67	F	F	0.0119	0.5497	0.0541	0.0999	F	ENST00000423914.1; OTTHUMT00000056119; uc064ykh.1	novel transcript	chrX	+	NonCoding	25875848	25893667
TC0600008843.hg.1	RP11-524K14.1; sheejo	2.3	5.45	4.25	1.2	0.39	T	F	0.0377	0.6647	0.497	0.5814	F	ENST00000424678.1; OTTHUMT00000041547; sheejo.aAug10; uc063qdp.1	putative novel transcript; Transcript Identified by AceView	chr6	+	NonCoding	93886900	93889410
TC1300006464.hg.1	CENPIP1	2.03	6.42	5.4	0.17	0.28	T	T	0.002	0.3635	0.0052	0.0141	T	ENST00000425713	centromere protein I pseudogene 1 [Source:HGNC Symbol;Acc:HGNC:39575]	chr13	+	Multiple_Complex	19126399	19139611
TC0600012024.hg.1	FTH1P5	-2.05	11.76	12.79	0.24	0.28	T	T	0.0033	0.4211	2.55e-07	2.38e-06	T	ENST00000425761	ferritin, heavy polypeptide 1 pseudogene 5 [Source:HGNC Symbol;Acc:HGNC:3996]	chr6	-	Multiple_Complex	50912712	50913256
TC0X00007988.hg.1	MTCYBP32	2.3	6.84	5.64	0.19	0.93	T	T	0.0461	0.6839	0.1596	0.2395	T	ENST00000427945	MT-CYB pseudogene 32 [Source:HGNC Symbol;Acc:HGNC:52174]	chrX	+	Multiple_Complex	102806741	102807824
TC1000007814.hg.1	RP11-428G2.1; falor	2.13	5	3.91	0.41	0.24	F	F	0.001	0.294	0.0472	0.0893	F	ENST00000428346.1; falor.aAug10; OTTHUMT00000048274; uc057tnz.1	Transcript Identified by AceView; putative novel transcript	chr10	+	NonCoding	65313785	65314970
TC0700008436.hg.1	AC079781.5	2.03	8.95	7.93	1.33	0.34	T	T	0.0129	0.556	3.17e-06	2.17e-05	T	ENST00000429197		chr7	+	Pseudogene	97870167	97870289
TC0600014221.hg.1	RP1-90J20.8; snojor	-2.01	4.35	5.36	0.47	0.08	T	T	0.0078	0.5079	0.0158	0.0358	T	ENST00000429319.1; ENST00000456189.1; OTTHUMT00000039648; OTTHUMT00000039649; snojor.cAug10; uc063lll.1; uc063llm.1	novel transcript; Transcript Identified by AceView	chr6	-	NonCoding	2985298	3019677
TC0200006842.hg.1	AC106053.1; sherder	-2.02	4.21	5.22	0.12	0.29	F	F	0.0029	0.4106	0.0012	0.0038	F	ENST00000431697.1; OTTHUMT00000323820; sherder.aAug10; uc061gxl.1	novel transcript; Transcript Identified by AceView	chr2	+	NonCoding	18784807	18787752
TC0200013892.hg.1	AC017002.2	2.38	12.99	11.74	0.14	0.66	T	T	0.0042	0.4432	1.9e-14	1.57e-12	T	ENST00000432268.1; OTTHUMT00000332148; uc061mye.1	novel transcript	chr2	-	NonCoding	111491943	111494811
TC1900010724.hg.1	CYP2T1P	-2.23	4.35	5.5	0.24	0.16	T	T	0.001	0.2943	0.0023	0.0071	T	ENST00000432607	cytochrome P450 family 2 subfamily T member 1, pseudogene [Source:HGNC Symbol;Acc:HGNC:18852]	chr19	-	Multiple_Complex	40808525	40811390
TC0X00008200.hg.1	ASS1P5	-2.05	6.29	7.32	0.57	0.41	T	T	0.0069	0.4968	1.09e-06	8.53e-06	T	ENST00000435496	argininosuccinate synthetase 1 pseudogene 5 [Source:HGNC Symbol;Acc:HGNC:768]	chrX	+	Pseudogene	115664895	115666133
TC0400011687.hg.1	NDUFS5P5	-2.14	4.31	5.4	0.05	0.21	T	T	0.0008	0.2799	0.0068	0.0177	T	ENST00000437256	NADH:ubiquinone oxidoreductase subunit S5 pseudogene 5 [Source:HGNC Symbol;Acc:HGNC:44043]	chr4	-	Multiple_Complex	118400514	118400834
TC2200008138.hg.1	LL22NC03-102D1.18	2.1	4.97	3.9	0.13	0.34	T	F	0.0023	0.3837	0.0016	0.0052	F	ENST00000438185.1; OTTHUMT00000321813; uc062ccs.1	novel transcript	chr22	-	NonCoding	22692778	22702978
TC0X00009913.hg.1	EIF4BP9	-2.08	8.3	9.36	0.26	0.5	T	T	0.0259	0.6272	0.1294	0.2024	T	ENST00000438308	eukaryotic translation initiation factor 4B pseudogene 9 [Source:HGNC Symbol;Acc:HGNC:37942]	chrX	-	Pseudogene	66074835	66076347
TC0100014974.hg.1	RP5-837O21.2	2.54	5.07	3.73	0.39	0.59	T	T	0.0013	0.3229	0.0251	0.0528	T	ENST00000438864		chr1	-	Multiple_Complex	93934479	93935244
TC1700007257.hg.1	AC087294.2; teeroy	-2.04	6.47	7.5	0.09	0.29	T	T	0.0006	0.2441	0.0281	0.058	T	ENST00000439136.2; ENST00000580291.1; OTTHUMT00000253276; OTTHUMT00000444151; teeroy.bAug10; uc060csb.1; uc060csc.1	novel transcript, antisense to TMEM11; Transcript Identified by AceView	chr17	+	NonCoding	21214331	21230035
TC0700010423.hg.1	AC005094.2	-2.32	3.67	4.88	0.38	0.61	F	F	0.0129	0.556	0.1699	0.2516	F	ENST00000440420		chr7	-	Multiple_Complex	21400920	21401613
TC0600011364.hg.1	UBQLN1P1	-2.01	3.9	4.9	0.61	0.18	F	F	0.0064	0.4933	0.048	0.0905	F	ENST00000441056	ubiquilin 1 pseudogene 1 [Source:HGNC Symbol;Acc:HGNC:21633]	chr6	-	Multiple_Complex	30363112	30364280
TC0700010420.hg.1	ASS1P11	-2.01	8.15	9.16	0.43	0.44	T	T	0.0115	0.5484	7.26e-10	1.38e-08	T	ENST00000441309	argininosuccinate synthetase 1 pseudogene 11 [Source:HGNC Symbol;Acc:HGNC:761]	chr7	-	Pseudogene	21220213	21221428
TC0900007295.hg.1	RP11-475I24.1	-2.63	11.81	13.2	0.24	0.8	T	T	0.0285	0.6343	1.1e-10	2.67e-09	T	ENST00000441829		chr9	+	Multiple_Complex	42625429	42627004
TC0200006814.hg.1	AC104623.2	2.29	5.12	3.93	0.09	0.59	T	F	0.0028	0.4061	0.0768	0.1328	F	ENST00000443066.2; ENST00000446357.1; OTTHUMT00000323745; OTTHUMT00000323746; uc061gwa.1; uc061gwb.1	putative novel transcript	chr2	+	NonCoding	16523176	16529438
TC0100007373.hg.1	RP11-496D1.2	-2.09	4.04	5.1	0.72	0.29	T	T	0.0039	0.44	0.1582	0.2379	T	ENST00000443086		chr1	+	Multiple_Complex	24563627	24563974
TC0X00007062.hg.1	TATDN2P1	2.26	4.95	3.78	0.32	0.5	T	F	0.0071	0.4999	0.0094	0.0232	F	ENST00000443767	TatD DNase domain containing 2 pseudogene 1 [Source:HGNC Symbol;Acc:HGNC:39254]	chrX	+	Pseudogene	44283916	44286246
TC0100008540.hg.1	LAMTOR5P1	-2.04	7.42	8.44	0.33	0.42	T	T	0.0128	0.556	0.1855	0.2695	T	ENST00000444290	late endosomal/lysosomal adaptor, MAPK and MTOR activator 5 pseudogene 1 [Source:HGNC Symbol;Acc:HGNC:31854]	chr1	+	Multiple_Complex	62038842	62039111
TC0200015850.hg.1	AC097461.4	2.46	5.11	3.82	0.03	0.77	F	F	0.0473	0.6875	0.0358	0.071	F	ENST00000446709.1; OTTHUMT00000330996; uc061tbq.1	putative novel transcript	chr2	-	NonCoding	222917387	222919363
TC0200013498.hg.1	AC009237.17	-2.45	6.4	7.69	0.18	0.18	T	T	0.0003	0.1989	4.59e-13	2.36e-11	T	ENST00000446969		chr2	-	Multiple_Complex	95640181	95640604
TC1300008353.hg.1	C1QTNF9-AS1	-2.02	6.96	7.98	0.64	0.29	T	T	0.0221	0.6127	7.46e-05	0.0004	T	ENST00000449656.1; OTTHUMT00000044186; uc058vxu.1	C1QTNF9 antisense RNA 1 [Source:HGNC Symbol;Acc:HGNC:39906]; C1QTNF9 antisense RNA 1	chr13	-	NonCoding	24315725	24321598
TC0200012363.hg.1	AC013480.2	-2.3	2.96	4.16	0.17	0.41	F	F	0.0065	0.4933	0.0046	0.0126	F	ENST00000451514.1; OTTHUMT00000325754; uc061iok.1	novel transcript	chr2	-	NonCoding	42015625	42025302
TC1300006842.hg.1	RP11-179A7.2	-2.59	3.97	5.34	0.19	0.45	F	T	0.0014	0.3285	0.0436	0.0836	F	ENST00000452207.1; OTTHUMT00000044451; uc058wjo.1	novel transcript	chr13	+	NonCoding	33657436	33659928
TC0200010769.hg.1	DIRC3-AS1; AC009492.1	-2.55	7.14	8.49	0.77	0.44	T	T	0.0034	0.4244	8.62e-09	1.21e-07	T	ENST00000452813.1; OTTHUMT00000339328; uc061sgt.1	DIRC3 antisense RNA 1 [Source:HGNC Symbol;Acc:HGNC:50636]; novel transcript	chr2	+	NonCoding	217277308	217336120
TC1000006958.hg.1	RP11-56H7.2	-2.01	5.03	6.03	0.85	0.55	T	T	0.0255	0.6263	0.394	0.4859	T	ENST00000452981		chr10	+	Multiple_Complex	20841375	20841560
TC0100010931.hg.1	GS1-304P7.2	-2.06	3.26	4.31	0.18	0.53	F	F	0.0119	0.5497	0.0112	0.0268	F	ENST00000456921		chr1	+	Pseudogene	186578279	186579299
TC0900007262.hg.1	PGM5-AS1	-2.86	7.42	8.94	0.13	1.03	T	T	0.0428	0.675	4.9e-05	0.0002	T	ENST00000458364; ENST00000613309	PGM5 antisense RNA 1	chr9	+	Multiple_Complex	41073710	41076392
TC0300009299.hg.1	RP11-550I24.2	-2.03	5.31	6.33	0.11	0.4	T	T	0.0011	0.3081	4.86e-07	4.19e-06	T	ENST00000460796.1; ENST00000475102.1; ENST00000487238.1; ENST00000488040.1; ENST00000494885.1; OTTHUMT00000352023; OTTHUMT00000352024; OTTHUMT00000352025; OTTHUMT00000352026; OTTHUMT00000352027; uc062pij.1; uc062pik.1; uc062pil.1; uc062pim.1; uc062pin.1	novel transcript	chr3	+	NonCoding	157174429	157381265
TC0300009111.hg.1	RP11-71N10.1	2.24	4.34	3.18	0.01	0.56	T	F	0.0027	0.3987	4.85e-05	0.0002	F	ENST00000467198.1; ENST00000485006.1; OTTHUMT00000355526; OTTHUMT00000355799; uc003ewf.4; uc062ouk.1	novel transcript	chr3	+	NonCoding	147939906	148007087
TC0500012673.hg.1	GLRXP3	-2.07	8.41	9.46	0.82	0.29	T	T	0.0028	0.4061	1.26e-09	2.25e-08	T	ENST00000470810	glutaredoxin (thioltransferase) pseudogene 3 [Source:HGNC Symbol;Acc:HGNC:34049]	chr5	-	Pseudogene	161751448	161751768
TC1700007580.hg.1	RP5-837J1.1	-2.2	4.89	6.03	0.19	0.39	T	T	0.0177	0.5928	0.1012	0.1662	T	ENST00000479840		chr17	+	Multiple_Complex	35076737	35077007
TC0300008631.hg.1	GS1-388B5.1	-2.02	5.84	6.85	0.28	0.39	T	T	0.004	0.4416	6.27e-09	9.13e-08	T	ENST00000485294		chr3	+	Multiple_Complex	125681305	125681453
TC0700012561.hg.1	RP11-286H14.1	-2.5	3.37	4.69	0.61	0.3	F	F	0.0007	0.2703	0.0061	0.016	F	ENST00000491624		chr7	-	Pseudogene	129096027	129096735
TC0300012031.hg.1	RP11-271C24.3	2.4	6.2	4.94	0.31	0.68	T	T	0.018	0.5946	0.0008	0.0026	T	ENST00000496068		chr3	-	Multiple_Complex	113740823	113741254
TC0700008185.hg.1	RN7SL869P	2.11	5.17	4.09	0.31	0.6	T	T	0.0017	0.3505	0.0684	0.121	T	ENST00000497032; uc064eug.1	RNA, 7SL, cytoplasmic 869, pseudogene [Source:HGNC Symbol;Acc:HGNC:46885]	chr7	+	NonCoding	80245926	80246225
TC0500011975.hg.1	CTC-575N7.1	-2.39	5.49	6.75	0.16	0.43	T	T	0.0011	0.3091	0.0017	0.0054	T	ENST00000503616.1; ENST00000515569.1; OTTHUMT00000371451; OTTHUMT00000371452; uc063gqx.1; uc063gqz.1	novel transcript	chr5	-	NonCoding	129500361	129905917
TC0400007216.hg.1	SEC63P2	2.06	4.4	3.36	0.23	0.05	F	F	0.0008	0.2757	0.0047	0.0128	F	ENST00000503863	SEC63 homolog, protein translocation regulator pseudogene 2 [Source:HGNC Symbol;Acc:HGNC:41954]	chr4	+	Multiple_Complex	35487812	35489750
TC0300011803.hg.1	RP11-343D2.11; skawswerby	2.42	4.81	3.54	0.3	0.38	F	F	5.49e-05	0.1216	0.0007	0.0026	F	ENST00000508964.1; OTTHUMT00000359281; skawswerby.aAug10; uc062lux.1	novel transcript, antisense to OR5H1, OR5H14, OR5H15; Transcript Identified by AceView	chr3	-	Multiple_Complex	98099908	98148134
TC0900010160.hg.1	RP11-175I6.1	-2.58	11.2	12.56	0.31	0.94	T	T	0.0444	0.6782	1.42e-09	2.49e-08	T	ENST00000509595		chr9	-	Multiple_Complex	42666563	42668887
TC0400011557.hg.1	EXOC7P1	-2.02	3.61	4.62	0.05	0.5	F	F	0.0213	0.6091	0.1039	0.1697	F	ENST00000509881	exocyst complex component 7 pseudogene 1 [Source:HGNC Symbol;Acc:HGNC:43871]	chr4	-	Pseudogene	108417705	108419763
TC0500011401.hg.1	CTD-2316B1.2	2.27	5.43	4.25	0.15	0.81	T	F	0.0121	0.5512	6.97e-17	1.52e-14	F	ENST00000511417.1; OTTHUMT00000369703; uc063fef.1	novel transcript	chr5	-	NonCoding	87713135	87733269
TC0500011907.hg.1	RP11-395P13.1	-2.4	3.21	4.47	0.48	0.44	F	F	0.0023	0.3826	0.0958	0.1591	F	ENST00000511994.1		chr5	-	NonCoding	125368763	125369342
TC0500007384.hg.1	ASS1P9	-2.2	9.2	10.33	0.2	0.47	T	T	0.0035	0.4282	2.41e-05	0.0001	T	ENST00000513426	argininosuccinate synthetase 1 pseudogene 9 [Source:HGNC Symbol;Acc:HGNC:772]	chr5	+	Pseudogene	53859166	53860401
TC0400010383.hg.1	RP11-548L20.1; sworgo	2.04	5.63	4.6	0.03	0.52	F	F	0.001	0.3039	0.0001	0.0005	F	ENST00000513843.1; ENST00000514877.1; OTTHUMT00000360363; OTTHUMT00000360364; sworgo.bAug10; uc062vvo.1; uc062vvp.1	novel transcript; Transcript Identified by AceView	chr4	-	NonCoding	34120894	34269747
TC0500011344.hg.1	VCAN-AS1; CTC-348L14.1	2.08	11.19	10.14	0.62	0.14	T	T	0.0084	0.5191	3.95e-13	2.08e-11	T	ENST00000513899.1; OTTHUMT00000369639; uc063fbx.1	VCAN antisense RNA 1 [Source:HGNC Symbol;Acc:HGNC:40163]; novel transcript	chr5	-	NonCoding	83541477	83581320
TC0900012236.hg.1	RP11-96J15.2	-2.6	11.59	12.97	0.71	0.75	T	T	0.0149	0.5717	3.04e-10	6.46e-09	T	ENST00000514120		chr9	-	Multiple_Complex	62474948	62476333
TC0500008969.hg.1	CTD-2050E21.2	-2.13	3.13	4.22	0.1	0.47	F	F	0.0132	0.5575	0.1119	0.1804	F	ENST00000514942.2; OTTHUMT00000371895; uc063igm.1	novel transcript	chr5	+	NonCoding	143559218	143562548
TC1200008052.hg.1	RNA5SP362	2.01	4.99	3.98	0.45	0.34	T	T	0.0149	0.5728	0.2727	0.3652	T	ENST00000516048	RNA, 5S ribosomal pseudogene 362 [Source:HGNC Symbol;Acc:HGNC:43262]	chr12	+	Ribosomal	66066221	66066338
TC1600010826.hg.1	RNU7-71P	-2.12	3.15	4.24	0.06	0.47	F	F	0.0035	0.4282	0.1497	0.2277	F	ENST00000516059	RNA, U7 small nuclear 71 pseudogene [Source:HGNC Symbol;Acc:HGNC:34167]	chr16	-	Small_RNA	72821933	72821992
TC0500011707.hg.1	RN7SKP57	4.51	8.53	6.35	1.7	0.66	T	T	0.0008	0.2778	0.0082	0.0206	T	ENST00000517248	RNA, 7SK small nuclear pseudogene 57 [Source:HGNC Symbol;Acc:HGNC:45781]	chr5	-	NonCoding	111719769	111720061
TC0800010397.hg.1	PSAT1P1	2.02	10.67	9.65	1.33	0.81	T	T	0.0299	0.6401	0.0033	0.0093	T	ENST00000518968	phosphoserine aminotransferase 1 pseudogene 1 [Source:HGNC Symbol;Acc:HGNC:15785]	chr8	-	Pseudogene	49740216	49741321
TC0500012583.hg.1	CTC-340I23.2	2.06	4.57	3.53	0.31	0.12	F	F	0.0094	0.5274	0.0002	0.0008	F	ENST00000520705.1; OTTHUMT00000373511; uc063jbp.1	novel transcript	chr5	-	NonCoding	156704058	156739812
TC1100010330.hg.1	RP11-670N15.1	2.46	4.49	3.19	0.32	0.22	F	F	0.0077	0.5046	4.79e-08	5.44e-07	F	ENST00000526362.1; OTTHUMT00000387600; uc057zvi.1	novel transcript	chr11	-	NonCoding	21260061	21262570
TC0800012419.hg.1	RP11-91I20.3	-2.07	2.84	3.9	0.16	0.52	F	F	0.0134	0.5579	0.0011	0.0037	F	ENST00000526470.1; ENST00000532768.1; OTTHUMT00000383464; OTTHUMT00000383465; uc064ndf.1; uc064ndg.1	novel transcript	chr8	-	NonCoding	60631509	60636271
TC1100010696.hg.1	CTD-2589M5.4	2.04	5.22	4.19	0.35	0.45	T	F	0.0033	0.4244	0.0008	0.0027	F	ENST00000527239.1; OTTHUMT00000391829; uc058avp.1	novel transcript	chr11	-	NonCoding	46256320	46274547
TC1100007158.hg.1	RP11-460B17.2	-2.67	4.65	6.07	0.4	0.5	F	T	0.0047	0.4586	0.1838	0.2676	F	ENST00000527727.1; OTTHUMT00000387991; uc057zzk.1	novel transcript	chr11	+	NonCoding	29445487	29457393
TC1100012148.hg.1	RP11-37O16.8	-2.41	5.63	6.9	0.45	0.37	T	T	0.0003	0.2057	0.0004	0.0017	T	ENST00000528866		chr11	-	Multiple_Complex	103409580	103409657
TC1100007105.hg.1	CTD-2507G9.1; slumar	-2.09	7.43	8.49	0.47	0.87	T	T	0.0207	0.6052	3.93e-09	6.07e-08	T	ENST00000531798.1; OTTHUMT00000387805; slumar.aAug10; uc057zxg.1	novel transcript; Transcript Identified by AceView	chr11	+	Multiple_Complex	26189123	26208347
TC2200008044.hg.1	RNY1P9	-2.12	4.92	6.01	0.64	0.19	T	T	0.004	0.4416	0.0005	0.0017	T	ENST00000532431; uc062btd.1	RNA, Ro-associated Y1 pseudogene 9 [Source:HGNC Symbol;Acc:HGNC:41481]	chr22	-	NonCoding	20475203	20475311
TC1100006648.hg.1	SSU72P6	-2.68	3.45	4.87	0.39	0.62	F	T	0.0019	0.3627	0.0392	0.0765	F	ENST00000532644	SSU72 pseudogene 6 [Source:HGNC Symbol;Acc:HGNC:43625]	chr11	+	Pseudogene	4278705	4279192
TC1100012731.hg.1	RP11-50B3.4	-2.06	5.99	7.03	0.18	0.44	T	T	0.0002	0.1618	1.07e-07	1.11e-06	T	ENST00000532866.1; OTTHUMT00000386345; uc058ixn.1	novel transcript	chr11	-	NonCoding	126208611	126209027
TC1500008402.hg.1	RP11-266O8.1	2.17	4.94	3.82	0.14	0.33	T	T	0.0039	0.4416	0.2702	0.3626	T	ENST00000543286.1; ENST00000553478.1; ENST00000554105.1; ENST00000554466.1; ENST00000556519.1; OTTHUMT00000415155; OTTHUMT00000415156; OTTHUMT00000415157; OTTHUMT00000415158; OTTHUMT00000415159; uc059nni.1; uc059nnj.1; uc059nnk.1; uc059nnl.1	novel transcript	chr15	+	NonCoding	93312557	93569483
TC1200011124.hg.1	RP11-366L20.3; fleenu	2.13	6.64	5.55	0.33	0.45	T	T	0.013	0.556	4.9e-10	9.82e-09	T	ENST00000544279.1; fleenu.aAug10; OTTHUMT00000401750; uc058qmj.1	Transcript Identified by AceView; novel transcript, antisense to HMGA2	chr12	-	NonCoding	65934777	65948479
TC1200008995.hg.1	RP11-116D17.2; rihore	-2.04	4.6	5.63	0.27	0.55	F	F	0.04	0.6695	0.0388	0.0759	F	ENST00000546696.1; OTTHUMT00000404201; rihore.aAug10; uc058trg.1	novel transcript; Transcript Identified by AceView	chr12	+	NonCoding	115263170	115270596
TC1200008978.hg.1	RP11-162N7.1	2.17	4.92	3.8	0.04	0.46	F	F	0.011	0.5455	0.0265	0.0552	F	ENST00000547819.1; OTTHUMT00000404254; uc058tqx.1	novel transcript	chr12	+	NonCoding	114621507	114622922
TC1200011282.hg.1	RP11-314D7.3	2.05	6.23	5.19	0.01	0.73	T	F	0.0382	0.6654	0.0696	0.1227	F	ENST00000548029.1; OTTHUMT00000405363; uc058raq.1	novel transcript	chr12	-	NonCoding	73203815	73206835
TC1200011584.hg.1	RP11-167N24.4	-2.02	4.26	5.27	0.25	0.4	T	T	0.0191	0.5974	0.0308	0.0626	T	ENST00000548194.1; OTTHUMT00000408217; uc058rxy.1	novel transcript	chr12	-	NonCoding	95388599	95405504
TC1200011759.hg.1	RP11-818F20.5	-2.53	5.13	6.47	0.69	0.64	T	T	0.0023	0.3826	1.86e-05	0.0001	T	ENST00000549807.1; OTTHUMT00000407792; uc058snx.1	novel transcript, antisense to TXNRD1	chr12	-	NonCoding	104262314	104280722
TC1600007184.hg.1	RP11-645C24.4	2.2	4.23	3.09	0	0.68	F	F	0.0069	0.4968	0.1233	0.1949	F	ENST00000550410		chr16	+	Pseudogene	21938865	21945130
TC1200010883.hg.1	RP11-603J24.7	-2.25	11.77	12.94	0.32	0.57	T	T	0.0042	0.4443	2.1e-12	8.7e-11	T	ENST00000552016		chr12	-	Pseudogene	55980432	55981035
TC1400007740.hg.1	RP11-7F17.7	2.28	5.74	4.54	0.89	0.68	T	T	0.0352	0.6548	2.7e-05	0.0001	T	ENST00000553613.1; OTTHUMT00000414297; uc059drm.1	novel transcript	chr14	+	Multiple_Complex	76959557	76970171
TC1200010882.hg.1	RP11-973D8.4	2.2	6.5	5.37	0.36	0.5	T	T	0.0313	0.6448	0.0012	0.0041	T	ENST00000554022.1; OTTHUMT00000409662; uc058pfc.1	novel transcript, antisense to CDK2	chr12	-	NonCoding	55966838	55967474
TC1400006831.hg.1	HIGD1AP17	2.23	6.1	4.94	0.2	0.52	T	F	0.0004	0.215	0.0007	0.0025	F	ENST00000554576	HIG1 hypoxia inducible domain family member 1A pseudogene 17 [Source:HGNC Symbol;Acc:HGNC:43012]	chr14	+	Multiple_Complex	30964347	30964622
TC1400007945.hg.1	RP11-750I4.2	-2.02	9.41	10.43	0	0.27	T	T	0.0011	0.3095	2.78e-05	0.0001	T	ENST00000555594		chr14	+	Multiple_Complex	90107675	90107995
TC0200014018.hg.1	LOC105373580; RP11-77A13.1	-2.05	3.64	4.68	0.01	0.4	F	T	0.0001	0.1542	0.0041	0.0113	F	ENST00000556770; ENST00000556770.1; OTTHUMT00000410901; uc061nhv.1	uncharacterized LOC105373580; novel transcript, antisense to MARCO	chr2	-	NonCoding	118949306	118952983
TC1400009938.hg.1	CAP2P1	2.19	6.26	5.13	0.2	0.18	T	F	0.0016	0.3456	1.76e-06	1.3e-05	F	ENST00000557743	CAP, adenylate cyclase-associated protein, 2 (yeast) pseudogene 1 [Source:HGNC Symbol;Acc:HGNC:20142]	chr14	-	Multiple_Complex	89290205	89291594
TC1500009923.hg.1	RP11-138H8.3; tarper	2.58	5.22	3.85	0.19	0.61	T	F	0.0048	0.4588	0.0683	0.1209	F	ENST00000557828.1; OTTHUMT00000417195; tarper.aAug10; uc059kwc.1	novel transcript, antisense to novel protein; Transcript Identified by AceView	chr15	-	NonCoding	70768011	70778868
TC1500006907.hg.1	RP11-275I4.2	-2.11	3.29	4.36	0.37	0.3	F	F	0.0097	0.5281	0.162	0.2424	F	ENST00000557946.1; ENST00000560203.1; OTTHUMT00000418237; OTTHUMT00000418238; uc059hmr.1; uc059hms.1	novel transcript	chr15	+	NonCoding	38671847	38689191
TC1500010441.hg.1	CTD-3065B20.2	-2.1	3.69	4.76	0.43	0.73	F	F	0.0016	0.342	0.0363	0.0717	F	ENST00000558389.1; OTTHUMT00000417935; uc059nfq.1	novel transcript, antisense to CRTC3	chr15	-	NonCoding	90595840	90596447
TC1500009343.hg.1	RP11-154J22.1	-2.15	3.36	4.46	0.37	0.46	F	F	0.0094	0.5274	0.0177	0.0395	F	ENST00000559134.1; ENST00000560323.1; OTTHUMT00000417138; OTTHUMT00000417233; OTTHUMT00000473915; uc059ixx.1; uc059ixz.1; uc059iya.1	novel transcript, antisense to DUT	chr15	-	NonCoding	48312353	48331856
TC1500009083.hg.1	RP11-521C20.1	2.22	5.41	4.25	0.01	0.38	T	T	0.0014	0.3276	0.0025	0.0076	T	ENST00000559747		chr15	-	Multiple_Complex	40133768	40135214
TC1500009524.hg.1	RP11-1129I3.1	2.13	4.46	3.37	0.2	0.25	F	F	0.0156	0.5791	0.0039	0.0109	F	ENST00000562300.1; ENST00000568246.1; OTTHUMT00000420511; OTTHUMT00000420512; uc002ads.4; uc059jnv.1	novel transcript, overlapping ZNF280D	chr15	-	NonCoding	56542952	56629592
TC1600007993.hg.1	RP11-407G23.4	-2.18	5.61	6.74	0.25	0.23	T	T	0.0004	0.2164	0.0078	0.0198	T	ENST00000562409.1; OTTHUMT00000432795; uc059ure.1	novel transcript, sense to intronic to ARL2BP	chr16	+	NonCoding	57247350	57248492
TC1600008236.hg.1	CTD-2033A16.1	-3.15	10.15	11.8	0.64	0.62	T	T	0.0038	0.4361	1.31e-10	3.13e-09	T	ENST00000562696.1; OTTHUMT00000433985; uc059wly.1	novel transcript	chr16	+	NonCoding	69709874	69710583
TC1600008386.hg.1	RP11-44L9.2; waraw	-2.24	5.24	6.4	0.15	0.11	F	T	0.002	0.3634	0.0019	0.0059	F	ENST00000562748.1; OTTHUMT00000435202; uc059xau.1; waraw.aAug10	novel transcript; Transcript Identified by AceView	chr16	+	Multiple_Complex	73499309	73499763
TC1800009257.hg.1	RP11-973H7.1	3.14	5.56	3.91	0.42	0.94	T	F	0.008	0.5119	6.35e-09	9.22e-08	F	ENST00000563722.1; OTTHUMT00000431554; uc060not.1	novel transcript	chr18	-	NonCoding	12774650	12775923
TC0300008917.hg.1	RP11-102M11.2	-3.21	4.85	6.53	0.48	0.28	T	T	1.16e-05	0.0704	0.0005	0.0019	T	ENST00000564748.1; OTTHUMT00000431115; uc062odw.1	novel transcript, antisense to STAG1	chr3	+	NonCoding	136752630	136755780
TC1600011057.hg.1	RP11-517C16.2	2.16	6.19	5.08	0.12	0.51	T	T	0.007	0.4978	0.0726	0.1268	T	ENST00000565700.1; OTTHUMT00000433419; uc059xwf.1	novel transcript, antisense to ATP2C2	chr16	-	NonCoding	84459259	84467361
TC1500008999.hg.1	CTD-2125J1.1; sheeper	3.13	5.45	3.81	0.28	0.55	T	F	0.0003	0.2063	0.0037	0.0104	F	ENST00000565706.1; OTTHUMT00000422970; sheeper.aAug10; uc059hiq.1	novel transcript; Transcript Identified by AceView	chr15	-	Multiple_Complex	34651135	34670169
TC0X00010988.hg.1	RP3-507I15.2	-2.69	4.45	5.88	0.06	0.26	T	T	5.83e-05	0.1216	3.33e-06	2.27e-05	T	ENST00000566241.1; OTTHUMT00000430505; uc065bkg.1	novel transcript	chrX	-	NonCoding	141173226	141173588
TC1600011005.hg.1	MTCYBP28	-2.49	5.01	6.32	0.18	0.56	T	T	0.0118	0.5497	0.0058	0.0153	T	ENST00000566728	MT-CYB pseudogene 28 [Source:HGNC Symbol;Acc:HGNC:51994]	chr16	-	Multiple_Complex	82120638	82121769
TC0600010626.hg.1	RP1-140K8.5	2.71	5.82	4.38	0.46	0.89	T	F	0.0303	0.6416	0.3949	0.4866	F	ENST00000566733.1; OTTHUMT00000431237; uc063lnl.1	novel transcript	chr6	-	NonCoding	3898158	3912848
TC1500009961.hg.1	RP11-1007O24.2	-2.04	5.22	6.25	0.19	0.56	T	T	0.0195	0.6009	0.189	0.2736	T	ENST00000568345.1; OTTHUMT00000421926; uc059lbv.1	novel transcript	chr15	-	NonCoding	72465128	72466262
TC1800008476.hg.1	LOC101927809; RP11-49I11.1	-2.09	5.98	7.04	0.19	0.23	T	T	0.0011	0.31	3.93e-11	1.1e-09	T	ENST00000568654; ENST00000568654.1; OTTHUMT00000431591; uc002kzp.4	uncharacterized LOC101927809; novel transcript, antisense to MOCOS	chr18	-	NonCoding	36179590	36187448
TC0200007478.hg.1	RP11-333I13.1	-2.7	4.05	5.49	0.28	0.99	T	T	0.0148	0.5717	3.14e-05	0.0002	T	ENST00000568862.1; OTTHUMT00000431184; uc061iwg.1	novel transcript	chr2	+	NonCoding	46777783	46780245
TC1500010741.hg.1	RP11-353B9.1	-2.42	4.91	6.19	0.28	0.6	T	T	0.0063	0.4933	0.1061	0.1727	T	ENST00000569135.1		chr15	+	NonCoding	49652139	49656232
TC1600010310.hg.1	RP11-142G1.3	-2.17	3.6	4.71	0.25	0.59	F	F	0.0261	0.6272	0.1253	0.1974	F	ENST00000569998.1; OTTHUMT00000422567; uc059udk.1	novel transcript	chr16	-	NonCoding	52198012	52227956
TC1600009148.hg.1	LA16c-325D7.2	2.1	5.2	4.12	0.19	0.23	F	F	0.0047	0.4573	0.0043	0.0119	F	ENST00000575693.1; OTTHUMT00000436475; uc059prh.1	novel transcript	chr16	-	NonCoding	2866348	2868211
TC1700009667.hg.1	RP11-599B13.3; spoyroy	2.12	4.39	3.31	0.37	0.41	F	F	0.0249	0.6241	0.0215	0.0465	F	ENST00000577807.1; OTTHUMT00000441439; spoyroy.aAug10; uc060axv.1	novel transcript; Transcript Identified by AceView	chr17	-	NonCoding	8056225	8057621
TC0100015739.hg.1	RN7SL600P	-2.28	6.79	7.98	0.11	0.23	T	T	0.0004	0.215	0.0006	0.0023	T	ENST00000581811; uc057kpd.1	RNA, 7SL, cytoplasmic 600, pseudogene [Source:HGNC Symbol;Acc:HGNC:46616]	chr1	-	NonCoding	150568971	150569269
TC1800007583.hg.1	CTD-2541J13.2	-2.63	8.56	9.96	0.54	0.92	T	T	0.0295	0.6385	1.07e-13	6.86e-12	T	ENST00000581951.1; ENST00000583493.1; OTTHUMT00000442413; OTTHUMT00000442414; uc060pxn.1; uc060pxo.1	novel transcript, antisense to DSEL	chr18	+	NonCoding	67506589	67514030
TC1700010256.hg.1	RP11-68I3.11	-2.35	5.33	6.56	0.25	0.62	T	T	0.0271	0.631	0.0004	0.0015	T	ENST00000582881.1; OTTHUMT00000447863; uc060dku.1	novel transcript, sense intronic to SSH2	chr17	-	NonCoding	29644794	29645847
TC1700011290.hg.1	RP11-567L7.5	2.09	6.06	4.99	0.87	0.43	T	F	0.0194	0.6006	0.0048	0.0131	F	ENST00000585190.1; OTTHUMT00000446038; uc060icm.1	novel transcript antisense to YPEL2	chr17	-	NonCoding	59400488	59403303
TC1900010578.hg.1	CTD-2528L19.6	-2.73	6.21	7.66	0.55	0.53	T	T	0.0023	0.3826	2.86e-05	0.0002	T	ENST00000588040.1; OTTHUMT00000459508; uc060xxc.1	novel transcript	chr19	-	NonCoding	37728586	37730643
TC1700008470.hg.1	RP11-619I22.1	2.18	6.42	5.29	0.14	0.4	F	F	0.0159	0.5809	8.89e-05	0.0004	F	ENST00000590850.1; OTTHUMT00000448809; uc060ieb.1	novel transcript sense intronic to VMP1	chr17	+	NonCoding	59784813	59785035
TC1800007240.hg.1	RP11-49K24.8	-2.06	3.47	4.51	0.28	0.3	F	T	0.0006	0.2606	0.0042	0.0117	F	ENST00000591183.1; OTTHUMT00000450927; uc060oxc.1	novel transcript, antisense to HDHD2	chr18	+	NonCoding	47105946	47108062
TC1700007892.hg.1	RP11-194N12.2	2.06	6.47	5.43	0.14	0.42	T	T	0.0049	0.4623	4.9e-05	0.0002	T	ENST00000591343.1; OTTHUMT00000457975; uc060fje.1	novel transcript	chr17	+	NonCoding	42495867	42496550
TC1900006611.hg.1	AC005944.2	-2.29	6.84	8.03	0.72	0.4	T	T	0.0017	0.3468	0.0002	0.0007	T	ENST00000592758.1; OTTHUMT00000452679; uc060rnw.1	novel transcript, antisense to AES	chr19	+	NonCoding	3052910	3053724
TC1900011254.hg.1	NIFKP6	-2.03	6.12	7.14	0.01	0.65	T	T	0.0227	0.6149	0.1916	0.2766	T	ENST00000598115	nucleolar protein interacting with the FHA domain of MKI67 pseudogene 6 [Source:HGNC Symbol;Acc:HGNC:44954]	chr19	-	Pseudogene	51396755	51403526
TC1900009977.hg.1	CTD-2521M24.11	2.05	6.01	4.97	0.18	0.33	T	T	0.0072	0.5	0.0731	0.1276	T	ENST00000598950.1; OTTHUMT00000464016; uc060vji.1	novel transcript	chr19	-	NonCoding	17452211	17452969
TC1100013211.hg.1	RP11-727A23.11	-2.02	5.37	6.38	0.53	0.61	T	T	0.047	0.6867	1.19e-06	9.18e-06	T	ENST00000602322.1; OTTHUMT00000467572; uc058gas.1	novel transcript	chr11	-	NonCoding	83185521	83187036
TC0X00007226.hg.1	LL0XNC01-7P3.1	-2.15	5.64	6.75	0.11	0.49	T	T	0.0013	0.3222	3.56e-06	2.41e-05	T	ENST00000602455.1; OTTHUMT00000468002; uc064zfs.1	novel transcript	chrX	+	NonCoding	49273054	49275768
TC1200007340.hg.1	RP11-421H10.2	-2.05	3.36	4.39	0.43	0.36	F	T	0.0025	0.3914	0.0305	0.0621	F	ENST00000603311		chr12	+	Multiple_Complex	39170646	39170880
TC0300013658.hg.1	RP11-141C7.3	-2.24	4.92	6.08	0.09	0.61	T	T	0.0164	0.5834	0.0595	0.1079	T	ENST00000603917		chr3	-	Pseudogene	195650146	195651472
TC0200007097.hg.1	RP11-373D23.2	-3.63	4.73	6.59	0.09	0.44	T	T	3.53e-05	0.102	0.0003	0.0011	T	ENST00000604052.1; OTTHUMT00000470096; uc061hse.1	novel transcript, sense intronic to FOSL2	chr2	+	NonCoding	28396815	28397110
TC0600013663.hg.1	RP11-230C9.4	-2.33	5.45	6.67	0.28	0.08	F	T	0.0008	0.2757	2.38e-06	1.69e-05	F	ENST00000604082.1; OTTHUMT00000469652; uc063smb.1	novel transcript	chr6	-	NonCoding	156774217	156774662
TC0200016551.hg.1	RP11-546J1.1	-2.11	5.36	6.43	0.95	0.43	T	T	0.0349	0.6542	0.0702	0.1235	T	ENST00000604340.1; OTTHUMT00000469532; uc061oua.1	novel transcript	chr2	+	NonCoding	157877683	157878565
TC0200011135.hg.1	RP11-289A15.1	2.67	5.56	4.15	0.51	0.96	T	F	0.0442	0.6777	0.4858	0.5713	F	ENST00000604535		chr2	+	Multiple_Complex	233545482	233547032
TC0800007623.hg.1	CTD-3214K23.1	-2.3	5.99	7.19	0.73	0.45	F	T	0.0023	0.3826	6.53e-06	4.1e-05	F	ENST00000605049.1; OTTHUMT00000469670; uc064mun.1	novel transcript, sense intronic KANK1	chr8	+	NonCoding	52722903	52723141
TC1100007503.hg.1	YPEL5P2	-2.18	5.24	6.36	0.28	0.36	T	T	0.0006	0.247	5.35e-05	0.0003	T	ENST00000605553	YPEL5 pseudogene 2 [Source:HGNC Symbol;Acc:HGNC:50556]	chr11	+	Multiple_Complex	47841324	47841682
TC0800012391.hg.1	RP11-242F4.2	-2.01	5.99	7	0.02	0.45	T	T	0.0298	0.6399	0.0007	0.0025	T	ENST00000606659.1		chr8	-	NonCoding	17224964	17225469
TC0500011123.hg.1	RP11-79P5.9; kagey	-2.23	4.4	5.55	0.25	0.18	F	T	0.0037	0.4316	4.51e-07	3.93e-06	F	ENST00000607001.1; kagey.aAug10-unspliced; OTTHUMT00000470650; uc063emp.1	Transcript Identified by AceView; novel transcript	chr5	-	Multiple_Complex	73497550	73498300
TC0500007315.hg.1	RP11-53O19.3	-2.27	4.75	5.93	0.14	0.56	T	T	0.0027	0.3968	9.37e-06	5.64e-05	T	ENST00000607056.1; OTTHUMT00000470586; uc063dla.1	novel transcript	chr5	+	NonCoding	44826076	44836501
TC1300007898.hg.1	RP11-255P5.2	-3.04	4.56	6.17	0.74	0.65	F	T	0.0018	0.3519	5.84e-08	6.49e-07	F	ENST00000607072.1; OTTHUMT00000471205; uc058ycz.1	novel transcript	chr13	+	NonCoding	102888858	102889834
TC0300011382.hg.1	RP11-245J9.5	-2.11	4.81	5.89	0.05	0.2	T	T	0.0004	0.2181	0.0018	0.0055	T	ENST00000607115.1; OTTHUMT00000471120; uc062lfc.1	novel transcript	chr3	-	NonCoding	64008082	64008692
TC1000007241.hg.1	RP11-90B22.1	-3.31	5.39	7.11	1.07	1	T	T	0.0019	0.3627	0.0255	0.0535	T	ENST00000608148.1; OTTHUMT00000472416; uc057srj.1	novel transcript	chr10	+	NonCoding	33341655	33341905
TC0100014663.hg.1	RP11-386I14.4	2.02	7.79	6.78	0.78	0.36	T	T	0.0306	0.6419	0.0005	0.0018	T	ENST00000608684.1; OTTHUMT00000472318; uc057hvo.1	novel transcript, antisense to DNAJB4	chr1	-	NonCoding	78004346	78004554
TC1800006617.hg.1	RP11-674N23.4	-2.02	6.92	7.93	0.4	0.44	T	T	0.0112	0.547	1.98e-09	3.34e-08	T	ENST00000609424.1; OTTHUMT00000472439; uc060new.1	novel transcript, sense intronic to SOGA2	chr18	+	NonCoding	8801656	8802305
TC1000008451.hg.1	RP11-402D21.2	2.19	5.3	4.17	0.21	0.27	T	F	0.0034	0.427	0.0027	0.0079	F	ENST00000610263.1; OTTHUMT00000473189; uc057uvp.1	novel transcript antisense to FGFBP3	chr10	+	NonCoding	91908131	91909348
TC0100016568.hg.1	RP11-533E19.7; sobu	-2.03	5.81	6.83	0.27	0.45	T	T	0.0116	0.549	0.0049	0.0133	T	ENST00000610272.1; OTTHUMT00000472105; sobu.aAug10-unspliced; uc057nqm.1	novel transcript, antisense to TOR1AIP1; Transcript Identified by AceView	chr1	-	Multiple_Complex	179881607	179882595
TC0Y00006939.hg.1	SNX3P1Y	-2.07	5.06	6.11	0.16	0.4	T	T	0.0001	0.1392	0.0085	0.0212	T	ENST00000615757	sorting nexin 3 pseudogene 1, Y-linked [Source:HGNC Symbol;Acc:HGNC:41517]	chrY	-	Pseudogene	5634480	5634655
TC0100015571.hg.1	CH17-164J11.1	2.2	5.73	4.59	0.59	0.45	T	T	0.0031	0.4191	0.0029	0.0086	T	ENST00000619190		chr1	-	Pseudogene	144754572	144786606
TC0Y00006602.hg.1	RP11-131M6.1	2.11	8.84	7.76	1.76	0.47	T	T	0.0126	0.5558	1.88e-06	1.37e-05	T	ENST00000619901		chrY	+	Pseudogene	11144250	11144492
TC0500013030.hg.1	RP11-21I4.4	2.12	6.24	5.16	0.06	0.3	T	T	0.0088	0.5211	0.011	0.0265	T	ENST00000620111		chr5	-	Pseudogene	178842028	178842235
TC1000008389.hg.1	FAS-AS1	-2.54	6.82	8.16	0.47	0.34	T	T	0.0005	0.2375	7.97e-12	2.73e-10	T	ENST00000620386; uc057utx.1	FAS antisense RNA 1 conserved region [Source:RFAM;Acc:RF02116]	chr10	+	NonCoding	88992370	88992539
TC2000009886.hg.1	PANK2	-2.35	8.99	10.22	0.45	0.45	T	T	0.0099	0.5321	8.97e-06	5.43e-05	T	ENST00000621891; OTTHUMT00000473449	pantothenate kinase 2	chr20	+	NonCoding	3929222	3929882
TC0700012077.hg.1	CTA-313A17.5	-2.01	4.31	5.32	0.65	0.4	T	T	0.0065	0.4938	0.1076	0.1747	T	ENST00000621922		chr7	-	Pseudogene	102264706	102264979
TC0100017527.hg.1	RP11-125A15.3	2.27	4.98	3.8	0.24	0.6	T	T	0.0129	0.556	0.0414	0.08	T	ENST00000622497		chr1	-	Pseudogene	226331999	226333655
TC0700008885.hg.1	ST7-AS2_1	2.83	6.46	4.95	0.2	0.89	F	F	0.0325	0.6478	0.0006	0.0021	F	ENST00000622900; uc064hji.1	ST7 antisense RNA 2 conserved region 1 [Source:RFAM;Acc:RF02181]	chr7	+	NonCoding	117117912	117117983
TC0800007193.hg.1	CTD-2373N4.3	-2.01	7.61	8.62	0.2	0.21	T	T	0.0036	0.4287	1.51e-14	1.29e-12	T	ENST00000623026; OTTHUMT00000376360; uc064lst.1	TEC	chr8	+	NonCoding	30552345	30553766
TC1600008620.hg.1	RP11-22H5.1	2.06	6.47	5.42	0.81	0.36	T	T	0.0072	0.5	4.5e-06	2.96e-05	T	ENST00000623074; OTTHUMT00000432933; uc059xrq.1	novel transcript	chr16	+	NonCoding	82727474	82727694
TC1900009992.hg.1	AC005796.2	-2.71	3.73	5.17	0.69	0.46	F	T	0.0024	0.3914	0.0538	0.0993	F	ENST00000623214; OTTHUMT00000466688; uc060vnn.1	TEC	chr19	-	Unassigned	17871273	17871705
TC1800007239.hg.1	RP11-49K24.3	-2.19	4.07	5.21	0.12	0.38	F	T	0.0044	0.4466	9.43e-05	0.0004	F	ENST00000623573; OTTHUMT00000446144; uc060oxa.1	TEC	chr18	+	Unassigned	47076117	47076594
TC0800012443.hg.1	FLJ46284; kuhumu; RP11-100L22.2	-2.43	3.49	4.78	0.51	0.47	F	F	0.0151	0.5738	0.0526	0.0976	F	ENST00000623616; kuhumu.dAug10-unspliced; OTTHUMT00000377518; uc064omp.1	uncharacterized LOC441369; Transcript Identified by AceView; novel transcript; uncharacterized LOC441369 [Source:EntrezGene;Acc:441369]	chr8	-	NonCoding	92875221	92879502
TC1200012315.hg.1	RP11-83B20.2	-2.62	4.77	6.16	0.04	0.36	T	T	0.0005	0.2254	2.79e-08	3.38e-07	T	ENST00000623659; OTTHUMT00000400415; uc058uxr.1	novel transcript	chr12	-	Unassigned	124529722	124530228
TC1100007012.hg.1	RP11-504G3.2	-2.14	5.7	6.8	0.02	0.09	T	T	0.0003	0.1989	0.0003	0.0011	T	ENST00000623697; OTTHUMT00000395940; uc057zsq.1	novel transcript	chr11	+	Unassigned	18601882	18602649
TC1600007884.hg.1	RP11-44F14.10	-2.12	2.79	3.87	0.18	0.77	F	F	0.0068	0.4968	0.0474	0.0895	F	ENST00000623877; OTTHUMT00000439842; uc059uff.1	novel transcript	chr16	+	Unassigned	53391089	53392473
TC1600006629.hg.1	CTD-2270P14.2	-2.2	4.49	5.63	0.09	0.25	T	T	0.0025	0.3914	2.81e-07	2.59e-06	T	ENST00000623937; OTTHUMT00000436126; uc059pot.1	tec	chr16	+	Unassigned	2683106	2684764
TC0500006976.hg.1	CTD-2026A21.1	2.07	4.6	3.56	0.02	0.37	F	F	0.0108	0.5424	0.0537	0.0992	F	ENST00000624118; OTTHUMT00000366525; uc063cpx.1	TEC	chr5	+	Unassigned	25716271	25716715
TC1100011866.hg.1	RP11-736K20.4; RP11-736K20.5	-2.56	3.88	5.24	0.27	0.21	F	T	8.03e-05	0.1301	0.0001	0.0005	F	ENST00000624364; ENST00000528660.1; ENST00000533672.1; OTTHUMT00000393815; OTTHUMT00000393816; OTTHUMT00000393817; uc058ghh.1; uc058ghi.1; uc058ghj.1	novel transcript	chr11	-	NonCoding	86892214	86925037
TC0200008997.hg.1	RP11-141B14.2	2.02	5.99	4.98	0.19	0.7	T	T	0.0123	0.553	0.0041	0.0113	T	ENST00000624567; OTTHUMT00000474952; uc061nfh.1	TEC	chr2	+	Unassigned	113904086	113905258
TC1700010783.hg.1	CTD-3014M21.1	8.54	7.53	4.44	0.71	0.81	T	T	1.1e-05	0.0704	3.2e-05	0.0002	T	ENST00000624705; OTTHUMT00000431415; uc060ftl.1	TEC	chr17	-	NonCoding	43360041	43361361
TC0500006635.hg.1	CTD-2299N12.1	-2.06	3.32	4.36	0.05	0.4	F	T	0.0072	0.5	3.27e-05	0.0002	F	ENST00000624837; OTTHUMT00000429990; uc063cch.1	tec	chr5	+	NonCoding	6134303	6137171
TC2100006490.hg.1	RPSAP68	2.23	4.48	3.32	0.77	0.2	T	T	0.0071	0.4999	0.0032	0.0092	T	ENST00000625020	ribosomal protein SA pseudogene 68 [Source:HGNC Symbol;Acc:HGNC:51920]	chr21	+	Pseudogene	8603547	8603984
TC1500007328.hg.1	RP11-31H5.2	2.22	5.85	4.7	0.07	0.46	F	F	0.006	0.4921	0.0199	0.0435	F	ENST00000625170; OTTHUMT00000431911; uc059joi.1	novel transcript	chr15	+	Unassigned	56795382	56795522
TC1600010499.hg.1	RP11-451N19.3	-2.12	3.54	4.63	0.53	0.2	F	T	0.0016	0.3452	0.0002	0.0007	F	ENST00000625197; OTTHUMT00000421921; uc059vei.1	TEC	chr16	-	Unassigned	58705799	58706297
TSUnmapped00000019.hg.1	DYRK1B	-2.08	7.63	8.69	0.34	0.17	T	T	0.0031	0.4183	0.0037	0.0104	T	ENST00000625438	dual specificity tyrosine-(Y)-phosphorylation regulated kinase 1B			Coding
TSUnmapped00000071.hg.1	AC004824.4	2.07	11.01	9.96	0.06	0.33	T	T	0.0003	0.2006	2.94e-15	3.29e-13	T	ENST00000626047				Precursor_microRNA
TSUnmapped00000293.hg.1	RCC2	2.43	10.4	9.11	0.29	0.4	T	T	0.0006	0.2441	4.98e-15	5.09e-13	T	ENST00000628207	regulator of chromosome condensation 2			NonCoding
TSUnmapped00000336.hg.1	RCC2	2.45	11.77	10.47	0.58	0.42	T	T	0.0011	0.3081	4.28e-13	2.22e-11	T	ENST00000628984	regulator of chromosome condensation 2			Coding
TSUnmapped00000627.hg.1	KIF15	2.46	11.26	9.97	0.77	0.96	T	T	0.0047	0.4555	1.81e-07	1.77e-06	T	ENST00000631233	kinesin family member 15			Coding
TC1900006432.hg.1	LLNLR-222A1.1; AC008993.2	-2.36	8.74	9.97	0.22	0.75	T	T	0.0391	0.6676	0.0134	0.0312	T	ENST00000631744; ENST00000632280; OTTHUMT00000451405; OTTHUMT00000484821	TEC	chr19	+	NonCoding	68403	69972
TC1400010471.hg.1	CH17-224D4.1	2.03	4.73	3.71	0.13	0.5	T	T	0.0319	0.6469	2.71e-08	3.29e-07	T	ENST00000632099		chr14	-	Coding	106088122	106088573
TSUnmapped00000563.hg.1	RP11-932O9.9	-2.56	4.56	5.92	1.81	0.2	T	T	0.0157	0.5792	0.163	0.2436	T	ENST00000632353				NonCoding
TC0200015185.hg.1	fadar	2.09	4.71	3.64	0.2	0.49	F	F	0.0099	0.5321	7.75e-06	4.77e-05	F	fadar.aAug10-unspliced	Transcript Identified by AceView	chr2	-	Coding	186717415	186718019
TC0800010473.hg.1	fakor	-2.04	2.74	3.76	0.02	0.34	F	F	0.005	0.4664	0.1554	0.2345	F	fakor.aAug10-unspliced	Transcript Identified by AceView	chr8	-	Coding	54460928	54461472
TC0800007877.hg.1	farbla	-2.01	5.93	6.94	0.07	0.54	T	T	0.0116	0.5491	0.0699	0.123	T	farbla.aAug10-unspliced	Transcript Identified by AceView	chr8	+	Coding	67434611	67436452
TC1500010446.hg.1	farswu	-2.17	4.83	5.95	0.07	0.55	T	T	0.0307	0.6422	0.0003	0.001	T	farswu.aAug10-unspliced	Transcript Identified by AceView	chr15	-	Unassigned	90699959	90700602
TC1800008494.hg.1	fatoybu	2.12	3.72	2.64	0.23	0.75	F	F	0.0163	0.5829	1.66e-13	9.95e-12	F	fatoybu.bAug10-unspliced	Transcript Identified by AceView	chr18	-	Unassigned	37542834	37543380
TC0200009377.hg.1	fawnerbo	2.63	5.43	4.03	0.46	0.39	F	F	0.0004	0.215	6.12e-06	3.88e-05	F	fawnerbo.aAug10-unspliced	Transcript Identified by AceView	chr2	+	Unassigned	132438573	132438809
TC1900009928.hg.1	ferchee	-2.04	2.99	4.02	0.16	0.31	F	F	0.0122	0.552	0.0353	0.0702	F	ferchee.aAug10-unspliced	Transcript Identified by AceView	chr19	-	Coding	16591565	16592002
TC1900008459.hg.1	ferjoy	2.19	4.57	3.44	0.04	0.08	F	F	0.0004	0.2105	0.019	0.0418	F	ferjoy.aAug10-unspliced	Transcript Identified by AceView	chr19	+	Coding	48074554	48074993
TC1200012045.hg.1	fernar	2.12	6.76	5.67	0.26	0.19	T	T	0.029	0.636	0.0324	0.0653	T	fernar.aAug10-unspliced	Transcript Identified by AceView	chr12	-	Unassigned	116047399	116047975
TC0500006837.hg.1	ferslawbu	2.26	7.66	6.49	0.42	0.95	T	T	0.0324	0.6478	2.35e-07	2.22e-06	T	ferslawbu.aAug10-unspliced	Transcript Identified by AceView	chr5	+	Coding	15553154	15553580
TC2200008855.hg.1	feychor	-2.4	4.5	5.76	1.4	0.77	F	T	0.0253	0.625	0.0236	0.0502	F	feychor.aAug10-unspliced	Transcript Identified by AceView	chr22	-	Unassigned	42036945	42039018
TC0400008838.hg.1	feyglu	-2.23	3.26	4.41	0.01	0.39	F	F	0.0085	0.5196	0.0396	0.0771	F	feyglu.aAug10-unspliced	Transcript Identified by AceView	chr4	+	Unassigned	140442262	140442768
TC0800011335.hg.1	feyveeby	-2.15	5.43	6.53	1.24	0.15	T	T	0.0039	0.44	3.61e-05	0.0002	T	feyveeby.aAug10-unspliced	Transcript Identified by AceView	chr8	-	Unassigned	102652474	102653276
TC1200007519.hg.1	flardeeby	-2.12	3.7	4.79	0.07	0.42	F	F	0.0004	0.222	0.002	0.0061	F	flardeeby.aAug10-unspliced	Transcript Identified by AceView	chr12	+	NonCoding	48444633	48448536
TC0200015978.hg.1	flawdee	-2.1	5.9	6.97	0.55	0.59	T	T	0.0411	0.6705	2.19e-05	0.0001	T	flawdee.aAug10	Transcript Identified by AceView	chr2	-	Multiple_Complex	230286555	230401406
TC0100007076.hg.1	flawrobu	5.58	12.24	9.76	0.32	0.77	T	T	4.2e-05	0.1103	3.52e-05	0.0002	T	flawrobu.aAug10-unspliced	Transcript Identified by AceView	chr1	+	Unassigned	16740790	16741967
TC0900007866.hg.1	flawsher	2.32	5.56	4.34	0.3	0.26	T	F	0.0003	0.1999	1.14e-09	2.06e-08	F	flawsher.aAug10-unspliced; flawsher.bAug10-unspliced; flawsher.cAug10; flawsher.dAug10	Transcript Identified by AceView	chr9	+	NonCoding	89361537	89367164
TC0700006584.hg.1	flerka	2.03	4.71	3.69	0.81	0.25	T	F	0.0319	0.6469	7.26e-14	4.97e-12	F	flerka.aAug10-unspliced	Transcript Identified by AceView	chr7	+	Multiple_Complex	3315183	3318990
TC2200008736.hg.1	FLJ23865	2.16	5.09	3.98	0.2	0.47	T	T	0.0074	0.5022	0.0036	0.0102	T	FLJ23865.aAug10-unspliced	Transcript Identified by AceView, Entrez Gene ID(s) 200317	chr22	-	Coding	39172638	39174669
TC1200008046.hg.1	flonu	2.25	9.01	7.84	0.46	0.33	T	T	0.0013	0.3276	4.61e-12	1.71e-10	T	flonu.aAug10-unspliced	Transcript Identified by AceView	chr12	+	Unassigned	65904064	65904604
TC1800009085.hg.1	florploy	2.53	6.77	5.43	0.08	0.55	T	T	0.0113	0.5474	0.0001	0.0006	T	florploy.aAug10-unspliced	Transcript Identified by AceView	chr18	-	Unassigned	76351649	76352843
TC1500009895.hg.1	florster	2.32	4.7	3.49	0.07	0.47	T	F	0.0038	0.4361	0.0341	0.0682	F	florster.aAug10-unspliced	Transcript Identified by AceView	chr15	-	Coding	69752270	69754184
TC2000007575.hg.1	flosabu	-2.94	4.55	6.11	1.07	0.88	T	T	0.0129	0.556	0.056	0.1028	T	flosabu.aAug10-unspliced	Transcript Identified by AceView	chr20	+	Coding	47523156	47523563
TC0500008221.hg.1	flosteyby	-2.09	3.89	4.95	0.03	0.51	F	F	0.0189	0.596	0.0067	0.0174	F	flosteyby.bAug10-unspliced	Transcript Identified by AceView	chr5	+	Unassigned	102299538	102300010
TC0600006799.hg.1	floyklorby	2.71	5.92	4.48	0.71	0.53	T	F	0.0228	0.6153	0.0001	0.0005	F	floyklorby.aAug10-unspliced	Transcript Identified by AceView	chr6	+	Unassigned	4843704	4846193
TC0300007703.hg.1	floynobo	-2.47	4.98	6.28	0.37	0.47	F	T	0.0006	0.2606	0.0302	0.0617	F	floynobo.aAug10-unspliced	Transcript Identified by AceView	chr3	+	Unassigned	65412457	65413085
TC1200006714.hg.1	fluforby	-2.7	4.87	6.3	0.77	0.06	T	T	0.0001	0.1583	0.003	0.0086	T	fluforby.aAug10-unspliced	Transcript Identified by AceView	chr12	+	Coding	8334926	8335299
TC1600010871.hg.1	fluglar	-3.41	7.08	8.84	0.37	0.19	T	T	5.92e-06	0.0618	1.14e-05	6.7e-05	T	fluglar.aAug10-unspliced	Transcript Identified by AceView	chr16	-	Coding	75259897	75260877
TC0900009418.hg.1	flupawbu	3.49	7.93	6.13	0.14	0.4	T	F	9.51e-05	0.1359	7.48e-14	5.09e-12	F	flupawbu.aAug10-unspliced	Transcript Identified by AceView	chr9	-	Unassigned	3522611	3523100
TC1500006859.hg.1	flusa	-2.14	6.01	7.11	0.56	1.04	F	T	0.0456	0.6823	0.0015	0.0049	F	flusa.aAug10-unspliced	Transcript Identified by AceView	chr15	+	Coding	35641285	35641806
TC0100007087.hg.1	fluweybo	2.55	9.08	7.73	0.94	0.7	T	T	0.0012	0.3122	0.0149	0.0341	T	fluweybo.aAug10-unspliced	Transcript Identified by AceView	chr1	+	Coding	16897178	16897495
TC0700007123.hg.1	flyblar	-2.29	4.53	5.72	0.04	0.7	F	F	0.021	0.6068	0.0418	0.0807	F	flyblar.aAug10-unspliced	Transcript Identified by AceView	chr7	+	Unassigned	32563583	32564252
TC0700012509.hg.1	flychabu	-2.21	4.6	5.74	0.31	0.37	F	T	0.001	0.3039	9.75e-05	0.0004	F	flychabu.aAug10	Transcript Identified by AceView	chr7	-	Coding	127687365	127688720
TC0300007848.hg.1	foreybu	-2.14	5.23	6.33	0.32	0.46	F	T	0.0031	0.4184	0.0091	0.0225	F	foreybu.aAug10-unspliced	Transcript Identified by AceView	chr3	+	Coding	73523680	73524162
TC0100008862.hg.1	foroybo	-2.59	4.45	5.82	0.52	0.49	T	T	0.0024	0.3846	4.79e-05	0.0002	T	foroybo.aAug10-unspliced	Transcript Identified by AceView	chr1	+	Unassigned	83150164	83150718
TC0900010617.hg.1	forteyby	2.15	4.58	3.48	0.41	0.09	F	F	0.0083	0.516	0.0021	0.0064	F	forteyby.aAug10-unspliced	Transcript Identified by AceView	chr9	-	Coding	86211250	86211969
TC0600007892.hg.1	foygloby	2.21	6.71	5.57	0	0.71	T	T	0.0204	0.6043	0.0001	0.0005	T	foygloby.bAug10-unspliced	Transcript Identified by AceView	chr6	+	Unassigned	37860656	37861256
TC0700009914.hg.1	foyzeyby	2.14	5.21	4.11	0.76	0.5	F	F	0.0122	0.552	0.0005	0.0018	F	foyzeyby.aAug10-unspliced	Transcript Identified by AceView	chr7	+	Unassigned	158408384	158408997
TC0200014599.hg.1	fuder	-2.02	13.02	14.03	0.68	0.99	T	T	0.0222	0.6127	7.36e-13	3.53e-11	T	fuder.aAug10-unspliced	Transcript Identified by AceView	chr2	-	Unassigned	150479800	150480453
TC0200009066.hg.1	fudey	2.49	4.86	3.54	0.11	0.5	T	F	0.0015	0.3416	0.0158	0.0359	F	fudey.aAug10	Transcript Identified by AceView	chr2	+	NonCoding	119408271	119425511
TC0500007613.hg.1	fusmobu	-2.55	5.05	6.4	0.37	0.77	T	T	0.0176	0.5926	0.0359	0.0711	T	fusmobu.aAug10-unspliced	Transcript Identified by AceView	chr5	+	Unassigned	65951543	65955467
TC0300010993.hg.1	gafeybo	2.08	6.86	5.8	0.25	0.2	T	T	0.0059	0.4917	1.51e-12	6.59e-11	T	gafeybo.aAug10-unspliced	Transcript Identified by AceView	chr3	-	Unassigned	47688319	47689010
TC0X00007859.hg.1	gafu	2.03	4.41	3.39	0.16	0.27	T	T	0.0009	0.2925	0.0272	0.0565	T	gafu.aAug10	Transcript Identified by AceView	chrX	+	Multiple_Complex	94470218	94502272
TC0400008057.hg.1	gagy	-2.16	4.95	6.06	0.47	0.23	F	T	0.011	0.5444	0.0614	0.1107	F	gagy.aAug10-unspliced	Transcript Identified by AceView	chr4	+	Unassigned	86958716	86961670
TC1200012042.hg.1	gargoyby	2.22	5.82	4.67	0.05	0.45	T	F	0.0087	0.5198	0.0063	0.0164	F	gargoyby.aAug10-unspliced	Transcript Identified by AceView	chr12	-	Coding	115950134	115950545
TC0600013530.hg.1	garjor	-2.93	3.27	4.82	0.33	0.55	F	F	0.0143	0.5665	0.0005	0.0019	F	garjor.aAug10-unspliced	Transcript Identified by AceView	chr6	-	Unassigned	149700542	149701707
TC0900006972.hg.1	gataby	-2.36	5.6	6.85	0.52	0.65	T	T	0.0052	0.4745	0.0006	0.0021	T	gataby.aAug10-unspliced	Transcript Identified by AceView	chr9	+	Unassigned	33321368	33322812
TC0100016735.hg.1	gawler	2.28	4.88	3.69	0.03	0.75	F	F	0.0338	0.6507	0.1929	0.278	F	gawler.aAug10-unspliced	Transcript Identified by AceView	chr1	-	Unassigned	188034782	188035469
TC0300012074.hg.1	geebarbu	-2.73	4.9	6.35	0.05	0.63	F	T	0.0038	0.436	1.03e-08	1.42e-07	F	geebarbu.aAug10-unspliced	Transcript Identified by AceView	chr3	-	Coding	115828338	115833639
TC0700008832.hg.1	geebler	-3.07	5.23	6.85	0.85	0.52	F	F	0.0185	0.5946	0.0617	0.1112	F	geebler.aAug10-unspliced	Transcript Identified by AceView	chr7	+	Unassigned	112779417	112780957
TC1100007862.hg.1	geeplar	-2.4	4.81	6.07	0.52	0.52	T	T	0.0201	0.603	0.0634	0.1136	T	geeplar.aAug10-unspliced	Transcript Identified by AceView	chr11	+	Coding	62608757	62609140
TC1300007975.hg.1	geezar	2.22	6.07	4.91	0.34	0.44	T	F	0.0014	0.3365	0.0172	0.0384	F	geezar.aAug10-unspliced	Transcript Identified by AceView	chr13	+	Coding	108517534	108519947
TC0600007893.hg.1	gergloby	2.11	7.29	6.21	0.14	0.18	T	T	0.0122	0.5517	0.1863	0.2705	T	gergloby.aAug10-unspliced	Transcript Identified by AceView	chr6	+	Coding	37875378	37876363
TC1300008948.hg.1	geypy	-2.33	5.54	6.76	0.06	0.54	T	T	0.0096	0.5274	4.61e-10	9.3e-09	T	geypy.aAug10-unspliced	Transcript Identified by AceView	chr13	-	Unassigned	50120515	50121522
TC0100008072.hg.1	glapobu	2.74	6	4.54	1.02	0.26	T	T	0.0007	0.2651	0.0223	0.0478	T	glapobu.aAug10-unspliced	Transcript Identified by AceView	chr1	+	NonCoding	43642427	43643806
TC1100008486.hg.1	glarchor	-2.43	4.5	5.78	0.51	0.93	F	F	0.0177	0.5926	0.0025	0.0076	F	glarchor.aAug10-unspliced	Transcript Identified by AceView	chr11	+	Unassigned	76035830	76037550
TC1600008257.hg.1	glarry	2.18	6.36	5.23	1.14	1	T	F	0.0321	0.6475	0.0414	0.08	F	glarry.aAug10-unspliced	Transcript Identified by AceView	chr16	+	Unassigned	70031234	70032143
TC1400007567.hg.1	glarzer	-2.27	3.38	4.57	0.19	0.67	F	F	0.0482	0.689	9.44e-16	1.28e-13	F	glarzer.aAug10-unspliced	Transcript Identified by AceView	chr14	+	Coding	69983223	69984681
TC1400007208.hg.1	glawsoybo	2.04	7.78	6.75	0.38	1.1	T	T	0.025	0.6241	0.0416	0.0804	T	glawsoybo.aAug10-unspliced	Transcript Identified by AceView	chr14	+	Unassigned	54575359	54578920
TC0500009867.hg.1	gleefler	-2.1	5.49	6.56	0.68	0.71	T	T	0.0183	0.5946	0.1609	0.2411	T	gleefler.aAug10-unspliced	Transcript Identified by AceView	chr5	-	Coding	1516632	1518277
TC1400009990.hg.1	gleepar	2.23	4.84	3.69	0.68	0.43	F	F	0.0432	0.6768	0.0492	0.0924	F	gleepar.aAug10-unspliced	Transcript Identified by AceView	chr14	-	Unassigned	91772106	91774198
TC0200012492.hg.1	gleestuby	3.23	6.13	4.44	0.43	0.72	T	F	0.0039	0.4416	0.0007	0.0025	F	gleestuby.aAug10	Transcript Identified by AceView	chr2	-	Coding	46664615	46669667
TC0500009451.hg.1	glerstorbu	-2.35	5.81	7.04	0.31	0.3	T	T	0.0001	0.1392	0.001	0.0033	T	glerstorbu.aAug10-unspliced	Transcript Identified by AceView	chr5	+	Coding	172423570	172423934
TC1300008661.hg.1	glocha	-2.04	4.35	5.38	0.13	0.22	F	F	0.0206	0.6048	0.023	0.0491	F	glocha.aAug10-unspliced	Transcript Identified by AceView	chr13	-	Unassigned	39044384	39045281
TC1000011013.hg.1	glornoby	-3.33	5.02	6.76	0.13	1.09	F	F	0.0466	0.6859	0.3997	0.4913	F	glornoby.aAug10-unspliced	Transcript Identified by AceView	chr10	-	Unassigned	73143765	73144329
TC0600012000.hg.1	gloybloy	-2.3	4.85	6.05	0.08	0.72	F	T	0.0204	0.6043	0.0018	0.0057	F	gloybloy.aAug10-unspliced	Transcript Identified by AceView	chr6	-	Unassigned	49608886	49609428
TC1200009922.hg.1	gloychu	-2.06	4.62	5.66	0.61	0.67	F	T	0.041	0.6705	0.105	0.1712	F	gloychu.aAug10-unspliced	Transcript Identified by AceView	chr12	-	Coding	10923668	10926101
TC0600012503.hg.1	gloyglobu	2.16	4.59	3.48	0.4	0.28	F	F	0.0034	0.4244	0.0008	0.0027	F	gloyglobu.aAug10-unspliced	Transcript Identified by AceView	chr6	-	Coding	87319405	87320141
TC0400006931.hg.1	gloygu	-2.94	5.51	7.07	0.51	0.15	T	T	7.26e-05	0.128	1.53e-05	8.72e-05	T	gloygu.aAug10-unspliced	Transcript Identified by AceView	chr4	+	Unassigned	15009316	15013711
TC0100010897.hg.1	glukley	-3.39	3.7	5.46	0.2	0.4	F	F	0.0019	0.3627	0.0218	0.0471	F	glukley.aAug10-unspliced	Transcript Identified by AceView	chr1	+	Coding	184752134	184752647
TC1100011800.hg.1	glymoy	-2.22	6.9	8.05	0.26	0.48	T	T	0.0094	0.5274	7.11e-11	1.84e-09	T	glymoy.aAug10-unspliced	Transcript Identified by AceView	chr11	-	Unassigned	83050963	83051527
TC1500009871.hg.1	glypee	-2.26	4.59	5.77	0.27	0.54	F	T	0.002	0.3648	2.64e-09	4.29e-08	F	glypee.aAug10-unspliced	Transcript Identified by AceView	chr15	-	Unassigned	68815360	68817247
TC0300008146.hg.1	glyswoyby	-2.24	4.91	6.08	0.01	1.05	F	F	0.036	0.6585	0.1154	0.1848	F	glyswoyby.aAug10-unspliced	Transcript Identified by AceView	chr3	+	Unassigned	100381966	100382643
TC0300008950.hg.1	godubu	2.01	4.38	3.37	0.5	0.54	T	F	0.0409	0.6705	0.0768	0.1328	F	godubu.aAug10-unspliced	Transcript Identified by AceView	chr3	+	Unassigned	138535806	138537042
TC0500011305.hg.1	gojoy	2.15	6.29	5.18	0.15	0.7	T	T	0.0126	0.5549	0.0004	0.0014	T	gojoy.aAug10-unspliced	Transcript Identified by AceView	chr5	-	Unassigned	81672589	81674734
TC1000008504.hg.1	gopawby	2.5	9.02	7.7	0.08	0.42	T	T	0.004	0.4416	8.13e-10	1.53e-08	T	gopawby.aAug10-unspliced	Transcript Identified by AceView	chr10	+	Coding	94587352	94588048
TC1000008500.hg.1	gordeybu	-2.44	4.92	6.21	0.07	0.75	T	T	0.0344	0.6516	0.0313	0.0634	T	gordeybu.aAug10-unspliced	Transcript Identified by AceView	chr10	+	Unassigned	94333510	94334807
TC1700007084.hg.1	goroy	-2.31	3.83	5.03	0.29	0.67	F	T	0.0236	0.6197	5.66e-05	0.0003	F	goroy.aAug10-unspliced	Transcript Identified by AceView	chr17	+	Coding	17728850	17729353
TC1700009957.hg.1	gorroy	2.05	7.38	6.35	0.22	0.47	T	T	0.0052	0.477	0.0022	0.0067	T	gorroy.aAug10-unspliced	Transcript Identified by AceView	chr17	-	Unassigned	17928811	17929872
TC0500007181.hg.1	gorstubu	2.5	7.44	6.11	0.27	0.54	T	T	0.0235	0.6197	5.86e-05	0.0003	T	gorstubu.aAug10-unspliced	Transcript Identified by AceView	chr5	+	Unassigned	37626594	37627075
TC0700013277.hg.1	goyzeyby	2.24	6.09	4.93	0.41	0.53	T	T	0.0296	0.6385	0.1282	0.201	T	goyzeyby.aAug10-unspliced	Transcript Identified by AceView	chr7	-	Coding	158440235	158440686
TC0700011487.hg.1	GTF2IRD2P1	-2.62	6.56	7.95	0.5	0.23	T	T	0.0008	0.2832	2.75e-07	2.54e-06	T	GTF2IRD2P1.bAug10; hsa_circ_0008352	Transcript Identified by AceView, Entrez Gene ID(s) 401375, RefSeq ID(s) NR_002164; Jeck2013 ALT_ACCEPTOR, ncRNA, OVEXON, upstream_start best transcript NR_002164	chr7	-	Multiple_Complex	73242751	73284883
TC0600007441.hg.1	gyjaw	4.09	5.51	3.48	0.83	1.13	F	F	0.0176	0.5926	0.3749	0.4677	F	gyjaw.aAug10	Transcript Identified by AceView	chr6	+	Unassigned	28994785	28996521
TC0800011539.hg.1	hanera	2.32	5.92	4.71	0.2	0.67	T	F	0.0028	0.4061	2.87e-05	0.0002	F	hanera.aAug10-unspliced	Transcript Identified by AceView	chr8	-	Coding	115533444	115535481
TC1600010712.hg.1	hawaru	-3.21	4.5	6.19	0.34	0.94	F	T	0.0127	0.5558	1.35e-05	7.77e-05	F	hawaru.aAug10-unspliced	Transcript Identified by AceView	chr16	-	Coding	69125975	69126514
TC1800006829.hg.1	hehuma	2.25	5.09	3.92	0.35	0.31	F	F	0.0022	0.38	4.25e-14	3.14e-12	F	hehuma.aAug10-unspliced	Transcript Identified by AceView	chr18	+	Coding	21419229	21421301
TC2200007354.hg.1	henura	2.22	6.61	5.46	0.15	0.24	T	T	0.0171	0.5902	0.0868	0.1467	T	henura.aAug10-unspliced	Transcript Identified by AceView	chr22	+	Coding	38459952	38460788
TC0700012113.hg.1	hikumu	-2.1	5	6.07	0.98	0.82	F	T	0.0199	0.6018	0.0396	0.0771	F	hikumu.aAug10-unspliced	Transcript Identified by AceView	chr7	-	Coding	102903963	102905775
TC1400009110.hg.1	hima	2.2	6.21	5.07	0.25	0.82	T	F	0.0096	0.5274	6.03e-08	6.67e-07	F	hima.aAug10-unspliced	Transcript Identified by AceView	chr14	-	Unassigned	49810890	49813601
TC0500008016.hg.1	hohome	2.9	8.75	7.21	0.4	0.71	T	T	0.0037	0.4329	0.0027	0.0081	T	hohome.aAug10-unspliced	Transcript Identified by AceView	chr5	+	Unassigned	87391950	87393397
TC1500009244.hg.1	hokuma	2.94	5.79	4.23	0.57	0.41	T	F	0.0002	0.1658	1.6e-12	6.94e-11	F	hokuma.aAug10-unspliced	Transcript Identified by AceView	chr15	-	Coding	44188653	44189509
TC0700006947.hg.1	hosimu	-2.24	3.87	5.03	0.58	0.41	F	F	0.0073	0.5007	0.0583	0.1061	F	hosimu.bAug10-unspliced	Transcript Identified by AceView	chr7	+	Unassigned	24721666	24722203
TC1400006512.hg.1	RPPH1; jorswer	-2.64	5.65	7.05	0.11	0.68	T	T	0.0074	0.502	0.0079	0.0199	T	hsa_circ_0000516; jorswer.aAug10-unspliced	Memczak2013 ANTISENSE, INTERNAL, ncRNA best transcript NR_002312; Transcript Identified by AceView	chr14	+	NonCoding	20343084	20343350
TC0200012429.hg.1	PPM1B	2.27	7.03	5.85	0.25	0.92	T	F	0.0321	0.6475	0.0306	0.0622	F	hsa_circ_0000995	Memczak2013 ANTISENSE, coding, INTERNAL, intronic best transcript NM_001033556	chr2	-	NonCoding	44192549	44192649
TC2000009090.hg.1	DHX35	2.33	5.48	4.26	0.38	1.24	T	F	0.026	0.6272	0.2997	0.393	F	hsa_circ_0001157	Memczak2013 ANTISENSE, coding, INTERNAL, intronic best transcript NM_021931	chr20	-	NonCoding	38971446	38971555
TC0400010772.hg.1	SRP72	2.05	7.01	5.98	0.39	0.38	T	F	0.0077	0.5042	0.0005	0.0019	F	hsa_circ_0001415	Memczak2013 ANTISENSE, coding, INTERNAL, intronic best transcript NM_006947	chr4	-	NonCoding	56475661	56475788
TC1500008048.hg.1	KIAA1199	-2.43	8.93	10.2	1.07	1.13	T	T	0.0407	0.6695	0.0001	0.0006	T	hsa_circ_0002568	Jeck2013 ALT_ACCEPTOR, ALT_DONOR, coding, INTERNAL, intronic best transcript NM_018689	chr15	+	NonCoding	80790536	80871067
TC0600011868.hg.1	SRF	2.46	5.23	3.93	0.14	0.42	T	F	0.0011	0.3083	2.09e-06	1.51e-05	F	hsa_circ_0002973	Jeck2013 ANTISENSE, CDS, coding, INTERNAL, intronic, OVCODE, OVEXON best transcript NM_003131	chr6	-	NonCoding	43178880	43179062
TC1700009811.hg.1	HS3ST3A1	2.06	7.34	6.29	0.45	0.35	T	T	0.0115	0.5488	1.53e-09	2.65e-08	T	hsa_circ_0006440	Jeck2013 ALT_ACCEPTOR, ALT_DONOR, coding, INTERNAL, intronic best transcript NM_006042	chr17	-	NonCoding	13530063	13541930
TC1100012755.hg.1	KIRREL3	2.24	8.37	7.21	0.66	0.29	T	T	0.0371	0.662	2.43e-07	2.28e-06	T	hsa_circ_0008111	Jeck2013 ALT_ACCEPTOR, ALT_DONOR, coding, INTERNAL, intronic best transcript NM_032531	chr11	-	NonCoding	126797568	126801688
TC0500006436.hg.1	PLEKHG4B	2.1	6.04	4.97	0.26	0.29	T	T	0.0146	0.5699	0.0362	0.0717	T	hsa_circ_0092371	Zhang2013 ALT_ACCEPTOR, ALT_DONOR, coding, INTERNAL, intronic best transcript NM_052909	chr5	+	NonCoding	173548	173767
TC0600012124.hg.1	hukoya	-2.03	6.9	7.93	0.78	0.41	T	T	0.0047	0.4586	7.54e-06	4.66e-05	T	hukoya.aAug10-unspliced	Transcript Identified by AceView	chr6	-	Coding	56566224	56566964
TC0400010416.hg.1	husare	2.78	4.57	3.09	0.32	0.9	F	F	0.0305	0.6416	0.0079	0.0199	F	husare.aAug10-unspliced	Transcript Identified by AceView	chr4	-	Coding	37459552	37461419
TC1500008873.hg.1	huyaru	-2.02	3.67	4.68	0.3	0.46	F	F	0.0407	0.6695	0.0919	0.1537	F	huyaru.aAug10-unspliced	Transcript Identified by AceView	chr15	-	Unassigned	30553620	30556681
TC1300009766.hg.1	IRS2	-2.11	5.07	6.15	0.13	0.37	T	T	0.0258	0.6272	0.252	0.3434	T	IRS2.bAug10-unspliced	Transcript Identified by AceView, Entrez Gene ID(s) 8660	chr13	-	Unassigned	109757245	109757958
TC1200007613.hg.1	jarchar	2.38	7.06	5.8	0.37	1.1	T	T	0.012	0.5497	1.01e-07	1.05e-06	T	jarchar.aAug10-unspliced	Transcript Identified by AceView	chr12	+	Unassigned	50442770	50443426
TC0X00008953.hg.1	jarfar	2.06	5.08	4.04	0.65	0.5	F	F	0.013	0.556	8.86e-17	1.84e-14	F	jarfar.aAug10-unspliced	Transcript Identified by AceView	chrX	-	Unassigned	3850992	3852044
TC0600009716.hg.1	jarvoby	2.34	6.9	5.67	0.42	0.35	T	F	0.0007	0.2713	3.79e-11	1.06e-09	F	jarvoby.aAug10-unspliced	Transcript Identified by AceView	chr6	+	Unassigned	144701586	144703077
TC0200010403.hg.1	jawgeybo	2.17	7.41	6.29	0.09	0.23	T	F	0.0255	0.6263	0.0023	0.0069	F	jawgeybo.aAug10-unspliced	Transcript Identified by AceView	chr2	+	Unassigned	199962922	199963446
TC0900008076.hg.1	jeelar	2.23	4.45	3.29	0.38	0.41	T	F	0.0061	0.4933	0.051	0.0951	F	jeelar.aAug10-unspliced	Transcript Identified by AceView	chr9	+	Coding	95498771	95499379
TC0700007269.hg.1	jerchoyby	-2.23	4.41	5.56	0.2	0.72	T	T	0.0068	0.4968	0.0024	0.0071	T	jerchoyby.bAug10-unspliced	Transcript Identified by AceView	chr7	+	Unassigned	39583516	39584011
TC1500007514.hg.1	jerstaw	-2.67	5.92	7.34	0.1	0.93	T	T	0.0224	0.6133	4.23e-08	4.88e-07	T	jerstaw.aAug10-unspliced	Transcript Identified by AceView	chr15	+	Unassigned	63136973	63139051
TC0300011275.hg.1	jerverbo	2.38	9.18	7.93	0.23	0.87	T	T	0.009	0.5229	0.0014	0.0045	T	jerverbo.aAug10-unspliced	Transcript Identified by AceView	chr3	-	Unassigned	57593094	57593913
TC1200008627.hg.1	jeyjawby	-2.03	4.89	5.92	0.25	0.23	T	T	0.008	0.5112	0.036	0.0713	T	jeyjawby.aAug10-unspliced	Transcript Identified by AceView	chr12	+	Unassigned	101822273	101823151
TC0500010379.hg.1	jeyplawby	-2.01	4.49	5.49	0.42	0.6	T	T	0.0057	0.4905	0.064	0.1145	T	jeyplawby.aAug10	Transcript Identified by AceView	chr5	-	NonCoding	29989041	30018544
TC1000007040.hg.1	jeysker	2.49	4.76	3.44	0.33	0.55	F	F	0.0029	0.4092	0.0672	0.1192	F	jeysker.cAug10-unspliced	Transcript Identified by AceView	chr10	+	Unassigned	24341316	24341867
TC0200009225.hg.1	jogloy	5.51	5.56	3.1	0.48	0.58	F	F	4.1e-05	0.1103	0.0003	0.0011	F	jogloy.aAug10-unspliced	Transcript Identified by AceView	chr2	+	Unassigned	127754586	127755840
TC0500010926.hg.1	jorger	3.78	7.13	5.22	1.25	0.91	T	T	0.0297	0.6397	0.585	0.6588	T	jorger.aAug10-unspliced	Transcript Identified by AceView	chr5	-	Unassigned	65426844	65427376
TC0300010633.hg.1	jujerbo	2.18	5.75	4.62	0.07	0.1	T	F	0.0022	0.3802	3.45e-06	2.34e-05	F	jujerbo.aAug10-unspliced	Transcript Identified by AceView	chr3	-	Unassigned	31711380	31711967
TC0200007105.hg.1	jukla	2.11	4.62	3.54	0.28	0.36	F	F	0.0004	0.2206	0.0093	0.023	F	jukla.aAug10-unspliced	Transcript Identified by AceView	chr2	+	Unassigned	28698283	28698975
TC1000009819.hg.1	juslu	-2.09	3.93	4.99	0.38	0.46	F	T	0.0426	0.6746	0.015	0.0342	F	juslu.aAug10-unspliced	Transcript Identified by AceView	chr10	-	Coding	12463195	12464786
TC0200009107.hg.1	kadey	-2.07	4.15	5.2	0.14	0.79	F	T	0.027	0.631	0.0717	0.1257	F	kadey.aAug10-unspliced	Transcript Identified by AceView	chr2	+	Unassigned	120800826	120801177
TC1500009605.hg.1	kahori	-2.25	5.04	6.21	0.24	0.53	T	T	0.0312	0.6446	1.17e-06	9.09e-06	T	kahori.aAug10-unspliced	Transcript Identified by AceView	chr15	-	Unassigned	59242995	59246127
TC0100009884.hg.1	karboy	2.3	3.8	2.6	1.29	0.76	F	F	0.0436	0.6771	0.0303	0.0618	F	karboy.aAug10-unspliced	Transcript Identified by AceView	chr1	+	Unassigned	149981221	149981922
TC1200007623.hg.1	karchar	-2.21	4.49	5.63	0.43	0.58	F	T	0.0082	0.5137	0.0379	0.0745	F	karchar.aAug10-unspliced	Transcript Identified by AceView	chr12	+	Unassigned	50786107	50786847
TC0300010692.hg.1	karfobo	2.51	4.7	3.38	0.29	0.68	T	F	0.0344	0.6519	0.2469	0.3379	F	karfobo.aAug10-unspliced	Transcript Identified by AceView	chr3	-	Coding	34497494	34497974
TC0200008977.hg.1	kargoybu	-2.48	7.29	8.6	1.04	0.72	T	T	0.0145	0.5691	5.23e-09	7.79e-08	T	kargoybu.aAug10-unspliced	Transcript Identified by AceView	chr2	+	Coding	113542574	113543482
TC0X00009749.hg.1	KDM5C	-2.05	3.86	4.9	0.8	0.77	F	F	0.0126	0.5558	0.1752	0.2577	F	KDM5C.sAug10-unspliced	Transcript Identified by AceView, Entrez Gene ID(s) 8242	chrX	-	Unassigned	53177285	53178177
TC1700007773.hg.1	keeboy	-2.48	5.8	7.11	0.58	0.16	T	T	0.0035	0.4282	0.0012	0.0039	T	keeboy.aAug10-unspliced	Transcript Identified by AceView	chr17	+	Coding	39982780	39983557
TC1500010661.hg.1	kerami	-2.39	5.02	6.27	0.56	0.12	T	T	0.0022	0.3826	1.85e-05	0.0001	T	kerami.aAug10-unspliced	Transcript Identified by AceView	chr15	-	Coding	101361975	101364133
TC0300008913.hg.1	kerdybu	2.22	5.36	4.21	0.6	0.54	T	T	0.027	0.631	0.0823	0.1404	T	kerdybu.aAug10-unspliced	Transcript Identified by AceView	chr3	+	Unassigned	136348316	136350139
TC1500008122.hg.1	kerimi	-2.13	4.75	5.85	0.69	0.36	T	T	0.0252	0.625	0.1633	0.2439	T	kerimi.aAug10-unspliced	Transcript Identified by AceView	chr15	+	Coding	83480891	83481274
TC1000010009.hg.1	kernerby	2.96	5.23	3.67	0.61	0.31	T	F	0.0003	0.2057	3.19e-06	2.19e-05	F	kernerby.aAug10-unspliced	Transcript Identified by AceView	chr10	-	Coding	21830048	21830494
TC1600010080.hg.1	kerper	-2.35	3.59	4.82	0.27	0.36	F	F	0.0017	0.3511	0.0163	0.0368	F	kerper.aAug10-unspliced	Transcript Identified by AceView	chr16	-	Coding	33083435	33083932
TC1000007553.hg.1	kerspu	-3.14	4.57	6.22	0.07	0.24	F	T	8.62e-05	0.1301	3.31e-05	0.0002	F	kerspu.aAug10-unspliced	Transcript Identified by AceView	chr10	+	Coding	47556867	47557437
TC0700008658.hg.1	keykaw	-2.09	4.05	5.11	0.19	0.32	F	T	0.0059	0.4917	0.0003	0.0011	F	keykaw.aAug10-unspliced	Transcript Identified by AceView	chr7	+	Coding	102941050	102941750
TC0300009591.hg.1	keylarbu	2.01	4.31	3.3	0.68	0.18	F	F	0.008	0.512	4.89e-17	1.15e-14	F	keylarbu.aAug10-unspliced	Transcript Identified by AceView	chr3	+	Unassigned	178603163	178604410
TC2200008457.hg.1	keypa	-2.2	7.51	8.65	0.65	0.34	T	T	0.0017	0.3458	0.0002	0.0007	T	keypa.aAug10	Transcript Identified by AceView	chr22	-	Coding	30897002	30901907
TC0900011201.hg.1	KIAA0368andOR2K2	2.79	7.46	5.98	0.82	0.79	T	T	0.0189	0.596	0.003	0.0088	T	KIAA0368andOR2K2.oAug10-unspliced	Transcript Identified by AceView, Entrez Gene ID(s) 23392; 26248	chr9	-	Unassigned	111363784	111364519
TC1500006789.hg.1	kiyaru	-2.41	7.06	8.33	0.4	0.79	T	T	0.0406	0.6695	1.06e-08	1.44e-07	T	kiyaru.aAug10-unspliced	Transcript Identified by AceView	chr15	+	Coding	32718997	32719540
TC0900008765.hg.1	klarplabu	2.41	6.78	5.51	0.23	0.71	T	T	0.0266	0.6286	1.78e-08	2.28e-07	T	klarplabu.aAug10-unspliced	Transcript Identified by AceView	chr9	+	Unassigned	125804948	125805510
TC0500011416.hg.1	klawja	2.13	5.52	4.43	0.34	0.24	T	F	0.0006	0.2441	4.45e-22	8.34e-18	F	klawja.aAug10-unspliced	Transcript Identified by AceView	chr5	-	Unassigned	88676572	88678266
TC0X00010881.hg.1	klawvo	-2.1	5.13	6.21	0.42	0.3	T	T	0.0078	0.5073	0.0008	0.0026	T	klawvo.aAug10-unspliced	Transcript Identified by AceView	chrX	-	Unassigned	134893099	134894670
TC0800006470.hg.1	klawwoyby	-2.04	4.59	5.62	0.38	0.24	F	T	0.0004	0.2234	0.0039	0.0108	F	klawwoyby.aAug10-unspliced	Transcript Identified by AceView	chr8	+	Coding	1360576	1361418
TC1700009851.hg.1	kleewaw	-2.46	6.27	7.57	1.22	0.74	T	T	0.0111	0.5462	2.35e-07	2.22e-06	T	kleewaw.aAug10-unspliced	Transcript Identified by AceView	chr17	-	NonCoding	15235765	15238662
TC0500010064.hg.1	klerflu	2.03	9.14	8.12	0.53	0.23	T	T	0.0022	0.3826	5.76e-12	2.06e-10	T	klerflu.aAug10-unspliced	Transcript Identified by AceView	chr5	-	Unassigned	9538689	9541009
TC0300010131.hg.1	kleydobo	2.02	6.53	5.52	0.95	0.53	T	F	0.0301	0.641	0.2682	0.3607	F	kleydobo.aAug10-unspliced	Transcript Identified by AceView	chr3	-	Unassigned	4437793	4439085
TC1000011354.hg.1	kloloy	-2.28	3.95	5.13	0.34	1.06	F	F	0.0254	0.6259	0.022	0.0473	F	kloloy.aAug10-unspliced	Transcript Identified by AceView	chr10	-	Unassigned	87870419	87871662
TC0100010295.hg.1	klorkawbo	2.64	6.08	4.67	0.28	0.93	T	F	0.0385	0.6659	0.1495	0.2274	F	klorkawbo.aAug10-unspliced	Transcript Identified by AceView	chr1	+	Unassigned	160319206	160319929
TC1500008050.hg.1	klorstoy	-3.1	7.47	9.1	1.7	1.42	T	T	0.0403	0.6695	2.46e-05	0.0001	T	klorstoy.aAug10-unspliced	Transcript Identified by AceView	chr15	+	Coding	80802978	80803485
TC0200013608.hg.1	kloyfa	-2.46	6.36	7.66	0.24	0.62	T	T	0.0409	0.6701	0.0377	0.074	T	kloyfa.aAug10-unspliced	Transcript Identified by AceView	chr2	-	Coding	99320121	99320666
TC0200015339.hg.1	klynoybo	2	5.26	4.25	0.19	0.38	F	F	0.001	0.2951	5.68e-07	4.81e-06	F	klynoybo.bAug10-unspliced	Transcript Identified by AceView	chr2	-	Unassigned	197090490	197093568
TC0700012858.hg.1	koloyby; nisemu	2.08	5.08	4.02	0.64	0.36	T	F	0.0219	0.6126	0.2282	0.3176	F	koloyby.aAug10-unspliced; nisemu.aAug10-unspliced; nisemu.bAug10-unspliced	Transcript Identified by AceView	chr7	-	Multiple_Complex	142301363	142345520
TC2000007576.hg.1	konaru	-2.05	5.39	6.43	0	0.2	T	T	0.0125	0.554	0.0017	0.0053	T	konaru.aAug10-unspliced	Transcript Identified by AceView	chr20	+	Unassigned	47534365	47536600
TC0600009793.hg.1	korfly	-2.51	4.86	6.19	0.83	0.31	F	T	0.0016	0.3458	4.21e-05	0.0002	F	korfly.aAug10-unspliced	Transcript Identified by AceView	chr6	+	Unassigned	149333434	149334130
TC1700008554.hg.1	kormoy	2.08	7.7	6.64	0.61	0.62	T	T	0.0233	0.6185	1.24e-06	9.54e-06	T	kormoy.aAug10-unspliced	Transcript Identified by AceView	chr17	+	Coding	63331812	63332224
TC0600013034.hg.1	koyjer	-2.38	4.65	5.9	0.57	0.55	F	T	0.0015	0.342	3.06e-05	0.0002	F	koyjer.aAug10-unspliced	Transcript Identified by AceView	chr6	-	Unassigned	121092306	121094176
TC0300006835.hg.1	koyomo	2.24	4.48	3.31	0.07	0.42	F	F	0.0004	0.2105	0.0025	0.0075	F	koyomo.aAug10-unspliced	Transcript Identified by AceView	chr3	+	Coding	23477514	23480630
TC0800009956.hg.1	koyslubu	-2.14	4.68	5.78	0.04	0.5	T	T	0.0384	0.6659	0.0038	0.0106	T	koyslubu.aAug10-unspliced	Transcript Identified by AceView	chr8	-	Unassigned	27292099	27292510
TC1100007487.hg.1	kuklaw	2.09	4.78	3.72	0.26	0.56	F	F	0.0474	0.6875	1.12e-06	8.73e-06	F	kuklaw.aAug10-unspliced	Transcript Identified by AceView	chr11	+	Coding	47536784	47537701
TC1100012580.hg.1	kulorby	-2.32	4.62	5.84	0.19	0.26	F	T	0.0001	0.1392	0.0059	0.0156	F	kulorby.aAug10-unspliced	Transcript Identified by AceView	chr11	-	Coding	121892220	121892696
TC2000007539.hg.1	kunaru	-2.05	6.07	7.11	0.22	0.81	T	T	0.0125	0.554	6.61e-11	1.73e-09	T	kunaru.aAug10-unspliced	Transcript Identified by AceView	chr20	+	Unassigned	46719401	46721437
TC0800007238.hg.1	kuskarbu	-2.02	3.31	4.32	0.24	0.26	F	F	0.0041	0.4432	0.0168	0.0378	F	kuskarbu.aAug10-unspliced	Transcript Identified by AceView	chr8	+	Coding	33042756	33043813
TC0500010187.hg.1	kystuby	2.03	6.06	5.04	0.22	0.95	T	F	0.0369	0.6609	0.0451	0.0859	F	kystuby.bAug10-unspliced	Transcript Identified by AceView	chr5	-	Unassigned	15707175	15707635
TC0800011582.hg.1	kyveyby	2.14	10.17	9.07	0.05	0.93	T	T	0.037	0.6618	7.26e-07	5.97e-06	T	kyveyby.aAug10-unspliced	Transcript Identified by AceView	chr8	-	Unassigned	117968588	117969859
TC0200015061.hg.1	laklaw	-2.7	6.62	8.05	0.63	0.65	T	T	0.0059	0.4917	0.0122	0.0288	T	laklaw.aAug10-unspliced	Transcript Identified by AceView	chr2	-	Unassigned	177249634	177250791
TC0200014598.hg.1	lalobo	-3.1	10.13	11.76	0.58	0.88	T	T	0.001	0.2975	7.05e-12	2.45e-10	T	lalobo.aAug10-unspliced	Transcript Identified by AceView	chr2	-	Unassigned	150470415	150471215
TC0X00010101.hg.1	lavar	-3.92	3.74	5.71	0.31	0.76	F	F	0.0003	0.2057	9.95e-06	5.95e-05	F	lavar.aAug10-unspliced	Transcript Identified by AceView	chrX	-	Unassigned	75066754	75067627
TC0X00010037.hg.1	leeder	2.42	6.25	4.98	0.63	0.38	T	T	0.0005	0.2245	5.93e-05	0.0003	T	leeder.aAug10-unspliced	Transcript Identified by AceView	chrX	-	Unassigned	72543489	72544199
TC1200008032.hg.1	leeflubu	2.41	9.23	7.96	0.34	1.13	T	T	0.0303	0.6416	7.14e-11	1.84e-09	T	leeflubu.aAug10-unspliced	Transcript Identified by AceView	chr12	+	Unassigned	65375584	65376053
TC0800009989.hg.1	lergor	2.81	5.34	3.84	0.29	0.07	F	F	0.0054	0.481	9.71e-05	0.0004	F	lergor.aAug10-unspliced	Transcript Identified by AceView	chr8	-	Unassigned	28872990	28873648
TC0100017709.hg.1	lerlobo	-3.3	5.68	7.4	0.11	0.74	T	T	0.0029	0.41	0.0046	0.0127	T	lerlobo.aAug10-unspliced	Transcript Identified by AceView	chr1	-	Coding	230852672	230853298
TC0600006944.hg.1	lervabo	2.52	4.32	2.99	0.75	0.16	T	F	0.0015	0.3392	0.0787	0.1354	F	lervabo.aAug10-unspliced	Transcript Identified by AceView	chr6	+	NonCoding	11291478	11335855
TC0200008004.hg.1	leyjoybo	2.01	5.25	4.24	0.05	0.34	T	F	0.0015	0.3416	0.0021	0.0063	F	leyjoybo.aAug10-unspliced	Transcript Identified by AceView	chr2	+	NonCoding	71437765	71445887
TC0200011873.hg.1	leymorbo	2.35	5.57	4.34	0.56	0.57	T	F	0.0145	0.5689	0.2804	0.3734	F	leymorbo.aAug10-unspliced	Transcript Identified by AceView	chr2	-	Coding	19244869	19245674
TC0700013223.hg.1	LMBR1	-2.06	4.74	5.78	0.87	0.07	T	T	0.0169	0.5881	0.0002	0.0008	T	LMBR1.tAug10-unspliced	Transcript Identified by AceView, Entrez Gene ID(s) 64327	chr7	-	Unassigned	156831292	156832226
TC0Y00006716.hg.1	lober	3.43	5.63	3.85	0.39	0.68	F	F	0.0003	0.1989	0.0037	0.0105	F	lober.aAug10-unspliced	Transcript Identified by AceView	chrY	+	Unassigned	19012519	19013262
TC0900007368.hg.1	LOC100113421	-2.67	5.36	6.78	0.77	0.44	T	T	0.0064	0.4933	0.0077	0.0196	T	LOC100113421.aAug10-unspliced	Transcript Identified by AceView, Entrez Gene ID(s) 100113421	chr9	+	Unassigned	62891926	62892644
TC0700012436.hg.1	LOC100131285	2.46	4.43	3.13	0.8	0.65	F	F	0.0309	0.643	0.0157	0.0356	F	LOC100131285.aAug10-unspliced	Transcript Identified by AceView, Entrez Gene ID(s) 100131285	chr7	-	Unassigned	121836438	121836710
TC0200007779.hg.1	LOC100131592	2.27	5.54	4.36	1.11	0.2	T	F	0.036	0.6584	0.111	0.1792	F	LOC100131592.aAug10-unspliced	Transcript Identified by AceView, Entrez Gene ID(s) 100131592	chr2	+	Unassigned	63643488	63643672
TC0400011122.hg.1	LOC100287192	-2.72	3.08	4.53	0.12	0.19	F	F	0.0007	0.2703	0.0226	0.0485	F	LOC100287192.aAug10-unspliced	Transcript Identified by AceView, Entrez Gene ID(s) 100287192	chr4	-	Unassigned	78626573	78627047
TC0200016527.hg.1	LOC100288897	2.71	5.02	3.58	0.51	0.44	T	F	0.0066	0.4955	1.43e-17	4.55e-15	F	LOC100288897.dAug10	Transcript Identified by AceView, Entrez Gene ID(s) 100288897	chr2	+	Multiple_Complex	130693068	130718890
TC0700012300.hg.1	LOC401397	-2.4	3.02	4.28	0.23	0.06	F	F	0.0003	0.2092	0.0002	0.0009	F	LOC401397.fAug10-unspliced	Transcript Identified by AceView, Entrez Gene ID(s) 401397	chr7	-	Unassigned	113115972	113116703
TC0300011927.hg.1	LOC649024	-2.3	2.99	4.2	0.39	0.62	F	F	0.0083	0.516	0.0003	0.0012	F	LOC649024.aAug10-unspliced	Transcript Identified by AceView, Entrez Gene ID(s) 649024	chr3	-	Unassigned	107333135	107333702
TC0200012787.hg.1	lojorbo	-3.2	4.58	6.26	0.52	1.92	F	F	0.0399	0.6695	0.0663	0.118	F	lojorbo.aAug10-unspliced	Transcript Identified by AceView	chr2	-	Unassigned	62916660	62917002
TC1900008124.hg.1	lorber	-2.03	6.63	7.65	0.77	0.54	T	T	0.0096	0.5274	1.3e-08	1.73e-07	T	lorber.aAug10-unspliced	Transcript Identified by AceView	chr19	+	NonCoding	40828321	40861748
TC0100018058.hg.1	lorleebo	2.7	8.9	7.47	0.05	0.72	T	T	0.0147	0.5709	1.53e-05	8.71e-05	T	lorleebo.aAug10-unspliced	Transcript Identified by AceView	chr1	-	Unassigned	246271331	246272806
TC1200007184.hg.1	loygoby	2.74	4.39	2.94	1.03	0.51	F	F	0.0039	0.4416	0.0057	0.015	F	loygoby.aAug10-unspliced	Transcript Identified by AceView	chr12	+	Unassigned	29300752	29301018
TC0200007326.hg.1	lufa	2.02	4.82	3.81	0.97	0.41	T	F	0.0083	0.517	0.0144	0.0331	F	lufa.aAug10-unspliced	Transcript Identified by AceView	chr2	+	Coding	40400919	40401645
TC0100009065.hg.1	lupabu	2.27	6.66	5.47	0.51	0.74	T	T	0.0492	0.6904	6.63e-11	1.73e-09	T	lupabu.aAug10-unspliced	Transcript Identified by AceView	chr1	+	Coding	93510472	93511305
TC1100008100.hg.1	lynu	2.46	5.37	4.07	0.01	0.62	T	F	0.0079	0.51	0.0002	0.0007	F	lynu.aAug10-unspliced	Transcript Identified by AceView	chr11	+	Coding	66727142	66727583
TC1100011840.hg.1	makami	3.1	6.57	4.94	0.71	0.48	T	T	0.0017	0.3458	0.0206	0.0449	T	makami.aAug10-unspliced	Transcript Identified by AceView	chr11	-	Unassigned	85968640	85969817
TC0600008604.hg.1	marjo	2.11	5.28	4.2	0.5	0.37	T	F	0.0137	0.5619	2.55e-07	2.38e-06	F	marjo.aAug10	Transcript Identified by AceView	chr6	+	NonCoding	79180227	79188045
TC1400008531.hg.1	marla	-2.11	2.97	4.04	0.49	0.32	F	F	0.0102	0.5359	2.32e-08	2.87e-07	F	marla.aAug10-unspliced	Transcript Identified by AceView	chr14	-	Unassigned	18616339	18616592
TC1500007662.hg.1	marster	2.61	5.88	4.5	0.11	0.94	T	F	0.0428	0.675	8.49e-05	0.0004	F	marster.aAug10-unspliced	Transcript Identified by AceView	chr15	+	Unassigned	68104650	68105267
TC2100006639.hg.1	marsu	-2.12	5.03	6.11	0.04	0.69	F	T	0.0205	0.6043	0.0213	0.046	F	marsu.aAug10-unspliced	Transcript Identified by AceView	chr21	+	Unassigned	16534953	16535545
TC0700011762.hg.1	mawblerbu	-2.15	4.1	5.21	0.07	0.91	F	F	0.0116	0.5491	0.0006	0.0023	F	mawblerbu.aAug10-unspliced	Transcript Identified by AceView	chr7	-	Coding	91741294	91741719
TC0200009378.hg.1	mawdeebu	2.7	6.93	5.49	0.73	0.42	T	F	0.0004	0.215	0.0054	0.0145	F	mawdeebu.aAug10-unspliced	Transcript Identified by AceView	chr2	+	Coding	132467006	132467400
TC0500012964.hg.1	mawka	2.15	6.23	5.13	0.05	0.58	T	T	0.0018	0.3567	1.46e-11	4.63e-10	T	mawka.aAug10-unspliced	Transcript Identified by AceView	chr5	-	Coding	177309408	177310130
TC0X00008072.hg.1	meely	2.44	4.62	3.34	0.58	0.49	F	F	0.0096	0.5274	9.18e-09	1.28e-07	F	meely.aAug10-unspliced	Transcript Identified by AceView	chrX	+	Unassigned	107536670	107537542
TC0500010392.hg.1	meestybu	-2.36	4.4	5.64	0.29	0.3	F	T	0.0158	0.5807	0.015	0.0343	F	meestybu.aAug10-unspliced	Transcript Identified by AceView	chr5	-	Coding	31211439	31212754
TC0600012891.hg.1	mergloyby	-2.51	9.85	11.18	0.15	0.77	T	T	0.0257	0.6272	2.03e-13	1.19e-11	T	mergloyby.aAug10-unspliced	Transcript Identified by AceView	chr6	-	Unassigned	112252021	112252558
TC1100012234.hg.1	mesimi	2.14	6.1	5	0.3	0.45	T	F	0.0171	0.5899	0.0033	0.0095	F	mesimi.aAug10-unspliced	Transcript Identified by AceView	chr11	-	Coding	108561191	108561934
TC0600011972.hg.1	meyjee	-2.52	5.87	7.21	1.06	0.82	T	T	0.0479	0.6887	0.0103	0.025	T	meyjee.aAug10-unspliced	Transcript Identified by AceView	chr6	-	Unassigned	48066116	48067717
TC0400011825.hg.1	meyku	-4.14	5.04	7.09	0.43	0.79	T	T	0.0011	0.3081	7.94e-05	0.0004	T	meyku.aAug10-unspliced	Transcript Identified by AceView	chr4	-	Unassigned	128283991	128286110
TC1500007521.hg.1	meystaw	-2.23	4.98	6.14	0.12	0.58	T	T	0.002	0.3635	0.0008	0.0027	T	meystaw.aAug10-unspliced	Transcript Identified by AceView	chr15	+	Coding	63279476	63281534
TC1400007369.hg.1	miyumi	2.12	5.07	3.98	0.8	0.49	F	F	0.0159	0.5809	0.0009	0.0029	F	miyumi.aAug10-unspliced	Transcript Identified by AceView	chr14	+	Unassigned	60777219	60779904
TC2200007428.hg.1	mocho	2.56	6.15	4.79	0.46	0.37	T	F	0.0003	0.2057	4.9e-07	4.23e-06	F	mocho.aAug10-unspliced	Transcript Identified by AceView	chr22	+	Coding	40287731	40290045
TC1700008396.hg.1	morsley	-2.29	3.59	4.79	0.59	0.13	F	T	0.0066	0.495	5.78e-09	8.5e-08	F	morsley.aAug10-unspliced	Transcript Identified by AceView	chr17	+	Coding	57661147	57661596
TC2000006620.hg.1	morvor	2.14	4.9	3.8	0.64	0.83	F	F	0.0209	0.6068	0.0022	0.0067	F	morvor.aAug10-unspliced	Transcript Identified by AceView	chr20	+	Unassigned	5609299	5610294
TC0200013066.hg.1	mudor	-2.17	4.68	5.8	0.31	0.53	T	T	0.0245	0.6238	0.06	0.1086	T	mudor.aAug10	Transcript Identified by AceView	chr2	-	Multiple_Complex	73352448	73385677
TC0100017993.hg.1	mumerbu	2.2	7.07	5.93	0.71	0.39	T	T	0.0095	0.5274	3.97e-07	3.51e-06	T	mumerbu.aAug10-unspliced	Transcript Identified by AceView	chr1	-	Unassigned	243803186	243806369
TC0400009051.hg.1	musome	2.16	5.55	4.45	0.5	0.43	T	F	0.0133	0.5575	0.0188	0.0416	F	musome.aAug10-unspliced	Transcript Identified by AceView	chr4	+	Coding	153817652	153819735
TC0300009283.hg.1	mygabu	2.59	7.2	5.83	0.82	0.28	T	T	0.0002	0.1727	3.12e-07	2.84e-06	T	mygabu.aAug10-unspliced	Transcript Identified by AceView	chr3	+	Multiple_Complex	156723260	156728939
TC1500009606.hg.1	MYO1E	-2.53	4.56	5.9	0.19	0.34	F	T	0.0004	0.213	6.01e-10	1.17e-08	F	MYO1E.sAug10-unspliced	Transcript Identified by AceView, Entrez Gene ID(s) 4643	chr15	-	Unassigned	59248740	59248901
TC1700008393.hg.1	mysley	-2.16	4.27	5.38	0.94	0.64	F	F	0.0446	0.6791	2.29e-09	3.78e-08	F	mysley.aAug10-unspliced	Transcript Identified by AceView	chr17	+	Unassigned	57622216	57622654
TC0800007779.hg.1	naly	-2.2	4.41	5.54	0.1	0.28	F	T	0.0062	0.4933	6.92e-05	0.0003	F	naly.aAug10-unspliced	Transcript Identified by AceView	chr8	+	Unassigned	60875700	60876447
TC2200008261.hg.1	naper	-3.45	4.09	5.88	0.1	0.36	F	T	2.94e-05	0.0973	2.31e-09	3.82e-08	F	naper.aAug10-unspliced	Transcript Identified by AceView	chr22	-	Coding	25451921	25452409
TC1200008645.hg.1	narjawby	-2.07	4.5	5.55	0.72	0.38	T	T	0.0266	0.6286	0.0099	0.0242	T	narjawby.aAug10-unspliced	Transcript Identified by AceView	chr12	+	Unassigned	102439223	102439734
TC1000006436.hg.1	narroby	-2.25	6.72	7.89	0.05	0.69	T	T	0.0292	0.6372	0.0027	0.008	T	narroby.aAug10-unspliced	Transcript Identified by AceView	chr10	+	Coding	142969	144025
TC0700008331.hg.1	narsheyby	2.51	6.2	4.87	1.27	0.76	T	F	0.0408	0.6697	0.0065	0.0169	F	narsheyby.aAug10-unspliced	Transcript Identified by AceView	chr7	+	Unassigned	92632761	92633858
TC0700009932.hg.1	narzeyby	-2.97	4.85	6.42	0.72	0.62	T	T	0.0208	0.6064	0.0008	0.0027	T	narzeyby.aAug10-unspliced	Transcript Identified by AceView	chr7	+	Coding	158860002	158860826
TC0500012427.hg.1	nasteyby	-2.58	4.37	5.73	0.18	0.78	F	T	0.0171	0.5903	4.42e-05	0.0002	F	nasteyby.aAug10-unspliced	Transcript Identified by AceView	chr5	-	Unassigned	149520851	149522332
TC0600013455.hg.1	nawsperbu	2	5.36	4.36	0.91	0.71	T	F	0.0246	0.6241	0.1245	0.1963	F	nawsperbu.aAug10; nawsperbu.bAug10	Transcript Identified by AceView	chr6	-	NonCoding	145262765	145292130
TC0Y00006902.hg.1	nayu	-3.28	4.3	6.01	0.08	0.9	F	T	0.0233	0.6185	0.4457	0.5345	F	nayu.aAug10-unspliced	Transcript Identified by AceView	chrY	-	Unassigned	2566027	2566735
TC0800011062.hg.1	NBN	2.39	7.27	6.01	0.15	0.66	T	T	0.0126	0.5549	0.0029	0.0085	T	NBN.jAug10-unspliced	Transcript Identified by AceView, Entrez Gene ID(s) 4683	chr8	-	Unassigned	89943898	89944526
TC0100009806.hg.1	neezerbo	2.33	5.1	3.88	0.02	0.24	T	F	0.0017	0.3495	0.0952	0.1582	F	neezerbo.aAug10-unspliced	Transcript Identified by AceView	chr1	+	Coding	148061660	148062282
TC1400007808.hg.1	nerpar	2.24	4.51	3.34	0.24	0.59	F	F	0.004	0.4416	1.5e-08	1.96e-07	F	nerpar.aAug10-unspliced	Transcript Identified by AceView	chr14	+	Coding	81124467	81124944
TC0100016523.hg.1	neybu	-2.8	3.44	4.93	0.95	0.72	F	F	0.014	0.5641	0.1558	0.235	F	neybu.aAug10-unspliced	Transcript Identified by AceView	chr1	-	Unassigned	178323660	178324413
TC0500012249.hg.1	neyfler	-2.1	3.35	4.42	0.59	0.29	F	F	0.0099	0.5318	0.0001	0.0005	F	neyfler.aAug10-unspliced	Transcript Identified by AceView	chr5	-	Unassigned	140666362	140666831
TC0400009161.hg.1	nisome	2.17	3.97	2.85	0.54	0.18	F	F	0.0194	0.6006	3.85e-06	2.58e-05	F	nisome.aAug10-unspliced	Transcript Identified by AceView	chr4	+	Coding	162157361	162157921
TC0900008953.hg.1	ASS1	-2.66	12.2	13.61	0.66	0.5	T	T	0.0063	0.4933	2.33e-06	1.65e-05	T	NM_000050; NM_054012; ENST00000352480; ENST00000372386; ENST00000372393; ENST00000372394; ENST00000422569; ENST00000443588; ENST00000467695; ENST00000470849; ENST00000492400; ENST00000493984; BC009243; BC021676; OTTHUMT00000054649; OTTHUMT00000054650; OTTHUMT00000054651; OTTHUMT00000054652; OTTHUMT00000054653; OTTHUMT00000054654; OTTHUMT00000054655; OTTHUMT00000054656; OTTHUMT00000054657; OTTHUMT…	argininosuccinate synthase 1	chr9	+	Multiple_Complex	130444707	130501274
TC0300013025.hg.1	BCHE	-2.2	7.74	8.88	0.52	0.65	T	T	0.0437	0.6771	0.0003	0.001	T	NM_000055; ENST00000264381; ENST00000479451; ENST00000482958; ENST00000488954; ENST00000497011; BC018141; OTTHUMT00000350254; OTTHUMT00000350255; OTTHUMT00000350256; OTTHUMT00000350257; OTTHUMT00000350258	butyrylcholinesterase	chr3	-	Coding	165772904	165837472
TC1500008328.hg.1	BLM	2.15	7.69	6.58	0.59	0.71	T	T	0.0126	0.5558	6.28e-12	2.23e-10	T	NM_000057; NM_001287246; NM_001287247; NM_001287248; ENST00000355112; ENST00000558599; ENST00000558825; ENST00000559282; ENST00000559426; ENST00000559724; ENST00000560136; ENST00000560509; ENST00000560559; ENST00000560821; BC093622; BC101567; BC115030; BC115032; BC143280; OTTHUMT00000313495; OTTHUMT00000417940; OTTHUMT00000417941; OTTHUMT00000417942; OTTHUMT00000417944; OTTHUMT00000417945; OTTHUM…	Bloom syndrome, RecQ helicase-like	chr15	+	Multiple_Complex	90717327	90816165
TC0700008190.hg.1	CD36	-2.56	7.53	8.88	0.33	0.23	T	T	0.0012	0.3122	5.57e-05	0.0003	T	NM_000072; NM_001001547; NM_001001548; NM_001127443; NM_001127444; NM_001289908; NM_001289909; NM_001289911; NR_110501; ENST00000309881; ENST00000394788; ENST00000413265; ENST00000419819; ENST00000426978; ENST00000428497; ENST00000432207; ENST00000433696; ENST00000435819; ENST00000436384; ENST00000438020; ENST00000441034; ENST00000441109; ENST00000447544; ENST00000464213; ENST00000478292; ENST000…	CD36 molecule (thrombospondin receptor)	chr7	+	Multiple_Complex	80369575	80679277
TC0900009127.hg.1	COL5A1	2.92	12.07	10.53	1.56	0.43	T	T	0.0037	0.4305	3.22e-12	1.25e-10	T	NM_000093; NM_001278074; ENST00000371817; ENST00000371820; ENST00000460264; ENST00000463925; ENST00000464187; ENST00000465877; ENST00000469093; ENST00000618395; OTTHUMT00000054954; OTTHUMT00000054955; OTTHUMT00000054956; OTTHUMT00000054957; OTTHUMT00000313611; OTTHUMT00000313612; OTTHUMT00000313613	collagen, type V, alpha 1	chr9	+	Multiple_Complex	134641774	134844843
TC0100011770.hg.1	EPHX1	-3.93	11.26	13.24	0.66	0.5	T	T	6.7e-05	0.1247	1.15e-08	1.56e-07	T	NM_000120; NM_001136018; NM_001291163; ENST00000272167; ENST00000366837; ENST00000445856; ENST00000448202; ENST00000467015; ENST00000614058; BC003567; BC008291; BC095430; OTTHUMT00000092064; OTTHUMT00000092065; OTTHUMT00000092066; OTTHUMT00000092183	epoxide hydrolase 1, microsomal (xenobiotic)	chr1	+	Multiple_Complex	225810074	225845563
TC1100013133.hg.1	HBG2; HBG1	-4	6.05	8.05	0.47	1.58	T	T	0.0016	0.3458	2.77e-06	1.93e-05	T	NM_000184; NM_000559; ENST00000330597; ENST00000336906; ENST00000444587; ENST00000620888; ENST00000632727; BC010913; BC010914; BC020719; BC029387; BC130457; BC130459; OTTHUMT00000142969; OTTHUMT00000142982; OTTHUMT00000487786	hemoglobin, gamma G; hemoglobin, gamma A	chr11	-	Multiple_Complex	5248083	5255165
TC1000011579.hg.1	HPS1; MIR4685	-2	6.55	7.55	0.73	0.53	T	T	0.0175	0.5915	1.49e-05	8.53e-05	T	NM_000195; NM_001311345; NM_182639; NR_039833; ENST00000325103; ENST00000338546; ENST00000359632; ENST00000361490; ENST00000414009; ENST00000462743; ENST00000465957; ENST00000467246; ENST00000470095; ENST00000474873; ENST00000478087; ENST00000480020; ENST00000497527; ENST00000498219; ENST00000578185; ENST00000613394; OTTHUMT00000049768; OTTHUMT00000049769; OTTHUMT00000049770; OTTHUMT00000049771; …	Hermansky-Pudlak syndrome 1; microRNA 4685	chr10	-	Multiple_Complex	98416198	98446963
TC2100008027.hg.1	KCNE1	-2.61	5.22	6.6	0.34	0.34	T	T	0.0002	0.161	1.69e-10	3.89e-09	T	NM_000219; NM_001127668; NM_001127669; NM_001127670; NM_001270402; NM_001270403; NM_001270404; NM_001270405; BC046224; OTTHUMT00000194151; OTTHUMT00000194152; OTTHUMT00000194153; OTTHUMT00000194154; OTTHUMT00000194155	potassium channel, voltage gated subfamily E regulatory beta subunit 1	chr21	-	Multiple_Complex	34446688	34512275
TC0X00009387.hg.1	RPGR	2.06	9.94	8.9	0.05	0.4	T	T	0.0063	0.4933	1.53e-07	1.52e-06	T	NM_000328; NM_001034853; ENST00000318842; ENST00000339363; ENST00000378505; ENST00000464437; ENST00000470183; ENST00000474584; ENST00000476559; ENST00000482855; ENST00000494707; ENST00000494841; OTTHUMT00000056234; OTTHUMT00000056235; OTTHUMT00000056236; OTTHUMT00000056237; OTTHUMT00000056239; OTTHUMT00000056240; OTTHUMT00000355886; OTTHUMT00000355887; OTTHUMT00000355888	retinitis pigmentosa GTPase regulator	chrX	-	Multiple_Complex	38269163	38327564
TC1100012962.hg.1	AMPD3	-2.05	7.09	8.12	0.29	0.35	T	T	0.0016	0.3452	4.52e-07	3.93e-06	T	NM_000480; NM_001025389; NM_001025390; NM_001172430; NM_001172431; ENST00000396553; ENST00000396554; ENST00000444303; ENST00000524866; ENST00000528723; ENST00000529507; ENST00000529744; ENST00000529834; ENST00000529835; ENST00000530864; ENST00000531227; ENST00000533116; ENST00000534047; BC126118; OTTHUMT00000385783; OTTHUMT00000385784; OTTHUMT00000385785; OTTHUMT00000385787; OTTHUMT00000385788; O…	adenosine monophosphate deaminase 3	chr11	+	Multiple_Complex	10450321	10507579
TC0700007996.hg.1	ELN	8.76	11.58	8.45	2.02	1.09	T	T	0.0005	0.2261	0.0009	0.003	T	NM_000501; NM_001081752; NM_001081753; NM_001081754; NM_001081755; NM_001278912; NM_001278913; NM_001278914; NM_001278915; NM_001278916; NM_001278917; NM_001278918; NM_001278939; ENST00000252034; ENST00000320399; ENST00000320492; ENST00000357036; ENST00000358929; ENST00000380553; ENST00000380562; ENST00000380575; ENST00000380576; ENST00000380584; ENST00000414324; ENST00000416107; ENST00000417091;…	elastin	chr7	+	Multiple_Complex	74027789	74070180
TC0800010774.hg.1	EYA1	2.69	7.54	6.11	0.57	0.93	T	T	0.0018	0.3532	1.43e-15	1.82e-13	T	NM_000503; NM_001288574; NM_001288575; NM_172058; NM_172059; NM_172060; ENST00000303824; ENST00000340726; ENST00000388740; ENST00000388741; ENST00000388742; ENST00000388743; ENST00000419131; ENST00000422295; ENST00000465115; ENST00000493349; ENST00000496494; BC121798; BC121799; OTTHUMT00000313788; OTTHUMT00000313789; OTTHUMT00000313790; OTTHUMT00000313791; OTTHUMT00000313792; OTTHUMT00000313794; …	EYA transcriptional coactivator and phosphatase 1	chr8	-	Multiple_Complex	71197433	71362232
TC0X00010516.hg.1	DCX	2.89	6.23	4.7	0.53	0.17	T	T	0.0025	0.3925	2.57e-18	1.24e-15	T	NM_000555; NM_001195553; NM_178151; NM_178152; NM_178153; ENST00000338081; ENST00000356220; ENST00000358070; ENST00000371993; ENST00000468911; ENST00000488120; ENST00000496551; BC027925; OTTHUMT00000057923; OTTHUMT00000057924; OTTHUMT00000057925; OTTHUMT00000057926; OTTHUMT00000357057; OTTHUMT00000357058	doublecortin	chrX	-	Multiple_Complex	111293779	111412375
TC0100010078.hg.1	IL6R	-3.08	5.57	7.19	1.15	0.09	T	T	0.0017	0.3502	3.54e-07	3.16e-06	T	NM_000565; NM_001206866; NM_181359; ENST00000344086; ENST00000368485; ENST00000476006; ENST00000502679; ENST00000507256; ENST00000512471; ENST00000515190; ENST00000622330; BC089410; BC132684; BC132686; OTTHUMT00000087911; OTTHUMT00000087912; OTTHUMT00000359899; OTTHUMT00000359900; OTTHUMT00000359901; OTTHUMT00000359902; OTTHUMT00000359903; uc001fez.2	interleukin 6 receptor	chr1	+	Multiple_Complex	154405193	154469450
TC0200013916.hg.1	IL1B	2.68	8.02	6.6	1	0.24	T	T	0.001	0.3017	7.01e-08	7.63e-07	T	NM_000576; ENST00000263341; ENST00000416750; ENST00000418817; ENST00000432018; ENST00000477398; ENST00000487639; ENST00000491056; ENST00000496280; BC008678; OTTHUMT00000254125; OTTHUMT00000330717; OTTHUMT00000330718; OTTHUMT00000330719; OTTHUMT00000330720; OTTHUMT00000330721; OTTHUMT00000330722; OTTHUMT00000330723	interleukin 1 beta	chr2	-	Multiple_Complex	112829751	112836903
TC1100009068.hg.1	NCAM1	3.46	6.59	4.8	1.05	0.05	T	T	0.0012	0.3143	9.28e-18	3.28e-15	T	NM_000615; NM_001076682; NM_001242607; NM_001242608; NM_181351; ENST00000316851; ENST00000401611; ENST00000524916; ENST00000525355; ENST00000525691; ENST00000525973; ENST00000526322; ENST00000528158; ENST00000528590; ENST00000529356; ENST00000530090; ENST00000530543; ENST00000531044; ENST00000531817; ENST00000533073; ENST00000533226; ENST00000534046; ENST00000534516; ENST00000611284; ENST00000613…	neural cell adhesion molecule 1	chr11	+	Multiple_Complex	112961247	113278436
TC0X00010557.hg.1	IL13RA2	-4.04	7.23	9.24	0.99	0.94	T	T	0.0124	0.554	2.64e-08	3.21e-07	T	NM_000640; ENST00000243213; ENST00000371936; ENST00000468224; BC020739; BC033705; OTTHUMT00000057966; OTTHUMT00000057967	interleukin 13 receptor, alpha 2	chrX	-	Multiple_Complex	115003975	115019977
TC0400011408.hg.1	ADH1B	-23.14	7.23	11.76	0.72	2.57	T	T	0.0176	0.5926	0.0011	0.0038	T	NM_000668; NM_001286650; ENST00000305046; ENST00000504498; ENST00000506651; ENST00000515694; ENST00000625860; ENST00000632775; BC033009; OTTHUMT00000364853; OTTHUMT00000364854; OTTHUMT00000364856; OTTHUMT00000364858; OTTHUMT00000487270	alcohol dehydrogenase 1B (class I), beta polypeptide	chr4	-	Multiple_Complex	99304964	99321442
TC0900012245.hg.1	ALDH1A1	-5.86	10.27	12.82	0.96	0.97	T	T	0.0116	0.549	0.0004	0.0014	T	NM_000689; ENST00000297785; ENST00000376939; ENST00000446946; ENST00000482210; ENST00000493113; BC001505; OTTHUMT00000052679; OTTHUMT00000052680; OTTHUMT00000052681; OTTHUMT00000052682; OTTHUMT00000052683	aldehyde dehydrogenase 1 family, member A1	chr9	-	Multiple_Complex	72900662	73038722
TC0200014620.hg.1	CACNB4	2.16	4.64	3.53	0.2	0.45	T	F	0.0059	0.4917	0.127	0.1995	F	NM_000726; NM_001005746; NM_001005747; NM_001145798; ENST00000201943; ENST00000360283; ENST00000397327; ENST00000427385; ENST00000434468; ENST00000439467; ENST00000470066; ENST00000475848; ENST00000534999; ENST00000539935; BC075049; OTTHUMT00000338383; OTTHUMT00000338384; OTTHUMT00000338385; OTTHUMT00000338427; OTTHUMT00000338428; OTTHUMT00000338429; OTTHUMT00000338430; OTTHUMT00000338431; OTTHUM…	calcium channel, voltage-dependent, beta 4 subunit	chr2	-	Multiple_Complex	151832771	152099079
TC1500010151.hg.1	CHRNA3	3.31	6.59	4.87	0.41	0.14	T	T	0.0003	0.2083	1.3e-18	8.34e-16	T	NM_000743; NM_001166694; NR_046313; ENST00000326828; ENST00000348639; ENST00000558903; ENST00000559002; ENST00000559080; ENST00000559658; ENST00000559941; ENST00000561128; BC000513; BC001642; BC002996; BC006114; BC098443	cholinergic receptor, nicotinic alpha 3	chr15	-	Multiple_Complex	78593052	78621295
TC1100012350.hg.1	DRD2	3.89	6.42	4.46	0.13	0.06	T	T	0.0002	0.1583	2.47e-18	1.21e-15	T	NM_000795; NM_016574; ENST00000346454; ENST00000362072; ENST00000535984; ENST00000538967; ENST00000539420; ENST00000540600; ENST00000542616; ENST00000542968; ENST00000543292; ENST00000544518; BC021195; OTTHUMT00000395833; OTTHUMT00000395834; OTTHUMT00000395835; OTTHUMT00000395836; OTTHUMT00000395837; OTTHUMT00000395838; OTTHUMT00000395839; OTTHUMT00000395840; OTTHUMT00000395841; OTTHUMT00000395842	dopamine receptor D2	chr11	-	Multiple_Complex	113409595	113475691
TC0500009304.hg.1	GABRG2	-2.19	3.38	4.52	0.23	0.34	F	F	0.0036	0.4288	0.0982	0.1622	F	NM_000816; NM_198903; NM_198904; ENST00000356592; ENST00000361925; ENST00000414552; ENST00000522053; ENST00000522990; ENST00000523372; BC059389; BC069348; BC074795	gamma-aminobutyric acid (GABA) A receptor, gamma 2	chr5	+	Coding	162067540	162155539
TC0100018262.hg.1	GSTM2	-2.15	10.82	11.92	0.44	0.07	T	T	0.0123	0.5522	2.17e-15	2.55e-13	T	NM_000848; NM_001142368; ENST00000241337; ENST00000369827; ENST00000369829; ENST00000414179; ENST00000442650; ENST00000464206; ENST00000467579; ENST00000472225; ENST00000476040; ENST00000481656; ENST00000496578; ENST00000568786; BC105038; BC105066; BC110380; OTTHUMT00000032167; OTTHUMT00000032168; OTTHUMT00000032169; OTTHUMT00000032171; OTTHUMT00000032174; OTTHUMT00000032175; OTTHUMT00000032176; …	glutathione S-transferase mu 2 (muscle)	chr1	+	Multiple_Complex	109668022	109683997
TC0200008666.hg.1	IL1R1	-2.22	11.51	12.67	0.11	0.64	T	T	0.0304	0.6416	2.13e-16	3.73e-14	T	NM_000877; NM_001288706; ENST00000409288; ENST00000409329; ENST00000409589; ENST00000409929; ENST00000410023; ENST00000413623; ENST00000422532; ENST00000424272; ENST00000428279; ENST00000430171; ENST00000442590; ENST00000450319; ENST00000452403; BC067506; BC067507; BC067508; BC075062; BC075063; OTTHUMT00000253299; OTTHUMT00000331187; OTTHUMT00000331188; OTTHUMT00000331189; OTTHUMT00000331190; OTT…	interleukin 1 receptor, type I	chr2	+	Multiple_Complex	102064544	102179874
TC1700008769.hg.1	KCNJ2	-6.94	6.11	8.9	0.8	0.89	T	T	2.21e-05	0.0857	1.33e-10	3.16e-09	T	NM_000891; ENST00000243457; ENST00000535240; OTTHUMT00000450888; OTTHUMT00000450889	potassium channel, inwardly rectifying subfamily J, member 2	chr17	+	Coding	70168673	70180048
TC0X00009486.hg.1	MAOB	-2.12	7.2	8.28	0.14	0.32	T	T	0.0003	0.1969	8.13e-12	2.78e-10	T	NM_000898; ENST00000378069; ENST00000468431; ENST00000487544; BC022494; OTTHUMT00000056303; OTTHUMT00000056304; OTTHUMT00000056306	monoamine oxidase B	chrX	-	Multiple_Complex	43766610	43882475
TC1600009162.hg.1	HCFC1R1	-2.44	8.45	9.74	0.15	0.4	T	T	0.0012	0.3143	0.0009	0.003	T	NM_001002017; NM_001002018; NM_001288665; NM_001288666; NM_001288667; NM_001288668; NM_001308070; NM_017885; ENST00000248089; ENST00000354679; ENST00000572355; ENST00000573095; ENST00000573842; ENST00000574151; ENST00000574980; ENST00000575214; ENST00000576921; BC064026; BC080178; OTTHUMT00000436969; OTTHUMT00000436970; OTTHUMT00000436971; OTTHUMT00000436972; OTTHUMT00000436973; OTTHUMT0000043697…	host cell factor C1 regulator 1 (XPO1 dependent)	chr16	-	Multiple_Complex	3022620	3024286
TC0600009353.hg.1	TPD52L1	-2.23	8.59	9.75	1.11	0.55	T	T	0.0079	0.51	1.64e-13	9.9e-12	T	NM_001003395; NM_001003396; NM_001003397; NM_001292026; NM_001300994; NM_003287; ENST00000304877; ENST00000368388; ENST00000368402; ENST00000392482; ENST00000392483; ENST00000524679; ENST00000527711; ENST00000528193; ENST00000530868; ENST00000532423; ENST00000532429; ENST00000532978; ENST00000534000; ENST00000534199; ENST00000534368; ENST00000571678; ENST00000576089; BC002375	tumor protein D52-like 1	chr6	+	Multiple_Complex	125119049	125264407
TC0200015128.hg.1	PDE1A	-2.08	9.35	10.41	0.02	0.37	T	T	0.0032	0.4196	0.0004	0.0015	T	NM_001003683; NM_001258312; NM_001258313; NM_001258314; NM_005019; ENST00000351439; ENST00000358139; ENST00000409365; ENST00000410103; ENST00000435564; ENST00000462938; ENST00000482538; ENST00000482782; ENST00000495511; BC022480	phosphodiesterase 1A, calmodulin-dependent	chr2	-	Multiple_Complex	182140035	182523192
TC1500009861.hg.1	ITGA11	2.76	6.83	5.37	1.63	0.31	T	T	0.0095	0.5274	7.74e-05	0.0004	T	NM_001004439; ENST00000315757; ENST00000423218; ENST00000562826; ENST00000565868; ENST00000566429; ENST00000568677; ENST00000569346; OTTHUMT00000419730; OTTHUMT00000419734; OTTHUMT00000419735; OTTHUMT00000419736; OTTHUMT00000419737; OTTHUMT00000419738; OTTHUMT00000484071	integrin alpha 11	chr15	-	Multiple_Complex	68296533	68432162
TC0Y00007219.hg.1	DAZ4; DAZ1	8.34	8.76	5.7	0.61	0.4	T	T	0.0002	0.1583	3.73e-15	3.98e-13	T	NM_001005375; NM_004081; ENST00000382510; ENST00000405239; ENST00000426000; ENST00000466332; ENST00000540248; ENST00000620725; BC047480; BC047617; BC114927; OTTHUMT00000102473; OTTHUMT00000102474	deleted in azoospermia 4; deleted in azoospermia 1	chrY	-	Multiple_Complex	23129355	23199107
TC0100011316.hg.1	NFASC	-2.22	10	11.16	0.62	0.38	T	T	0.0027	0.4012	7.66e-06	4.72e-05	T	NM_001005388; NM_001005389; NM_001160331; NM_001160332; NM_001160333; NM_015090; ENST00000339876; ENST00000360049; ENST00000367173; ENST00000401399; ENST00000403080; ENST00000404076; ENST00000404907; ENST00000404977; ENST00000413225; ENST00000425360; ENST00000430393; ENST00000447819; ENST00000468328; ENST00000471392; ENST00000492085; ENST00000493914; ENST00000495396; ENST00000503221; ENST00000504…	neurofascin	chr1	+	Multiple_Complex	204828651	205022822
TC1000010686.hg.1	ZWINT	2.12	11.77	10.68	0.77	0.96	T	T	0.0334	0.6503	3.72e-05	0.0002	T	NM_001005413; NM_007057; NM_032997; ENST00000318387; ENST00000361148; ENST00000373944; ENST00000395405; ENST00000460654; ENST00000467523; ENST00000478181; ENST00000489649; ENST00000494312; BC020979; BC110399; uc001jka.1	ZW10 interacting kinetochore protein	chr10	-	Multiple_Complex	56357228	56361275
TC1900006895.hg.1	2020-03-02	-2.1	6.26	7.34	0.02	0.47	T	T	0.0012	0.3122	6.7e-09	9.66e-08	T	NM_001005415; NM_001005416; NM_016496; ENST00000215555; ENST00000381035; ENST00000594796; ENST00000595142; ENST00000595213; ENST00000601283; ENST00000601724; ENST00000602117; BC032624; BC111388; OTTHUMT00000460358; OTTHUMT00000460359; OTTHUMT00000460360; OTTHUMT00000460361; OTTHUMT00000461129; OTTHUMT00000461130; OTTHUMT00000461131	membrane associated ring finger 2	chr19	+	Multiple_Complex	8413270	8439017
TC0Y00006780.hg.1	DAZ2; DAZ3	6.13	6.71	4.1	0.39	0.44	T	F	1.91e-05	0.0787	5.47e-18	2.13e-15	F	NM_001005785; NM_020363; NM_020364; BC113005; BC113006; OTTHUMT00000102481; OTTHUMT00000102482; OTTHUMT00000102483; uc004fvs.3	deleted in azoospermia 2; deleted in azoospermia 3	chrY	+	Coding	23219434	23291356
TC0Y00006812.hg.1	DAZ2; DAZ4	6.1	8.09	5.48	0.43	0.22	T	T	6.33e-05	0.1247	4.33e-17	1.05e-14	T	NM_001005786; NM_020420; ENST00000382296; ENST00000382314; ENST00000382432; ENST00000415508; ENST00000440066; ENST00000449750; OTTHUMT00000104778; OTTHUMT00000104780	deleted in azoospermia 2; deleted in azoospermia 4	chrY	+	Multiple_Complex	24833820	24907040
TC0200014414.hg.1	CXCR4	3.46	7.3	5.51	0	0.18	T	T	2.28e-06	0.0386	2.03e-20	6.87e-17	T	NM_001008540; NM_003467; ENST00000241393; ENST00000409817; ENST00000466288; BC020968; uc002tuy.3	chemokine (C-X-C motif) receptor 4	chr2	-	Multiple_Complex	136114349	136118165
TC0600006869.hg.1	DSP	5.06	8.03	5.69	1.58	0.56	T	T	0.0005	0.2261	2.77e-15	3.12e-13	T	NM_001008844; NM_004415; ENST00000379802; ENST00000418664; ENST00000506617; BC140802; OTTHUMT00000039786; OTTHUMT00000367313; OTTHUMT00000367318	desmoplakin	chr6	+	Multiple_Complex	7541575	7586717
TC0900009685.hg.1	HACD4	-2.15	12.21	13.31	0.68	0.24	T	T	0.0074	0.502	2.89e-16	4.78e-14	T	NM_001010915; ENST00000488436; ENST00000495827; BC114215	3-hydroxyacyl-CoA dehydratase 4	chr9	-	Multiple_Complex	20995306	21031636
TC1600006658.hg.1	IL32	6.67	10.64	7.9	0.95	0.46	T	T	1.58e-05	0.0761	2.37e-07	2.24e-06	T	NM_001012631; NM_001012632; NM_001012633; NM_001012634; NM_001012635; NM_001012636; NM_001012718; NM_001308078; NM_004221; ENST00000008180; ENST00000325568; ENST00000382213; ENST00000396887; ENST00000396890; ENST00000440815; ENST00000444393; ENST00000525003; ENST00000525228; ENST00000525377; ENST00000525643; ENST00000526464; ENST00000528163; ENST00000528652; ENST00000529550; ENST00000529699; ENST…	interleukin 32	chr16	+	Multiple_Complex	3065297	3082192
TC0300008530.hg.1	ARGFX	2.74	5.32	3.86	0.17	0.18	T	F	2.28e-05	0.086	0.0044	0.0122	F	NM_001012659; ENST00000334384; OTTHUMT00000355096	arginine-fifty homeobox	chr3	+	Coding	121567931	121590622
TC1100007884.hg.1	SLC3A2	2.19	14.65	13.52	0.6	0.17	T	T	0.0018	0.357	6.82e-09	9.81e-08	T	NM_001012662; NM_001012664; NM_001013251; NM_002394; NR_037193; ENST00000338663; ENST00000377889; ENST00000377890; ENST00000377891; ENST00000457660; ENST00000535296; ENST00000535768; ENST00000536981; ENST00000537508; ENST00000537839; ENST00000538084; ENST00000538682; ENST00000539458; ENST00000539507; ENST00000539891; ENST00000541372; ENST00000541425; ENST00000541649; ENST00000542793; ENST00000542…	solute carrier family 3 (amino acid transporter heavy chain), member 2	chr11	+	Multiple_Complex	62856012	62888883
TC1300006599.hg.1	C1QTNF9B-AS1	-3.01	9	10.59	1.01	0.56	T	T	0.0001	0.1392	1.77e-12	7.54e-11	T	NM_001014442; NM_001135816	C1QTNF9B antisense RNA 1	chr13	+	Multiple_Complex	23888889	23897263
TC1500007067.hg.1	CKMT1A	5.3	7.38	4.97	0.75	0.35	T	T	7.75e-05	0.1299	1.61e-16	2.97e-14	T	NM_001015001; OTTHUMT00000133135; OTTHUMT00000133136; OTTHUMT00000133137; OTTHUMT00000133138; OTTHUMT00000133139; OTTHUMT00000133217; OTTHUMT00000133218; uc001zsn.3	creatine kinase, mitochondrial 1A	chr15	+	Multiple_Complex	43692886	43699222
TC0800007119.hg.1	ESCO2	2.35	9.48	8.25	0.22	1.15	T	T	0.0404	0.6695	2.94e-09	4.72e-08	T	NM_001017420; ENST00000305188; ENST00000397418; ENST00000518262; ENST00000519637; ENST00000522378; ENST00000523566; ENST00000523910; ENST00000524293; OTTHUMT00000376275; OTTHUMT00000376276; OTTHUMT00000376277; OTTHUMT00000376278; OTTHUMT00000376279; OTTHUMT00000376280; OTTHUMT00000376281	establishment of sister chromatid cohesion N-acetyltransferase 2	chr8	+	Multiple_Complex	27771949	27812640
TC0300006575.hg.1	FANCD2	2.4	10.27	9.01	0.67	0.76	T	T	0.0198	0.6016	9.28e-07	7.4e-06	T	NM_001018115; NM_033084; ENST00000287647; ENST00000383807; ENST00000419585; ENST00000421731; ENST00000431693; ENST00000435522; ENST00000438741; ENST00000464934; ENST00000470028; ENST00000470757; ENST00000480909; ENST00000483276; ENST00000625535; OTTHUMT00000250562; OTTHUMT00000339873; OTTHUMT00000339874; OTTHUMT00000339875; OTTHUMT00000339876; OTTHUMT00000339877; OTTHUMT00000339878; OTTHUMT000003…	Fanconi anemia complementation group D2	chr3	+	Multiple_Complex	10026414	10101930
TC1100007394.hg.1	CD82	2.7	13.12	11.68	0.95	0.76	T	T	0.0092	0.5255	1.7e-12	7.3e-11	T	NM_001024844; NM_002231; ENST00000227155; ENST00000342935; ENST00000524704; ENST00000524750; ENST00000525210; ENST00000525813; ENST00000525898; ENST00000526958; ENST00000527737; ENST00000529277; ENST00000529853; ENST00000530601; ENST00000530931; ENST00000532544; BC000726; BC001821; OTTHUMT00000389885; OTTHUMT00000389886; OTTHUMT00000389887; OTTHUMT00000389888; OTTHUMT00000389889; OTTHUMT000003898…	CD82 molecule	chr11	+	Multiple_Complex	44564427	44620363
TC0800012433.hg.1	TPD52	4.87	7.35	5.06	0.59	0.27	T	T	0.0001	0.1392	5.75e-18	2.22e-15	T	NM_001025252; NM_001025253; NM_001287140; NM_001287142; NM_001287143; NM_001287144; NM_005079; NR_105033; NR_105034; NR_105035; NR_105036; NR_105037; ENST00000379096; ENST00000379097; ENST00000448733; ENST00000517427; ENST00000517445; ENST00000517462; ENST00000518500; ENST00000518517; ENST00000518937; ENST00000519303; ENST00000520527; ENST00000520741; ENST00000520795; ENST00000520877; ENST0000052…	tumor protein D52	chr8	-	Multiple_Complex	80034745	80171659
TC0400008030.hg.1	ARHGAP24	2.4	11.13	9.87	0.7	0.2	T	T	0.0021	0.3736	3.17e-14	2.44e-12	T	NM_001025616; NM_001042669; NM_001287805; NM_031305; ENST00000264343; ENST00000395183; ENST00000395184; ENST00000502537; ENST00000503917; ENST00000503995; ENST00000505856; ENST00000506421; ENST00000509300; ENST00000509709; ENST00000512201; ENST00000514229; BC098580; OTTHUMT00000252815; OTTHUMT00000252816; OTTHUMT00000361753; OTTHUMT00000361818; OTTHUMT00000361819; OTTHUMT00000361820; OTTHUMT00000…	Rho GTPase activating protein 24	chr4	+	Multiple_Complex	85475114	86002670
TC1000009869.hg.1	CDNF	-2.53	5.95	7.29	0.77	0.47	T	T	0.0013	0.3222	2.22e-05	0.0001	T	NM_001029954; ENST00000378441; ENST00000378442; ENST00000465530; ENST00000466269; ENST00000467405; BC133042; BC133044; OTTHUMT00000046919; OTTHUMT00000046920; OTTHUMT00000046921; OTTHUMT00000046922; OTTHUMT00000046923	cerebral dopamine neurotrophic factor	chr10	-	Multiple_Complex	14819250	14838575
TC0400012245.hg.1	FAM198B	-2.15	11.73	12.83	0.24	0.47	T	T	0.0134	0.5575	1.61e-16	2.97e-14	T	NM_001031700; NM_001128424; NM_016613; ENST00000296530; ENST00000393807; ENST00000585682; ENST00000587787; ENST00000589306; ENST00000590648; ENST00000592057; ENST00000592586; ENST00000593260; BC043193; OTTHUMT00000365227; OTTHUMT00000365228; OTTHUMT00000365229; OTTHUMT00000365230; OTTHUMT00000365232; OTTHUMT00000365233; OTTHUMT00000365234; OTTHUMT00000460767; OTTHUMT00000460768	family with sequence similarity 198, member B	chr4	-	Multiple_Complex	158124474	158173318
TC0300013461.hg.1	MASP1	-3.1	12.88	14.51	0.59	0.62	T	T	0.0108	0.5424	1.69e-14	1.42e-12	T	NM_001031849; NM_001879; NM_139125; NR_033519; ENST00000169293; ENST00000296280; ENST00000337774; ENST00000392470; ENST00000392472; ENST00000392475; ENST00000425937; ENST00000439271; ENST00000460839; ENST00000465015; ENST00000468121; ENST00000480349; ENST00000483719; ENST00000490558; ENST00000495249; BC106945; BC106946; OTTHUMT00000344262; OTTHUMT00000344263; OTTHUMT00000344264; OTTHUMT0000034426…	mannan-binding lectin serine peptidase 1 (C4/C2 activating component of Ra-reactive factor)	chr3	-	Multiple_Complex	187216085	187292022
TC1000010843.hg.1	PBLD	-2.03	7.95	8.98	0.04	0.35	T	T	0.0005	0.2254	3.44e-09	5.41e-08	T	NM_001033083; NM_022129; ENST00000277795; ENST00000309049; ENST00000336578; ENST00000358769; ENST00000468798; ENST00000478192; ENST00000495025; BC009738; OTTHUMT00000048314; OTTHUMT00000048316; OTTHUMT00000048317; OTTHUMT00000048319; OTTHUMT00000048320; OTTHUMT00000156946; uc001jnr.1; uc001jns.1	phenazine biosynthesis-like protein domain containing	chr10	-	Multiple_Complex	68282660	68333049
TC0400008604.hg.1	EXOSC9	2.03	14.61	13.58	0.45	0.65	T	T	0.0083	0.516	0.0016	0.0052	T	NM_001034194; NM_005033; ENST00000243498; ENST00000379663; ENST00000503139; ENST00000503236; ENST00000506201; ENST00000508212; ENST00000509800; ENST00000509980; ENST00000511132; ENST00000511454; ENST00000512454; ENST00000513654; BC142978; OTTHUMT00000250708; OTTHUMT00000360745; OTTHUMT00000360746; OTTHUMT00000360747; OTTHUMT00000360748; OTTHUMT00000360749; OTTHUMT00000360750; OTTHUMT00000360751; …	exosome component 9	chr4	+	Multiple_Complex	121801317	121817021
TC0800008263.hg.1	ESRP1	5.9	6.75	4.18	0.27	0.31	T	F	0.0015	0.3413	6.85e-15	6.6e-13	F	NM_001034915; NM_001122825; NM_001122826; NM_001122827; NM_017697; ENST00000358397; ENST00000423620; ENST00000433389; ENST00000454170; ENST00000517556; ENST00000517610; ENST00000519505; ENST00000520385; ENST00000522756; ENST00000522920; ENST00000523347; BC067098; BC099916; OTTHUMT00000379325; OTTHUMT00000379326; OTTHUMT00000379327; OTTHUMT00000379328; OTTHUMT00000379329; OTTHUMT00000379330; OTTHU…	epithelial splicing regulatory protein 1	chr8	+	Multiple_Complex	94641074	94707466
TC0700012230.hg.1	NRCAM	2.69	7.58	6.16	0.32	0.56	T	T	0.0006	0.2574	6.12e-19	5.04e-16	T	NM_001037132; NM_001193582; NM_001193583; NM_001193584; NM_005010; ENST00000351718; ENST00000379022; ENST00000379024; ENST00000379028; ENST00000413765; ENST00000415105; ENST00000417701; ENST00000418239; ENST00000419936; ENST00000425651; ENST00000442580; ENST00000445634; ENST00000456431; ENST00000465585; ENST00000489800; ENST00000522550; ENST00000613830; BC098401; BC114570; BC115736; OTTHUMT000003…	neuronal cell adhesion molecule	chr7	-	Multiple_Complex	108147623	108456717
TC0700011799.hg.1	HEPACAM2	2.86	6.6	5.09	0.95	0.46	T	F	0.0105	0.5397	1.62e-15	2e-13	F	NM_001039372; NM_001288804; NM_001288810; NM_198151; ENST00000341723; ENST00000394468; ENST00000440868; ENST00000453812; ENST00000492616; BC136300; BC136301; BC139906; OTTHUMT00000254651; OTTHUMT00000317480; OTTHUMT00000341738; OTTHUMT00000341739; OTTHUMT00000341740	HEPACAM family member 2	chr7	-	Multiple_Complex	93188586	93226524
TC0700010760.hg.1	ELMO1	2.45	6.54	5.25	0.15	0.43	T	T	0.0007	0.2703	3.35e-18	1.5e-15	T	NM_001039459; NM_001206480; NM_001206482; NM_014800; NM_130442; NR_038120; ENST00000310758; ENST00000396040; ENST00000396045; ENST00000420636; ENST00000424212; ENST00000433246; ENST00000442504; ENST00000445322; ENST00000448602; ENST00000453399; ENST00000455119; ENST00000455879; ENST00000463390; ENST00000464262; ENST00000472359; ENST00000479447; ENST00000487336; ENST00000487843; ENST00000497024; B…	engulfment and cell motility 1	chr7	-	Multiple_Complex	36852906	37449326
TC1100008330.hg.1	IL18BP	-2.17	7.24	8.36	0.28	0.37	T	T	0.0021	0.3708	1.58e-06	1.18e-05	T	NM_001039659; NM_001039660; NM_001145055; NM_001145057; NM_005699; NM_173042; NM_173044; ENST00000260049; ENST00000337131; ENST00000343898; ENST00000393703; ENST00000393705; ENST00000393707; ENST00000404792; ENST00000414358; ENST00000497194; ENST00000525932; ENST00000531053; ENST00000531777; ENST00000534583; ENST00000620017; BC044215; OTTHUMT00000258012; OTTHUMT00000277121; OTTHUMT00000277122; OT…	interleukin 18 binding protein	chr11	+	Multiple_Complex	71998541	72005715
TC1100007889.hg.1	SLC22A10	2.11	5.44	4.36	0.28	0.38	T	F	0.0317	0.6467	0.0421	0.0811	F	NM_001039752; ENST00000332793; ENST00000525620; ENST00000526800; ENST00000532724; ENST00000533176; ENST00000533483; OTTHUMT00000382620; OTTHUMT00000382621; OTTHUMT00000382622; OTTHUMT00000382624; OTTHUMT00000382625; OTTHUMT00000384714	solute carrier family 22, member 10	chr11	+	Multiple_Complex	63137867	63369718
TC1600009533.hg.1	MYH11	-2.91	8.71	10.25	0.23	0.56	T	T	0.0001	0.1392	1.38e-11	4.39e-10	T	NM_001040113; NM_002474; NM_022844; ENST00000300036; ENST00000396324; ENST00000452625; ENST00000570785; ENST00000571275; ENST00000571505; ENST00000571910; ENST00000573908; ENST00000574119; ENST00000576164; ENST00000576790; ENST00000616439; BC101677; BC104906; BC143364; OTTHUMT00000252192; OTTHUMT00000436646; OTTHUMT00000436647; OTTHUMT00000436649; OTTHUMT00000436651; OTTHUMT00000436652; OTTHUMT00…	myosin, heavy chain 11, smooth muscle	chr16	-	Multiple_Complex	15703135	15857033
TC0600009343.hg.1	NKAIN2	2.24	6.99	5.83	0.38	0.06	T	T	0.0128	0.556	2.51e-17	6.9e-15	T	NM_001040214; NM_001300737; NM_001300738; NM_001300740; NM_153355; ENST00000368416; ENST00000368417; ENST00000476571; ENST00000545433; ENST00000546092; BC035062; OTTHUMT00000042056; OTTHUMT00000042057; OTTHUMT00000042058	Na+/K+ transporting ATPase interacting 2	chr6	+	Multiple_Complex	123803846	124825657
TC0800007985.hg.1	GDAP1	2.15	7.95	6.84	0.01	0.43	T	T	0.0124	0.554	5.63e-16	8.34e-14	T	NM_001040875; NM_018972; NR_046346; ENST00000220822; ENST00000434412; ENST00000520797; ENST00000521096; ENST00000522568; ENST00000523640; ENST00000524195; ENST00000524366; BC024939; OTTHUMT00000379059; OTTHUMT00000379060; OTTHUMT00000379061; OTTHUMT00000379062; OTTHUMT00000379063; OTTHUMT00000379064; OTTHUMT00000379065; OTTHUMT00000379066	ganglioside induced differentiation associated protein 1	chr8	+	Multiple_Complex	74321130	74488872
TC2000007504.hg.1	SNX21	-2.56	6.62	7.97	0.18	0.5	T	T	0.0022	0.3826	5.62e-06	3.6e-05	T	NM_001042632; NM_001042633; NM_033421; NM_152897; ENST00000342644; ENST00000344780; ENST00000372541; ENST00000372542; ENST00000372547; ENST00000462307; ENST00000465997; ENST00000466252; ENST00000472219; ENST00000478230; ENST00000486336; ENST00000491381; ENST00000614929; BC019823; OTTHUMT00000079525; OTTHUMT00000079526; OTTHUMT00000079527; OTTHUMT00000079528; OTTHUMT00000079529; OTTHUMT00000079530…	sorting nexin family member 21	chr20	+	Multiple_Complex	45833810	45843275
TC0700009352.hg.1	TBXAS1	-4.01	6.98	8.99	0.48	0.58	T	T	1.01e-05	0.0704	6.32e-12	2.23e-10	T	NM_001061; NM_001130966; NM_001166253; NM_001166254; NM_030984; ENST00000263552; ENST00000336425; ENST00000411653; ENST00000414041; ENST00000414508; ENST00000416849; ENST00000422328; ENST00000425687; ENST00000438104; ENST00000448866; ENST00000455353; ENST00000458722; ENST00000462053; ENST00000462275; ENST00000469630; ENST00000473948; ENST00000474763; ENST00000476637; ENST00000481440; ENST00000492…	thromboxane A synthase 1 (platelet)	chr7	+	Multiple_Complex	139777051	140020325
TC1000008727.hg.1	NFKB2	2.03	10.2	9.18	0.47	0.16	T	T	0.0014	0.3365	7.24e-12	2.51e-10	T	NM_001077494; NM_001261403; NM_001288724; NM_002502; ENST00000189444; ENST00000336486; ENST00000369966; ENST00000428099; ENST00000467116; ENST00000471698; ENST00000473400; ENST00000593908; ENST00000601386; ENST00000610498; BC002844; OTTHUMT00000050078; OTTHUMT00000050079; OTTHUMT00000050080; OTTHUMT00000050081; OTTHUMT00000050082; OTTHUMT00000465401; OTTHUMT00000465402; OTTHUMT00000465403	nuclear factor of kappa light polypeptide gene enhancer in B-cells 2 (p49/p100)	chr10	+	Multiple_Complex	102394110	102402529
TC0700012915.hg.1	NOBOX	2.01	4.65	3.64	0.78	0.02	T	F	0.0093	0.5274	0.2825	0.3755	F	NM_001080413; ENST00000467773; ENST00000483238; OTTHUMT00000350094; OTTHUMT00000350095; uc022aoj.1	NOBOX oogenesis homeobox	chr7	-	Coding	144397240	144410227
TC1400009980.hg.1	CCDC88C	2.96	7.08	5.51	0.4	0.79	T	F	0.0047	0.4583	8.49e-16	1.18e-13	F	NM_001080414; ENST00000331194; ENST00000334448; ENST00000389856; ENST00000389857; ENST00000553403; ENST00000553437; ENST00000554051; ENST00000554165; ENST00000554872; ENST00000555995; ENST00000556726; ENST00000556767; ENST00000557455; ENST00000557507; OTTHUMT00000411649; OTTHUMT00000411650; OTTHUMT00000411651; OTTHUMT00000411652; OTTHUMT00000411653; OTTHUMT00000411654; OTTHUMT00000411655; OTTHUMT…	coiled-coil domain containing 88C	chr14	-	Multiple_Complex	91271323	91417844
TC1800009290.hg.1	MYO5B	2.31	7.31	6.11	0.32	0.13	T	T	0.0009	0.2919	4.82e-19	4.37e-16	T	NM_001080467; ENST00000285039; ENST00000324581; ENST00000585859; ENST00000586036; ENST00000587895; ENST00000589568; ENST00000592688; ENST00000616031; OTTHUMT00000448515; OTTHUMT00000448517; OTTHUMT00000448519; OTTHUMT00000448520; OTTHUMT00000448521; OTTHUMT00000448522; OTTHUMT00000448564	myosin VB	chr18	-	Multiple_Complex	49822786	50195093
TC0600010991.hg.1	MBOAT1	2.04	8.9	7.87	0.92	0.41	T	T	0.0253	0.625	2.12e-08	2.65e-07	T	NM_001080480; NR_073465; ENST00000324607; BC150650; BC150652; OTTHUMT00000039980	membrane bound O-acyltransferase domain containing 1	chr6	-	Multiple_Complex	20099686	20212464
TC1200009985.hg.1	GSG1	-2.4	7.5	8.76	0.69	0.44	T	T	0.0026	0.3968	2.13e-09	3.56e-08	T	NM_001080554; NM_001080555; NM_001206842; NM_001206843; NM_001206845; NM_031289; NM_153823; ENST00000337630; ENST00000351606; ENST00000396302; ENST00000432710; ENST00000457134; ENST00000537302; ENST00000542415; ENST00000545401; ENST00000545699; BC001796; BC033854; BC112896; OTTHUMT00000316545; OTTHUMT00000316546; OTTHUMT00000401012; OTTHUMT00000401013; OTTHUMT00000401014; OTTHUMT00000401016; OTTH…	germ cell associated 1	chr12	-	Coding	13083537	13103696
TC0400011712.hg.1	PDE5A	-2.81	15.52	17.01	0.31	0.51	T	T	0.0007	0.2691	7.54e-16	1.06e-13	T	NM_001083; NM_033430; NM_033437; ENST00000264805; ENST00000354960; ENST00000394439; ENST00000420633; ENST00000502912; ENST00000503412; ENST00000508914; ENST00000509612; ENST00000512450; ENST00000512494; ENST00000512739; ENST00000513594; BC126233; OTTHUMT00000256529; OTTHUMT00000256530; OTTHUMT00000317476; OTTHUMT00000361195; OTTHUMT00000361196; OTTHUMT00000361197; OTTHUMT00000361198; OTTHUMT00000…	phosphodiesterase 5A, cGMP-specific	chr4	-	Multiple_Complex	119494395	119628991
TC1800008750.hg.1	TCF4	2.04	13.89	12.86	0.4	0.28	T	T	0.0007	0.2703	5.68e-13	2.83e-11	T	NM_001083962; NM_001243226; NM_001243227; NM_001243228; NM_001243230; NM_001243231; NM_001243232; NM_001243233; NM_001243234; NM_001243235; NM_001243236; NM_001306207; NM_001306208; NM_003199; ENST00000354452; ENST00000356073; ENST00000398339; ENST00000457482; ENST00000537578; ENST00000537856; ENST00000540999; ENST00000543082; ENST00000544241; ENST00000561831; ENST00000561992; ENST00000562030; EN…	transcription factor 4	chr18	-	Multiple_Complex	55222331	55664787
TC0500010615.hg.1	SEPP1	-3.66	10.23	12.1	1.71	1.58	T	T	0.0261	0.6272	4.04e-10	8.29e-09	T	NM_001085486; NM_001093726; NM_005410; ENST00000505309; ENST00000506078; ENST00000506577; ENST00000507920; ENST00000508937; ENST00000509276; ENST00000510650; ENST00000510965; ENST00000511224; ENST00000512980; ENST00000513303; ENST00000514218; ENST00000514403; ENST00000514985; ENST00000515626; BC015875; BC040075; BC046152; BC058919; OTTHUMT00000367483; OTTHUMT00000367484; OTTHUMT00000367485; OTTHU…	selenoprotein P, plasma, 1	chr5	-	Multiple_Complex	42799880	42887392
TC1100010091.hg.1	MRVI1	-2.55	8.38	9.73	0.18	0.27	T	T	0.0001	0.1392	4.16e-13	2.17e-11	T	NM_001098579; NM_001100163; NM_001100167; NM_001206880; NM_001206881; NM_130385; ENST00000423302; ENST00000424001; ENST00000526414; ENST00000527509; ENST00000529068; ENST00000529448; ENST00000529471; ENST00000529547; ENST00000531107; ENST00000531308; ENST00000531786; ENST00000532037; ENST00000533631; ENST00000534266; ENST00000541483; ENST00000547195; ENST00000558540; BC117127; OTTHUMT00000386136;…	murine retrovirus integration site 1 homolog	chr11	-	Multiple_Complex	10573091	10693988
TC0100017834.hg.1	GNG4	2.74	7.52	6.07	0.32	1	T	T	0.0028	0.4045	3.41e-16	5.43e-14	T	NM_001098721; NM_001098722; NM_004485; ENST00000366597; ENST00000366598; ENST00000391854; ENST00000450593; ENST00000484517; BC022485; OTTHUMT00000097906; OTTHUMT00000097907; OTTHUMT00000097908	guanine nucleotide binding protein (G protein), gamma 4	chr1	-	Multiple_Complex	235547685	235650754
TC0300008839.hg.1	ACPP	-2.18	6.02	7.15	1.02	1.23	T	T	0.0102	0.5359	5.81e-08	6.46e-07	T	NM_001099; NM_001134194; NM_001292037; ENST00000336375; ENST00000351273; ENST00000475741; ENST00000483689; ENST00000489084; ENST00000493235; ENST00000495911; ENST00000507647; ENST00000512463; BC007460; BC008493; BC016344; OTTHUMT00000356699; OTTHUMT00000356700; OTTHUMT00000356701; OTTHUMT00000356752; OTTHUMT00000356753; OTTHUMT00000356784; OTTHUMT00000356785; OTTHUMT00000358311; OTTHUMT00000358312	acid phosphatase, prostate	chr3	+	Multiple_Complex	132317367	132368302
TC2200008932.hg.1	KIAA1644	-2.03	6.91	7.93	0.2	0.45	T	T	0.015	0.5738	1.12e-09	2.03e-08	T	NM_001099294; ENST00000381176; BC104183; BC104184; OTTHUMT00000075879	KIAA1644	chr22	-	Coding	44243667	44312851
TC1700011189.hg.1	TMEM100	-2.02	6.63	7.64	0.11	0.31	T	T	0.0061	0.4933	0.003	0.0088	T	NM_001099640; NM_018286; ENST00000424486; ENST00000570586; ENST00000571679; ENST00000575685; ENST00000575734; ENST00000575806; BC010128; OTTHUMT00000439265; OTTHUMT00000439266; OTTHUMT00000439267; OTTHUMT00000439268; OTTHUMT00000439269; OTTHUMT00000439270	transmembrane protein 100	chr17	-	Multiple_Complex	55719627	55732121
TC0700008809.hg.1	LRRN3	2.71	10.42	8.98	0.01	0.56	T	T	0.0003	0.2105	1.34e-11	4.28e-10	T	NM_001099658; NM_001099660; NM_018334; ENST00000308478; ENST00000421101; ENST00000422987; ENST00000451085; ENST00000464835; BC035133; OTTHUMT00000338170; OTTHUMT00000338171; OTTHUMT00000338172; OTTHUMT00000338173	leucine rich repeat neuronal 3	chr7	+	Multiple_Complex	111091006	111125454
TC1800006882.hg.1	CABLES1	-2.19	10.42	11.54	1.62	0.79	T	T	0.0218	0.6116	5.41e-09	8.02e-08	T	NM_001100619; NM_001256438; NM_138375; NR_023359; ENST00000256925; ENST00000400473; ENST00000420687; ENST00000578052; ENST00000579963; ENST00000580153; ENST00000580644; ENST00000582882; ENST00000583220; ENST00000585061; BC037218; OTTHUMT00000445195; OTTHUMT00000445196; OTTHUMT00000445197; OTTHUMT00000445198; OTTHUMT00000445199; OTTHUMT00000445200; OTTHUMT00000445201; OTTHUMT00000445202; OTTHUMT00…	Cdk5 and Abl enzyme substrate 1	chr18	+	Multiple_Complex	23134564	23260470
TC0100015509.hg.1	FAM72B	2.4	10.82	9.55	0.58	0.55	T	T	0.0285	0.6343	2.23e-11	6.69e-10	T	NM_001100910; ENST00000355228; ENST00000369390; ENST00000452190; ENST00000468129; ENST00000471903; ENST00000616749; ENST00000619376; BC046199; BC137546; OTTHUMT00000469465; OTTHUMT00000469466; OTTHUMT00000469467; OTTHUMT00000469468; OTTHUMT00000469469; OTTHUMT00000469470; OTTHUMT00000469471	family with sequence similarity 72, member B	chr1	-	Multiple_Complex	121167646	121185539
TC0300008820.hg.1	COL6A6	-2.03	4.65	5.67	0.09	0.19	T	T	0.0007	0.2691	0.0032	0.0093	T	NM_001102608; ENST00000358511; ENST00000506143; ENST00000511332; OTTHUMT00000356705; OTTHUMT00000357022; OTTHUMT00000357023	collagen, type VI, alpha 6	chr3	+	Multiple_Complex	130560334	130678155
TC0500009097.hg.1	SYNPO	-3.72	12.14	14.03	0.04	0.18	T	T	6.13e-07	0.0166	4.52e-20	1.12e-16	T	NM_001109974; NM_001166208; NM_001166209; NM_007286; ENST00000307662; ENST00000394243; ENST00000518872; ENST00000519664; ENST00000522122; BC142683; BC146665; OTTHUMT00000252370; OTTHUMT00000252371; OTTHUMT00000380638; OTTHUMT00000380639; OTTHUMT00000380640	synaptopodin	chr5	+	Multiple_Complex	150601080	150659230
TC1900010824.hg.1	PSG11	-2.31	8.44	9.65	0.08	0.7	T	T	0.0335	0.6504	1.91e-12	8.06e-11	T	NM_001113410; NM_002785; NM_203287; ENST00000306322; ENST00000320078; ENST00000403486; ENST00000488205; ENST00000593983; ENST00000593994; ENST00000594655; ENST00000595138; ENST00000595312; ENST00000597093; ENST00000598133; ENST00000599245; ENST00000599976; BC020711; OTTHUMT00000323079; OTTHUMT00000323081; OTTHUMT00000323082; OTTHUMT00000464113; OTTHUMT00000464114; OTTHUMT00000464115; OTTHUMT00000…	pregnancy specific beta-1-glycoprotein 11	chr19	-	Multiple_Complex	43007656	43026512
TC0500011497.hg.1	GLRX	-2.23	13.98	15.13	0.84	0.33	T	T	0.0064	0.4933	2.76e-09	4.46e-08	T	NM_001118890; NM_001243658; NM_001243659; NM_002064; ENST00000237858; ENST00000379979; ENST00000505427; ENST00000507412; ENST00000507605; ENST00000508780; ENST00000512469; BC005304; BC010965; BC106075; OTTHUMT00000241653; OTTHUMT00000370267; OTTHUMT00000370268; OTTHUMT00000370269; OTTHUMT00000370270; OTTHUMT00000370271; OTTHUMT00000370272	glutaredoxin	chr5	-	Multiple_Complex	95751319	95823005
TC1100006831.hg.1	ADM	-2.2	13.81	14.95	0.81	0.42	T	T	0.0108	0.5427	5.72e-15	5.69e-13	T	NM_001124; ENST00000278175; ENST00000524948; ENST00000525063; ENST00000526492; ENST00000528544; ENST00000528655; ENST00000530439; ENST00000534464; BC015961; OTTHUMT00000387004; OTTHUMT00000387005; OTTHUMT00000387006; OTTHUMT00000387007; OTTHUMT00000387008; OTTHUMT00000387009; OTTHUMT00000387010; OTTHUMT00000387011	adrenomedullin	chr11	+	Coding	10304680	10307402
TC0500007972.hg.1	VCAN	2.01	16.18	15.18	0.49	0.11	T	T	0.0004	0.2105	4.63e-19	4.24e-16	T	NM_001126336; NM_001164097; NM_001164098; NM_004385; ENST00000265077; ENST00000342785; ENST00000343200; ENST00000502527; ENST00000503923; ENST00000505615; ENST00000507162; ENST00000512590; ENST00000513016; ENST00000513960; ENST00000513984; ENST00000515397; OTTHUMT00000254092; OTTHUMT00000369619; OTTHUMT00000369620; OTTHUMT00000369622; OTTHUMT00000369623; OTTHUMT00000369642; OTTHUMT00000369643; OT…	versican	chr5	+	Multiple_Complex	83471465	83582303
TC1000008482.hg.1	CEP55	2.04	11.85	10.82	0.76	0.84	T	T	0.038	0.6654	1.17e-06	9.07e-06	T	NM_001127182; NM_018131; ENST00000371485; ENST00000445435; ENST00000496302; BC008947; OTTHUMT00000049434; OTTHUMT00000049435; OTTHUMT00000049436; uc001kiq.4	centrosomal protein 55kDa	chr10	+	Multiple_Complex	93496612	93529092
TC0700007905.hg.1	AUTS2	2.19	8.31	7.18	0.78	0.53	T	T	0.0134	0.5576	4.12e-16	6.34e-14	T	NM_001127231; NM_001127232; NM_015570; ENST00000342771; ENST00000403018; ENST00000406775; ENST00000416482; ENST00000418686; ENST00000439256; ENST00000443672; ENST00000449547; ENST00000464768; ENST00000465899; ENST00000475660; ENST00000476695; ENST00000481994; ENST00000483297; ENST00000489774; ENST00000498384; ENST00000611706; ENST00000615871; BC064693; OTTHUMT00000251971; OTTHUMT00000344808; OTTH…	autism susceptibility candidate 2	chr7	+	Multiple_Complex	69598919	70793068
TC0400008450.hg.1	ANK2	-2.05	10.68	11.72	0.36	0.43	T	T	0.0106	0.5408	8.95e-06	5.42e-05	T	NM_001127493; NM_001148; NM_020977; ENST00000264366; ENST00000357077; ENST00000394537; ENST00000502701; ENST00000503271; ENST00000503423; ENST00000504415; ENST00000504454; ENST00000504887; ENST00000505342; ENST00000506344; ENST00000506722; ENST00000508007; ENST00000508613; ENST00000509550; ENST00000510275; ENST00000511380; ENST00000512298; ENST00000512999; ENST00000514160; ENST00000514167; ENST00…	ankyrin 2, neuronal	chr4	+	Multiple_Complex	112818083	113383740
TC1800007059.hg.1	DTNA	-2.51	7.59	8.92	0.25	0.7	T	T	0.0081	0.512	2.13e-15	2.5e-13	T	NM_001128175; NM_001198938; NM_001198939; NM_001198940; NM_001198941; NM_001198942; NM_001198943; NM_001198944; NM_001198945; NM_001390; NM_001391; NM_001392; NM_032975; NM_032978; NM_032979; NM_032980; NM_032981; ENST00000269192; ENST00000283365; ENST00000315456; ENST00000348997; ENST00000399113; ENST00000399121; ENST00000444659; ENST00000554864; ENST00000556414; ENST00000585446; ENST00000587723…	dystrobrevin, alpha	chr18	+	Multiple_Complex	34493290	34891844
TC0100014617.hg.1	SLC44A5	2.56	6.69	5.33	0.5	0.36	T	F	6.56e-05	0.1247	1.06e-18	7.36e-16	F	NM_001130058; NM_152697; ENST00000370855; ENST00000370859; ENST00000469525; BC028743; BC034580; BC051740; OTTHUMT00000026823; OTTHUMT00000026921; OTTHUMT00000026922	solute carrier family 44, member 5	chr1	-	Multiple_Complex	75202131	75611116
TC0300006677.hg.1	SLC6A6	-2.05	11.37	12.41	0.33	0.3	T	T	0.0036	0.4288	4.79e-08	5.43e-07	T	NM_001134367; NM_001134368; NM_003043; NR_103507; ENST00000452151; ENST00000452775; ENST00000610642; ENST00000613060; ENST00000613930; ENST00000615188; ENST00000618278; ENST00000621751; ENST00000622176; ENST00000622186; ENST00000622810; BC137128; BC137129; OTTHUMT00000340507; OTTHUMT00000340508; OTTHUMT00000340509; OTTHUMT00000340510; OTTHUMT00000340511; OTTHUMT00000340512; OTTHUMT00000340513; OT…	solute carrier family 6 (neurotransmitter transporter), member 6	chr3	+	Multiple_Complex	14402576	14489349
TC1000012516.hg.1	AKR1C2	-7.07	11.13	13.95	0.38	0.97	T	T	0.0001	0.1397	8.19e-07	6.63e-06	T	NM_001135241; NM_001354; NM_205845; ENST00000380753; ENST00000421196; ENST00000455190; ENST00000460124; ENST00000603073; ENST00000604184; ENST00000604428; ENST00000604439; ENST00000604507; ENST00000604711; BC007024; BC063574; OTTHUMT00000046531; OTTHUMT00000046532; OTTHUMT00000468442; OTTHUMT00000468443; OTTHUMT00000468444; OTTHUMT00000468445; OTTHUMT00000468446; OTTHUMT00000468447; OTTHUMT000004…	aldo-keto reductase family 1, member C2	chr10	-	Multiple_Complex	4987400	5018033
TC0800011881.hg.1	NDRG1	-2.26	7.08	8.25	0.94	0.32	T	T	0.0047	0.4586	5.08e-07	4.36e-06	T	NM_001135242; NM_001258432; NM_001258433; NM_006096; ENST00000323851; ENST00000414097; ENST00000517331; ENST00000517599; ENST00000517745; ENST00000518010; ENST00000518066; ENST00000518094; ENST00000518176; ENST00000518480; ENST00000519228; ENST00000519278; ENST00000519580; ENST00000520230; ENST00000520943; ENST00000521026; ENST00000521414; ENST00000521438; ENST00000521544; ENST00000521664; ENST00…	N-myc downstream regulated 1	chr8	-	Multiple_Complex	133237171	133302022
TC0100011621.hg.1	TGFB2; TGFB2-OT1	3.49	12.39	10.59	1.37	0.52	T	T	0.0006	0.2513	3.25e-06	2.22e-05	T	NM_001135599; NM_003238; NR_125715; ENST00000366929; ENST00000366930; ENST00000479322; ENST00000488793; ENST00000625474; BC096235; BC099635; OTTHUMT00000095359; OTTHUMT00000095360; OTTHUMT00000095406; OTTHUMT00000095407	transforming growth factor beta 2; TGFB2 overlapping transcript 1	chr1	+	Multiple_Complex	218345334	218444619
TC1200010281.hg.1	FAM60A	4.35	12.5	10.38	0.62	0.16	T	T	5.14e-05	0.1184	2.36e-16	4.04e-14	T	NM_001135811; NM_001135812; NM_021238; ENST00000337682; ENST00000448582; ENST00000454658; ENST00000536836; ENST00000539004; ENST00000539409; ENST00000542983; ENST00000543615; ENST00000544921; BC000024; BC071966; OTTHUMT00000400345; OTTHUMT00000400346; OTTHUMT00000400347; OTTHUMT00000400348; OTTHUMT00000400349; OTTHUMT00000400350; OTTHUMT00000400351; OTTHUMT00000400352; OTTHUMT00000400353	family with sequence similarity 60, member A	chr12	-	Multiple_Complex	31280422	31327058
TC1300008644.hg.1	POSTN	3.71	13.72	11.83	2.88	0.82	T	T	0.0349	0.6542	4.09e-06	2.72e-05	T	NM_001135934; NM_001135935; NM_001135936; NM_001286665; NM_001286666; NM_001286667; NM_006475; ENST00000379742; ENST00000379743; ENST00000379747; ENST00000379749; ENST00000473823; ENST00000474646; ENST00000478947; ENST00000497145; ENST00000541179; ENST00000541481; BC106709; BC106710; OTTHUMT00000044566; OTTHUMT00000044567; OTTHUMT00000044568; OTTHUMT00000044569; OTTHUMT00000044570; OTTHUMT0000004…	periostin, osteoblast specific factor	chr13	-	Multiple_Complex	37562582	37598844
TC0900010580.hg.1	GKAP1	2.17	7.33	6.21	0.06	0.42	T	T	0.0149	0.5724	1.41e-15	1.79e-13	T	NM_001135953; NM_025211; ENST00000376362; ENST00000376365; ENST00000376371; ENST00000388782; ENST00000462223; ENST00000485742; ENST00000491634; BC014476; OTTHUMT00000052839; OTTHUMT00000052840; OTTHUMT00000052841; OTTHUMT00000052842; OTTHUMT00000052843; OTTHUMT00000357052; OTTHUMT00000357053	G kinase anchoring protein 1	chr9	-	Multiple_Complex	83739421	83829516
TC1900007836.hg.1	FXYD3; MIR6887	4.61	6.85	4.65	0.73	0.35	T	T	0.0018	0.3522	4.12e-15	4.34e-13	T	NM_001136007; NM_001136008; NM_001136009; NM_001136010; NM_001136011; NM_001136012; NM_005971; NM_021910; NR_106947; ENST00000344013; ENST00000346446; ENST00000435734; ENST00000603181; ENST00000603449; ENST00000603524; ENST00000604255; ENST00000604404; ENST00000604504; ENST00000604621; ENST00000604804; ENST00000605550; ENST00000605552; ENST00000605677; ENST00000622822; BC005238; BC090044; OTTHUMT…	FXYD domain containing ion transport regulator 3; microRNA 6887	chr19	+	Multiple_Complex	35115828	35124324
TC0700010257.hg.1	ICA1	2.19	6.13	5	0.58	0.64	T	F	0.0021	0.376	3.36e-18	1.5e-15	F	NM_001136020; NM_001276478; NM_004968; NM_022307; ENST00000265577; ENST00000317367; ENST00000339809; ENST00000396675; ENST00000401396; ENST00000402384; ENST00000406470; ENST00000407906; ENST00000422063; ENST00000430867; ENST00000446305; ENST00000447326; ENST00000455539; ENST00000457755; ENST00000470696; ENST00000476942; ENST00000486677; ENST00000490041; BC008640; OTTHUMT00000324793; OTTHUMT000003…	islet cell autoantigen 1	chr7	-	Multiple_Complex	8113181	8262687
TC1200011002.hg.1	LRIG3	-2	10.2	11.2	0.07	0.57	T	T	0.0102	0.5361	3.61e-10	7.51e-09	T	NM_001136051; NM_153377; ENST00000320743; ENST00000379141; ENST00000433272; ENST00000547329; ENST00000548968; ENST00000550304; ENST00000550825; ENST00000552267; ENST00000552646; BC126169; BC126171; OTTHUMT00000406622; OTTHUMT00000406623; OTTHUMT00000406624; OTTHUMT00000406625; OTTHUMT00000406626; OTTHUMT00000406628; OTTHUMT00000406629; OTTHUMT00000406630; OTTHUMT00000406631	leucine-rich repeats and immunoglobulin-like domains 3	chr12	-	Multiple_Complex	58872149	58920538
TC0100013087.hg.1	RCC2	3.55	10.34	8.51	0.76	0.79	T	T	0.0025	0.3925	4.6e-12	1.7e-10	T	NM_001136204; NM_018715; ENST00000375433; ENST00000375436; ENST00000474892; BC042141; BC053908; OTTHUMT00000007144; OTTHUMT00000007145; OTTHUMT00000007146	regulator of chromosome condensation 2	chr1	-	Multiple_Complex	17406755	17439754
TC2200007242.hg.1	APOL1	-2.35	8.15	9.38	0.7	0.3	T	T	0.0073	0.5007	1.67e-09	2.87e-08	T	NM_001136540; NM_001136541; NM_003661; NM_145343; ENST00000319136; ENST00000397278; ENST00000397279; ENST00000422471; ENST00000422706; ENST00000426053; ENST00000427990; ENST00000431184; ENST00000433768; ENST00000438034; ENST00000439680; ENST00000475519; BC112943; BC127186; BC141823; BC143038; BC143039; OTTHUMT00000075315; OTTHUMT00000319100; OTTHUMT00000319151; OTTHUMT00000319152; OTTHUMT00000319…	apolipoprotein L1	chr22	+	Multiple_Complex	36253010	36267531
TC1000011370.hg.1	ACTA2	2.26	16.68	15.5	1.06	0.72	T	T	0.0315	0.6459	3.77e-17	9.46e-15	T	NM_001141945; NM_001613; ENST00000224784; ENST00000415557; ENST00000458159; ENST00000458208; ENST00000480297; ENST00000482085; ENST00000488967; BC017554; BC093052; OTTHUMT00000049264; OTTHUMT00000049265; OTTHUMT00000049266; OTTHUMT00000049267; OTTHUMT00000049268; OTTHUMT00000049269	actin, alpha 2, smooth muscle, aorta	chr10	-	Multiple_Complex	88935074	88991390
TC1600011367.hg.1	SPNS1	2.23	10.68	9.53	0.37	0.35	T	T	0.0027	0.3993	0.0344	0.0686	T	NM_001142448; NM_001142449; NM_001142450; NM_001142451; NM_032038; ENST00000311008; ENST00000323081; ENST00000334536; ENST00000352260; ENST00000561868; ENST00000564476; ENST00000565975; ENST00000566059; ENST00000567771; ENST00000568388; ENST00000568829; ENST00000568900; BC008325; BC038961; BC047741; BC065235; OTTHUMT00000254690; OTTHUMT00000433213; OTTHUMT00000433214; OTTHUMT00000433215; OTTHUMT0…	spinster homolog 1 (Drosophila)	chr16	+	Multiple_Complex	28974221	28984548
TC1700008945.hg.1	SPHK1	2.98	9.15	7.58	0.8	0.37	T	T	0.0004	0.2105	1.41e-08	1.85e-07	T	NM_001142601; NM_001142602; NM_021972; NM_182965; ENST00000323374; ENST00000392496; ENST00000545180; ENST00000587167; ENST00000588682; ENST00000590379; ENST00000590959; ENST00000591651; ENST00000591762; ENST00000592299; BC008040; BC009419; BC014439; BC030553; OTTHUMT00000450112; OTTHUMT00000450113; OTTHUMT00000450114; OTTHUMT00000450115; OTTHUMT00000450116; OTTHUMT00000450117; OTTHUMT00000450118;…	sphingosine kinase 1	chr17	+	Multiple_Complex	76376584	76387860
TC1100011812.hg.1	DLG2	2.04	4.68	3.65	0.06	0.29	T	F	0.0018	0.3517	5.14e-20	1.13e-16	F	NM_001142699; NM_001142700; NM_001142702; NM_001206769; NM_001300983; NM_001364; ENST00000280241; ENST00000330014; ENST00000376104; ENST00000398299; ENST00000398301; ENST00000398304; ENST00000398309; ENST00000404783; ENST00000418306; ENST00000420775; ENST00000426717; ENST00000434967; ENST00000456295; ENST00000457267; ENST00000472545; ENST00000524601; ENST00000524941; ENST00000524982; ENST00000526…	discs, large homolog 2 (Drosophila)	chr11	-	Multiple_Complex	83455012	85627922
TC1500010723.hg.1	CHAC1	3.05	13	11.4	0.1	0.85	T	T	0.0043	0.4443	2.24e-07	2.13e-06	T	NM_001142776; NM_024111; ENST00000487220; ENST00000617768; ENST00000617961; BC001683; BC001847; BC019625; OTTHUMT00000347784; OTTHUMT00000475891; uc001znh.2	ChaC glutathione-specific gamma-glutamylcyclotransferase 1	chr15	+	Multiple_Complex	40953438	40956519
TC1200010538.hg.1	AMIGO2	2.8	9.54	8.06	1.53	1.11	T	T	0.0141	0.5644	0.0323	0.0652	T	NM_001143668; NM_181847; ENST00000266581; ENST00000429635; ENST00000550413; BC047595; BC095477; OTTHUMT00000405075; OTTHUMT00000405076; OTTHUMT00000405078	adhesion molecule with Ig-like domain 2	chr12	-	Coding	47075707	47079951
TC1000007714.hg.1	PHYHIPL	4.95	5.96	3.65	0.34	0.69	T	F	8.41e-05	0.1301	4.87e-18	1.94e-15	F	NM_001143774; NM_032439; ENST00000373878; ENST00000373880; ENST00000472199; ENST00000486074; BC011268; OTTHUMT00000048156; OTTHUMT00000048157; OTTHUMT00000048158; OTTHUMT00000048159	phytanoyl-CoA 2-hydroxylase interacting protein-like	chr10	+	Multiple_Complex	59176588	59247774
TC1100007069.hg.1	GAS2	2.8	6.21	4.73	0.61	0.3	T	F	9.21e-05	0.1344	2.52e-20	7.6e-17	F	NM_001143830; NM_005256; NM_177553; ENST00000278187; ENST00000454584; ENST00000524701; ENST00000526665; ENST00000528582; ENST00000532398; ENST00000533092; ENST00000533363; ENST00000534801; ENST00000630668; BC040470; OTTHUMT00000387715; OTTHUMT00000387716; OTTHUMT00000387717; OTTHUMT00000387718; OTTHUMT00000387719; OTTHUMT00000387720; OTTHUMT00000387721; OTTHUMT00000387722; OTTHUMT00000387723	growth arrest-specific 2	chr11	+	Multiple_Complex	22625642	22813055
TC0100008243.hg.1	ELAVL4	3.83	6.27	4.33	0.57	0.32	T	F	0.0042	0.4443	8.45e-16	1.17e-13	F	NM_001144774; NM_001144775; NM_001144776; NM_001144777; NM_001294348; NM_021952; ENST00000357083; ENST00000371819; ENST00000371821; ENST00000371823; ENST00000371824; ENST00000371827; ENST00000448907; ENST00000463650; ENST00000474675; ENST00000492299; ENST00000494555; BC036071; OTTHUMT00000021709; OTTHUMT00000021710; OTTHUMT00000021711; OTTHUMT00000021712; OTTHUMT00000021713; OTTHUMT00000021714; O…	ELAV like neuron-specific RNA binding protein 4	chr1	+	Multiple_Complex	50048014	50203786
TC1500010740.hg.1	DTWD1	-2.95	12.34	13.9	0.1	0.44	T	T	0.0005	0.2375	5.24e-05	0.0003	T	NM_001144955; NM_020234; ENST00000403028; ENST00000557968; ENST00000557988; ENST00000558653; ENST00000559164; ENST00000559223; ENST00000559405; ENST00000560632; ENST00000560735; ENST00000561188; BC032535; BC093073; OTTHUMT00000418085; OTTHUMT00000418086; OTTHUMT00000418087; OTTHUMT00000418088; OTTHUMT00000418089; OTTHUMT00000418090; OTTHUMT00000418091; OTTHUMT00000418092; OTTHUMT00000418093; OTTH…	DTW domain containing 1	chr15	+	Multiple_Complex	49620980	49645136
TC0700008023.hg.1	GATSL2	-2.46	9.39	10.69	0.38	0.26	T	T	0.0005	0.2311	0.0045	0.0124	T	NM_001145064; ENST00000616305; ENST00000622472; BC147030; BC147031; BC150658; OTTHUMT00000456515; OTTHUMT00000456516	GATS protein-like 2	chr7	+	Multiple_Complex	74964818	75031532
TC0300009471.hg.1	SKIL	2.1	10.5	9.43	0.5	0.19	T	T	0.0075	0.503	9.42e-08	9.89e-07	T	NM_001145097; NM_001145098; NM_001248008; NM_005414; ENST00000259119; ENST00000413427; ENST00000426052; ENST00000458537; ENST00000465590; ENST00000470571; ENST00000476188; ENST00000477216; ENST00000490894; ENST00000490989; BC059386; OTTHUMT00000352351; OTTHUMT00000352404; OTTHUMT00000352405; OTTHUMT00000352407; OTTHUMT00000352408; OTTHUMT00000352409; OTTHUMT00000352410; OTTHUMT00000352411; OTTHUM…	SKI-like proto-oncogene	chr3	+	Multiple_Complex	170357678	170397227
TC1200010490.hg.1	NELL2	3	6.59	5	0.7	0.55	T	T	0.0003	0.199	6.53e-19	5.25e-16	T	NM_001145107; NM_001145108; NM_001145109; NM_001145110; NM_006159; ENST00000333837; ENST00000395487; ENST00000429094; ENST00000437801; ENST00000452445; ENST00000546415; ENST00000547172; ENST00000547636; ENST00000547751; ENST00000548531; ENST00000548826; ENST00000549027; ENST00000549668; ENST00000550139; ENST00000550313; ENST00000550462; ENST00000551601; ENST00000551949; ENST00000552993; ENST00000…	neural EGFL like 2	chr12	-	Multiple_Complex	44508275	44921848
TC1000012235.hg.1	MKI67	2.24	13.61	12.44	0.76	0.82	T	T	0.0048	0.4604	5.14e-09	7.66e-08	T	NM_001145966; NM_002417; ENST00000368653; ENST00000368654; ENST00000464771; ENST00000478293; ENST00000484853; ENST00000617118; OTTHUMT00000050999; OTTHUMT00000051000; OTTHUMT00000051001; OTTHUMT00000051002; OTTHUMT00000051003	marker of proliferation Ki-67	chr10	-	Multiple_Complex	128096659	128126385
TC0800011445.hg.1	ANGPT1	-2.33	10.06	11.28	0.11	0.37	T	T	0.0008	0.2778	6.43e-17	1.43e-14	T	NM_001146; NM_001199859; ENST00000297450; ENST00000517746; ENST00000518386; ENST00000520033; ENST00000520052; ENST00000520734; ENST00000521950; ENST00000522400; BC152411; BC152419; OTTHUMT00000380419; OTTHUMT00000380427; OTTHUMT00000380428; OTTHUMT00000380433; OTTHUMT00000380444; OTTHUMT00000380445; OTTHUMT00000380446; OTTHUMT00000380447	angiopoietin 1	chr8	-	Multiple_Complex	107249482	107498055
TC0800010737.hg.1	SLCO5A1	2.19	6.05	4.92	0.47	0.53	T	T	0.0028	0.4061	5.51e-18	2.14e-15	T	NM_001146008; NM_001146009; NM_030958; ENST00000260126; ENST00000524703; ENST00000524945; ENST00000526750; ENST00000528658; ENST00000530307; ENST00000531422; ENST00000532388; BC137424; BC139755; OTTHUMT00000381990; OTTHUMT00000381991; OTTHUMT00000381992; OTTHUMT00000381993; OTTHUMT00000381994; OTTHUMT00000381995; OTTHUMT00000381998; OTTHUMT00000381999	solute carrier organic anion transporter family, member 5A1	chr8	-	Multiple_Complex	69667047	69835064
TC0200010421.hg.1	AOX1	-2.02	10.69	11.7	1.21	0.26	T	T	0.0107	0.5424	2.01e-13	1.17e-11	T	NM_001159; ENST00000260930; ENST00000374700; ENST00000439380; ENST00000454629; ENST00000465297; ENST00000472553; ENST00000485106; ENST00000485965; BC117179; BC117181; OTTHUMT00000335844; OTTHUMT00000335845; OTTHUMT00000335846; OTTHUMT00000335847; OTTHUMT00000335848; OTTHUMT00000335849; OTTHUMT00000335850; OTTHUMT00000335851	aldehyde oxidase 1	chr2	+	Multiple_Complex	200585868	200677064
TC0X00008526.hg.1	FHL1	-3	11.08	12.66	0.02	0.48	T	T	0.0082	0.5153	2.75e-06	1.92e-05	T	NM_001159699; NM_001159700; NM_001159701; NM_001159702; NM_001159703; NM_001159704; NM_001167819; NM_001449; NR_027621; ENST00000345434; ENST00000370674; ENST00000370676; ENST00000370683; ENST00000370690; ENST00000394153; ENST00000394155; ENST00000420362; ENST00000434885; ENST00000449474; ENST00000452016; ENST00000456445; ENST00000458357; ENST00000477080; ENST00000477204; ENST00000535737; ENST000…	four and a half LIM domains 1	chrX	+	Multiple_Complex	136146702	136211359
TC1100007301.hg.1	PRR5L	2.02	4.99	3.97	0.62	0.42	T	F	0.0065	0.4942	2.44e-07	2.29e-06	F	NM_001160167; NM_001160168; NM_001160169; NM_024841; ENST00000378867; ENST00000389693; ENST00000524380; ENST00000525672; ENST00000526679; ENST00000526682; ENST00000526728; ENST00000527172; ENST00000527487; ENST00000527751; ENST00000529020; ENST00000529034; ENST00000530050; ENST00000530252; ENST00000530627; ENST00000530639; ENST00000531269; ENST00000532121; ENST00000532578; ENST00000532843; OTTHUM…	proline rich 5 like	chr11	+	Multiple_Complex	36296175	36465204
TC0700011847.hg.1	SLC25A13	2.66	10.39	8.98	0.23	0.55	T	T	0.0005	0.2245	3.39e-13	1.83e-11	T	NM_001160210; NM_014251; NR_027662; ENST00000265631; ENST00000416240; ENST00000472162; ENST00000484495; ENST00000487710; ENST00000490072; ENST00000492869; ENST00000494085; BC006566; OTTHUMT00000059395; OTTHUMT00000333610; OTTHUMT00000333611; OTTHUMT00000334081; OTTHUMT00000334082; OTTHUMT00000334083; OTTHUMT00000334084	solute carrier family 25 (aspartate/glutamate carrier), member 13	chr7	-	Multiple_Complex	96120220	96322147
TC0600011690.hg.1	TMEM217	-2.1	6.36	7.43	0.15	0.24	T	T	0.0034	0.4257	5.99e-06	3.8e-05	T	NM_001162900; NM_001286401; NM_145316; NR_104442; NR_104443; ENST00000336655; ENST00000356757; ENST00000357219; ENST00000478262; ENST00000482580; ENST00000497775; BC026012; BC029657; OTTHUMT00000040400; OTTHUMT00000040401; OTTHUMT00000357542; OTTHUMT00000357543; OTTHUMT00000357544; OTTHUMT00000357545	transmembrane protein 217	chr6	-	Multiple_Complex	37212178	37258155
TC2000007820.hg.1	CASS4	-2.03	7.76	8.78	1.15	0.56	T	T	0.0311	0.6443	1.44e-11	4.58e-10	T	NM_001164114; NM_001164115; NM_001164116; NM_020356; ENST00000360314; ENST00000434344; ENST00000497244; BC027951; OTTHUMT00000079789; OTTHUMT00000079790; OTTHUMT00000079791	Cas scaffolding protein family member 4	chr20	+	Multiple_Complex	56412112	56460387
TC0500007590.hg.1	FAM159B	2.21	6.38	5.24	0.39	0.29	T	F	0.008	0.5112	5.66e-18	2.19e-15	F	NM_001164442; ENST00000389074; ENST00000506473; ENST00000509189; ENST00000512767; ENST00000513930; OTTHUMT00000368460; OTTHUMT00000368461; OTTHUMT00000368462; OTTHUMT00000368712; OTTHUMT00000368713	family with sequence similarity 159, member B	chr5	+	Multiple_Complex	64690308	64718190
TC1100013087.hg.1	BIRC3	3.13	9.21	7.56	0.25	0.3	T	T	0.0032	0.4191	6.18e-08	6.82e-07	T	NM_001165; NM_182962; ENST00000263464; ENST00000526421; ENST00000527309; ENST00000527336; ENST00000528940; ENST00000532808; ENST00000615299; BC037420; OTTHUMT00000394158; OTTHUMT00000394159; OTTHUMT00000394160; OTTHUMT00000394161; OTTHUMT00000394163; OTTHUMT00000394164	baculoviral IAP repeat containing 3	chr11	+	Multiple_Complex	102317450	102339403
TC1700009587.hg.1	PITPNM3	-2.06	5.04	6.08	0	0.71	T	T	0.0045	0.4511	0.0002	0.0009	T	NM_001165966; NM_031220; ENST00000262483; ENST00000421306; ENST00000572795; ENST00000575201; ENST00000576664; BC128583; BC128584; OTTHUMT00000219824; OTTHUMT00000439815; OTTHUMT00000439816; OTTHUMT00000439817; OTTHUMT00000439818	PITPNM family member 3	chr17	-	Multiple_Complex	6451263	6556557
TC1100013088.hg.1	BIRC2	2.08	13.79	12.74	0.29	0.48	T	T	0.0032	0.4211	1.71e-10	3.93e-09	T	NM_001166; NM_001256163; NM_001256166; ENST00000227758; ENST00000527465; ENST00000527808; ENST00000527910; ENST00000528344; ENST00000530675; ENST00000531259; ENST00000532672; ENST00000532832; ENST00000533742; ENST00000534130; ENST00000534646; ENST00000613397; ENST00000621637; BC016174; BC028578; OTTHUMT00000394165; OTTHUMT00000394166; OTTHUMT00000394167; OTTHUMT00000394168; OTTHUMT00000394169; OT…	baculoviral IAP repeat containing 2	chr11	+	Multiple_Complex	102347182	102378670
TC0400009258.hg.1	PALLD	-2.17	14.68	15.8	0.03	0.13	T	T	0.0002	0.1876	5.69e-12	2.04e-10	T	NM_001166108; NM_001166109; NM_001166110; NM_016081; ENST00000261509; ENST00000393726; ENST00000503290; ENST00000503457; ENST00000504519; ENST00000505667; ENST00000507325; ENST00000507699; ENST00000507735; ENST00000508898; ENST00000510998; ENST00000511611; ENST00000511682; ENST00000511948; ENST00000512127; ENST00000513187; ENST00000513245; BC140850; BC144666; OTTHUMT00000363761; OTTHUMT0000036376…	palladin, cytoskeletal associated protein	chr4	+	Multiple_Complex	168497066	168928457
TC0900008150.hg.1	TMOD1	-2.47	8.2	9.51	0.11	0.59	T	T	0.0124	0.554	2.88e-09	4.62e-08	T	NM_001166116; NM_003275; ENST00000259365; ENST00000375175; ENST00000395211; BC002660; OTTHUMT00000053320; OTTHUMT00000053321	tropomodulin 1	chr9	+	Multiple_Complex	97501180	97601748
TC0100009181.hg.1	PLPPR4	2.32	9.31	8.1	0.46	0.48	T	T	0.0006	0.2566	8.22e-11	2.09e-09	T	NM_001166252; NM_014839; ENST00000370184; ENST00000370185; ENST00000457765	phospholipid phosphatase related 4	chr1	+	Multiple_Complex	99263953	99309590
TC1200007866.hg.1	SHMT2	2.48	14.88	13.57	0.67	0.28	T	T	0.0005	0.2245	9.35e-07	7.45e-06	T	NM_001166356; NM_001166357; NM_001166358; NM_001166359; NM_005412; NR_029415; NR_029416; NR_029417; NR_048562; ENST00000328923; ENST00000414700; ENST00000449049; ENST00000553324; ENST00000553474; ENST00000553529; ENST00000553837; ENST00000553868; ENST00000553949; ENST00000553950; ENST00000554310; ENST00000554467; ENST00000554600; ENST00000554604; ENST00000554656; ENST00000554975; ENST00000555116;…	serine hydroxymethyltransferase 2 (mitochondrial)	chr12	+	Multiple_Complex	57229327	57234935
TC1500007077.hg.1	WDR76	2.06	10.76	9.71	0.67	0.75	T	T	0.0319	0.6469	8.29e-09	1.17e-07	T	NM_001167941; NM_024908; ENST00000263795; ENST00000381246; ENST00000452115; ENST00000478130; BC025247; BC051855; OTTHUMT00000133482; OTTHUMT00000133483; OTTHUMT00000133484; OTTHUMT00000133867	WD repeat domain 76	chr15	+	Multiple_Complex	43826914	43868419
TC0500009488.hg.1	CREBRF	-2.39	9.32	10.57	0.31	0.62	T	T	0.0013	0.32	4.03e-07	3.55e-06	T	NM_001168393; NM_001168394; NM_153607; ENST00000296953; ENST00000517882; ENST00000520420; ENST00000520464; ENST00000522692; ENST00000523161; BC041709; OTTHUMT00000372667; OTTHUMT00000372669; OTTHUMT00000372670; OTTHUMT00000372671; OTTHUMT00000372673; OTTHUMT00000372674; uc003mcf.3	CREB3 regulatory factor	chr5	+	Multiple_Complex	173056352	173139288
TC0900009740.hg.1	ELAVL2	7.26	7.1	4.24	1.29	0.57	T	F	0.0003	0.1989	1.1e-15	1.45e-13	F	NM_001171195; NM_001171197; NM_004432; ENST00000223951; ENST00000380110; ENST00000380117; ENST00000397312; ENST00000423281; ENST00000440102; ENST00000462649; ENST00000544538; BC030692; OTTHUMT00000051943; OTTHUMT00000051944; OTTHUMT00000051945; OTTHUMT00000051946; OTTHUMT00000051947; OTTHUMT00000051948	ELAV like neuron-specific RNA binding protein 2	chr9	-	Multiple_Complex	23690104	23826337
TC2200006607.hg.1	CDC45	2.63	9.4	8.01	0.96	0.95	T	T	0.0076	0.5041	2.69e-12	1.07e-10	T	NM_001178010; NM_001178011; NM_003504; ENST00000263201; ENST00000404724; ENST00000407835; ENST00000428937; ENST00000437685; ENST00000438587; ENST00000455750; ENST00000471470; ENST00000483431; ENST00000487669; ENST00000491520; ENST00000493724; BC006232; BC010022; OTTHUMT00000317903; OTTHUMT00000317904; OTTHUMT00000317905; OTTHUMT00000317906; OTTHUMT00000317907; OTTHUMT00000317908; OTTHUMT000003179…	cell division cycle 45	chr22	+	Multiple_Complex	19479459	19520612
TC0700011876.hg.1	ASNS	4.26	13.43	11.33	1.95	0.55	T	T	0.0034	0.427	8.59e-07	6.9e-06	T	NM_001178075; NM_001178076; NM_001178077; NM_001673; NM_133436; NM_183356; ENST00000175506; ENST00000394308; ENST00000394309; ENST00000414884; ENST00000422745; ENST00000437628; ENST00000437657; ENST00000442734; ENST00000444334; ENST00000448127; ENST00000451771; ENST00000453600; ENST00000454046; ENST00000455086; ENST00000462436; ENST00000487714; ENST00000495255; BC008723; BC014621; OTTHUMT00000059…	asparagine synthetase (glutamine-hydrolyzing)	chr7	-	Multiple_Complex	97852117	97872542
TC0700011658.hg.1	SEMA3E	-2.6	5.47	6.85	0.62	0.4	T	T	0.002	0.3642	0.0016	0.0052	T	NM_001178129; NM_012431; ENST00000307792; ENST00000427262; ENST00000442159; ENST00000453333; BC140706; BC144338; BC152458; OTTHUMT00000336606; OTTHUMT00000336607; OTTHUMT00000342240; OTTHUMT00000342241	sema domain, immunoglobulin domain (Ig), short basic domain, secreted, (semaphorin) 3E	chr7	-	Coding	83363904	83649163
TC0300009282.hg.1	TIPARP	2.03	13.5	12.48	0.07	0.43	T	T	0.0044	0.4472	1.06e-09	1.94e-08	T	NM_001184717; NM_001184718; NM_015508; ENST00000295924; ENST00000461166; ENST00000473702; ENST00000481853; ENST00000486483; ENST00000495891; ENST00000542783; BC050350; OTTHUMT00000351616; OTTHUMT00000351617; OTTHUMT00000351618; OTTHUMT00000351619; OTTHUMT00000351620; OTTHUMT00000351621	TCDD-inducible poly(ADP-ribose) polymerase	chr3	+	Multiple_Complex	156673235	156706770
TC1900010818.hg.1	PSG1	-2.44	9.53	10.82	1.01	0.75	T	T	0.0071	0.4999	1.23e-12	5.48e-11	T	NM_001184825; NM_001184826; NM_001297773; NM_006905; ENST00000244296; ENST00000312439; ENST00000403380; ENST00000436291; ENST00000595124; ENST00000595356; ENST00000595930; ENST00000597058; ENST00000601073; ENST00000601456; ENST00000602039; BC022338; BC058285; uc002ovd.1	pregnancy specific beta-1-glycoprotein 1	chr19	-	Multiple_Complex	42866460	42879822
TC0700013347.hg.1	AQP1	-2.31	7.97	9.17	0.1	0.33	T	T	0.001	0.2943	8.68e-12	2.94e-10	T	NM_001185060; NM_001185061; NM_001185062; NM_198098; ENST00000311813; ENST00000409611; ENST00000409899; ENST00000441328; ENST00000482461; BC022486; OTTHUMT00000215002; OTTHUMT00000327968; OTTHUMT00000327969; OTTHUMT00000327970; uc010kwf.1	aquaporin 1 (Colton blood group)	chr7	+	Multiple_Complex	30911800	30925516
TC0100016406.hg.1	VAMP4	-2.08	11.2	12.26	0.24	0.35	T	T	0.0036	0.4283	2.1e-10	4.69e-09	T	NM_001185127; NM_003762; NR_033704; ENST00000236192; ENST00000367740; ENST00000474047; ENST00000482519; BC005974; BC007019; BC031264; OTTHUMT00000084175; OTTHUMT00000084176; OTTHUMT00000084177; OTTHUMT00000304033	vesicle associated membrane protein 4	chr1	-	Multiple_Complex	171700156	171742247
TC0100013700.hg.1	CLSPN	2.16	11.47	10.36	1.05	1.23	T	T	0.0276	0.6313	1.06e-06	8.3e-06	T	NM_001190481; NM_022111; ENST00000251195; ENST00000318121; ENST00000373220; ENST00000466308; ENST00000517467; ENST00000520551; BC113116; BC115025; BC115026; BC137279; BC140789; OTTHUMT00000012014; OTTHUMT00000012210; OTTHUMT00000377651; OTTHUMT00000377652; OTTHUMT00000377857; OTTHUMT00000377858	claspin	chr1	-	Multiple_Complex	35720218	35769967
TC0200007536.hg.1	GTF2A1L; STON1-GTF2A1L; STON1	-2.25	5.32	6.49	0.18	0.24	T	T	0.0006	0.2606	1.56e-10	3.63e-09	T	NM_001193487; NM_001198593; NM_001198594; NM_001198595; NM_006872; NM_006873; NM_172311; ENST00000309827; ENST00000394751; ENST00000394754; ENST00000402114; ENST00000403751; ENST00000404752; ENST00000405008; ENST00000406226; ENST00000423675; ENST00000430487; ENST00000437125; ENST00000444932; ENST00000448460; ENST00000463040; ENST00000468326; ENST00000470560; ENST00000484110; ENST00000508440; BC02…	general transcription factor IIA 1-like; STON1-GTF2A1L readthrough; stonin 1	chr2	+	Multiple_Complex	48525355	48776519
TC1500010754.hg.1	PLEKHO2	-2.45	8.71	10	0.57	0.6	T	T	0.0036	0.4288	4.44e-12	1.65e-10	T	NM_001195059; NM_025201; ENST00000323544; ENST00000616065; BC008744; OTTHUMT00000256659	pleckstrin homology domain containing, family O member 2	chr15	+	Multiple_Complex	64841883	64868007
TC1400010629.hg.1	FLVCR2	-2.3	5.68	6.88	0.48	0.23	T	T	0.0002	0.1727	1.2e-09	2.14e-08	T	NM_001195283; NM_017791; ENST00000238667; ENST00000539311; ENST00000553341; ENST00000554496; ENST00000554580; ENST00000555027; ENST00000555058; ENST00000556409; ENST00000556745; ENST00000556856; BC019087; OTTHUMT00000413672; OTTHUMT00000413673; OTTHUMT00000413674; OTTHUMT00000413675; OTTHUMT00000413676; OTTHUMT00000413677; OTTHUMT00000413678; OTTHUMT00000414440; OTTHUMT00000414443; OTTHUMT0000041…	feline leukemia virus subgroup C cellular receptor family, member 2	chr14	+	Multiple_Complex	75578597	75648169
TC0100014910.hg.1	TGFBR3	-2.66	11.15	12.56	0.91	0.7	T	T	0.0411	0.6705	1.41e-10	3.32e-09	T	NM_001195683; NM_001195684; NM_003243; NR_036634; ENST00000212355; ENST00000370399; ENST00000417833; ENST00000465892; ENST00000468996; ENST00000470600; ENST00000525962; ENST00000529608; ENST00000532540; ENST00000533089; ENST00000533370; BC126116; BC136295; OTTHUMT00000027926; OTTHUMT00000027973; OTTHUMT00000027974; OTTHUMT00000027975; OTTHUMT00000027976; OTTHUMT00000382307; OTTHUMT00000382308; OT…	transforming growth factor beta receptor III	chr1	-	Multiple_Complex	91680343	91906335
TC0600008972.hg.1	PRDM1	2.02	9.99	8.97	0.76	0.27	T	T	0.0094	0.5274	7.8e-11	1.99e-09	T	NM_001198; NM_182907; ENST00000369089; ENST00000369091; ENST00000369096; ENST00000424894; ENST00000450060; ENST00000481163; ENST00000489365; ENST00000613999; BC103832; BC103833; BC103834; BC103835; OTTHUMT00000041661; OTTHUMT00000041662; OTTHUMT00000041663; OTTHUMT00000327265; OTTHUMT00000327266; OTTHUMT00000327267; OTTHUMT00000327268	PR domain containing 1, with ZNF domain	chr6	+	Multiple_Complex	106086320	106109939
TC0500008544.hg.1	LMNB1	2.27	10.98	9.79	0.7	0.92	T	T	0.0129	0.556	4.62e-13	2.37e-11	T	NM_001198557; NM_005573; ENST00000261366; ENST00000395354; ENST00000460265; ENST00000463908; ENST00000472034; ENST00000492190; ENST00000494185; ENST00000504788; BC012295; BC103723; OTTHUMT00000250956; OTTHUMT00000259188; OTTHUMT00000259189; OTTHUMT00000259190; OTTHUMT00000259191; OTTHUMT00000259193; OTTHUMT00000371422; OTTHUMT00000371423	lamin B1	chr5	+	Multiple_Complex	126776623	126837020
TC1700010019.hg.1	MFAP4	-2.56	11.82	13.18	1.32	0.83	T	T	0.0103	0.5371	1.07e-06	8.38e-06	T	NM_001198695; NM_002404; ENST00000299610; ENST00000395592; ENST00000497081; ENST00000571210; ENST00000574313; BC062415; OTTHUMT00000132493; OTTHUMT00000132547; OTTHUMT00000132548; OTTHUMT00000440957; OTTHUMT00000440964	microfibrillar associated protein 4	chr17	-	Multiple_Complex	19383442	19387240
TC0700013346.hg.1	INMT; FAM188B; INMT-FAM188B	-3.6	7.15	9	1.17	1.37	T	T	0.0069	0.4968	1.61e-06	1.2e-05	T	NM_001199219; NM_006774; NM_032222; NR_037598; ENST00000013222; ENST00000265299; ENST00000409539; ENST00000409881; ENST00000494187; BC098569; BC106902; BC106903; OTTHUMT00000214993; OTTHUMT00000327781; OTTHUMT00000327962; OTTHUMT00000327963; OTTHUMT00000327964; OTTHUMT00000328060; OTTHUMT00000393508; uc003tbs.1; uc003tbt.3	indolethylamine N-methyltransferase; family with sequence similarity 188, member B; INMT-FAM188B readthrough (NMD candidate)	chr7	+	Multiple_Complex	30752135	30892387
TC0100016018.hg.1	CRABP2	-2.8	9.3	10.79	0.2	0.79	T	T	8.84e-05	0.1305	2.92e-09	4.68e-08	T	NM_001199723; NM_001878; ENST00000368220; ENST00000368221; ENST00000368222; ENST00000621784; BC001109; OTTHUMT00000098966; OTTHUMT00000098967; OTTHUMT00000098968	cellular retinoic acid binding protein 2	chr1	-	Coding	156699606	156705816
TC0100015752.hg.1	CTSS	2.31	7.55	6.35	0.37	0.7	T	T	0.0165	0.5843	5.42e-06	3.48e-05	T	NM_001199739; NM_004079; ENST00000368985; ENST00000448301; ENST00000472977; ENST00000480760; ENST00000483930; ENST00000607427; BC002642; OTTHUMT00000084737; OTTHUMT00000084738; OTTHUMT00000084739; OTTHUMT00000084740; OTTHUMT00000471040; OTTHUMT00000471041; uc001evn.3	cathepsin S	chr1	-	Multiple_Complex	150730196	150765957
TC1200012641.hg.1	RDH5	-2.49	6.3	7.61	0.76	0.14	T	T	0.0002	0.1727	9.76e-07	7.73e-06	T	NM_001199771; NM_002905; ENST00000257895; ENST00000547072; ENST00000547301; ENST00000548082; ENST00000548123; ENST00000548486; ENST00000550608; ENST00000551444; ENST00000552930; ENST00000553160; ENST00000553187; BC028298; OTTHUMT00000407492; OTTHUMT00000407493; OTTHUMT00000407494; OTTHUMT00000407495; OTTHUMT00000407501; OTTHUMT00000407519; OTTHUMT00000407520; OTTHUMT00000407521; OTTHUMT0000040752…	retinol dehydrogenase 5 (11-cis/9-cis)	chr12	+	Multiple_Complex	55720367	55724742
TC0700013534.hg.1	GGCT	2.03	9.44	8.42	0.12	0.65	T	T	0.0379	0.6654	1.56e-14	1.33e-12	T	NM_001199815; NM_001199816; NM_001199817; NM_024051; NR_037669; ENST00000005374; ENST00000275428; ENST00000409144; ENST00000409390; ENST00000409436; ENST00000426081; ENST00000440082; ENST00000447901; BC000625; BC005356; BC013937; BC019243; OTTHUMT00000250447; OTTHUMT00000327988; OTTHUMT00000327990; OTTHUMT00000327991; OTTHUMT00000327992; OTTHUMT00000327993; OTTHUMT00000327994	gamma-glutamylcyclotransferase	chr7	-	Multiple_Complex	30496621	30504844
TC1600010181.hg.1	NETO2	2.11	11	9.92	0.46	0.57	T	T	0.0369	0.6608	3.03e-12	1.18e-10	T	NM_001201477; NM_018092; ENST00000303155; ENST00000562435; ENST00000562559; ENST00000563078; ENST00000564667; OTTHUMT00000256766; OTTHUMT00000430390; OTTHUMT00000430391; OTTHUMT00000430392; OTTHUMT00000430393	neuropilin (NRP) and tolloid (TLL)-like 2	chr16	-	Multiple_Complex	47077703	47144025
TC0100015234.hg.1	SLC16A4	-3.65	12.66	14.53	0.32	0.98	T	T	0.0088	0.5208	1.44e-15	1.82e-13	T	NM_001201546; NM_001201547; NM_001201548; NM_001201549; NM_004696; ENST00000369779; ENST00000369781; ENST00000437429; ENST00000461647; ENST00000467986; ENST00000472422; ENST00000492412; ENST00000497687; ENST00000528649; ENST00000541986; BC021664; OTTHUMT00000031115; OTTHUMT00000031955; OTTHUMT00000031956; OTTHUMT00000031957; OTTHUMT00000031958; OTTHUMT00000031959; OTTHUMT00000031960; OTTHUMT00000…	solute carrier family 16, member 4	chr1	-	Multiple_Complex	110362848	110391082
TC1400009214.hg.1	BMP4	-6.32	9.29	11.95	3.13	1.74	T	T	0.0438	0.6771	0.0154	0.035	T	NM_001202; NM_130850; NM_130851; ENST00000245451; ENST00000417573; ENST00000558489; ENST00000558961; ENST00000558984; ENST00000559087; ENST00000559501; ENST00000559642; ENST00000609748; BC020546; OTTHUMT00000276894; OTTHUMT00000417538; OTTHUMT00000417539; OTTHUMT00000417540; OTTHUMT00000417541; OTTHUMT00000417542; OTTHUMT00000417543; OTTHUMT00000472395	bone morphogenetic protein 4	chr14	-	Multiple_Complex	53949736	53958761
TC0600008166.hg.1	SLC25A27	-2.04	6.67	7.7	0.66	0.28	T	T	0.0397	0.6693	3.45e-06	2.34e-05	T	NM_001204051; NM_001204052; NM_004277; ENST00000371347; ENST00000411689; ENST00000603486; ENST00000603501; ENST00000604127; ENST00000604217; ENST00000604616; ENST00000604908; BC033091; OTTHUMT00000040791; OTTHUMT00000040792; OTTHUMT00000040793; OTTHUMT00000040794; OTTHUMT00000040795; OTTHUMT00000040796; OTTHUMT00000040797; uc003oyg.3	solute carrier family 25, member 27	chr6	+	Multiple_Complex	46652915	46678193
TC0500013301.hg.1	DAB2	-2.06	14.59	15.64	0.12	0.24	T	T	0.0167	0.5857	1.4e-18	8.6e-16	T	NM_001244871; NM_001343; ENST00000320816; ENST00000339788; ENST00000502388; ENST00000502879; ENST00000503513; ENST00000505968; ENST00000507539; ENST00000509337; ENST00000511536; ENST00000512525; ENST00000513052; ENST00000515269; ENST00000515700; ENST00000545653; BC003064; OTTHUMT00000367014; OTTHUMT00000367015; OTTHUMT00000367016; OTTHUMT00000367017; OTTHUMT00000367089; OTTHUMT00000367090; OTTHUM…	Dab, mitogen-responsive phosphoprotein, homolog 2 (Drosophila)	chr5	-	Multiple_Complex	39371674	39425233
TC1000007950.hg.1	UNC5B	2.07	7.61	6.56	0.85	0.48	T	T	0.0129	0.556	5.16e-06	3.34e-05	T	NM_001244889; NM_170744; ENST00000335350; ENST00000373192; OTTHUMT00000048540; OTTHUMT00000048541	unc-5 netrin receptor B	chr10	+	Multiple_Complex	71212535	71302878
TC1500007804.hg.1	BBS4	-2.06	9.58	10.63	0.02	0.26	T	T	0.0026	0.3952	1.54e-09	2.67e-08	T	NM_001252678; NM_033028; NR_045565; NR_045566; ENST00000268057; ENST00000395205; ENST00000561914; ENST00000562084; ENST00000562219; ENST00000563600; ENST00000564239; ENST00000565160; ENST00000566197; ENST00000566400; ENST00000566829; ENST00000566938; ENST00000567279; ENST00000568535; ENST00000569001; ENST00000569151; ENST00000569338; ENST00000569440; BC027624; OTTHUMT00000257473; OTTHUMT000004204…	Bardet-Biedl syndrome 4	chr15	+	Multiple_Complex	72686179	72738476
TC1000012428.hg.1	AKR1C3	-9.96	9.29	12.61	0.63	1.21	T	T	0.0002	0.1605	1.38e-08	1.82e-07	T	NM_001253908; NM_001253909; NM_003739; ENST00000380554; ENST00000439082; ENST00000470862; ENST00000480697; ENST00000480822; ENST00000602997; ENST00000603312; ENST00000603484; ENST00000605149; ENST00000605322; ENST00000605781; BC001479; BC019230; OTTHUMT00000046533; OTTHUMT00000046534; OTTHUMT00000046535; OTTHUMT00000046536; OTTHUMT00000468450; OTTHUMT00000468451; OTTHUMT00000468452; OTTHUMT000004…	aldo-keto reductase family 1, member C3	chr10	+	Multiple_Complex	5035354	5107686
TC1700007790.hg.1	CDC6	2.36	11.62	10.38	0.89	0.99	T	T	0.0325	0.6478	9.81e-08	1.03e-06	T	NM_001254; ENST00000209728; ENST00000473555; ENST00000577249; ENST00000580824; ENST00000582402; BC025232; OTTHUMT00000257129; OTTHUMT00000257130; OTTHUMT00000447439; OTTHUMT00000447440; OTTHUMT00000447441	cell division cycle 6	chr17	+	Multiple_Complex	40287633	40304657
TC1700006611.hg.1	CYB5D2	-2.06	9.28	10.32	0.23	0.31	T	T	0.0059	0.4917	2.27e-11	6.79e-10	T	NM_001254755; NM_001254756; NM_144611; ENST00000301391; ENST00000573984; ENST00000575251; ENST00000575411; ENST00000577075; BC020263; BC051697; OTTHUMT00000438696; OTTHUMT00000438697; OTTHUMT00000438698; OTTHUMT00000438699; OTTHUMT00000438701	cytochrome b5 domain containing 2	chr17	+	Multiple_Complex	4143168	4187310
TC1200007359.hg.1	CNTN1	2.97	7.27	5.7	0.74	0.38	T	T	0.0024	0.3843	7.78e-18	2.84e-15	T	NM_001256063; NM_001256064; NM_001843; NM_175038; ENST00000347616; ENST00000348761; ENST00000547702; ENST00000547849; ENST00000548005; ENST00000548481; ENST00000550305; ENST00000551295; ENST00000551424; ENST00000552248; ENST00000552913; BC036569; OTTHUMT00000403690; OTTHUMT00000403691; OTTHUMT00000403692; OTTHUMT00000403693; OTTHUMT00000403694; OTTHUMT00000403695; OTTHUMT00000403696; OTTHUMT00000…	contactin 1	chr12	+	Multiple_Complex	40692442	41072418
TC0800008481.hg.1	CTHRC1	2.12	14.15	13.06	0.73	0.29	T	T	0.0043	0.4451	0.0036	0.0103	T	NM_001256099; NM_138455; ENST00000330295; ENST00000415886; ENST00000520337; ENST00000520880; BC014245; OTTHUMT00000380792; OTTHUMT00000380793; OTTHUMT00000380794; OTTHUMT00000380795	collagen triple helix repeat containing 1	chr8	+	Multiple_Complex	103371515	103383004
TC0500011194.hg.1	F2RL2	-2.06	15.24	16.28	0.05	0.38	T	T	0.0085	0.5198	4.08e-20	1.07e-16	T	NM_001256566; NM_004101; ENST00000296641; ENST00000504899; BC093648; BC093650; OTTHUMT00000219958; OTTHUMT00000368874	coagulation factor II (thrombin) receptor-like 2	chr5	-	Coding	76615482	76623434
TC1700009679.hg.1	AURKB	2.2	9.44	8.3	0.94	0.86	T	T	0.012	0.5497	8.69e-09	1.22e-07	T	NM_001256834; NM_001284526; NM_004217; ENST00000316199; ENST00000534871; ENST00000577833; ENST00000578549; ENST00000578753; ENST00000580390; ENST00000580998; ENST00000581511; ENST00000582368; ENST00000583124; ENST00000583915; ENST00000584561; ENST00000584972; ENST00000585124; BC000442; BC009751; BC080581; OTTHUMT00000226995; OTTHUMT00000441842; OTTHUMT00000441844; OTTHUMT00000441845; OTTHUMT00000…	aurora kinase B	chr17	-	Multiple_Complex	8204731	8210626
TC2200008425.hg.1	LIF	2.06	10.02	8.98	1.03	0.09	T	T	0.0202	0.6036	3.31e-11	9.44e-10	T	NM_001257135; NM_002309; ENST00000249075; ENST00000403987; BC069540; BC093733; BC093735; OTTHUMT00000320508; OTTHUMT00000320509	leukemia inhibitory factor	chr22	-	Coding	30240447	30246851
TC1200007208.hg.1	DDX11	2.71	9.48	8.05	0.85	0.52	T	T	0.0063	0.4933	3.17e-16	5.13e-14	T	NM_001257144; NM_001257145; NM_004399; NM_030653; NM_152438; ENST00000228264; ENST00000350437; ENST00000415475; ENST00000435753; ENST00000438391; ENST00000535158; ENST00000535317; ENST00000536265; ENST00000536580; ENST00000537136; ENST00000538345; ENST00000538740; ENST00000539049; ENST00000539673; ENST00000539699; ENST00000539702; ENST00000540935; ENST00000542129; ENST00000542242; ENST00000542244…	DEAD/H (Asp-Glu-Ala-Asp/His) box helicase 11	chr12	+	Multiple_Complex	31073845	31104791
TC0400009210.hg.1	TRIM60	-2.19	4.56	5.69	0.41	0.68	T	T	0.0312	0.6448	0.1008	0.1657	T	NM_001258025; NM_152620; ENST00000341062; ENST00000507119; ENST00000508504; ENST00000512596; BC100983; BC100984; BC100985; BC100986; OTTHUMT00000364325; OTTHUMT00000364326; OTTHUMT00000364327	tripartite motif containing 60	chr4	+	Coding	165031953	165041744
TC1100010639.hg.1	TP53I11	-2.36	13.25	14.49	0.56	0.31	T	T	0.0003	0.2057	5.7e-05	0.0003	T	NM_001258320; NM_001258321; NM_001258322; NM_001258323; NM_001258324; NM_006034; ENST00000308212; ENST00000354556; ENST00000395648; ENST00000524774; ENST00000525138; ENST00000525145; ENST00000525667; ENST00000525680; ENST00000525683; ENST00000527685; ENST00000528290; ENST00000528473; ENST00000530035; ENST00000531130; ENST00000531928; ENST00000532253; ENST00000532921; ENST00000533443; ENST00000533…	tumor protein p53 inducible protein 11	chr11	-	Multiple_Complex	44885903	44951306
TC0200006687.hg.1	HPCAL1	-2.3	8.15	9.35	0.7	0.55	T	T	0.0023	0.3826	5.69e-05	0.0003	T	NM_001258357; NM_001258358; NM_001258359; NM_002149; NM_134421; ENST00000307845; ENST00000381765; ENST00000419810; ENST00000422133; ENST00000423674; ENST00000613496; ENST00000620771; ENST00000622018; BC009846; BC017028; BC017482; OTTHUMT00000206897; OTTHUMT00000206898; OTTHUMT00000323534; OTTHUMT00000323535; OTTHUMT00000323536; uc002ral.3	hippocalcin-like 1	chr2	+	Multiple_Complex	10302889	10427617
TC1700012282.hg.1	SPATA20	-2.16	8.24	9.35	0.11	0.33	T	T	0.0079	0.5108	1.13e-09	2.05e-08	T	NM_001258372; NM_001258373; NM_022827; ENST00000006658; ENST00000356488; ENST00000502911; ENST00000503063; ENST00000503127; ENST00000504265; ENST00000504271; ENST00000505085; ENST00000505336; ENST00000505456; ENST00000505559; ENST00000505656; ENST00000508528; ENST00000508598; ENST00000510917; ENST00000511347; ENST00000511605; ENST00000511845; ENST00000511937; ENST00000512181; ENST00000512416; ENS…	spermatogenesis associated 20	chr17	+	Multiple_Complex	50547089	50555852
TC1100012269.hg.1	ARHGAP20	-3.13	8.58	10.23	0.79	0.66	T	T	0.005	0.4664	7.27e-10	1.38e-08	T	NM_001258415; NM_001258416; NM_001258417; NM_001258418; NM_020809; ENST00000260283; ENST00000524756; ENST00000527598; ENST00000528829; ENST00000529591; ENST00000533353; BC039340; OTTHUMT00000390628; OTTHUMT00000390629; OTTHUMT00000390630; OTTHUMT00000390631; OTTHUMT00000390632; OTTHUMT00000390633; uc001plb.2	Rho GTPase activating protein 20	chr11	-	Coding	110577035	110713189
TC1700010851.hg.1	KIF18B	2.55	8.38	7.03	0.47	0.73	T	T	0.0143	0.5667	7.75e-10	1.47e-08	T	NM_001264573; NM_001265577; ENST00000585687; ENST00000587309; ENST00000590129; ENST00000593135; BC136590; BC144271; OTTHUMT00000448723; OTTHUMT00000448724; OTTHUMT00000448725; OTTHUMT00000448726	kinesin family member 18B	chr17	-	Multiple_Complex	44924709	44947714
TC0900006559.hg.1	CD274	2.72	10.07	8.62	0.4	0.81	T	T	0.0472	0.6874	8.82e-10	1.64e-08	T	NM_001267706; NM_014143; NR_052005; ENST00000381573; ENST00000381577; ENST00000474218; ENST00000492923; ENST00000498261; BC069381; BC074984; BC113734; BC113736; OTTHUMT00000051631; OTTHUMT00000051632; OTTHUMT00000051633; OTTHUMT00000207346	CD274 molecule	chr9	+	Multiple_Complex	5450503	5470567
TC0600009327.hg.1	PKIB	3.14	7.37	5.72	0.06	0.55	T	T	0.0003	0.2057	2.08e-17	5.98e-15	T	NM_001270393; NM_001270394; NM_001270395; NM_032471; NM_181794; NM_181795; ENST00000258014; ENST00000354275; ENST00000368446; ENST00000368448; ENST00000368452; ENST00000392490; ENST00000392491; ENST00000583007; ENST00000607474; ENST00000608895; ENST00000615438; ENST00000618977; BC036011; BC093027	protein kinase (cAMP-dependent, catalytic) inhibitor beta	chr6	+	Multiple_Complex	122471917	122726373
TC0600012038.hg.1	MCM3	2.12	11.28	10.19	0.68	0.86	T	T	0.0129	0.556	1.95e-12	8.19e-11	T	NM_001270472; NM_002388; ENST00000229854; ENST00000419835; ENST00000421471; ENST00000476448; ENST00000596288; ENST00000596983; ENST00000616552; BC001626; BC003509; OTTHUMT00000040897; OTTHUMT00000040899; OTTHUMT00000040900; OTTHUMT00000464551; OTTHUMT00000470784	minichromosome maintenance complex component 3	chr6	-	Multiple_Complex	52264009	52284881
TC0600009597.hg.1	TNFAIP3	2.54	12.92	11.58	1.15	0.13	T	T	0.0169	0.5874	0.0034	0.0098	T	NM_001270507; NM_001270508; NM_006290; ENST00000237289; ENST00000420009; ENST00000421450; ENST00000433680; ENST00000485192; ENST00000612899; ENST00000614035; ENST00000615468; ENST00000619035; ENST00000620204; ENST00000621150; BC113871; BC114480; OTTHUMT00000042414; OTTHUMT00000042415; OTTHUMT00000042416; OTTHUMT00000042417; OTTHUMT00000042418	tumor necrosis factor, alpha-induced protein 3	chr6	+	Multiple_Complex	137867188	137883314
TC0100011566.hg.1	PROX1	2.15	4.73	3.63	0.74	0.27	T	F	0.012	0.5499	3.39e-18	1.5e-15	F	NM_001270616; NM_002763; ENST00000261454; ENST00000366958; ENST00000435016; ENST00000471129; ENST00000498508; ENST00000607425; ENST00000607726; BC024201; OTTHUMT00000089727; OTTHUMT00000089990; OTTHUMT00000357872; OTTHUMT00000470777; OTTHUMT00000470778	prospero homeobox 1	chr1	+	Multiple_Complex	213983181	214041504
TC0500012390.hg.1	JAKMIP2	2.28	6.42	5.23	0.68	0.27	T	T	0.0033	0.4211	2.31e-17	6.46e-15	T	NM_001270934; NM_001270941; NM_001282282; NM_014790; ENST00000265272; ENST00000333010; ENST00000504845; ENST00000507343; ENST00000507386; ENST00000616793; BC017354; OTTHUMT00000251941; OTTHUMT00000251942; OTTHUMT00000373321; OTTHUMT00000373322; OTTHUMT00000373323	janus kinase and microtubule interacting protein 2	chr5	-	Multiple_Complex	147585439	147782848
TC1500010737.hg.1	SQRDL	-2.47	8.13	9.43	0.22	0.55	T	T	0.0031	0.4188	1.74e-10	3.98e-09	T	NM_001271213; NM_021199; ENST00000260324; ENST00000561493; ENST00000561735; ENST00000563296; ENST00000565227; ENST00000565997; ENST00000566934; ENST00000568606; BC016836; OTTHUMT00000254319; OTTHUMT00000420349; OTTHUMT00000420350; OTTHUMT00000420351; OTTHUMT00000420352; OTTHUMT00000420353; OTTHUMT00000420354; OTTHUMT00000420355	sulfide quinone reductase-like (yeast)	chr15	+	Multiple_Complex	45631148	45691294
TC1100012019.hg.1	SESN3	-3.35	7.74	9.48	0.51	0.68	T	T	7.31e-05	0.128	2.98e-12	1.17e-10	T	NM_001271594; NM_144665; ENST00000278499; ENST00000416495; ENST00000536441; ENST00000537480; ENST00000542176; BC017296; OTTHUMT00000396475; OTTHUMT00000396479; OTTHUMT00000396480; OTTHUMT00000396481; OTTHUMT00000396482	sestrin 3	chr11	-	Multiple_Complex	95165513	95232541
TC0400012826.hg.1	HERC3	2.02	10.91	9.9	0.14	0.14	T	T	0.0018	0.3517	5.81e-15	5.76e-13	T	NM_001271602; NM_014606; OTTHUMT00000318081; OTTHUMT00000318082; OTTHUMT00000318083; OTTHUMT00000318084; OTTHUMT00000318085; OTTHUMT00000318086; OTTHUMT00000318087; OTTHUMT00000363505; OTTHUMT00000363506	HECT and RLD domain containing E3 ubiquitin protein ligase 3	chr4	+	Multiple_Complex	88592423	88708542
TC0300013084.hg.1	LRRC31	2.21	4.12	2.98	0.06	0.61	F	F	0.0447	0.6796	0.0001	0.0005	F	NM_001277127; NM_001277128; NM_024727; ENST00000264676; ENST00000316428; ENST00000397805; ENST00000523069; BC117401; BC143569; OTTHUMT00000378699; OTTHUMT00000378700; OTTHUMT00000378701; OTTHUMT00000378702	leucine rich repeat containing 31	chr3	-	Multiple_Complex	169839179	169869935
TC0400010609.hg.1	CORIN	-5.01	6.8	9.13	0.05	0.52	T	T	7.78e-07	0.0176	1.04e-10	2.57e-09	T	NM_001278585; NM_001278586; NM_006587; ENST00000273857; ENST00000502252; ENST00000502726; ENST00000503821; ENST00000504584; ENST00000505754; ENST00000505909; ENST00000508498; ENST00000510974; ENST00000515827; ENST00000610355; BC110451; OTTHUMT00000216906; OTTHUMT00000361674; OTTHUMT00000361675; OTTHUMT00000361676; OTTHUMT00000361677; OTTHUMT00000361679; OTTHUMT00000361680; OTTHUMT00000361681; OTT…	corin, serine peptidase	chr4	-	Multiple_Complex	47593998	47838106
TC1400009684.hg.1	ALDH6A1	-2.04	7.53	8.56	0.18	0.37	T	T	0.0063	0.4933	0.0008	0.0027	T	NM_001278593; NM_001278594; NM_005589; ENST00000350259; ENST00000553458; ENST00000553814; ENST00000554231; ENST00000554501; ENST00000555126; ENST00000556852; BC004909; BC032371; OTTHUMT00000412309; OTTHUMT00000412310; OTTHUMT00000412311; OTTHUMT00000412312; OTTHUMT00000412313; OTTHUMT00000412314; OTTHUMT00000412315	aldehyde dehydrogenase 6 family, member A1	chr14	-	Multiple_Complex	74056850	74084493
TC2000007438.hg.1	MYBL2	2.5	8.79	7.47	0.21	0.83	T	T	0.0129	0.556	1.79e-12	7.61e-11	T	NM_001278610; NM_002466; ENST00000217026; ENST00000396863; BC007585; BC053555; OTTHUMT00000080408	v-myb avian myeloblastosis viral oncogene homolog-like 2	chr20	+	Multiple_Complex	43667019	43716496
TC0400010867.hg.1	EPHA5	2.25	9.22	8.05	0.67	0.37	T	T	0.0042	0.4432	1.11e-08	1.51e-07	T	NM_001281765; NM_001281766; NM_001281767; NM_004439; NM_182472; ENST00000273854; ENST00000354839; ENST00000432638; ENST00000511294; ENST00000613740; ENST00000622150; BC136257; BC136258; BC143427; OTTHUMT00000251388; OTTHUMT00000251389; OTTHUMT00000362106; OTTHUMT00000362135	EPH receptor A5	chr4	-	Coding	65319563	65670495
TC1700010254.hg.1	SSH2	-2.23	11.49	12.65	0.76	0.49	T	T	0.0024	0.3914	0.0001	0.0006	T	NM_001282129; NM_001282130; NM_001282131; NM_033389; ENST00000269033; ENST00000324677; ENST00000394848; ENST00000540801; ENST00000577483; ENST00000577991; ENST00000578411; ENST00000579040; ENST00000579954; ENST00000582084; ENST00000590153; ENST00000592397; OTTHUMT00000256116; OTTHUMT00000256117; OTTHUMT00000447855; OTTHUMT00000447856; OTTHUMT00000447857; OTTHUMT00000447858; OTTHUMT00000447859; OT…	slingshot protein phosphatase 2	chr17	-	Multiple_Complex	29625938	29930276
TC0900009145.hg.1	OLFM1	2.71	6.46	5.02	0.24	0.27	T	T	0.0004	0.2105	2.97e-18	1.38e-15	T	NM_001282611; NM_001282612; NM_006334; NM_014279; ENST00000252854; ENST00000277415; ENST00000339720; ENST00000371793; ENST00000371796; ENST00000371799; ENST00000371801; ENST00000392991; ENST00000483042; ENST00000539529; ENST00000539877; ENST00000545657; ENST00000615948; BC008763; BC011741; OTTHUMT00000054971; OTTHUMT00000054972; OTTHUMT00000054973; OTTHUMT00000054974; OTTHUMT00000054975; OTTHUMT0…	olfactomedin 1	chr9	+	Multiple_Complex	135075243	135121184
TC0800011452.hg.1	RSPO2	-2.44	4.33	5.61	0.22	0.02	F	T	7.59e-06	0.0686	5.12e-06	3.32e-05	F	NM_001282863; NM_178565; ENST00000276659; ENST00000517781; ENST00000517939; ENST00000520026; ENST00000521502; ENST00000521757; ENST00000521956; ENST00000522333; BC027938; BC036554; OTTHUMT00000380828; OTTHUMT00000380829; OTTHUMT00000380830; OTTHUMT00000380831; OTTHUMT00000380832; OTTHUMT00000380833; OTTHUMT00000380834; OTTHUMT00000380835; uc003ymr.3	R-spondin 2	chr8	-	Coding	107899316	108083685
TC1000008713.hg.1	NOLC1	2.33	12.76	11.54	0.14	0.36	T	T	0.0009	0.294	4.22e-11	1.17e-09	T	NM_001284388; NM_001284389; NM_004741; ENST00000370007; ENST00000405356; ENST00000461421; ENST00000464969; ENST00000476468; ENST00000477977; ENST00000488254; ENST00000603946; ENST00000605788; BC001883; BC006769; OTTHUMT00000050012; OTTHUMT00000050013; OTTHUMT00000050014; OTTHUMT00000050015; OTTHUMT00000050017; OTTHUMT00000470036; OTTHUMT00000470037; OTTHUMT00000470038	nucleolar and coiled-body phosphoprotein 1	chr10	+	Multiple_Complex	102152176	102163871
TC0100014127.hg.1	SPATA6	-2.28	8.57	9.75	0	0.54	T	T	0.0159	0.5809	1.53e-12	6.66e-11	T	NM_001286238; NM_001286239; NM_019073; ENST00000371841; ENST00000371843; ENST00000371847; ENST00000396199; ENST00000463938; ENST00000465990; ENST00000471975; ENST00000487543; ENST00000487629; ENST00000490850; ENST00000603831; BC020660; OTTHUMT00000021347; OTTHUMT00000021348; OTTHUMT00000021349; OTTHUMT00000021350; OTTHUMT00000021351; OTTHUMT00000021352; OTTHUMT00000021353; OTTHUMT00000021354; OTT…	spermatogenesis associated 6	chr1	-	Multiple_Complex	48295372	48472208
TC1500007739.hg.1	THSD4	-2.08	9.3	10.36	0.19	0.33	T	T	0.0072	0.5001	4.71e-18	1.9e-15	T	NM_001286429; NM_024817; ENST00000261862; ENST00000355327; ENST00000357769; ENST00000567745; ENST00000567776; ENST00000567838; ENST00000620694; BC140868; OTTHUMT00000257243; OTTHUMT00000257253; OTTHUMT00000420805; OTTHUMT00000420806; OTTHUMT00000420807; OTTHUMT00000474079	thrombospondin type 1 domain containing 4	chr15	+	Multiple_Complex	71096952	71783383
TC1500007318.hg.1	TEX9	3.41	8.85	7.08	0.49	0.05	T	T	4.51e-05	0.1153	4.92e-19	4.38e-16	T	NM_001286449; NM_198524; ENST00000352903; ENST00000537232; ENST00000558083; ENST00000558127; ENST00000559142; ENST00000559546; ENST00000560582; ENST00000560827; ENST00000561221; BC028119; OTTHUMT00000255048; OTTHUMT00000418843; OTTHUMT00000418844; OTTHUMT00000418845; OTTHUMT00000418847; OTTHUMT00000418848; OTTHUMT00000418849; OTTHUMT00000418850; OTTHUMT00000431907; uc002adq.1	testis expressed 9	chr15	+	Multiple_Complex	56244009	56445997
TC0100008897.hg.1	WDR63	-2.02	7.35	8.37	0.2	0.06	T	T	0.0012	0.3122	7.39e-12	2.55e-10	T	NM_001288563; NM_145172; ENST00000294664; ENST00000326813; ENST00000370596; ENST00000464801; ENST00000484007; ENST00000528899; BC040265; OTTHUMT00000027564; OTTHUMT00000027565; OTTHUMT00000027566; OTTHUMT00000092673; OTTHUMT00000092674; OTTHUMT00000394255	WD repeat domain 63	chr1	+	Multiple_Complex	84999147	85133138
TC1100007056.hg.1	NELL1	2.05	4.62	3.59	0.22	0.24	T	F	0.001	0.3039	7.16e-20	1.32e-16	F	NM_001288713; NM_001288714; NM_006157; NM_201551; ENST00000298925; ENST00000325319; ENST00000357134; ENST00000524738; ENST00000527873; ENST00000528046; ENST00000528495; ENST00000529218; ENST00000529595; ENST00000530672; ENST00000532434; ENST00000534263; ENST00000619031; BC069674; BC096100; BC096101; BC096102; BC096103; OTTHUMT00000387587; OTTHUMT00000387588; OTTHUMT00000387589; OTTHUMT00000387590…	neural EGFL like 1	chr11	+	Multiple_Complex	20669551	21575683
TC1700011574.hg.1	ABCA8	-2.51	9.38	10.71	0.34	0.85	T	T	0.0121	0.5512	8.24e-12	2.81e-10	T	NM_001288985; NM_001288986; NM_007168; ENST00000269080; ENST00000428549; ENST00000430352; ENST00000541225; ENST00000585531; ENST00000585850; ENST00000586292; ENST00000586539; ENST00000587206; ENST00000588458; ENST00000589533; ENST00000589980; ENST00000590359; ENST00000591459; ENST00000615593; BC130280; OTTHUMT00000450172; OTTHUMT00000450174; OTTHUMT00000450175; OTTHUMT00000450176; OTTHUMT00000450…	ATP binding cassette subfamily A member 8	chr17	-	Multiple_Complex	68867287	68955392
TC0100007412.hg.1	MAN1C1	-2.68	7.06	8.48	0.8	0.47	T	T	0.0027	0.4012	3.84e-05	0.0002	T	NM_001289010; NM_020379; ENST00000263979; ENST00000374329; ENST00000374332; ENST00000473891; ENST00000475314; ENST00000487493; ENST00000496532; ENST00000611903; BC137017; OTTHUMT00000012828; OTTHUMT00000012829; OTTHUMT00000012830; OTTHUMT00000012831; OTTHUMT00000012832; OTTHUMT00000019291; OTTHUMT00000019292	mannosidase, alpha, class 1C, member 1	chr1	+	Multiple_Complex	25617468	25786207
TC2200008136.hg.1	PRAME	2.48	7.04	5.73	0.6	0.31	T	T	0.0004	0.2114	1.05e-18	7.36e-16	T	NM_001291715; NM_001291719; NM_206955; NM_206956; ENST00000398741; ENST00000398743; ENST00000402697; ENST00000403441; ENST00000405655; ENST00000406503; ENST00000420709; ENST00000438888; ENST00000439106; ENST00000442481; ENST00000476336; ENST00000485532; ENST00000492657; ENST00000543184; BC014074; BC022008; BC039731; OTTHUMT00000321642; OTTHUMT00000321643; OTTHUMT00000321644; OTTHUMT00000321645; O…	preferentially expressed antigen in melanoma	chr22	-	Multiple_Complex	22547696	22559361
TC0600012747.hg.1	CD24	3.33	8.07	6.33	0.18	0.59	T	T	0.0006	0.2574	4.98e-17	1.17e-14	T	NM_001291737; NM_001291738; NM_001291739; NM_013230; NR_117089; NR_117090; ENST00000606017; ENST00000610952; ENST00000615659; ENST00000619133; ENST00000619869; ENST00000620405; ENST00000621311; ENST00000622315; BC064619; OTTHUMT00000477241; OTTHUMT00000477242; OTTHUMT00000477243; OTTHUMT00000477244; OTTHUMT00000477245; OTTHUMT00000477247; OTTHUMT00000477249	CD24 molecule	chr6	-	Multiple_Complex	106969831	106976855
TC1100008669.hg.1	PRSS23	-2.11	9.15	10.23	0.02	0.16	T	T	0.0005	0.2409	1.74e-15	2.12e-13	T	NM_001293178; NM_001293179; NM_001293180; NM_007173; NR_120591; NR_120592; NR_120593; ENST00000280258; ENST00000527521; ENST00000528769; ENST00000531475; ENST00000531521; ENST00000532234; ENST00000532572; ENST00000533880; ENST00000533902; BC001278; OTTHUMT00000393804; OTTHUMT00000393805; OTTHUMT00000393806; OTTHUMT00000393807; OTTHUMT00000393808; OTTHUMT00000393809; OTTHUMT00000393810; OTTHUMT000…	protease, serine, 23	chr11	+	Multiple_Complex	86791059	86952910
TC0200006799.hg.1	MYCN	6.86	7.56	4.78	0.6	0.36	T	F	3.17e-05	0.1	4.36e-17	1.05e-14	F	NM_001293228; NM_001293231; NM_001293233; NM_005378; ENST00000281043; BC002712; OTTHUMT00000095469	v-myc avian myelocytomatosis viral oncogene neuroblastoma derived homolog	chr2	+	Coding	15940438	15947007
TC1500008046.hg.1	CEMIP	-3.84	12.26	14.2	0.57	0.41	T	T	0.0004	0.2105	2.76e-14	2.17e-12	T	NM_001293298; NM_001293304; NM_018689; ENST00000220244; ENST00000356249; ENST00000394685; ENST00000495041; ENST00000559966; ENST00000560027; ENST00000611615; BC020256; OTTHUMT00000291389; OTTHUMT00000313748; OTTHUMT00000313749; OTTHUMT00000313750; OTTHUMT00000417671; OTTHUMT00000417672	cell migration inducing protein, hyaluronan binding	chr15	+	Multiple_Complex	80779343	80951776
TC0100016431.hg.1	TNFSF4	2.52	10.76	9.43	1.95	0.66	T	T	0.0105	0.5397	2.08e-10	4.63e-09	T	NM_001297562; NM_003326; ENST00000281834; ENST00000367718; ENST00000488053; BC041663; OTTHUMT00000084271; OTTHUMT00000084272; OTTHUMT00000098113	tumor necrosis factor (ligand) superfamily, member 4	chr1	-	Multiple_Complex	173183731	173207313
TC0400007500.hg.1	SPATA18	-2.15	7.03	8.14	0.14	0.11	T	T	0.0011	0.31	0.0003	0.0014	T	NM_001297608; NM_145263; NR_123728; ENST00000295213; ENST00000419395; ENST00000503055; ENST00000505038; ENST00000505320; ENST00000506829; ENST00000508915; ENST00000510549; ENST00000511028; ENST00000514670; BC025396; OTTHUMT00000250597; OTTHUMT00000361442; OTTHUMT00000361443; OTTHUMT00000361444; OTTHUMT00000361445; OTTHUMT00000361446; OTTHUMT00000361447; OTTHUMT00000361448; OTTHUMT00000361449; OTT…	spermatogenesis associated 18	chr4	+	Multiple_Complex	52051331	52097306
TC1200012745.hg.1	C1RL	-2.55	8.85	10.2	0.07	0.73	T	T	0.0309	0.6431	6.92e-06	4.32e-05	T	NM_001297640; NM_001297642; NM_001297643; NM_016546; ENST00000266542; ENST00000504702; ENST00000534950; ENST00000534969; ENST00000537833; ENST00000539927; ENST00000543933; ENST00000543941; ENST00000544702; ENST00000545280; ENST00000545337; OTTHUMT00000398366; OTTHUMT00000398367; OTTHUMT00000398368; OTTHUMT00000398370; OTTHUMT00000398371; OTTHUMT00000398372; OTTHUMT00000398373; OTTHUMT00000398374;…	complement component 1, r subcomponent-like	chr12	-	Multiple_Complex	7093707	7109278
TC0400012938.hg.1	RASGEF1B	2.26	6.21	5.03	0.32	0.17	T	F	0.0003	0.1992	2.68e-18	1.27e-15	F	NM_001300735; NM_001300736; NM_152545; ENST00000264400; ENST00000335927; ENST00000436139; ENST00000504863; ENST00000507538; ENST00000509081; ENST00000514889; ENST00000613784; BC121003; BC121004; OTTHUMT00000362830; OTTHUMT00000362831; OTTHUMT00000362832; OTTHUMT00000362833; OTTHUMT00000362834; OTTHUMT00000362835; OTTHUMT00000362844	RasGEF domain family member 1B	chr4	-	Multiple_Complex	81426393	81471928
TC1900007382.hg.1	PGPEP1	-2.2	8.29	9.43	0.1	0.23	T	T	0.0012	0.3122	8.11e-10	1.53e-08	T	NM_001300927; NM_001308366; NM_017712; ENST00000252813; ENST00000269919; ENST00000595066; ENST00000595552; ENST00000596962; ENST00000597431; ENST00000597663; ENST00000600283; ENST00000604499; BC042138; OTTHUMT00000466327; OTTHUMT00000466329; OTTHUMT00000466330; OTTHUMT00000466332; OTTHUMT00000466333; OTTHUMT00000466336; OTTHUMT00000471790; OTTHUMT00000471791; OTTHUMT00000471810	pyroglutamyl-peptidase I	chr19	+	Multiple_Complex	18340587	18369953
TC1100012831.hg.1	ZBTB44	-2.35	8.35	9.58	0.45	0.58	T	T	0.0084	0.5188	2.61e-08	3.19e-07	T	NM_001301098; NM_001301099; NM_014155; ENST00000357899; ENST00000397753; ENST00000445008; ENST00000525623; ENST00000525842; ENST00000527478; ENST00000528448; ENST00000529348; ENST00000529982; ENST00000530205; ENST00000615689; BC030580; BC049375; BC050723; BC071729; OTTHUMT00000386124; OTTHUMT00000386125; OTTHUMT00000386126; OTTHUMT00000386127; OTTHUMT00000386128; OTTHUMT00000386129; OTTHUMT000003…	zinc finger and BTB domain containing 44	chr11	-	Multiple_Complex	130226677	130314712
TC0100007980.hg.1	CTPS1	2.05	11.5	10.47	0.04	0.78	T	T	0.0036	0.4288	6.28e-10	1.22e-08	T	NM_001301237; NM_001905; NR_125440; ENST00000372616; ENST00000372621; ENST00000463285; ENST00000463423; ENST00000464283; ENST00000470271; ENST00000475060; ENST00000479480; ENST00000480420; ENST00000486889; ENST00000497210; ENST00000498694; BC009408; OTTHUMT00000015629; OTTHUMT00000015630; OTTHUMT00000015631; OTTHUMT00000015632; OTTHUMT00000015633; OTTHUMT00000015634; OTTHUMT00000015636; OTTHUMT00…	CTP synthase 1	chr1	+	Multiple_Complex	40979299	41012565
TC1600007147.hg.1	TMEM159	-2.26	9.79	10.97	0.43	0.16	T	T	0.0002	0.1727	7.65e-17	1.63e-14	T	NM_001301769; NM_001301771; NM_001301773; NM_001301774; NM_001301775; NM_020422; NR_125971; ENST00000233047; ENST00000261388; ENST00000451578; ENST00000572258; ENST00000572599; ENST00000573487; ENST00000573688; ENST00000574092; ENST00000577162; BC015812; OTTHUMT00000254421; OTTHUMT00000436522; OTTHUMT00000436523; OTTHUMT00000436524; OTTHUMT00000436525; OTTHUMT00000436526; OTTHUMT00000436527; OTTH…	transmembrane protein 159	chr16	+	Multiple_Complex	21158377	21180616
TC0700007472.hg.1	C7orf69	2.72	7.9	6.46	1.71	0.19	T	T	0.0036	0.4288	0.0002	0.0007	T	NM_001302627; NM_025031; BC113679; BC113681	chromosome 7 open reading frame 69	chr7	+	Multiple_Complex	47795291	47832816
TC1300009781.hg.1	COL4A1	4.81	11.52	9.26	1.64	0.94	T	T	0.0033	0.4211	7.5e-13	3.57e-11	T	NM_001303110; NM_001845; ENST00000375820; ENST00000467182; ENST00000474391; ENST00000543140; ENST00000615732; BC151220; OTTHUMT00000045759; OTTHUMT00000312866; OTTHUMT00000312867; OTTHUMT00000476753; OTTHUMT00000476754; uc001vqw.4	collagen, type IV, alpha 1	chr13	-	Multiple_Complex	110148958	110307157
TC1900009603.hg.1	OLFM2	5.66	8.08	5.58	2.99	0.43	T	T	0.0021	0.3743	0.0008	0.0029	T	NM_001304347; NM_001304348; NM_058164; ENST00000264833; ENST00000590410; ENST00000590841; ENST00000592448; ENST00000593091; BC011361; OTTHUMT00000451119; OTTHUMT00000451120; OTTHUMT00000451121; OTTHUMT00000451122; OTTHUMT00000451123	olfactomedin 2	chr19	-	Multiple_Complex	9853718	9936552
TC0100012332.hg.1	OR2L13	-2.24	3.48	4.65	0.64	0.33	F	F	0.0037	0.4348	0.0073	0.0187	F	NM_001304535; NM_175911; ENST00000358120; ENST00000366478; BC028158; OTTHUMT00000097342	olfactory receptor, family 2, subfamily L, member 13	chr1	+	Coding	247937029	248100922
TC0500007901.hg.1	THBS4	-2.46	3.89	5.19	0	0.67	F	T	0.0008	0.2778	0.0531	0.0983	F	NM_001306212; NM_001306213; NM_001306214; NM_003248; ENST00000350881; ENST00000504720; ENST00000510218; ENST00000511733; ENST00000511888; ENST00000513310; ENST00000515510; BC050456; OTTHUMT00000226977; OTTHUMT00000369574; OTTHUMT00000369575; OTTHUMT00000369576; OTTHUMT00000369577; OTTHUMT00000369578; OTTHUMT00000369579	thrombospondin 4	chr5	+	Multiple_Complex	79991296	80083287
TC0900010470.hg.1	PRUNE2	-2.65	8.52	9.92	0.44	0.39	T	T	0.0001	0.1392	5.35e-05	0.0003	T	NM_001308047; NM_001308048; NM_001308049; NM_001308050; NM_001308051; NM_015225; NR_131751; ENST00000223609; ENST00000376713; ENST00000376717; ENST00000376718; ENST00000424866; ENST00000426088; ENST00000428286; ENST00000443509; ENST00000464414; ENST00000466266; ENST00000480674; ENST00000488346; ENST00000489555; ENST00000492157; ENST00000494975; BC150641; OTTHUMT00000052728; OTTHUMT00000052729; OT…	prune homolog 2 (Drosophila)	chr9	-	Multiple_Complex	76611376	76906087
TC1800008358.hg.1	CDH2	4.99	11.97	9.66	1.23	1.21	T	T	0.0173	0.5903	0.048	0.0905	T	NM_001308176; NM_001792; ENST00000269141; ENST00000399380; ENST00000413878; ENST00000418492; ENST00000430882; BC036470; OTTHUMT00000133246; OTTHUMT00000139289; OTTHUMT00000139363; OTTHUMT00000314046; OTTHUMT00000314047	cadherin 2, type 1, N-cadherin (neuronal)	chr18	-	Multiple_Complex	27950963	28177446
TC1800008287.hg.1	ANKRD29	-2.21	6.66	7.81	0.98	0.53	T	T	0.0059	0.4917	6.26e-05	0.0003	T	NM_001308238; NM_173505; ENST00000322980; ENST00000585908; ENST00000586087; ENST00000586511; ENST00000587763; ENST00000591280; ENST00000591617; ENST00000592179; BC030622; OTTHUMT00000254825; OTTHUMT00000445526; OTTHUMT00000445527; OTTHUMT00000445664; OTTHUMT00000445665; OTTHUMT00000445666; OTTHUMT00000445667; OTTHUMT00000445668	ankyrin repeat domain 29	chr18	-	Multiple_Complex	23598926	23662885
TC0700013075.hg.1	CRYGN	-2.03	5.55	6.57	0.57	0.47	T	T	0.0227	0.6149	0.0817	0.1397	T	NM_001308292; NM_144727; NR_131779; ENST00000337323; ENST00000462809; ENST00000476631; ENST00000478106; ENST00000491928; BC100878; BC100879; BC100880; BC100881; OTTHUMT00000348553; OTTHUMT00000348554; OTTHUMT00000348555; OTTHUMT00000348556; OTTHUMT00000348557	crystallin gamma N	chr7	-	Multiple_Complex	151428832	151440813
TC0300013823.hg.1	CLEC3B	-2.24	5.18	6.34	0.58	0.16	T	T	0.0035	0.4282	5.25e-06	3.39e-05	T	NM_001308394; NM_003278; ENST00000296130; ENST00000428034; BC011024; OTTHUMT00000256745; OTTHUMT00000346993	C-type lectin domain family 3, member B	chr3	+	Coding	45026183	45036073
TC1000012427.hg.1	AKR1C1	-10.7	11.76	15.18	0.8	1.21	T	T	3.53e-05	0.102	1.3e-08	1.73e-07	T	NM_001353; ENST00000380859; ENST00000380872; ENST00000442997; ENST00000476100; ENST00000477661; BC015490; BC020216; BC040210; OTTHUMT00000046523; OTTHUMT00000046524; OTTHUMT00000046525; OTTHUMT00000046526; OTTHUMT00000046527	aldo-keto reductase family 1, member C1	chr10	+	Multiple_Complex	4892604	4983283
TC1900011870.hg.1	ELAVL3	2.7	5.51	4.08	0.36	0.45	T	T	0.0005	0.2396	1.93e-18	1.03e-15	T	NM_001420; NM_032281; ENST00000359227; ENST00000438662; ENST00000588853; ENST00000592218; BC011875; OTTHUMT00000458827; OTTHUMT00000458830; OTTHUMT00000458831; OTTHUMT00000458832	ELAV like neuron-specific RNA binding protein 3	chr19	-	Multiple_Complex	11451326	11481046
TC0600009332.hg.1	FABP7	6.96	8.19	5.39	0.46	0.36	T	T	2.51e-05	0.0897	1.39e-16	2.66e-14	T	NM_001446; ENST00000356535; ENST00000368444; BC012299; OTTHUMT00000042037; OTTHUMT00000042038	fatty acid binding protein 7, brain	chr6	+	Coding	122779475	122784074
TC0400011053.hg.1	CXCL10	2.43	5.45	4.17	0.62	0.28	T	F	0.0094	0.5274	0.0002	0.0008	F	NM_001565; ENST00000306602; BC010954; OTTHUMT00000362817	chemokine (C-X-C motif) ligand 10	chr4	-	Coding	76021116	76023536
TC0800009961.hg.1	CLU; MIR6843	-2.37	14.78	16.03	0.99	0.62	T	T	0.0101	0.5353	6.72e-17	1.48e-14	T	NM_001831; NR_038335; NR_045494; NR_106902; ENST00000316403; ENST00000405140; ENST00000518050; ENST00000519472; ENST00000519742; ENST00000520491; ENST00000520796; ENST00000521770; ENST00000522098; ENST00000522238; ENST00000522299; ENST00000522413; ENST00000522502; ENST00000523396; ENST00000523500; ENST00000523589; ENST00000560566; ENST00000617673; BC010514; BC019588; OTTHUMT00000219953; OTTHUMT00…	clusterin; microRNA 6843	chr8	-	Multiple_Complex	27596917	27615031
TC0900008201.hg.1	COL15A1	2.99	10.33	8.75	0.61	0.68	T	T	0.0087	0.5198	6.2e-10	1.2e-08	T	NM_001855; ENST00000375001; ENST00000467052; ENST00000471477; ENST00000496686; ENST00000610452; OTTHUMT00000053386; OTTHUMT00000053387; OTTHUMT00000053388; OTTHUMT00000313645	collagen, type XV, alpha 1	chr9	+	Multiple_Complex	98943179	99070792
TC0500012238.hg.1	HBEGF	2.31	9.72	8.51	0.34	0.63	T	T	0.0208	0.6064	0.0026	0.0078	T	NM_001945; ENST00000230990; ENST00000482211; ENST00000498452; BC033097; OTTHUMT00000251665; OTTHUMT00000317711; OTTHUMT00000317712	heparin-binding EGF-like growth factor	chr5	-	Multiple_Complex	140332843	140346631
TC0500008785.hg.1	EGR1	2.21	13.48	12.33	0.35	0.38	T	T	0.0246	0.6241	1.25e-13	7.84e-12	T	NM_001964; ENST00000239938; BC073983; OTTHUMT00000251274	early growth response 1	chr5	+	Coding	138465490	138469315
TC2200007204.hg.1	HMOX1	-3.32	8.17	9.9	0.4	0.47	T	T	0.0211	0.6074	0.001	0.0035	T	NM_002133; ENST00000216117; ENST00000412893; ENST00000481190; ENST00000494998; BC001491; OTTHUMT00000320657; OTTHUMT00000320658; OTTHUMT00000320659; OTTHUMT00000320660	heme oxygenase 1	chr22	+	Multiple_Complex	35380361	35394214
TC0700010854.hg.1	INHBA	3.78	14.66	12.74	0.82	0.24	T	T	0.0001	0.1392	7.91e-13	3.75e-11	T	NM_002192; ENST00000242208; ENST00000442711; ENST00000464515; BC007858; OTTHUMT00000250793; OTTHUMT00000338448; OTTHUMT00000338449	inhibin beta A	chr7	-	Multiple_Complex	41685114	41703108
TC2000006872.hg.1	INSM1	4.11	8	5.96	0.14	0.05	T	T	5.55e-05	0.1216	2.62e-18	1.25e-15	T	NM_002196; ENST00000310227; OTTHUMT00000078223	insulinoma-associated 1	chr20	+	Coding	20368121	20370949
TC0500007349.hg.1	ISL1	2.41	6.08	4.81	0.46	0.48	T	T	0.0003	0.2057	5.06e-20	1.13e-16	T	NM_002202; ENST00000230658; ENST00000505475; ENST00000511384; BC031213; OTTHUMT00000368413; OTTHUMT00000368415; OTTHUMT00000368777	ISL LIM homeobox 1	chr5	+	Multiple_Complex	51383124	51394738
TC0300012073.hg.1	LSAMP	-2.27	10.45	11.63	0.67	0.43	T	T	0.0024	0.3842	2.46e-07	2.31e-06	T	NM_002338; ENST00000333617; ENST00000473171; ENST00000474851; ENST00000475403; ENST00000490035; ENST00000498645; ENST00000539563; BC033803; OTTHUMT00000354495; OTTHUMT00000354496; OTTHUMT00000354641; OTTHUMT00000354642; OTTHUMT00000354643; OTTHUMT00000354805	limbic system-associated membrane protein	chr3	-	Multiple_Complex	115802363	117139389
TC0200007506.hg.1	EPCAM	4.06	6.5	4.48	0.9	0.17	T	T	0.0013	0.3259	1.52e-16	2.84e-14	T	NM_002354; ENST00000263735; ENST00000405271; ENST00000419334; ENST00000456133; ENST00000474691; ENST00000490733; BC014785; OTTHUMT00000250792; OTTHUMT00000323354; OTTHUMT00000323638; OTTHUMT00000323639; OTTHUMT00000323640; OTTHUMT00000323641	epithelial cell adhesion molecule	chr2	+	Multiple_Complex	47345158	47387601
TC0200009402.hg.1	MGAT5	-2.16	13.5	14.61	0.48	0.32	T	T	0.0002	0.1784	1.43e-12	6.27e-11	T	NM_002410; ENST00000281923; ENST00000409645; ENST00000468758; ENST00000481801; ENST00000488365; OTTHUMT00000254584; OTTHUMT00000332271; OTTHUMT00000332272; OTTHUMT00000332273	mannosyl (alpha-1,6-)-glycoprotein beta-1,6-N-acetyl-glucosaminyltransferase	chr2	+	Multiple_Complex	134119983	134454621
TC2200008346.hg.1	MN1	-2.68	5.03	6.45	0.29	0.52	T	T	0.002	0.3672	9.59e-08	1e-06	T	NM_002430; ENST00000302326; ENST00000424656; ENST00000497225; OTTHUMT00000320737; OTTHUMT00000320738; OTTHUMT00000320739; uc003adj.3	meningioma (disrupted in balanced translocation) 1	chr22	-	Multiple_Complex	27748277	27801498
TC0100017844.hg.1	NID1	2.15	13.14	12.04	0.34	0.08	T	T	0.0046	0.4529	5.94e-05	0.0003	T	NM_002508; ENST00000264187; ENST00000366595; BC045606; OTTHUMT00000096647; OTTHUMT00000097390	nidogen 1	chr1	-	Multiple_Complex	235975830	236065181
TC0500012093.hg.1	PITX1	-2.82	9.07	10.57	1.31	0.39	T	T	0.0081	0.5121	0.0003	0.0012	T	NM_002653; ENST00000265340; ENST00000502676; ENST00000503586; ENST00000504936; ENST00000506438; ENST00000507253; BC003685; BC009412; OTTHUMT00000251195; OTTHUMT00000371569; OTTHUMT00000371570; OTTHUMT00000371571; OTTHUMT00000371572; OTTHUMT00000371573	paired-like homeodomain 1	chr5	-	Multiple_Complex	135027734	135034813
TC0100011262.hg.1	PRELP	-2.68	8.51	9.94	0.21	0.98	T	T	0.0008	0.2821	4.94e-05	0.0002	T	NM_002725; NM_201348; ENST00000343110; BC032498; OTTHUMT00000087474	proline/arginine-rich end leucine-rich repeat protein	chr1	+	Coding	203475755	203491352
TC1300006847.hg.1	RFC3	2.06	11.52	10.48	0.61	1.13	T	T	0.044	0.6774	9.47e-10	1.75e-08	T	NM_002915; NM_181558; ENST00000380071; ENST00000434425; ENST00000616236; BC000149; OTTHUMT00000044450; OTTHUMT00000474780; uc001uva.3	replication factor C subunit 3	chr13	+	Multiple_Complex	33818049	33966558
TC0300013447.hg.1	RFC4	2.22	13.4	12.25	0.44	0.77	T	T	0.0081	0.5123	1.51e-10	3.53e-09	T	NM_002916; NM_181573; ENST00000296273; ENST00000392481; ENST00000411792; ENST00000417876; ENST00000418288; ENST00000427785; ENST00000433496; ENST00000447345; ENST00000448497; ENST00000449502; ENST00000460408; ENST00000479307; ENST00000489028; ENST00000494047; BC017452; BC024022; OTTHUMT00000344471; OTTHUMT00000344472; OTTHUMT00000344473; OTTHUMT00000344474; OTTHUMT00000344475; OTTHUMT00000344476;…	replication factor C subunit 4	chr3	-	Multiple_Complex	186789880	186807058
TC0100011022.hg.1	RGS2	-2.78	8.83	10.3	0.21	0.96	T	T	0.0118	0.5497	2.95e-05	0.0002	T	NM_002923; ENST00000235382; ENST00000464302; ENST00000483295; ENST00000487236; BC007049; OTTHUMT00000086396; OTTHUMT00000086397; OTTHUMT00000086398; OTTHUMT00000086399	regulator of G-protein signaling 2	chr1	+	Multiple_Complex	192809039	192812283
TC0200014821.hg.1	SCN7A	-3.02	6.8	8.39	0.38	1.11	T	T	0.0198	0.6016	4.31e-10	8.77e-09	T	NM_002976; NR_045628; ENST00000409855; ENST00000419992; ENST00000424326; ENST00000441411; ENST00000497562; ENST00000619410; ENST00000621965; OTTHUMT00000333745; OTTHUMT00000333746; OTTHUMT00000333747; OTTHUMT00000333748; OTTHUMT00000333749	sodium channel, voltage gated, type VII alpha subunit	chr2	-	Multiple_Complex	166403573	166494247
TC0800008299.hg.1	SDC2	2.19	14.65	13.52	1.32	0.39	T	T	0.0064	0.4933	0.0004	0.0016	T	NM_002998; ENST00000302190; ENST00000518385; ENST00000519587; ENST00000519914; ENST00000520233; ENST00000521590; ENST00000522911; ENST00000523877; BC030133; BC049836; OTTHUMT00000379750; OTTHUMT00000379751; OTTHUMT00000379752; OTTHUMT00000379753; OTTHUMT00000379754; OTTHUMT00000379755; OTTHUMT00000379756; OTTHUMT00000380605	syndecan 2	chr8	+	Multiple_Complex	96493351	96611809
TC0800010234.hg.1	SFRP1	-2.4	14.04	15.3	0.41	0.18	T	T	0.0003	0.2105	5.5e-20	1.17e-16	T	NM_003012; ENST00000220772; ENST00000379845; BC036503; OTTHUMT00000377132; OTTHUMT00000377133	secreted frizzled-related protein 1	chr8	-	Multiple_Complex	41261949	41309497
TC1300008487.hg.1	SLC7A1	2.01	12.85	11.84	0.28	0.84	T	T	0.0255	0.6263	1.6e-05	9.04e-05	T	NM_003045; ENST00000380752; ENST00000450494; ENST00000473577; BC063303; BC069358; BC115407; OTTHUMT00000044337; OTTHUMT00000044338; OTTHUMT00000044339	solute carrier family 7 (cationic amino acid transporter, y+ system), member 1	chr13	-	Multiple_Complex	29509410	29595688
TC2000006688.hg.1	SNAP25	-2.18	9.62	10.74	0.11	0.45	T	T	0.0012	0.3146	1.92e-12	8.09e-11	T	NM_003081; NM_130811; ENST00000254976; ENST00000304886; ENST00000430336; ENST00000492814; ENST00000495883; BC010647; OTTHUMT00000077974; OTTHUMT00000077975; OTTHUMT00000077976; OTTHUMT00000077977; OTTHUMT00000077978	synaptosome associated protein 25kDa	chr20	+	Multiple_Complex	10218829	10307418
TC0200015865.hg.1	SCG2	2.51	7.34	6.01	0.03	0.2	T	T	0.0062	0.4933	1.82e-15	2.2e-13	T	NM_003469; ENST00000305409; ENST00000421386; ENST00000433889; BC022509; OTTHUMT00000256870; OTTHUMT00000330938; OTTHUMT00000330939	secretogranin II	chr2	-	Coding	223596940	223602503
TC1600011186.hg.1	SLC7A5	2.79	12.79	11.31	1.19	0.47	T	T	0.003	0.4156	1.93e-05	0.0001	T	NM_003486; ENST00000261622; ENST00000563489; ENST00000565644; BC039692; BC042600; OTTHUMT00000269110; OTTHUMT00000431869; OTTHUMT00000431894	solute carrier family 7 (amino acid transporter light chain, L system), member 5	chr16	-	Multiple_Complex	87830023	87869494
TC0600011125.hg.1	HIST1H2AB	2.39	10.72	9.46	0.65	1.12	T	T	0.0111	0.5458	2.82e-08	3.41e-07	T	NM_003513; ENST00000615868; BC125140; OTTHUMT00000040082	histone cluster 1, H2ab	chr6	-	Coding	26033092	26033568
TC0600011235.hg.1	HIST1H2AM; HIST1H3J	2.24	10.93	9.77	0.98	1.01	T	T	0.0307	0.6422	2.69e-05	0.0001	T	NM_003514; NM_003535; ENST00000359303; ENST00000359611; ENST00000479986; OTTHUMT00000040162; OTTHUMT00000043453; OTTHUMT00000331293	histone cluster 1, H2am; histone cluster 1, H3j	chr6	-	Multiple_Complex	27890315	27893185
TC0600011136.hg.1	HIST1H2BG	2.17	12.66	11.54	0.75	1.41	T	T	0.0392	0.6684	3.47e-08	4.09e-07	T	NM_003518; ENST00000541790; OTTHUMT00000040109	histone cluster 1, H2bg	chr6	-	Multiple_Complex	26216066	26216692
TC0600007377.hg.1	HIST1H2BM	3.89	15.55	13.59	0.5	1.99	T	T	0.0204	0.6041	2.77e-05	0.0001	T	NM_003521; ENST00000621112; BC066244; BC067486; BC067487; BC067488; BC067489; OTTHUMT00000040157	histone cluster 1, H2bm	chr6	+	Coding	27815044	27815489
TC0600007282.hg.1	HIST1H2BF	2.14	10.22	9.13	0.89	1.07	T	T	0.0278	0.6327	9.46e-11	2.36e-09	T	NM_003522; ENST00000356530; BC096120; BC096123; OTTHUMT00000040108	histone cluster 1, H2bf	chr6	+	Coding	26199559	26199988
TC0600007384.hg.1	HIST1H2BO	2.46	5.94	4.64	0.68	0.84	T	T	0.019	0.5966	5.71e-12	2.05e-10	T	NM_003527; ENST00000616182; BC106720; OTTHUMT00000040161	histone cluster 1, H2bo	chr6	+	Coding	27893425	27893891
TC0600007262.hg.1	HIST1H3A	2.45	8.38	7.09	0.79	1.07	T	T	0.0142	0.5656	1.18e-09	2.12e-08	T	NM_003529; ENST00000613854; BC066245; BC066246; BC066247; BC067490; BC067491; BC069303; OTTHUMT00000040080	histone cluster 1, H3a	chr6	+	Coding	26020490	26020958
TC0600011135.hg.1	HIST1H3D; HIST1H2AD	2.94	9.46	7.9	0.88	1.2	T	T	0.0109	0.5434	5.15e-09	7.68e-08	T	NM_003530; NM_021065; ENST00000341023; ENST00000356476; BC031333; BC093807; BC093809; BC128035; OTTHUMT00000040096; OTTHUMT00000040100	histone cluster 1, H3d; histone cluster 1, H2ad	chr6	-	Multiple_Complex	26196754	26199293
TC0600011233.hg.1	HIST1H3I	2.12	12.96	11.88	0.5	0.99	T	T	0.0393	0.6687	5.7e-12	2.04e-10	T	NM_003533; ENST00000616365; BC066884; BC067493; BC069305; OTTHUMT00000043452	histone cluster 1, H3i	chr6	-	Coding	27871845	27872321
TC0600011142.hg.1	HIST1H3G	2.34	11.95	10.72	0.82	1.35	T	T	0.0179	0.5932	4.82e-11	1.31e-09	T	NM_003534; ENST00000614378; OTTHUMT00000040099	histone cluster 1, H3g	chr6	-	Coding	26269405	26271815
TC0600007375.hg.1	HIST1H3H	2.06	8.58	7.54	0.77	0.85	T	T	0.0386	0.666	0.0019	0.006	T	NM_003536; ENST00000369163; BC096128; BC096129; BC096130; BC143046; BC148243; BC148250; OTTHUMT00000040151	histone cluster 1, H3h	chr6	+	Coding	27810064	27811300
TC0600011124.hg.1	HIST1H3B	2.13	11.38	10.29	0.89	1.21	T	T	0.0279	0.6328	3.14e-08	3.75e-07	T	NM_003537; ENST00000621411; BC069133; BC096132; BC096133; BC096134; BC099630; OTTHUMT00000040077	histone cluster 1, H3b	chr6	-	Coding	26031589	26032061
TC0600007263.hg.1	HIST1H4A	2.1	7.66	6.59	1	0.24	T	T	0.0024	0.3885	2.69e-15	3.05e-13	T	NM_003538; ENST00000617569; BC066248; BC066249; BC067495; BC069654; OTTHUMT00000040081	histone cluster 1, H4a	chr6	+	Coding	26021679	26022050
TC0600011134.hg.1	HIST1H4D	2.35	10.39	9.15	1.24	0.75	T	T	0.0136	0.5596	4.45e-10	9e-09	T	NM_003539; ENST00000614247; BC128104; BC143045; OTTHUMT00000040085	histone cluster 1, H4d	chr6	-	Coding	26188710	26189076
TC0300006483.hg.1	BHLHE40	2.88	12.5	10.97	0.91	0.19	T	T	0.0006	0.2574	0.0682	0.1208	T	NM_003670; ENST00000256495; ENST00000460806; ENST00000467610; BC082238; OTTHUMT00000239244; OTTHUMT00000338956; OTTHUMT00000338957	basic helix-loop-helix family, member e40	chr3	+	Multiple_Complex	4979116	4985323
TC0600011386.hg.1	IER3	2.4	15.72	14.46	0.31	0.58	T	T	0.0313	0.6448	1.41e-15	1.8e-13	T	NM_003897; ENST00000259874; ENST00000376377; BC000844; BC005080; OTTHUMT00000076578; OTTHUMT00000076579	immediate early response 3	chr6	-	Coding	30743199	30744554
TC0500010282.hg.1	CDH12	2.51	6.9	5.57	0.45	0.29	T	T	0.0102	0.5353	3.37e-16	5.37e-14	T	NM_004061; ENST00000382254; ENST00000504376; ENST00000517378; ENST00000518209; ENST00000520668; ENST00000521384; ENST00000521745; ENST00000522262; ENST00000619694; BC047608; OTTHUMT00000207139; OTTHUMT00000366370; OTTHUMT00000375797; OTTHUMT00000375798; OTTHUMT00000375799; OTTHUMT00000375800; OTTHUMT00000375801; OTTHUMT00000375802	cadherin 12, type 2 (N-cadherin 2)	chr5	-	Multiple_Complex	21750673	22853622
TC0700010327.hg.1	DGKB	2.02	5.28	4.26	0.22	0.68	T	F	0.0175	0.5917	5.94e-18	2.29e-15	F	NM_004080; NM_145695; ENST00000399322; ENST00000402815; ENST00000403951; ENST00000403963; ENST00000406247; ENST00000407950; ENST00000437998; ENST00000463981; ENST00000464065; ENST00000467449; ENST00000471732; ENST00000477401; ENST00000493142; BC105005; BC143632; OTTHUMT00000326356; OTTHUMT00000326357; OTTHUMT00000326358; OTTHUMT00000326360; OTTHUMT00000326361; OTTHUMT00000326362; OTTHUMT000003263…	diacylglycerol kinase, beta 90kDa	chr7	-	Multiple_Complex	14145049	14974777
TC1100013021.hg.1	FEN1	2.37	11.86	10.62	0.3	0.91	T	T	0.009	0.5242	1.26e-11	4.06e-10	T	NM_004111; ENST00000305885; ENST00000535307; ENST00000535723; BC000323; OTTHUMT00000398526; OTTHUMT00000398528; OTTHUMT00000439312	flap structure-specific endonuclease 1	chr11	+	Coding	61792637	61797244
TC0100018451.hg.1	GBP2	-2.2	10.27	11.41	0.2	0.28	T	T	0.0057	0.4905	7.17e-15	6.86e-13	T	NM_004120; ENST00000370466; ENST00000463660; ENST00000493802; BC022272; BC073163; OTTHUMT00000029406; OTTHUMT00000029407; OTTHUMT00000029408	guanylate binding protein 2, interferon-inducible	chr1	-	Multiple_Complex	89106133	89126159
TC1100013150.hg.1	TPH1	4.27	6.12	4.03	1.02	0.19	T	F	0.0086	0.5198	1.64e-13	9.9e-12	F	NM_004179; ENST00000250018; ENST00000417164; ENST00000525406; ENST00000528338; BC106739; OTTHUMT00000389696; OTTHUMT00000389697; OTTHUMT00000389698; OTTHUMT00000389699	tryptophan hydroxylase 1	chr11	-	Multiple_Complex	18017564	18042426
TC0900010773.hg.1	ROR2	-2.48	5.08	6.38	0.33	0.57	T	T	0.0125	0.554	8.99e-05	0.0004	T	NM_004560; ENST00000375708; ENST00000375715; ENST00000476440; ENST00000493846; ENST00000495386; ENST00000546883; ENST00000548585; ENST00000550066; BC130522; OTTHUMT00000053040; OTTHUMT00000053041; OTTHUMT00000053042; OTTHUMT00000053043; OTTHUMT00000053044; OTTHUMT00000404380; OTTHUMT00000404401; OTTHUMT00000404402; uc004ari.1	receptor tyrosine kinase-like orphan receptor 2	chr9	-	Multiple_Complex	91563091	91950162
TC0900012024.hg.1	CLIC3	-2.34	5.73	6.96	0.25	0.38	T	T	0.0002	0.1651	7.76e-11	1.98e-09	T	NM_004669; ENST00000473911; ENST00000480181; ENST00000494426; BC007012; OTTHUMT00000055173; OTTHUMT00000055176; OTTHUMT00000055177	chloride intracellular channel 3	chr9	-	Multiple_Complex	136994608	136996803
TC1900007127.hg.1	IER2	2.12	8.09	7.01	0.11	0.44	T	T	0.0109	0.5442	2.27e-12	9.3e-11	T	NM_004907; ENST00000292433; ENST00000587885; ENST00000588173; BC003625; BC072432; BC110647; OTTHUMT00000453031; OTTHUMT00000453032; OTTHUMT00000453033	immediate early response 2	chr19	+	Coding	13150415	13154908
TC0800011064.hg.1	CALB1	3.99	9.18	7.18	0.28	0.42	T	T	1.66e-05	0.0761	7.74e-18	2.83e-15	T	NM_004929; ENST00000265431; ENST00000469032; ENST00000473670; ENST00000476853; ENST00000482702; ENST00000497376; ENST00000514406; ENST00000518457; ENST00000520613; ENST00000522070; ENST00000523716; BC006478; BC020864; OTTHUMT00000259338; OTTHUMT00000259339; OTTHUMT00000259340; OTTHUMT00000259341; OTTHUMT00000259342; OTTHUMT00000259343; OTTHUMT00000376489; OTTHUMT00000376490; OTTHUMT00000376491; O…	calbindin 1	chr8	-	Multiple_Complex	90058608	90095475
TC0900010796.hg.1	OMD	-2	5.56	6.56	0.29	0.46	F	T	0.044	0.6774	1.21e-10	2.9e-09	F	NM_005014; ENST00000375550; BC046356; OTTHUMT00000053090	osteomodulin	chr9	-	Coding	92414245	92424554
TC0300006622.hg.1	PPARG	-2.46	9.26	10.56	0.65	0.12	T	T	0.0008	0.2796	3.37e-14	2.58e-12	T	NM_005037; NM_015869; NM_138711; NM_138712; ENST00000287820; ENST00000309576; ENST00000396999; ENST00000397000; ENST00000397010; ENST00000397012; ENST00000397015; ENST00000397023; ENST00000397026; ENST00000397029; ENST00000438682; ENST00000455517; ENST00000477039; ENST00000497594; BC006811; OTTHUMT00000251979; OTTHUMT00000251980; OTTHUMT00000290121; OTTHUMT00000290122; OTTHUMT00000290123; OTTHUMT…	peroxisome proliferator-activated receptor gamma	chr3	+	Multiple_Complex	12287368	12434356
TC0700012126.hg.1	RELN	-2.52	11.57	12.9	0.84	0.53	T	T	0.0099	0.5323	5.22e-06	3.37e-05	T	NM_005045; NM_173054; ENST00000343529; ENST00000424685; ENST00000428762; ENST00000429186; ENST00000473457; ENST00000473945; ENST00000478148; OTTHUMT00000348148; OTTHUMT00000348149; OTTHUMT00000348153; OTTHUMT00000348154; OTTHUMT00000348155; OTTHUMT00000348156; uc010liz.3	reelin	chr7	-	Multiple_Complex	103471784	103989516
TC0400007933.hg.1	ANXA3	-2.07	7.77	8.82	0.38	0.27	T	T	0.0028	0.4061	0.0006	0.0021	T	NM_005139; ENST00000264908; ENST00000503570; ENST00000503776; ENST00000505805; ENST00000508214; ENST00000510502; ENST00000512373; ENST00000512542; ENST00000512884; ENST00000514171; BC000871; OTTHUMT00000252516; OTTHUMT00000362870; OTTHUMT00000362871; OTTHUMT00000362872; OTTHUMT00000363490; OTTHUMT00000363491; OTTHUMT00000363492; OTTHUMT00000363493; OTTHUMT00000363494; OTTHUMT00000363495	annexin A3	chr4	+	Multiple_Complex	78551519	78610451
TC0700011865.hg.1	DLX5	24.78	7.8	3.17	0.88	0.38	T	F	3.44e-05	0.102	4.72e-14	3.44e-12	F	NM_005221; ENST00000222598; ENST00000486603; ENST00000493764; BC006226; OTTHUMT00000334371; OTTHUMT00000334372; OTTHUMT00000334827	distal-less homeobox 5	chr7	-	Multiple_Complex	97020390	97025097
TC2000008894.hg.1	E2F1	2.25	7.4	6.23	0.4	1.02	T	T	0.0139	0.5625	1.47e-12	6.41e-11	T	NM_005225; ENST00000343380; BC050369; BC058902; OTTHUMT00000078731	E2F transcription factor 1	chr20	-	Multiple_Complex	33675486	33686404
TC0600011138.hg.1	HIST1H1D	2.24	10.02	8.86	0.74	1.17	T	T	0.025	0.6241	1.11e-09	2.01e-08	T	NM_005320; ENST00000244534; BC104874; BC111971; OTTHUMT00000040095	histone cluster 1, H1d	chr6	-	Multiple_Complex	26234212	26235014
TC0600011232.hg.1	HIST1H1B	2.1	15.09	14.02	0.66	1.14	T	T	0.0331	0.6496	3.24e-06	2.22e-05	T	NM_005322; ENST00000331442; BC069101; BC101581; BC101583; OTTHUMT00000043371	histone cluster 1, H1b	chr6	-	Multiple_Complex	27866792	27867581
TC1000011411.hg.1	PPP1R3C	-2.36	11.41	12.65	0.25	0.03	T	T	0.0002	0.1736	5.88e-17	1.33e-14	T	NM_005398; ENST00000238994; BC012625; OTTHUMT00000049372	protein phosphatase 1, regulatory subunit 3C	chr10	-	Multiple_Complex	91628440	91633101
TC1700007561.hg.1	CCL13	-2.2	6.42	7.55	0.58	0.8	T	T	0.0174	0.5906	0.0005	0.002	T	NM_005408; ENST00000225844; ENST00000577681; BC008621; OTTHUMT00000256389; OTTHUMT00000447906; uc002hic.3	chemokine (C-C motif) ligand 13	chr17	+	Coding	34356452	34358610
TC0200007432.hg.1	SIX3	2.09	5.79	4.73	0.64	0.24	T	T	0.0013	0.3276	2.83e-17	7.57e-15	T	NM_005413; ENST00000260653; OTTHUMT00000326192; uc002run.2	SIX homeobox 3	chr2	+	Coding	44941898	44946077
TC0700013119.hg.1	XRCC2	2.59	10.45	9.08	0.92	1.14	T	T	0.0246	0.6241	7.33e-10	1.4e-08	T	NM_005431; ENST00000359321; ENST00000495707; BC042137; OTTHUMT00000322783; OTTHUMT00000322784	X-ray repair complementing defective repair in Chinese hamster cells 2	chr7	-	Multiple_Complex	152644779	152676165
TC0300009916.hg.1	HES1	8.73	8.71	5.58	1.4	0.35	T	T	3.86e-06	0.0541	1.43e-09	2.51e-08	T	NM_005524; ENST00000232424; ENST00000476918; BC039152; OTTHUMT00000342632; OTTHUMT00000342633	hes family bHLH transcription factor 1	chr3	+	Multiple_Complex	194136142	194138732
TC0700009807.hg.1	INSIG1	2.41	10.47	9.2	0.9	0.1	T	T	0.0014	0.3365	1.57e-07	1.56e-06	T	NM_005542; NM_198336; NM_198337; ENST00000340368; ENST00000342407; ENST00000344756; ENST00000425172; ENST00000468307; ENST00000476756; BC001880; OTTHUMT00000322244; OTTHUMT00000322245; OTTHUMT00000322246; OTTHUMT00000322247; OTTHUMT00000322248; uc003wly.3	insulin induced gene 1	chr7	+	Multiple_Complex	155297776	155310235
TC1200007809.hg.1	GDF11	-2.04	6.4	7.43	0.15	0.19	T	T	0.0007	0.2703	0.1023	0.1676	T	NM_005811; ENST00000257868; ENST00000546799	growth differentiation factor 11	chr12	+	Coding	55743280	55757278
TC0800011208.hg.1	HRSP12	-2.7	9.66	11.1	0.35	0.35	T	T	0.0004	0.2211	9.95e-05	0.0005	T	NM_005836; ENST00000254878; ENST00000519155; ENST00000519608; ENST00000520507; ENST00000521560; ENST00000522791; BC010280; BC012592; BC093059; OTTHUMT00000379687; OTTHUMT00000379688; OTTHUMT00000379690; OTTHUMT00000379691; OTTHUMT00000379692; OTTHUMT00000380870	heat-responsive protein 12	chr8	-	Multiple_Complex	98102339	98117241
TC1900006477.hg.1	FSTL3	2.18	8.2	7.08	0.43	0.64	T	T	0.042	0.6736	2.13e-05	0.0001	T	NM_005860; ENST00000166139; ENST00000588773; ENST00000589185; ENST00000591573; ENST00000592058; ENST00000592947; ENST00000605925; BC005839; OTTHUMT00000452116; OTTHUMT00000452117; OTTHUMT00000452118; OTTHUMT00000452119; OTTHUMT00000452120; OTTHUMT00000452479; OTTHUMT00000471254	follistatin-like 3 (secreted glycoprotein)	chr19	+	Multiple_Complex	676365	683399
TC0700011560.hg.1	CCL26	2.27	6.21	5.03	0.42	0.19	T	T	0.0009	0.2872	0.0121	0.0287	T	NM_006072; ENST00000005180; ENST00000394905; BC069394; BC093773; BC101665; OTTHUMT00000252786; OTTHUMT00000344900	chemokine (C-C motif) ligand 26	chr7	-	Coding	75769524	75789896
TC0600014277.hg.1	HLA-DMA	-4.11	10.14	12.18	0.88	0.8	T	T	0.004	0.4416	3.66e-13	1.95e-11	T	NM_006120; ENST00000374843; ENST00000395303; ENST00000395305; ENST00000456800; ENST00000475627; ENST00000477541; ENST00000480785; BC011447; BC026279; OTTHUMT00000076325; OTTHUMT00000276489; OTTHUMT00000276490; OTTHUMT00000276491; OTTHUMT00000276492; OTTHUMT00000276493; OTTHUMT00000276494	major histocompatibility complex, class II, DM alpha	chr6	-	Multiple_Complex	32948613	32953122
TC1200008353.hg.1	NTS	2.48	6.27	4.96	0.04	0.07	T	F	0.0009	0.2892	3.43e-19	3.55e-16	F	NM_006183; ENST00000256010; ENST00000550879; ENST00000551529; BC010918; OTTHUMT00000406110; OTTHUMT00000406111; OTTHUMT00000406112	neurotensin	chr12	+	Multiple_Complex	85874295	85882992
TC0200014672.hg.1	NR4A2	-2.99	4.91	6.49	0.64	0.4	T	T	0.0002	0.1701	0.0052	0.0139	T	NM_006186; ENST00000339562; ENST00000406048; ENST00000409108; ENST00000409572; ENST00000417764; ENST00000417972; ENST00000421709; ENST00000424077; ENST00000426264; ENST00000429376; BC009288; BC066890	nuclear receptor subfamily 4, group A, member 2	chr2	-	Multiple_Complex	156324432	156342348
TC0800007665.hg.1	RP1	-2.19	4.18	5.32	0.12	0.25	F	T	0.0006	0.2509	0.028	0.0578	F	NM_006269; ENST00000220676; OTTHUMT00000378532; uc003xsd.1	retinitis pigmentosa 1 (autosomal dominant)	chr8	+	Multiple_Complex	54593710	54630834
TC0700010355.hg.1	AGR2	2.01	6.37	5.36	0.01	0.77	T	F	0.0116	0.5488	1.98e-17	5.73e-15	F	NM_006408; ENST00000401412; ENST00000412973; ENST00000419304; ENST00000450569; ENST00000468419; ENST00000486219; ENST00000489523; BC015503; OTTHUMT00000207594; OTTHUMT00000326381; OTTHUMT00000326382; OTTHUMT00000326383; OTTHUMT00000326384; OTTHUMT00000326385; OTTHUMT00000326386	anterior gradient 2, protein disulphide isomerase family member	chr7	-	Multiple_Complex	16791811	16833433
TC0400009765.hg.1	MXD4; MIR4800	-2.01	12.62	13.63	0.07	0.18	T	T	0.0012	0.3122	1.61e-10	3.72e-09	T	NM_006454; NR_039964; ENST00000337190; ENST00000510822; ENST00000513372; ENST00000513380; ENST00000515378; ENST00000537353; BC068060; OTTHUMT00000206519; OTTHUMT00000357529; OTTHUMT00000357530; OTTHUMT00000357531; OTTHUMT00000357532; uc021xkp.1	MAX dimerization protein 4; microRNA 4800	chr4	-	Multiple_Complex	2247432	2262294
TC1700006660.hg.1	KIF1C	-2.28	11.63	12.82	0.26	0.38	T	T	0.0001	0.1462	2.81e-15	3.16e-13	T	NM_006612; ENST00000320785; ENST00000572959; ENST00000573815; ENST00000574165; BC034993; OTTHUMT00000216916; OTTHUMT00000438887; OTTHUMT00000438888; OTTHUMT00000438889	kinesin family member 1C	chr17	+	Multiple_Complex	4997948	5028401
TC0100009621.hg.1	PHGDH	2.89	12.46	10.94	1.3	0.12	T	T	0.0005	0.2311	1e-06	7.9e-06	T	NM_006623; ENST00000369407; ENST00000369409; ENST00000462324; ENST00000469443; ENST00000482968; ENST00000493622; ENST00000496756; BC000303; BC001349; BC011262; OTTHUMT00000033464; OTTHUMT00000033465; OTTHUMT00000033466; OTTHUMT00000033467; OTTHUMT00000033468; OTTHUMT00000036399; OTTHUMT00000095702	phosphoglycerate dehydrogenase	chr1	+	Multiple_Complex	119659798	119744226
TC0200008071.hg.1	MTHFD2	2.61	14.21	12.82	1.03	0.11	T	T	0.0004	0.2123	1.05e-06	8.21e-06	T	NM_006636; NR_027405; ENST00000394053; ENST00000409601; ENST00000409804; ENST00000462026; ENST00000470592; ENST00000477455; ENST00000488086; ENST00000489041; BC001548; BC015062; BC017054; OTTHUMT00000252045; OTTHUMT00000329302; OTTHUMT00000329303; OTTHUMT00000329304; OTTHUMT00000329305; OTTHUMT00000351281; OTTHUMT00000351282; OTTHUMT00000467420	methylenetetrahydrofolate dehydrogenase (NADP+ dependent) 2, methenyltetrahydrofolate cyclohydrolase	chr2	+	Multiple_Complex	74198562	74217565
TC0700011584.hg.1	FGL2	-13.44	9.62	13.37	2.02	0.78	T	T	1.43e-05	0.0721	7.57e-12	2.61e-10	T	NM_006682; ENST00000248598; BC033820; BC073986; OTTHUMT00000253176	fibrinogen-like 2	chr7	-	Multiple_Complex	77193371	77199833
TC0900008219.hg.1	NR4A3	-2.24	7.09	8.25	0.09	0.51	T	T	0.0009	0.2904	1.33e-10	3.16e-09	T	NM_006981; NM_173199; NM_173200; ENST00000330847; ENST00000338488; ENST00000395097; ENST00000618101; uc004bae.3; uc022bky.1	nuclear receptor subfamily 4, group A, member 3	chr9	+	Multiple_Complex	99821855	99866891
TC1100012834.hg.1	ADAMTS8	-6.45	6.91	9.6	1.27	1.82	T	T	0.0018	0.3517	3.16e-07	2.87e-06	T	NM_007037; ENST00000257359; ENST00000531752; OTTHUMT00000385634; OTTHUMT00000385636	ADAM metallopeptidase with thrombospondin type 1 motif 8	chr11	-	Multiple_Complex	130404923	130428993
TC0600009362.hg.1	HEY2	4.6	6.84	4.64	0.27	0.18	T	T	1.3e-05	0.0721	1.24e-18	8.04e-16	T	NM_012259; ENST00000368364; ENST00000368365; BC007707; OTTHUMT00000042077; OTTHUMT00000042078	hes-related family bHLH transcription factor with YRPW motif 2	chr6	+	Multiple_Complex	125716052	125761269
TC1100011485.hg.1	SHANK2	-2.45	7.53	8.82	0.33	0.25	T	T	5.7e-05	0.1216	0.0006	0.0021	T	NM_012309; NM_133266; NR_110766; ENST00000338508; ENST00000357171; ENST00000409161; ENST00000409530; ENST00000412252; ENST00000423696; ENST00000424924; ENST00000425049; ENST00000426687; ENST00000445654; ENST00000449116; ENST00000449833; ENST00000458632; ENST00000460048; ENST00000468619; ENST00000470759; ENST00000482659; ENST00000498519; ENST00000601538; ENST00000606715; ENST00000608988; ENST00000…	SH3 and multiple ankyrin repeat domains 2	chr11	-	Multiple_Complex	70467856	71252577
TC1300006979.hg.1	RGCC	-2.8	10.35	11.84	1.89	0.92	T	T	0.0046	0.4552	6.22e-09	9.06e-08	T	NM_014059; ENST00000379359; ENST00000487837; BC066334; OTTHUMT00000044684; OTTHUMT00000044685	regulator of cell cycle	chr13	+	Multiple_Complex	41457406	41470882
TC0700009560.hg.1	CNTNAP2	2.03	5.92	4.9	0.45	0.17	T	T	0.003	0.4164	2.02e-18	1.05e-15	T	NM_014141; ENST00000361727; ENST00000455301; ENST00000463592; ENST00000602734; ENST00000625365; ENST00000627772; ENST00000628930; ENST00000631199; BC093780; BC113373; OTTHUMT00000327668; OTTHUMT00000327669; OTTHUMT00000327670; OTTHUMT00000479868; OTTHUMT00000479870; OTTHUMT00000479871; OTTHUMT00000479872; OTTHUMT00000479873	contactin associated protein-like 2	chr7	+	Multiple_Complex	146116002	148420998
TC1600011375.hg.1	QPRT	-3.18	6.84	8.51	0.08	0.31	T	T	4.48e-06	0.0541	7.91e-11	2.02e-09	T	NM_014298; ENST00000219771; ENST00000395384; ENST00000562473; ENST00000564967; BC005060; BC010033; BC018910; OTTHUMT00000215011; OTTHUMT00000433677; OTTHUMT00000433678; OTTHUMT00000433679	quinolinate phosphoribosyltransferase	chr16	+	Multiple_Complex	29679008	29698699
TC0100010000.hg.1	LCE2B	-3.55	6.72	8.55	0.57	0.9	T	T	0.0025	0.3916	4.28e-06	2.84e-05	T	NM_014357; ENST00000368780; OTTHUMT00000034524	late cornified envelope 2B	chr1	+	Coding	152686123	152687401
TC1000011400.hg.1	ANKRD1	3.7	5.99	4.1	0.94	0.79	T	T	0.007	0.4982	0.0227	0.0487	T	NM_014391; ENST00000371697; BC018667; OTTHUMT00000049357	ankyrin repeat domain 1 (cardiac muscle)	chr10	-	Multiple_Complex	90912096	90921276
TC0700012276.hg.1	DOCK4	-2.09	10.73	11.79	0.77	0.42	T	T	0.0123	0.5522	0.0002	0.0008	T	NM_014705; ENST00000417165; ENST00000423057; ENST00000428053; ENST00000428084; ENST00000437129; ENST00000437633; ENST00000445943; ENST00000450156; ENST00000464338; ENST00000468571; ENST00000469898; ENST00000476846; ENST00000486186; ENST00000492436; ENST00000492532; ENST00000494651; ENST00000494769; BC117688; BC117689; BC117694; OTTHUMT00000338369; OTTHUMT00000338940; OTTHUMT00000338941; OTTHUMT00…	dedicator of cytokinesis 4	chr7	-	Multiple_Complex	111726108	112206411
TC0800010558.hg.1	TOX	-2.1	11.08	12.15	0.81	0.27	T	T	0.0357	0.6577	2.22e-11	6.67e-10	T	NM_014729; ENST00000361421; BC016665; OTTHUMT00000378307; uc003xtw.1	thymocyte selection-associated high mobility group box	chr8	-	Multiple_Complex	58805418	59119208
TC2000008267.hg.1	RASSF2	-3.32	8.68	10.41	0.54	0.33	T	T	8.72e-05	0.1301	7.82e-14	5.28e-12	T	NM_014737; NM_170774; ENST00000379376; ENST00000379400; ENST00000478553; BC117118; BC117120; OTTHUMT00000077828; OTTHUMT00000077829; uc002wlc.3; uc002wlf.3	Ras association (RalGDS/AF-6) domain family member 2	chr20	-	Multiple_Complex	4780023	4823645
TC0100018553.hg.1	PLEKHA6	-2.38	7.98	9.23	0.34	0.52	T	T	0.0012	0.3122	2.03e-08	2.55e-07	T	NM_014935; ENST00000272203; ENST00000414478; ENST00000485632; BC152475; OTTHUMT00000087889; OTTHUMT00000098770; OTTHUMT00000098771	pleckstrin homology domain containing, family A member 6	chr1	-	Multiple_Complex	204218851	204359929
TC0100016649.hg.1	NMNAT2	2.14	6.74	5.64	0.01	0.5	T	T	0.0068	0.4968	9.76e-18	3.42e-15	T	NM_015039; NM_170706; ENST00000287713; ENST00000294868; ENST00000464047; ENST00000473046; BC020998; OTTHUMT00000086255; OTTHUMT00000086256; OTTHUMT00000086257; OTTHUMT00000098589; uc001gqb.2	nicotinamide nucleotide adenylyltransferase 2	chr1	-	Multiple_Complex	183248237	183418602
TC0200015425.hg.1	TRAK2	-2.26	12.46	13.64	0.18	0.16	T	T	0.0001	0.1392	1.39e-13	8.6e-12	T	NM_015049; ENST00000332624; ENST00000430254; ENST00000440597; ENST00000451703; ENST00000486291; ENST00000620184; BC040668; BC041330; BC048093; OTTHUMT00000256284; OTTHUMT00000336895; OTTHUMT00000336896; OTTHUMT00000336897; OTTHUMT00000336898	trafficking protein, kinesin binding 2	chr2	-	Multiple_Complex	201377207	201451611
TC1000012564.hg.1	DNAJC9	2.34	10.74	9.51	0.56	0.66	T	T	0.0307	0.6424	0.0001	0.0006	T	NM_015190; ENST00000453189; ENST00000469143; BC136507; OTTHUMT00000048623; OTTHUMT00000048644	DnaJ (Hsp40) homolog, subfamily C, member 9	chr10	-	Multiple_Complex	73183362	73247331
TC0300010916.hg.1	TMEM158	-2.23	9.97	11.13	0.8	0.7	T	T	0.0012	0.3159	2.59e-12	1.04e-10	T	NM_015444; ENST00000503771; BC057390; OTTHUMT00000360190	transmembrane protein 158 (gene/pseudogene)	chr3	-	Coding	45224464	45226322
TC0700012813.hg.1	DENND2A	-2.29	8.31	9.51	0.26	0.65	T	T	0.0285	0.6343	0.0058	0.0154	T	NM_015689; ENST00000275884; ENST00000461883; ENST00000469373; ENST00000475837; ENST00000477488; ENST00000489552; ENST00000491728; ENST00000492720; ENST00000496613; ENST00000537639; BC115004; BC132875; OTTHUMT00000348742; OTTHUMT00000348743; OTTHUMT00000348744; OTTHUMT00000348746; OTTHUMT00000348747; OTTHUMT00000348748; OTTHUMT00000348749; OTTHUMT00000348750; OTTHUMT00000348751; uc003vvw.3	DENN/MADD domain containing 2A	chr7	-	Multiple_Complex	140518420	140673993
TC1200009981.hg.1	HEBP1	-2.21	12.72	13.87	0.34	0.35	T	T	0.0019	0.3625	2.04e-17	5.89e-15	T	NM_015987; ENST00000014930; ENST00000535636; ENST00000536942; ENST00000540916; BC016277; OTTHUMT00000401001; OTTHUMT00000401002; OTTHUMT00000401003; OTTHUMT00000401004	heme binding protein 1	chr12	-	Multiple_Complex	12974864	13000309
TC0500011157.hg.1	GCNT4	-2.82	6.13	7.63	0.21	0.19	T	T	2.59e-05	0.0903	1.1e-13	7.07e-12	T	NM_016591; ENST00000322348; OTTHUMT00000254040	glucosaminyl (N-acetyl) transferase 4, core 2	chr5	-	Coding	75025346	75030899
TC0100018519.hg.1	F11R	2.05	7.09	6.05	0.2	0.36	T	T	0.0228	0.6149	9.82e-18	3.43e-15	T	NM_016946; ENST00000335772; ENST00000368026; ENST00000472573; ENST00000537746; ENST00000602966; ENST00000621309; BC001533; OTTHUMT00000071458; OTTHUMT00000071459; OTTHUMT00000071460; OTTHUMT00000071490; OTTHUMT00000071491	F11 receptor	chr1	-	Multiple_Complex	160995211	161021348
TC0200010264.hg.1	MFSD6	-6.14	9.22	11.84	0.77	0.73	T	T	5.99e-05	0.1216	1.73e-07	1.7e-06	T	NM_017694; ENST00000281416; ENST00000392328; ENST00000412482; ENST00000417958; ENST00000432036; ENST00000434582; ENST00000444317; ENST00000445546; ENST00000486123; ENST00000489793; BC050537; OTTHUMT00000255931; OTTHUMT00000334928; OTTHUMT00000334929; OTTHUMT00000334930; OTTHUMT00000334931; OTTHUMT00000334932; OTTHUMT00000334933; OTTHUMT00000334934; OTTHUMT00000334935; uc002urz.2	major facilitator superfamily domain containing 6	chr2	+	Multiple_Complex	190408355	190509205
TC0500009377.hg.1	SPDL1	2.28	12.7	11.51	0.01	0.88	T	T	0.0155	0.5783	2.66e-05	0.0001	T	NM_017785; ENST00000265295; ENST00000503209; ENST00000503871; ENST00000505977; ENST00000506574; ENST00000507232; ENST00000508247; ENST00000508837; ENST00000509785; ENST00000510751; ENST00000512028; ENST00000513795; ENST00000513941; ENST00000515224; ENST00000523518; ENST00000629457; BC012568; OTTHUMT00000252829; OTTHUMT00000371620; OTTHUMT00000371621; OTTHUMT00000371624; OTTHUMT00000371625; OTTHUM…	spindle apparatus coiled-coil protein 1	chr5	+	Multiple_Complex	169583634	169604778
TC0100012247.hg.1	KIF26B	2.34	7.89	6.67	1.73	0.22	T	T	0.0289	0.6357	0.0556	0.1021	T	NM_018012; ENST00000366518; ENST00000407071; ENST00000479506; ENST00000483253; OTTHUMT00000096658; OTTHUMT00000096660; OTTHUMT00000096661; OTTHUMT00000381037; uc001ibf.1	kinesin family member 26B	chr1	+	Multiple_Complex	245154985	245709431
TC1200009964.hg.1	MANSC1	-2.4	9.58	10.85	0.6	0.36	T	T	0.0025	0.3916	0.0021	0.0065	T	NM_018050; ENST00000396349; ENST00000535902; ENST00000543314; ENST00000545735; BC032998; OTTHUMT00000400144; OTTHUMT00000400145; OTTHUMT00000400147; OTTHUMT00000400148	MANSC domain containing 1	chr12	-	Coding	12326056	12350541
TC2000006736.hg.1	SPTLC3	-2.42	8.43	9.71	0.4	0.52	T	T	9.61e-05	0.1359	8e-12	2.74e-10	T	NM_018327; ENST00000399002; ENST00000431275; ENST00000434210; ENST00000450297; ENST00000476791; ENST00000485952; BC150644; OTTHUMT00000078032; OTTHUMT00000078033; OTTHUMT00000078034; OTTHUMT00000078035; OTTHUMT00000078036; OTTHUMT00000254544	serine palmitoyltransferase, long chain base subunit 3	chr20	+	Multiple_Complex	13008979	13169103
TC0800010926.hg.1	PAG1	2.16	8.4	7.29	0.24	0.7	T	T	0.0073	0.5017	4.21e-07	3.69e-06	T	NM_018440; ENST00000220597; ENST00000519326; ENST00000522811; ENST00000523463; BC090931; BC112159; OTTHUMT00000379351; OTTHUMT00000379352; OTTHUMT00000379354; OTTHUMT00000379355	phosphoprotein membrane anchor with glycosphingolipid microdomains 1	chr8	-	Multiple_Complex	80967810	81112068
TC1300008371.hg.1	CENPJ	2.05	9.39	8.35	0.67	0.33	T	T	0.005	0.4669	1.12e-06	8.73e-06	T	NM_018451; NR_047594; NR_047595; ENST00000381884; ENST00000418179; ENST00000471870; ENST00000493190; ENST00000545981; ENST00000616936; BC113110; BC113111; BC113662; BC113664; OTTHUMT00000044209; OTTHUMT00000044210; OTTHUMT00000044211; OTTHUMT00000044212	centromere protein J	chr13	-	Multiple_Complex	24882274	24922889
TC1000007990.hg.1	DDIT4	2.91	10.49	8.95	1.84	0.46	T	T	0.0098	0.5315	0.0002	0.0008	T	NM_019058; ENST00000307365; ENST00000471240; ENST00000473155; BC000708; BC007714; BC015236; OTTHUMT00000048577; OTTHUMT00000048578; OTTHUMT00000048579	DNA damage inducible transcript 4	chr10	+	Multiple_Complex	72273919	72276039
TC0400012952.hg.1	BDH2	-2.15	9.92	11.02	0	0.3	T	T	0.0004	0.2195	1.51e-15	1.89e-13	T	NM_020139; ENST00000296424; ENST00000464039; ENST00000475058; ENST00000492366; ENST00000504285; ENST00000506521; ENST00000509245; ENST00000511354; ENST00000513518; BC001953; BC037277; BC095414; OTTHUMT00000157159; OTTHUMT00000157160; OTTHUMT00000157161; OTTHUMT00000157162; OTTHUMT00000364164; OTTHUMT00000364165; OTTHUMT00000364185; OTTHUMT00000364186; OTTHUMT00000364187	3-hydroxybutyrate dehydrogenase, type 2	chr4	-	Multiple_Complex	103077625	103099883
TC0300007223.hg.1	KIF15	2.7	9.22	7.79	0.27	0.37	T	T	0.0011	0.3122	1.12e-08	1.52e-07	T	NM_020242; ENST00000326047; ENST00000422209; ENST00000425755; ENST00000438321; ENST00000453693; ENST00000481166; ENST00000493134; BC117174; OTTHUMT00000343831; OTTHUMT00000343832; OTTHUMT00000343899; OTTHUMT00000343900; OTTHUMT00000343901; OTTHUMT00000343902; OTTHUMT00000344250	kinesin family member 15	chr3	+	Multiple_Complex	44761717	44873376
TC1100007064.hg.1	SLC17A6	2.23	5.72	4.56	0.11	0.37	T	F	0.0002	0.1631	5.11e-21	3.16e-17	F	NM_020346; ENST00000263160; ENST00000534115; BC069629; BC069640; BC069646; OTTHUMT00000387671; OTTHUMT00000387673	solute carrier family 17 (vesicular glutamate transporter), member 6	chr11	+	Multiple_Complex	22338097	22379503
TC1600008498.hg.1	VAT1L	-2.19	7.49	8.62	0.58	0.81	T	T	0.0135	0.5594	4.19e-10	8.55e-09	T	NM_020927; ENST00000302536; ENST00000563850; BC033537; OTTHUMT00000434010; OTTHUMT00000434011	vesicle amine transport 1-like	chr16	+	Multiple_Complex	77788530	77980107
TC1500007062.hg.1	CKMT1B; CKMT1A	2.82	5.03	3.53	0.96	0.29	T	F	0.0052	0.4745	5.64e-19	4.81e-16	F	NM_020990; BC001926; BC006467; BC108652; BC121001; BC121002; OTTHUMT00000133147; OTTHUMT00000133148; OTTHUMT00000315931; OTTHUMT00000315932; OTTHUMT00000315933; OTTHUMT00000315934; OTTHUMT00000315935; OTTHUMT00000317307; OTTHUMT00000317308; OTTHUMT00000317309; OTTHUMT00000317310; OTTHUMT00000317311; OTTHUMT00000471420; uc001zsc.3	creatine kinase, mitochondrial 1B; creatine kinase, mitochondrial 1A	chr15	+	Multiple_Complex	43593054	43604901
TC1900011960.hg.1	PSG3	-2.05	7.59	8.62	0.63	0.46	T	T	0.0143	0.5663	7.86e-12	2.7e-10	T	NM_021016; ENST00000327495; ENST00000490592; ENST00000594378; ENST00000595140; ENST00000597009; ENST00000614582; BC005924; OTTHUMT00000321423; OTTHUMT00000323093; OTTHUMT00000464348; OTTHUMT00000464349; OTTHUMT00000464350	pregnancy specific beta-1-glycoprotein 3	chr19	-	Multiple_Complex	42721638	42740569
TC0800011634.hg.1	SNTB1	-2.26	9.57	10.74	0.37	0.39	T	T	0.0047	0.4573	7.89e-16	1.11e-13	T	NM_021021; ENST00000395601; ENST00000517992; ENST00000519177; ENST00000519298; ENST00000520717; BC098573; OTTHUMT00000381535; OTTHUMT00000381536; OTTHUMT00000381537; OTTHUMT00000381538; OTTHUMT00000381539	syntrophin, beta 1 (dystrophin-associated protein A1, 59kDa, basic component 1)	chr8	-	Multiple_Complex	120535745	120813273
TC0600007285.hg.1	HIST1H2AE	2.58	14.11	12.74	0.74	1.05	T	T	0.0066	0.495	1.02e-08	1.4e-07	T	NM_021052; ENST00000303910; BC093836; BC093862; OTTHUMT00000040103	histone cluster 1, H2ae	chr6	+	Coding	26216920	26217483
TC0600014083.hg.1	HIST1H2AG	2.1	14.32	13.25	0.78	0.92	T	T	0.0227	0.6149	1.44e-08	1.89e-07	T	NM_021064; ENST00000359193; BC016677; OTTHUMT00000040137	histone cluster 1, H2ag	chr6	+	Coding	27133038	27135292
TC0600011225.hg.1	HIST1H2AJ	2.03	16.63	15.61	0.79	0.88	T	T	0.0107	0.5416	6.85e-06	4.28e-05	T	NM_021066; ENST00000333151; BC133048; BC133050; OTTHUMT00000040154	histone cluster 1, H2aj	chr6	-	Multiple_Complex	27808186	27814829
TC2000007016.hg.1	GINS1	2.46	11.02	9.72	0.97	0.88	T	T	0.0226	0.6143	1.61e-09	2.77e-08	T	NM_021067; ENST00000262460; ENST00000473460; ENST00000481735; ENST00000484893; BC012542; OTTHUMT00000078433; OTTHUMT00000078434; OTTHUMT00000078435; OTTHUMT00000078436	GINS complex subunit 1 (Psf1 homolog)	chr20	+	Multiple_Complex	25407685	25452628
TC0300013520.hg.1	CLDN1	5.69	12.68	10.17	0.07	1.6	T	T	0.0137	0.5616	4.2e-12	1.58e-10	T	NM_021101; ENST00000295522; ENST00000490800; BC012471; OTTHUMT00000343516; OTTHUMT00000343561	claudin 1	chr3	-	Multiple_Complex	190305701	190322475
TC0900007667.hg.1	PSAT1	3.2	14.89	13.21	1.63	0.43	T	T	0.002	0.3635	5.56e-07	4.72e-06	T	NM_021154; NM_058179; ENST00000347159; ENST00000376588; BC000971; BC004863; BC016645; BC018129; OTTHUMT00000052777; OTTHUMT00000052778	phosphoserine aminotransferase 1	chr9	+	Multiple_Complex	78297075	78330093
TC1000011556.hg.1	AVPI1	-2.31	8.24	9.44	1.14	0.49	T	T	0.0412	0.6706	6.74e-09	9.71e-08	T	NM_021732; ENST00000370626; BC000877; OTTHUMT00000049736	arginine vasopressin-induced 1	chr10	-	Multiple_Complex	97677424	97687323
TC0900012139.hg.1	PGM5	-2.65	9.67	11.07	0.01	0.19	T	T	0.0003	0.1949	5.32e-16	7.96e-14	T	NM_021965; ENST00000396392; ENST00000396396; ENST00000431583; ENST00000472639; ENST00000496758; BC033073; OTTHUMT00000052548; OTTHUMT00000052549; OTTHUMT00000052550; OTTHUMT00000316804; OTTHUMT00000316805; uc004agr.3	phosphoglucomutase 5	chr9	+	Multiple_Complex	68356899	68531061
TC0X00010387.hg.1	TMSB15A	2.07	7.15	6.1	0.12	0.5	T	T	0.0297	0.6398	2.21e-08	2.75e-07	T	NM_021992; ENST00000289373; BC000183; OTTHUMT00000057621	thymosin beta 15a	chrX	-	Multiple_Complex	102513676	102516784
TC1000010956.hg.1	C10orf54	-2.22	6.49	7.64	0.31	0.23	T	T	0.0002	0.1785	6.9e-09	9.9e-08	T	NM_022153; ENST00000394957; ENST00000470317; ENST00000481568; BC020568; OTTHUMT00000048548; OTTHUMT00000048549; OTTHUMT00000048550	chromosome 10 open reading frame 54	chr10	-	Multiple_Complex	71747556	71773580
TC1600009580.hg.1	XYLT1	2.05	13.02	11.98	1.5	0.84	T	T	0.0389	0.6673	6.25e-13	3.08e-11	T	NM_022166; ENST00000261381; ENST00000563403; ENST00000568226; ENST00000575674; OTTHUMT00000252241; OTTHUMT00000436075; OTTHUMT00000436076; OTTHUMT00000437944	xylosyltransferase I	chr16	-	Multiple_Complex	17101769	17470881
TC0400006994.hg.1	NCAPG	2.34	13.29	12.06	0.74	1.18	T	T	0.0145	0.5691	8.93e-09	1.24e-07	T	NM_022346; NR_073124; ENST00000251496; ENST00000509719; ENST00000510063; ENST00000513226; ENST00000514176; BC068467; BC101476; OTTHUMT00000250375; OTTHUMT00000360238; OTTHUMT00000360239; OTTHUMT00000360240; OTTHUMT00000360241	non-SMC condensin I complex subunit G	chr4	+	Multiple_Complex	17810813	17844864
TC0400008892.hg.1	HHIP	3.01	8.18	6.59	1.76	1.09	T	T	0.0182	0.5946	0.2075	0.2946	T	NM_022475; ENST00000296575; ENST00000434550; ENST00000503090; ENST00000505891; ENST00000509630; ENST00000511314; ENST00000512791; ENST00000515080; BC025311; OTTHUMT00000364887; OTTHUMT00000364888; OTTHUMT00000364889; OTTHUMT00000364890; OTTHUMT00000364891; OTTHUMT00000364892; OTTHUMT00000364906; OTTHUMT00000364907	hedgehog interacting protein	chr4	+	Multiple_Complex	144645996	144745271
TC0500009863.hg.1	LPCAT1	-2.68	9.91	11.33	1.05	0.59	T	T	0.0075	0.5031	0.0013	0.0043	T	NM_024830; ENST00000283415; ENST00000475622; ENST00000503252; ENST00000507282; ENST00000513757; ENST00000514484; OTTHUMT00000253651; OTTHUMT00000304032; OTTHUMT00000365912; OTTHUMT00000365913; OTTHUMT00000365915; OTTHUMT00000365916	lysophosphatidylcholine acyltransferase 1	chr5	-	Multiple_Complex	1456480	1523977
TC1500009377.hg.1	ATP8B4	-2.49	5.26	6.58	0.53	1.6	T	T	0.0418	0.673	0.0003	0.0011	T	NM_024837; NR_073596; NR_073597; NR_073598; ENST00000284509; ENST00000557955; ENST00000558024; ENST00000558203; ENST00000558458; ENST00000558498; ENST00000558829; ENST00000558906; ENST00000558959; ENST00000559726; ENST00000559829; ENST00000559998; ENST00000560161; ENST00000560354; ENST00000560437; ENST00000560479; ENST00000561104; ENST00000561385; OTTHUMT00000418098; OTTHUMT00000418099; OTTHUMT00…	ATPase, class I, type 8B, member 4	chr15	-	Multiple_Complex	49858238	50182817
TC1700007469.hg.1	ATAD5	2.23	8.7	7.54	0.38	1.31	T	T	0.0304	0.6416	1.1e-09	1.99e-08	T	NM_024857; ENST00000321990; ENST00000578295; ENST00000585133; OTTHUMT00000256206; OTTHUMT00000444434; OTTHUMT00000444435	ATPase family, AAA domain containing 5	chr17	+	Multiple_Complex	30831970	30895869
TC0600009884.hg.1	MYCT1	2.05	5.86	4.83	0.73	0.34	T	T	0.0086	0.5198	0.0008	0.0027	T	NM_025107; ENST00000367245; ENST00000529453; ENST00000532295; BC128463; BC128464; OTTHUMT00000042750; OTTHUMT00000394880; OTTHUMT00000394882	myc target 1	chr6	+	Coding	152697895	152724580
TC1100010397.hg.1	CCDC34	2.35	11.52	10.29	0.49	0.49	T	T	0.0027	0.3984	1.06e-13	6.86e-12	T	NM_030771; NM_080654; ENST00000317945; ENST00000328697; ENST00000529615; BC008496; OTTHUMT00000388395; OTTHUMT00000388396; OTTHUMT00000388397	coiled-coil domain containing 34	chr11	-	Multiple_Complex	27330827	27363868
TC1900011965.hg.1	PSG2	-2.5	5.62	6.94	0.5	0.56	T	T	0.0057	0.4905	5.21e-06	3.37e-05	T	NM_031246; ENST00000329509; ENST00000406487; ENST00000491995; ENST00000593482; BC022316; OTTHUMT00000323083; OTTHUMT00000323087; OTTHUMT00000464123; OTTHUMT00000464124	pregnancy specific beta-1-glycoprotein 2	chr19	-	Multiple_Complex	43064210	43083045
TC1100007106.hg.1	ANO3	-3.71	7.34	9.24	1	0.86	T	T	0.0054	0.481	0.0005	0.002	T	NM_031418; ENST00000256737; ENST00000525139; ENST00000529242; ENST00000531568; ENST00000531646; OTTHUMT00000387806; OTTHUMT00000387807; OTTHUMT00000387809; OTTHUMT00000387864; OTTHUMT00000388394	anoctamin 3	chr11	+	Multiple_Complex	26309599	26663289
TC0100010921.hg.1	HMCN1	2.06	11.29	10.25	1.87	0.48	T	T	0.0426	0.6746	1.27e-08	1.69e-07	T	NM_031935; ENST00000271588; ENST00000414277; ENST00000475585; ENST00000485744; ENST00000493413; OTTHUMT00000131847; OTTHUMT00000131848; OTTHUMT00000131849; OTTHUMT00000131850; OTTHUMT00000131851	hemicentin 1	chr1	+	Multiple_Complex	185734551	186190953
TC1700006592.hg.1	GSG2	2.02	7.07	6.06	0.39	1.13	T	T	0.0293	0.638	9.38e-06	5.65e-05	T	NM_031965; ENST00000325418; BC047457; OTTHUMT00000207391	germ cell associated 2 (haspin)	chr17	+	Coding	3723903	3726699
TC0500008055.hg.1	ADGRV1	2.27	5.43	4.25	0.26	0.62	T	F	0.0018	0.3517	1.44e-17	4.57e-15	F	NM_032119; NR_003149; ENST00000405460; ENST00000425867; ENST00000450321; ENST00000503852; ENST00000504142; ENST00000505845; ENST00000507314; ENST00000508842; ENST00000509621; ENST00000512205; ENST00000513828	adhesion G protein-coupled receptor V1	chr5	+	Multiple_Complex	90529344	91164221
TC0500012567.hg.1	FAXDC2	-4.19	9.78	11.85	0.22	0.81	T	T	0.0002	0.1583	7.55e-13	3.6e-11	T	NM_032385; ENST00000326080; ENST00000423554; ENST00000517448; ENST00000517874; ENST00000517938; ENST00000518651; ENST00000519258; ENST00000519501; ENST00000520461; ENST00000520581; ENST00000520968; ENST00000521518; ENST00000522825; ENST00000523997; ENST00000524250; ENST00000524363; BC007216; OTTHUMT00000377429; OTTHUMT00000377430; OTTHUMT00000377431; OTTHUMT00000377432; OTTHUMT00000377433; OTTHUM…	fatty acid hydroxylase domain containing 2	chr5	-	Multiple_Complex	154818491	154859252
TC1300006774.hg.1	MEDAG	-2.09	10.33	11.4	0.25	0.28	T	T	0.0007	0.2703	1.68e-16	3.08e-14	T	NM_032849; ENST00000380482; ENST00000428944; BC040165; BC101624; BC101626; OTTHUMT00000044375; OTTHUMT00000044376	mesenteric estrogen-dependent adipogenesis	chr13	+	Coding	30906175	30925572
TC0800008663.hg.1	MAL2	8.58	8.11	5.01	1.26	0.71	T	F	0.0002	0.1754	9.2e-16	1.26e-13	F	NM_052886; ENST00000522112; ENST00000531508; ENST00000534619; ENST00000614891; BC012367; OTTHUMT00000381227; OTTHUMT00000383353; OTTHUMT00000383354; OTTHUMT00000383355	mal, T-cell differentiation protein 2 (gene/pseudogene)	chr8	+	Multiple_Complex	119165034	119245673
TC0800011509.hg.1	CSMD3	3.05	6.7	5.09	0.38	0.18	T	F	0.0007	0.2706	1.28e-17	4.2e-15	F	NM_052900; NM_198123; NM_198124; ENST00000297405; ENST00000339701; ENST00000343508; ENST00000455883; ENST00000462254; ENST00000492692; ENST00000493303; ENST00000497026; ENST00000519485; ENST00000534172; OTTHUMT00000347141; OTTHUMT00000347142; OTTHUMT00000347143; OTTHUMT00000347145; OTTHUMT00000347146; OTTHUMT00000347147; OTTHUMT00000347148; OTTHUMT00000347149; OTTHUMT00000381672; OTTHUMT000003817…	CUB and Sushi multiple domains 3	chr8	-	Multiple_Complex	112222928	113437099
TC0800011148.hg.1	CCNE2	2.39	9.6	8.34	0.48	1.04	T	T	0.0198	0.6016	1.38e-13	8.56e-12	T	NM_057749; ENST00000308108; ENST00000396133; ENST00000517487; ENST00000519889; ENST00000520509; ENST00000521809; ENST00000523476; ENST00000524224; ENST00000611101; BC007015; BC020729; OTTHUMT00000379808; OTTHUMT00000379810; OTTHUMT00000379812; OTTHUMT00000379813; OTTHUMT00000379814; OTTHUMT00000379815; OTTHUMT00000379816	cyclin E2	chr8	-	Multiple_Complex	94879770	94896678
TC1400010390.hg.1	AHNAK2	-3.21	10.83	12.52	0.03	0.67	T	T	0.0008	0.2832	7.62e-17	1.62e-14	T	NM_138420; ENST00000333244; ENST00000555122; ENST00000555544; ENST00000557457; OTTHUMT00000410298; OTTHUMT00000410299; OTTHUMT00000410300; OTTHUMT00000410301; uc021seo.1	AHNAK nucleoprotein 2	chr14	-	Multiple_Complex	104937244	104978357
TC0400010961.hg.1	JCHAIN	-3.23	7.02	8.71	0.92	0.32	T	T	0.0006	0.2606	3.25e-11	9.3e-10	T	NM_144646; ENST00000254801; ENST00000391614; ENST00000470866; ENST00000510437; ENST00000510614; ENST00000543780; BC038982; OTTHUMT00000252160; OTTHUMT00000357228; OTTHUMT00000362606; OTTHUMT00000362607; OTTHUMT00000362608	joining chain of multimeric IgA and IgM	chr4	-	Multiple_Complex	70655541	70681817
TC0600013228.hg.1	SLC2A12	-2.43	8.81	10.09	0.39	0.84	T	T	0.0094	0.5274	0.0012	0.0041	T	NM_145176; ENST00000275230; BC070149; OTTHUMT00000042302	solute carrier family 2 (facilitated glucose transporter), member 12	chr6	-	Multiple_Complex	133987581	134052651
TC1400009829.hg.1	CEP128	2.58	9.8	8.43	0.58	0.73	T	T	0.0039	0.4416	3.02e-13	1.66e-11	T	NM_152446; ENST00000216517; ENST00000281129; ENST00000553717; ENST00000554298; ENST00000554368; ENST00000554502; ENST00000554728; ENST00000554827; ENST00000555265; ENST00000555529; ENST00000556042; ENST00000556061; ENST00000556800; ENST00000556981; ENST00000557377; ENST00000557411; BC150610	centrosomal protein 128kDa	chr14	-	Multiple_Complex	80476983	80959517
TC0700011675.hg.1	SEMA3D	-2.76	8.6	10.06	1	0.47	T	T	0.0002	0.1619	3.69e-13	1.96e-11	T	NM_152754; ENST00000284136; ENST00000444867; ENST00000463315; ENST00000484038; BC029590; OTTHUMT00000336084; OTTHUMT00000336085; OTTHUMT00000336188; OTTHUMT00000336189; uc010lee.1	sema domain, immunoglobulin domain (Ig), short basic domain, secreted, (semaphorin) 3D	chr7	-	Multiple_Complex	84995553	85186855
TC1800006675.hg.1	APCDD1	2.11	7.31	6.24	0.67	0.47	T	T	0.0135	0.5585	5.29e-12	1.92e-10	T	NM_153000; ENST00000355285; ENST00000423585; ENST00000578882; ENST00000579685; ENST00000582723; ENST00000584596; BC053324; OTTHUMT00000254529; OTTHUMT00000444866; OTTHUMT00000444867; OTTHUMT00000444868; OTTHUMT00000444869; OTTHUMT00000444870	adenomatosis polyposis coli down-regulated 1	chr18	+	Multiple_Complex	10454546	10489948
TC0900011182.hg.1	SVEP1	-3.58	10.48	12.32	1.06	1.29	T	T	0.009	0.5229	1.34e-10	3.19e-09	T	NM_153366; ENST00000374461; ENST00000374469; ENST00000401783; ENST00000467821; ENST00000476205; OTTHUMT00000053620; OTTHUMT00000053621; OTTHUMT00000053622; OTTHUMT00000053624; uc004beu.2	sushi, von Willebrand factor type A, EGF and pentraxin domain containing 1	chr9	-	Multiple_Complex	110365249	110579880
TC0800007957.hg.1	RDH10	-3.9	13.4	15.36	0.12	0.12	T	T	1.56e-08	0.0021	1.35e-12	5.97e-11	T	NM_172037; ENST00000240285; ENST00000518870; ENST00000519380; ENST00000521013; ENST00000521928; BC067131; OTTHUMT00000378982; OTTHUMT00000378983; OTTHUMT00000378984; OTTHUMT00000378985; OTTHUMT00000378986	retinol dehydrogenase 10 (all-trans)	chr8	+	Multiple_Complex	73294602	73325285
TC0300012686.hg.1	SLC9A9	-2.12	9.02	10.1	0.1	1	T	T	0.0271	0.631	4.79e-13	2.44e-11	T	NM_173653; ENST00000316549; ENST00000474151; ENST00000474727; ENST00000483124; ENST00000498717; BC035779; OTTHUMT00000354994; OTTHUMT00000354996; OTTHUMT00000354997; OTTHUMT00000354998; OTTHUMT00000370391; uc003evn.3	solute carrier family 9, subfamily A (NHE9, cation proton antiporter 9), member 9	chr3	-	Multiple_Complex	143265222	143848531
TC1200008005.hg.1	RASSF3	-2.19	9.01	10.14	0.43	0.19	T	T	0.0017	0.3511	5.06e-06	3.29e-05	T	NM_178169; NR_040718; ENST00000283172; ENST00000336061; ENST00000540088; ENST00000542104; BC100949; BC100950; BC100951; BC100952; OTTHUMT00000401160; OTTHUMT00000401161; OTTHUMT00000401162; uc001ssd.3	Ras association (RalGDS/AF-6) domain family member 3	chr12	+	Multiple_Complex	64610513	64697567
TC0100010001.hg.1	LCE2A	-4.88	7.67	9.96	1.39	0.96	T	T	0.0005	0.2304	3.53e-08	4.16e-07	T	NM_178428; ENST00000368779; BC119707; OTTHUMT00000034512; uc001faj.3	late cornified envelope 2A	chr1	+	Coding	152698364	152699442
TC0100009999.hg.1	LCE2C	-6.02	5.63	8.22	0.92	0.8	T	T	6.8e-05	0.1247	1.82e-08	2.32e-07	T	NM_178429; ENST00000368783; OTTHUMT00000034509	late cornified envelope 2C	chr1	+	Coding	152675295	152676574
TC1200008601.hg.1	ANO4	-2.38	8.82	10.07	1.29	0.99	T	T	0.0249	0.6241	0.0153	0.0349	T	NM_178826; ENST00000392977; ENST00000392979; ENST00000546991; ENST00000548940; ENST00000549155; ENST00000549234; ENST00000550015; ENST00000551148; BC109308; OTTHUMT00000409293; OTTHUMT00000409294; OTTHUMT00000409295; OTTHUMT00000409313; OTTHUMT00000409314; OTTHUMT00000409396; OTTHUMT00000409397; OTTHUMT00000409398	anoctamin 4	chr12	+	Multiple_Complex	100717526	101128641
TC2100008549.hg.1	KRTAP13-3	2.09	5.7	4.64	0.02	0.52	T	F	0.0103	0.5371	0.0318	0.0644	F	NM_181622; ENST00000390690; BC103965; OTTHUMT00000128228	keratin associated protein 13-3	chr21	-	Coding	30425265	30425968
TC0700010412.hg.1	SP8	2.15	6.45	5.34	0.07	0.6	T	T	0.035	0.6542	7.29e-16	1.04e-13	T	NM_182700; NM_198956; ENST00000361443; ENST00000418710; ENST00000617581; BC038669; OTTHUMT00000211602; OTTHUMT00000326904	Sp8 transcription factor	chr7	-	Coding	20782274	20786889
TC0300011391.hg.1	ADAMTS9	2.15	4.96	3.85	0.26	0.37	F	F	0.0143	0.5665	0.0005	0.002	F	NM_182920; ENST00000295903; ENST00000459780; ENST00000467119; ENST00000467257; ENST00000475557; ENST00000477180; ENST00000481060; ENST00000482490; ENST00000494004; ENST00000498707; BC130578; BC171764; OTTHUMT00000351891; OTTHUMT00000351892; OTTHUMT00000351893; OTTHUMT00000351894; OTTHUMT00000351895; OTTHUMT00000351896; OTTHUMT00000351897; OTTHUMT00000351898; OTTHUMT00000351899; OTTHUMT00000351900	ADAM metallopeptidase with thrombospondin type 1 motif 9	chr3	-	Multiple_Complex	64515654	64688000
TC0500010924.hg.1	ADAMTS6	2.27	11	9.81	0.82	0.19	T	T	0.0034	0.4272	3.58e-05	0.0002	T	NM_197941; ENST00000314351; ENST00000381052; ENST00000381055; ENST00000417396; ENST00000464680; ENST00000470597; ENST00000502886; ENST00000504282; OTTHUMT00000157331; OTTHUMT00000157334; OTTHUMT00000158252; OTTHUMT00000368524; OTTHUMT00000368525; OTTHUMT00000368526; OTTHUMT00000368527; OTTHUMT00000368528	ADAM metallopeptidase with thrombospondin type 1 motif 6	chr5	-	Multiple_Complex	65148736	65481920
TC0100011197.hg.1	SHISA4	-2.36	7.19	8.43	0.28	0.59	T	T	0.011	0.5455	1.91e-13	1.12e-11	T	NM_198149; NR_030775; ENST00000362011; ENST00000464117; ENST00000481699; BC104444; BC104445; BC111855; OTTHUMT00000087096; OTTHUMT00000087097; OTTHUMT00000087098	shisa family member 4	chr1	+	Multiple_Complex	201888669	201892587
TC1200011330.hg.1	E2F7	3.79	12	10.08	0.24	1.27	T	T	0.0008	0.2778	5.92e-05	0.0003	T	NM_203394; ENST00000322886; ENST00000416496; ENST00000547316; ENST00000550669; ENST00000551058; ENST00000551558; ENST00000552907; BC136366; BC136367; OTTHUMT00000406716; OTTHUMT00000406717; OTTHUMT00000406718; OTTHUMT00000406719; OTTHUMT00000406720; OTTHUMT00000406721; OTTHUMT00000406722	E2F transcription factor 7	chr12	-	Multiple_Complex	77021246	77065580
TC1300006676.hg.1	RASL11A	-4.39	8.7	10.83	0.63	0.3	T	T	1.7e-05	0.0761	1.91e-13	1.12e-11	T	NM_206827; ENST00000241463; ENST00000475647; ENST00000480803; BC132703; BC136761; OTTHUMT00000044265; OTTHUMT00000044266; OTTHUMT00000044267; uc001urd.1	RAS-like, family 11, member A	chr13	+	Multiple_Complex	27270327	27273690
TC1100008994.hg.1	C11orf87	-2.55	9.41	10.76	0.18	0.5	T	T	4.23e-05	0.1103	1.16e-11	3.8e-10	T	NM_207645; ENST00000327419; BC035798; BC068577; OTTHUMT00000390403	chromosome 11 open reading frame 87	chr11	+	Multiple_Complex	109422120	109429167
TC0600007272.hg.1	norome	-2.63	6.9	8.3	1.05	0.34	T	T	0.0016	0.3458	8.96e-05	0.0004	T	norome.aAug10-unspliced	Transcript Identified by AceView	chr6	+	Coding	26128801	26132167
TC0100008027.hg.1	norpobu	2.62	6.85	5.45	0.43	0.39	T	T	0.0035	0.4276	0.0007	0.0026	T	norpobu.aAug10-unspliced	Transcript Identified by AceView	chr1	+	Unassigned	42698296	42699886
TC0300010174.hg.1	nospoby	2.1	6.38	5.31	0.38	0.2	T	T	0.0055	0.4821	0.0179	0.0398	T	nospoby.aAug10-unspliced	Transcript Identified by AceView	chr3	-	Coding	8333055	8333923
TC1500010203.hg.1	noyzar	-2.39	8.82	10.08	0.08	0.37	T	T	0.001	0.2951	8.69e-13	4.07e-11	T	noyzar.aAug10-unspliced	Transcript Identified by AceView	chr15	-	Coding	80920043	80920509
TC1400007596.hg.1	SNORD56B	-2.15	5.6	6.7	0.67	0.41	T	T	0.0119	0.5497	9.36e-07	7.45e-06	T	NR_001276; ENST00000384713; uc001xmq.3	small nucleolar RNA, C/D box 56B	chr14	+	Small_RNA	71398337	71398407
TC0600011474.hg.1	TNXA	-2.35	7.5	8.74	0.19	0.61	T	T	0.0008	0.2821	1.14e-09	2.05e-08	T	NR_001284; OTTHUMT00000076019	tenascin XA (pseudogene)	chr6	-	Multiple_Complex	32008420	32013273
TC1600011504.hg.1	SLC7A5P2; SMG1P3; MIR3680-1; MIR3680-2	2.35	14.28	13.05	0.68	0.43	T	T	0.0006	0.2508	3.92e-08	4.56e-07	T	NR_002594; NR_027155; NR_037451; NR_049833; ENST00000581433; OTTHUMT00000408812	solute carrier family 7 (amino acid transporter light chain, L system), member 5 pseudogene 2; SMG1 pseudogene 3; microRNA 3680-1; microRNA 3680-2	chr16	-	Multiple_Complex	21446683	21520444
TC0200016019.hg.1	SNORA75	2.13	10.69	9.6	0.76	0.29	T	T	0.0103	0.5371	3.92e-08	4.56e-07	T	NR_002921; ENST00000384158; uc002vrv.1	small nucleolar RNA, H/ACA box 75	chr2	-	Small_RNA	231455800	231455936
TC0300007490.hg.1	SNORD19	2.95	6.15	4.59	0.17	0.3	T	F	1.19e-05	0.0704	1.29e-09	2.28e-08	F	NR_003047	small nucleolar RNA, C/D box 19	chr3	+	Multiple_Complex	52689240	52689315
TC2100006586.hg.1	ABCC13	2.07	5.33	4.28	0.24	0.51	T	F	0.0092	0.5255	0.1945	0.2799	F	NR_003087; NR_003088; ENST00000429114; ENST00000463099; ENST00000467409; ENST00000471902; ENST00000481582; ENST00000482980; OTTHUMT00000157805; OTTHUMT00000157806; OTTHUMT00000157807; OTTHUMT00000157808; OTTHUMT00000157809; OTTHUMT00000157817	ATP binding cassette subfamily C member 13, pseudogene	chr21	+	Multiple_Complex	14236206	14362754
TC1500010627.hg.1	DNM1P46	-2.23	5.87	7.03	0.33	0.64	T	T	0.0079	0.51	0.01	0.0243	T	NR_003260; ENST00000341853; ENST00000415963; ENST00000425045; ENST00000559110; ENST00000561042; OTTHUMT00000313542; OTTHUMT00000313543; OTTHUMT00000416900; OTTHUMT00000416901; OTTHUMT00000416902	dynamin 1 pseudogene 46	chr15	-	Multiple_Complex	99785882	99808508
TC1700007149.hg.1	SNORD3B-1; SNORD3B-2	2.26	16.36	15.18	0.06	0.51	T	T	0.0009	0.2841	1.78e-06	1.31e-05	T	NR_003271; NR_003924; ENST00000577988; ENST00000617128; ENST00000631292	small nucleolar RNA, C/D box 3B-1; small nucleolar RNA, C/D box 3B-2	chr17	+	Multiple_Complex	19061912	19062669
TC1500006585.hg.1	SNORD115-8	-2.71	3.73	5.17	0.01	0.43	F	F	0.0009	0.2892	0.0003	0.0013	F	NR_003300; ENST00000363856; uc001yzb.1	small nucleolar RNA, C/D box 115-8	chr15	+	Small_RNA	25184306	25184387
TC0900007349.hg.1	KGFLP1	-2.31	9.79	11	0.03	0.41	T	T	0.0011	0.3081	1.05e-10	2.58e-09	T	NR_003674; NR_047527; KGFLP1.cAug10	fibroblast growth factor 7 pseudogene; Transcript Identified by AceView, Entrez Gene ID(s) 387628	chr9	+	Multiple_Complex	62376161	62437084
TC1700007158.hg.1	SNORD3A	2.02	16.03	15.01	0.17	0.51	T	T	0.0014	0.3276	2.64e-07	2.45e-06	T	NR_006880; ENST00000584923; ENST00000620232; ENST00000625876	small nucleolar RNA, C/D box 3A	chr17	+	Small_RNA	19188016	19188714
TC1700010007.hg.1	SNORD3C	2.55	15.93	14.58	0.01	0.61	T	T	0.0002	0.1727	9e-07	7.2e-06	T	NR_006881; ENST00000580533; ENST00000620446; ENST00000625845	small nucleolar RNA, C/D box 3C	chr17	-	Multiple_Complex	19189665	19190245
TC1700010001.hg.1	SNORD3D	3.76	16.26	14.35	0.35	0.69	T	T	2.43e-05	0.0893	1.42e-07	1.43e-06	T	NR_006882; ENST00000630092	small nucleolar RNA, C/D box 3D	chr17	-	Multiple_Complex	19112000	19112636
TC0900010893.hg.1	LINC00476	-2.3	5.64	6.85	0.12	0.76	T	T	0.0456	0.6823	2.93e-05	0.0002	T	NR_023389; NR_023390; ENST00000321517; ENST00000412446; ENST00000427259; ENST00000429781; ENST00000433656; ENST00000448465	long intergenic non-protein coding RNA 476	chr9	-	NonCoding	95758610	95876112
TC1800007879.hg.1	LINC00470	-3.57	3.34	5.18	0.03	0.7	F	F	0.0066	0.495	0.0089	0.022	F	NR_023925; NR_023926; NR_023927; NR_110327; uc002kld.1	long intergenic non-protein coding RNA 470	chr18	-	Multiple_Complex	1254383	1408344
TC1800006518.hg.1	DLGAP1-AS1	-2.05	7.96	8.99	0.01	0.36	T	T	0.0272	0.631	5.69e-08	6.33e-07	T	NR_024101	DLGAP1 antisense RNA 1	chr18	+	NonCoding	3593732	3598352
TC1200006751.hg.1	LOC642846	2.12	9.5	8.41	0.04	0.22	T	T	0.0003	0.1951	1.71e-18	9.66e-16	T	NR_024374; hsa_circ_0025448; hsa_circ_0025449	DEAD/H (Asp-Glu-Ala-Asp/His) box polypeptide 11-like; Salzman2013 ANNOTATED, INTERNAL, ncRNA, OVEXON best transcript NR_024374	chr12	+	Multiple_Complex	9277235	9314088
TC1000011408.hg.1	HECTD2-AS1	2.13	5.19	4.11	0.41	0.61	T	F	0.0328	0.6491	0.1319	0.2056	F	NR_024467	HECTD2 antisense RNA 1	chr10	-	NonCoding	91306962	91611460
TC0300008565.hg.1	LOC100129550; RP11-67L2.2	-2.17	6.54	7.66	0.17	0.44	T	T	0.0097	0.5293	3.78e-08	4.42e-07	T	NR_024618; ENST00000610128; ENST00000610128.1; OTTHUMT00000471805; uc062nbb.1	uncharacterized LOC100129550; novel transcript	chr3	+	NonCoding	122886513	122892416
TC2100006841.hg.1	LINC00161	-2.01	5.4	6.41	0.41	0.18	T	T	0.0125	0.5541	3.89e-09	6.03e-08	T	NR_026552; NR_026553; ENST00000412526; ENST00000455939; uc002ymm.3; uc002ymn.3	long intergenic non-protein coding RNA 161	chr21	+	NonCoding	28535486	28547269
TC2200007526.hg.1	RNU12	4.81	11.43	9.16	0.78	0.69	T	T	0.0006	0.2508	2.81e-06	1.96e-05	T	NR_029422; ENST00000362512	RNA, U12 small nuclear	chr22	+	Multiple_Complex	42614914	42616588
TC1100012588.hg.1	MIRLET7A2	-2.16	7.85	8.96	0.26	0.24	T	T	0.0017	0.3458	3.64e-12	1.39e-10	T	NR_029477; ENST00000362105	microRNA let-7a-2	chr11	-	Multiple_Complex	122146510	122146605
TC1100012589.hg.1	MIR100	-2.92	4.85	6.39	0.07	0.75	T	T	7.54e-05	0.128	7.17e-11	1.85e-09	T	NR_029515; ENST00000385259; uc001pyh.1	microRNA 100	chr11	-	Precursor_microRNA	122152229	122152308
TC0100017137.hg.1	MIR29B2; MIR29C	-2.31	5.57	6.78	0.3	0.41	T	T	0.0026	0.3966	0.0181	0.0402	T	NR_029518; NR_029832; ENST00000385055	microRNA 29b-2; microRNA 29c	chr1	-	Multiple_Complex	207801518	207869150
TC0X00011361.hg.1	MIR222	-7.15	5.64	8.48	0.57	0.95	T	T	1.03e-06	0.0199	8.23e-12	2.81e-10	T	NR_029636; ENST00000384992	microRNA 222	chrX	-	Multiple_Complex	45747015	45747126
TC1100012586.hg.1	MIR125B1	-5.25	4.77	7.16	0.04	0.47	T	T	3.05e-08	0.0021	4.9e-11	1.33e-09	T	NR_029671; ENST00000385236; uc010rzr.1	microRNA 125b-1	chr11	-	Precursor_microRNA	122099757	122099844
TC1500007507.hg.1	MIR190A	-2.26	4.75	5.93	0.13	0.12	F	F	0.0372	0.6635	0.1966	0.2823	F	NR_029709; ENST00000388402; uc010uid.1	microRNA 190a	chr15	+	Precursor_microRNA	62823957	62824041
TC1400008208.hg.1	MIR345	2.21	7.56	6.42	0.16	0.63	T	T	0.016	0.581	0.0968	0.1604	T	NR_029906; ENST00000362114; uc010twy.1	microRNA 345	chr14	+	Precursor_microRNA	100307859	100307956
TC1400008308.hg.1	MIR410	-2.21	4.87	6.02	0.16	0.24	T	T	0.0085	0.5198	0.0604	0.1092	T	NR_030156	microRNA 410	chr14	+	Multiple_Complex	101065891	101065998
TC1400008282.hg.1	MIR376B	-2.84	5.73	7.23	0.54	0.08	T	T	0.0116	0.5491	0.0075	0.0192	T	NR_030157; ENST00000614515	microRNA 376b	chr14	+	Multiple_Complex	101040427	101040536
TC0700011805.hg.1	MIR489	2.11	5.04	3.96	0.18	0.68	T	T	0.0174	0.5906	0.1782	0.2611	T	NR_030164; ENST00000384923; uc022ahk.1	microRNA 489	chr7	-	Multiple_Complex	93483930	93484021
TC0X00010870.hg.1	MIR450A2	-2.26	5.78	6.96	1.12	0.39	F	T	0.0152	0.5747	0.0292	0.0599	F	NR_030227	microRNA 450a-2	chrX	-	Multiple_Complex	134540495	134540607
TC0X00010873.hg.1	MIR503	-2.22	5.66	6.81	0.47	0.37	T	T	0.0072	0.5	0.0001	0.0006	T	NR_030228; ENST00000385270; uc011mvn.2	microRNA 503	chrX	-	Precursor_microRNA	134546328	134546398
TC1400008292.hg.1	MIR544A	2.51	7.54	6.21	0.01	0.45	T	T	0.0041	0.4423	0.0006	0.0022	T	NR_030257; ENST00000384855	microRNA 544a	chr14	+	Precursor_microRNA	101048658	101048748
TC0500010430.hg.1	MIR579	2.01	6.95	5.94	0.11	0.35	T	T	0.0096	0.5274	3.41e-07	3.07e-06	T	NR_030305; ENST00000385221	microRNA 579	chr5	-	Precursor_microRNA	32394378	32394475
TC1200012048.hg.1	MIR620	-3.29	4.07	5.79	0.37	0.78	F	F	0.0447	0.6796	0.3258	0.4194	F	NR_030351; ENST00000385232; uc021reh.1	microRNA 620	chr12	-	Precursor_microRNA	116148560	116148654
TC2100006474.hg.1	MIR663A; FP671120.5	-3.54	8.94	10.77	0.28	0.21	T	T	0.0002	0.1583	3.43e-07	3.08e-06	T	NR_030386_2; uc032ptd.2	Homo sapiens microRNA 663a (MIR663A), microRNA.	chr21	+	Precursor_microRNA	8252221	8252334
TC1400008284.hg.1	MIR300	-2.59	4.42	5.79	0.06	0.39	T	T	0.0304	0.6416	0.0017	0.0054	T	NR_030582; ENST00000401138	microRNA 300	chr14	+	Precursor_microRNA	101041363	101041445
TC0X00010868.hg.1	MIR450B	-2.13	4.87	5.97	0.77	0.96	F	F	0.0239	0.621	0.0359	0.0711	F	NR_030587	microRNA 450b	chrX	-	Multiple_Complex	134540161	134540272
TC0200015544.hg.1	MIR1302-4	2.6	5.31	3.93	0.05	0.23	F	F	0.001	0.2943	1.36e-06	1.04e-05	F	NR_031633; ENST00000408701	microRNA 1302-4	chr2	-	Precursor_microRNA	207269275	207269424
TC2000009434.hg.1	MIR1302-5	-2.33	3.59	4.81	0.16	0.19	F	F	0.0037	0.4329	0.0031	0.009	F	NR_031634; ENST00000408164	microRNA 1302-5	chr20	-	Precursor_microRNA	50614636	50614785
TC0200015622.hg.1	MIR548F2	-2.24	5.15	6.31	1	0.63	T	T	0.0395	0.6693	2.84e-10	6.09e-09	T	NR_031643; ENST00000408855; uc021vvy.1	microRNA 548f-2	chr2	-	Precursor_microRNA	212426263	212426360
TC0500011580.hg.1	MIR548P	-2.24	3.09	4.26	0.12	0.58	F	F	0.0376	0.6644	0.0019	0.0059	F	NR_031686; ENST00000408336	microRNA 548p	chr5	-	Precursor_microRNA	100816482	100816565
TC0800008578.hg.1	MIR2053	2.41	5.76	4.5	1.25	0.26	F	F	0.0108	0.5424	0.0075	0.0191	F	NR_031745; ENST00000459295; uc022azy.1	microRNA 2053	chr8	+	Precursor_microRNA	112643493	112643583
TC1700007952.hg.1	MIR2117	2.07	5.67	4.62	0.18	0.28	T	T	0.0042	0.4443	0.0007	0.0023	T	NR_031751; ENST00000516780; uc021txz.1	microRNA 2117	chr17	+	Multiple_Complex	43444707	43451200
TC1200009868.hg.1	DDX12P; DDX11	3.54	8.35	6.52	0.9	0.85	T	T	0.0017	0.3517	8.56e-15	7.96e-13	T	NR_033399; BC111733	DEAD/H (Asp-Glu-Ala-Asp/His) box polypeptide 12, pseudogene; DEAD/H (Asp-Glu-Ala-Asp/His) box helicase 11	chr12	-	Multiple_Complex	9417691	9448229
TC1000012038.hg.1	WDR11-AS1	2.01	4.93	3.92	0.65	0.39	T	F	0.0396	0.6693	0.0009	0.0031	F	NR_033850; ENST00000451706; ENST00000456120; ENST00000598981; ENST00000608667; ENST00000628194; ENST00000630905; uc001lfb.1	WDR11 antisense RNA 1	chr10	-	NonCoding	120761812	120851345
TC1100012963.hg.1	ZBED5-AS1	-2.04	7.61	8.64	0.43	0.21	T	T	0.0071	0.4999	0.0726	0.1269	T	NR_034137; ENST00000501079; ENST00000529014	ZBED5 antisense RNA 1	chr11	+	NonCoding	10856902	10879276
TC0200015062.hg.1	MIR3128	-2.48	5.11	6.43	0.84	0.3	F	F	0.0304	0.6416	0.2255	0.3146	F	NR_036075; ENST00000581957; uc021vsu.1	microRNA 3128	chr2	-	Precursor_microRNA	177255945	177256010
TC0900010877.hg.1	MIR3074	-2.15	4.15	5.25	0.36	0.43	T	T	0.0132	0.5575	0.0581	0.1059	T	NR_036109; ENST00000384885	microRNA 3074	chr9	-	Multiple_Complex	95086012	95086096
TC2100007680.hg.1	MIR548X	2.18	6.34	5.22	0.19	0.3	T	T	0.0002	0.1701	1.19e-07	1.22e-06	T	NR_036166; ENST00000580069	microRNA 548x	chr21	-	Precursor_microRNA	18686090	18686164
TC0500010002.hg.1	MIR4278	-2.16	3.48	4.59	0.08	0.53	F	F	0.01	0.5329	0.0518	0.0964	F	NR_036242	microRNA 4278	chr5	-	Multiple_Complex	6827853	6827921
TC1700012466.hg.1	LINC00673; LINC00511	2.37	7.79	6.54	0.09	0.4	T	T	0.0031	0.4191	1.04e-10	2.56e-09	T	NR_036488; ENST00000453722; ENST00000457958; ENST00000577773; ENST00000577828; ENST00000578206; ENST00000580175; ENST00000580500; ENST00000580948; ENST00000582712; ENST00000583460; ENST00000584749	long intergenic non-protein coding RNA 673; long intergenic non-protein coding RNA 511	chr17	-	Multiple_Complex	72382955	72593567
TC2100006467.hg.1	MIR3687-1; MIR3687-2	-6.56	9.64	12.35	0.8	0.19	T	T	0.0003	0.1989	0.0068	0.0175	T	NR_037458; NR_128714; ENST00000614492	microRNA 3687-1; microRNA 3687-2	chr21	+	Precursor_microRNA	8208844	8208904
TC22_KI270733v1_random00006440.hg.1	MIR3687-1; MIR3687-2; hsa-mir-3687-1	-6.56	9.64	12.35	0.8	0.19	T	T	0.0003	0.1989	0.0068	0.0175	T	NR_037458_4; NR_128714_4; uc032qtx.1	Homo sapiens microRNA 3687-1 (MIR3687-1), microRNA.; Homo sapiens microRNA 3687-2 (MIR3687-2), microRNA.; hsa-mir-3687-1 [Source:miRBase;Acc:MI0016088]	chr22_KI270733v1_random	+	Precursor_microRNA	170215	170275
TC0900007931.hg.1	MIR3910-1	2.18	7.31	6.18	0.11	0.34	T	T	0.0005	0.2299	0.0028	0.0081	T	NR_037472; ENST00000580936; uc022bju.1	microRNA 3910-1	chr9	+	Precursor_microRNA	91636251	91636361
TC1400009081.hg.1	MIR548Y	-2.46	3.33	4.63	0.22	0.55	F	T	0.0057	0.4905	0.0001	0.0006	F	NR_037503; ENST00000582739; uc021rsn.1	microRNA 548y	chr14	-	Precursor_microRNA	47760995	47761104
TC0200016432.hg.1	LOC728730; AC007246.3; homomo	-2.25	8.05	9.22	0.45	0.75	T	T	0.0057	0.4905	1.2e-10	2.89e-09	T	NR_037875; ENST00000366187; ENST00000422128; ENST00000425775; ENST00000426083; ENST00000438649; ENST00000443038; ENST00000445520; ENST00000446698; ENST00000449569; ENST00000451547; ENST00000366187.2; ENST00000422128.1; ENST00000425775.1; ENST00000426083.1; ENST00000438649.1; ENST00000443038.1; ENST00000445520.1; ENST00000446698.1; ENST00000449569.1; ENST00000451547.1; homomo.cAug10; hsa_circ_0054…	uncharacterized LOC728730; Transcript Identified by AceView; Salzman2013 ANNOTATED, INTERNAL, ncRNA, OVEXON best transcript NR_037875; novel transcript, antisense to MAP4K3	chr2	+	NonCoding	39436637	39646775
TC0800010516.hg.1	LINC00968	-2.35	6.5	7.74	0.19	0.07	T	T	9.96e-05	0.1379	1.1e-12	4.99e-11	T	NR_038236; ENST00000499425; ENST00000518943; ENST00000519144; ENST00000521483; ENST00000523664; ENST00000523786; ENST00000524338	long intergenic non-protein coding RNA 968	chr8	-	NonCoding	56494282	56559823
TC1300007039.hg.1	TSC22D1-AS1	-3.1	5.75	7.38	0.84	0.41	T	T	0.0016	0.3458	0.0014	0.0047	T	NR_038381; ENST00000616360; ENST00000617014	TSC22D1 antisense RNA 1	chr13	+	NonCoding	44575893	44580432
TC0500007000.hg.1	LINC01021	-2.03	6.86	7.88	0.22	0.44	T	T	0.0179	0.5929	5.42e-09	8.02e-08	T	NR_038848; ENST00000503107; ENST00000505775; ENST00000510165; ENST00000512067; ENST00000514255; ENST00000514844	long intergenic non-protein coding RNA 1021	chr5	+	Multiple_Complex	27472269	27496401
TC1000006992.hg.1	LOC100130992; RP11-573G6.4; RP11-573G6.6; shawshy	-2.19	4.1	5.22	0.33	0.22	F	T	0.0007	0.2721	0.0043	0.0119	F	NR_038921; ENST00000623583; ENST00000566763.1; OTTHUMT00000431561; OTTHUMT00000431562; shawshy.aAug10-unspliced; uc021pod.4; uc057sen.1	uncharacterized LOC100130992; TEC; novel transcript; Transcript Identified by AceView	chr10	+	NonCoding	22252072	22258548
TC1400008624.hg.1	LINC00641	2.46	8.97	7.67	0.21	0.62	T	T	0.0069	0.4968	1.64e-05	9.27e-05	T	NR_038970; NR_038971; ENST00000555379; ENST00000555688; uc001vzu.2	long intergenic non-protein coding RNA 641	chr14	-	NonCoding	21200079	21206900
TC1100007035.hg.1	MIR4486	-2.25	3.97	5.14	0.2	0.27	F	T	0.0011	0.3091	0.0278	0.0576	F	NR_039706; ENST00000578325; uc021qeu.1	microRNA 4486	chr11	+	Precursor_microRNA	19575310	19575372
TC1200010547.hg.1	MIR4494	2.36	5.87	4.63	0.15	0.45	T	F	0.0153	0.5762	0.0006	0.0021	F	NR_039715; ENST00000577654	microRNA 4494	chr12	-	Precursor_microRNA	47364186	47364269
TC1700011580.hg.1	MIR4524A	-2.22	4.11	5.26	0.19	0.5	F	F	0.0438	0.6772	0.5967	0.6689	F	NR_039750	microRNA 4524a	chr17	-	Multiple_Complex	69099564	69099632
TC1300009656.hg.1	MIR4705	2.03	5.6	4.58	0.6	0.42	F	F	0.021	0.6068	1.72e-09	2.94e-08	F	NR_039854; ENST00000577547; uc021rmf.1	microRNA 4705	chr13	-	Precursor_microRNA	102045934	102046004
TC0200011060.hg.1	MIR4777	2.26	5.01	3.83	0.04	0.44	F	F	0.0076	0.5042	0.0049	0.0134	F	NR_039937; ENST00000583710; uc021vyb.1	microRNA 4777	chr2	+	Precursor_microRNA	231362708	231362793
TC0200016728.hg.1	FAR2P2	2.3	5.16	3.96	0.06	0.46	T	F	0.0012	0.3122	2.03e-20	6.87e-17	F	NR_046258; NR_046259; NR_046260	fatty acyl-CoA reductase 2 pseudogene 2	chr2	-	Multiple_Complex	130416751	130431363
TC1300006672.hg.1	USP12-AS1	2.02	5.96	4.95	0.18	0.49	T	T	0.0056	0.4867	0.2327	0.3225	T	NR_046547	USP12 antisense RNA 1	chr13	+	NonCoding	27125533	27169135
TC0300009576.hg.1	LINC00578	-2.04	7.42	8.45	0.1	0.42	T	T	0.0375	0.6643	2.12e-11	6.41e-10	T	NR_047568	long intergenic non-protein coding RNA 578	chr3	+	Multiple_Complex	177441921	177752704
TC0800010235.hg.1	MIR548AO	-2.78	6.68	8.15	0.42	0.26	T	T	0.0004	0.215	9e-13	4.2e-11	T	NR_049801; ENST00000579992	microRNA 548ao	chr8	-	Precursor_microRNA	41271048	41271143
TC0100015651.hg.1	MIR5087	3.2	8.36	6.68	0.43	1	T	T	0.0086	0.5198	0.0142	0.0328	T	NR_049810	microRNA 5087	chr1	-	Multiple_Complex	148334479	148334554
TC2100008281.hg.1	MIR5692B	-2.19	3.17	4.31	0.52	0.54	F	F	0.0064	0.4933	0.0371	0.073	F	NR_049889; ENST00000579137	microRNA 5692b	chr21	-	Precursor_microRNA	42950928	42951014
TC2000010005.hg.1	MMP24-AS1	-2.04	10.76	11.8	0.71	0.27	T	T	0.0053	0.478	1.71e-12	7.3e-11	T	NR_102705; NR_102706	MMP24 antisense RNA 1	chr20	-	NonCoding	35276216	35278157
TC0900006999.hg.1	PTENP1-AS	2.18	5.33	4.2	0.24	0.65	T	F	0.0078	0.5073	1.08e-16	2.17e-14	F	NR_103745; ENST00000627688	PTENP1 antisense RNA	chr9	+	Multiple_Complex	33677203	33688011
TC0100009731.hg.1	RNVU1-14	4.19	14.35	12.28	0.03	0.85	T	T	0.0012	0.3132	1.53e-05	8.71e-05	T	NR_104075; ENST00000384770	RNA, variant U1 small nuclear 14	chr1	+	Multiple_Complex	145281116	145281462
TC0100009707.hg.1	RNVU1-15	3.66	12.69	10.82	0.09	0.49	T	T	3.72e-05	0.1034	6.35e-05	0.0003	T	NR_104076; ENST00000384476	RNA, variant U1 small nuclear 15	chr1	+	Small_RNA	144412576	144412740
TC0100015496.hg.1	RNVU1-19	4.09	13.05	11.01	0.04	0.45	T	T	8.38e-06	0.0704	1.3e-08	1.73e-07	T	NR_104086; ENST00000613023	RNA, variant U1 small nuclear 19	chr1	-	Small_RNA	120850819	120850985
TC1100006873.hg.1	MIR6124	2.11	7.91	6.83	0.14	0.49	T	T	0.0118	0.5497	0.0709	0.1246	T	NR_106739; ENST00000617177	microRNA 6124	chr11	+	Precursor_microRNA	12163683	12163767
TC1900008690.hg.1	MIR6801	2.11	6.76	5.68	0.29	0.48	T	T	0.0158	0.5797	0.2166	0.3049	T	NR_106859; ENST00000614975	microRNA 6801	chr19	+	Precursor_microRNA	52222020	52222098
TC0400008930.hg.1	MIR7849	2.68	5.69	4.27	0.22	0.46	T	F	0.0055	0.4821	0.1026	0.1681	F	NR_107003; ENST00000619235	microRNA 7849	chr4	+	Precursor_microRNA	146408583	146408688
TC0200012360.hg.1	LOC101929723; AC104654.2; glustuby	-2.88	4.1	5.62	0	0.87	F	T	0.0152	0.5747	0.0035	0.0099	F	NR_110262; NR_110263; ENST00000427054; ENST00000436551; ENST00000427054.1; ENST00000436551.1; glustuby.bAug10; OTTHUMT00000325751; OTTHUMT00000325752; uc032nkv.2; uc032nkw.2	uncharacterized LOC101929723; Transcript Identified by AceView; novel transcript	chr2	-	Multiple_Complex	41931599	41934075
TC0700009511.hg.1	TCAF2P1	-2.06	6.58	7.63	0.63	0.32	T	T	0.0115	0.5487	7.55e-10	1.43e-08	T	NR_110549_2	Homo sapiens TRPM8 channel-associated factor 2 pseudogene 1 (TCAF2P1), non-coding RNA.	chr7	+	Multiple_Complex	143800732	143817973
TC0200010716.hg.1	LOC102724849; AC012462.2	2.02	5.7	4.69	0.34	0.45	T	F	0.0116	0.5488	0.3108	0.4043	F	NR_110607; ENST00000447835; ENST00000447835.1; OTTHUMT00000337320; uc061sdj.1	uncharacterized LOC102724849; novel transcript	chr2	+	NonCoding	215453706	215463871
TC0100008493.hg.1	LINC01358	-2.36	6.17	7.41	1.36	0.45	T	T	0.0075	0.503	2.72e-08	3.3e-07	T	NR_110626	long intergenic non-protein coding RNA 1358	chr1	+	NonCoding	59020387	59088247
TC0700013537.hg.1	SEPT7-AS1	-2.23	4.59	5.75	0.64	0.69	T	T	0.0114	0.5477	0.136	0.2108	T	NR_120511; NR_120512	SEPT7 antisense RNA 1 (head to head)	chr7	-	NonCoding	35751856	35800933
TC1000008402.hg.1	SLC16A12-AS1	-2.08	4.27	5.33	0.45	0.49	F	F	0.0203	0.6041	0.0248	0.0522	F	NR_120614	SLC16A12 antisense RNA 1	chr10	+	NonCoding	89430939	89468469
TC0200013932.hg.1	PGM5P4-AS1; PGM5P3-AS1	-3.02	9.9	11.5	0.8	0.92	T	T	0.013	0.5564	1.74e-07	1.71e-06	T	NR_121185; NR_121186; NR_121187; NR_121190	PGM5P4 antisense RNA 1; PGM5P3 antisense RNA 1	chr2	-	NonCoding	113527568	113542960
TC0900006436.hg.1	PGM5P3-AS1	-2.88	10.14	11.66	0.52	0.74	T	T	0.0019	0.3627	5.38e-07	4.58e-06	T	NR_121188; NR_121189	PGM5P3 antisense RNA 1	chr9	+	NonCoding	71925	88826
TC0100015625.hg.1	RNVU1-8	2.12	6.96	5.88	0.38	0.56	T	T	0.0315	0.6459	0.0639	0.1144	T	NR_121645	RNA, variant U1 small nuclear 8	chr1	-	Multiple_Complex	147084616	147084756
TC0200007140.hg.1	LOC285043; AC109642.1	-2.69	4.09	5.52	0.32	0.51	T	T	0.0007	0.2629	1.85e-06	1.35e-05	T	NR_122048; ENST00000421976.2; OTTHUMT00000396916; uc002rng.4	uncharacterized LOC285043; novel transcript	chr2	+	NonCoding	30332550	30361080
TC1200006447.hg.1	LOC100049716; RP11-218M22.1	-2.16	5.16	6.27	0.14	0.55	T	T	0.0059	0.4917	0.0183	0.0405	T	NR_122124; ENST00000318291; ENST00000537514; ENST00000543884; ENST00000318291.4; ENST00000537514.1; ENST00000543884.1; LOC100049716.eAug10; OTTHUMT00000397873; OTTHUMT00000397874; OTTHUMT00000397875; uc001qim.1; uc058jpr.1; uc058jps.1	uncharacterized LOC100049716; Transcript Identified by AceView, Entrez Gene ID(s) 100049716; novel transcript	chr12	+	NonCoding	630891	663706
TC0400010103.hg.1	LOC101929095; RP11-665G4.1	-2.03	6.09	7.11	0.15	0.39	T	T	0.0359	0.6583	6.79e-06	4.24e-05	T	NR_125911; ENST00000502344; ENST00000513384; ENST00000502344.1; ENST00000513384.1; OTTHUMT00000359351; OTTHUMT00000359985; uc062vgn.1; uc062vgo.1	uncharacterized LOC101929095; novel transcript	chr4	-	NonCoding	15004942	15427914
TC0100012370.hg.1	LOC101928226; XX-CR54.1	2.18	5.43	4.31	0.15	0.3	T	F	0.0016	0.3458	0.0611	0.1102	F	NR_125950; ENST00000437830.2; OTTHUMT00000331248; OTTHUMT00000474255; uc057rbj.1; uc057rbk.1	uncharacterized LOC101928226; novel transcript	chr1	+	NonCoding	248691968	248699110
TC1100013095.hg.1	LOC283140; RP11-356J5.12; snawjarby	-2.17	8.28	9.39	0.06	0.17	T	T	0.0012	0.3122	2.44e-12	9.88e-11	T	NR_126004; ENST00000419895; ENST00000504610; ENST00000527511; ENST00000529938; ENST00000532168; ENST00000419895.3; ENST00000504610.2; ENST00000527511.1; ENST00000529938.1; ENST00000532168.1; OTTHUMT00000393660; OTTHUMT00000393661; OTTHUMT00000393662; OTTHUMT00000393663; OTTHUMT00000393664; snawjarby.cAug10; uc058hjb.1; uc058hjc.1; uc058hjd.1; uc058hje.1; uc058hjf.1	uncharacterized LOC283140; novel transcript; Transcript Identified by AceView	chr11	+	NonCoding	112269217	112362534
TC0200012660.hg.1	MIR217HG	2.42	4.92	3.65	0.53	0.24	T	F	0.0004	0.2195	7.06e-20	1.32e-16	F	NR_126406	MIR217 host gene	chr2	-	NonCoding	55956592	56047326
TC0700009598.hg.1	GHET1	2.01	5.49	4.49	0.24	0.19	T	T	0.0013	0.3247	5.98e-09	8.76e-08	T	NR_130107; ENST00000627071	gastric carcinoma proliferation enhancing transcript 1	chr7	+	NonCoding	148987527	148989432
TSUnmapped00000825.hg.1	LINC01297	2.15	4.34	3.23	0.37	0.15	F	F	0.0001	0.1392	2.13e-06	1.53e-05	F	NR_132385	long intergenic non-protein coding RNA 1297			NonCoding
TC0100014705.hg.1	nukley	2.1	4.78	3.71	0.18	0.56	F	F	0.0008	0.2778	0.0248	0.0523	F	nukley.aAug10-unspliced	Transcript Identified by AceView	chr1	-	Coding	80360876	80361618
TC2200008753.hg.1	numiru	-2.35	4.65	5.89	0.18	0.7	T	T	0.0248	0.6241	0.0138	0.032	T	numiru.aAug10-unspliced	Transcript Identified by AceView	chr22	-	Coding	39518488	39520426
TC1300006620.hg.1	nupy	2.21	5.19	4.05	0.64	0.37	T	F	0.0141	0.5644	0.2502	0.3415	F	nupy.aAug10-unspliced	Transcript Identified by AceView	chr13	+	Coding	24726077	24726554
TC0900007343.hg.1	nyboby	-2.19	5.55	6.68	1.43	0.4	T	T	0.0428	0.675	0.047	0.0889	T	nyboby.aAug10-unspliced	Transcript Identified by AceView	chr9	+	Unassigned	62284432	62284943
TC1200009526.hg.1	nychy	2.07	8.82	7.77	0.3	0.35	T	T	0.0186	0.5951	2.18e-07	2.08e-06	T	nychy.aAug10-unspliced	Transcript Identified by AceView	chr12	+	Unassigned	133054201	133056197
TC1700009005.hg.1	nyskee	-2.11	6.08	7.16	0.31	0.23	T	T	0.0022	0.3798	0.0021	0.0064	T	nyskee.aAug10-unspliced	Transcript Identified by AceView	chr17	+	Coding	77427442	77428550
TC1800008304.hg.1	OSBPL1A	2.04	5.36	4.32	0.24	0.71	T	F	0.0088	0.5211	0.1084	0.1757	F	OSBPL1A.rAug10-unspliced	Transcript Identified by AceView, Entrez Gene ID(s) 114876	chr18	-	Unassigned	24270662	24271249
TC0600011177.hg.1	VN1R12P	2	5.76	4.76	0.36	0.25	T	F	0.0018	0.357	0.0118	0.0279	F	OTTHUMT00000040132	vomeronasal 1 receptor 12 pseudogene	chr6	-	Multiple_Complex	27033435	27034310
TC0600008905.hg.1	BDH2P1	-2.03	8.73	9.75	0.69	0.2	T	T	0.0024	0.3914	1.15e-15	1.51e-13	T	OTTHUMT00000041588	3-hydroxybutyrate dehydrogenase, type 2 pseudogene 1	chr6	+	Pseudogene	99174744	99175479
TC1000007746.hg.1	ARL4AP1	-2.15	5.61	6.72	0.48	0.49	T	T	0.0216	0.6105	0.0682	0.1207	T	OTTHUMT00000048210	ADP-ribosylation factor like GTPase 4A pseudogene 1	chr10	+	Multiple_Complex	60684505	60685209
TC1100009923.hg.1	OR51AB1P	2.06	5.1	4.06	0.19	0.33	T	F	0.0018	0.357	0.0002	0.0009	F	OTTHUMT00000142976	olfactory receptor, family 51, subfamily AB, member 1 pseudogene	chr11	-	Multiple_Complex	5291761	5292380
TC1400010467.hg.1	IGHVIII-2-1	-2.15	2.82	3.92	0.07	0.65	F	F	0.0261	0.6272	0.1342	0.2085	F	OTTHUMT00000325883	immunoglobulin heavy variable (III)-2-1 (pseudogene)	chr14	-	Multiple_Complex	106001534	106001824
TC0400009262.hg.1	RPL9P16	2.2	5.31	4.17	0.49	0.24	T	F	0.0157	0.5796	1.82e-09	3.09e-08	F	OTTHUMT00000349244	ribosomal protein L9 pseudogene 16	chr4	+	Pseudogene	168755816	168756382
TC0500008495.hg.1	KRT18P16	2.16	5.81	4.7	0.07	0.14	T	T	0.0024	0.3842	1.34e-07	1.35e-06	T	OTTHUMT00000371247	keratin 18 pseudogene 16	chr5	+	Pseudogene	123636110	123637403
TC0500013320.hg.1	GTF2H2	2.02	7.31	6.3	0.46	0.26	T	T	0.0042	0.4443	2.06e-10	4.61e-09	T	OTTHUMT00000372640	general transcription factor IIH subunit 2	chr5	-	NonCoding	71033168	71034400
TC0800008586.hg.1	RP11-67H2.1	2.3	4.73	3.53	0.13	0.76	F	F	0.0395	0.6693	1.37e-08	1.81e-07	F	OTTHUMT00000380837; OTTHUMT00000380838; uc064pqg.1; uc064pqh.1	novel transcript	chr8	+	NonCoding	113600310	113616958
TC1400008569.hg.1	OR11K2P	2.02	5.14	4.13	0.49	0.42	T	F	0.0341	0.6512	0.0322	0.065	F	OTTHUMT00000409769	olfactory receptor, family 11, subfamily K, member 2 pseudogene	chr14	-	Pseudogene	19733355	19734302
TC1400009140.hg.1	ZFP64P1	-2.32	3.66	4.87	0.77	0.39	T	T	0.0073	0.501	7.24e-05	0.0003	T	OTTHUMT00000410920	ZFP64 zinc finger protein pseudogene 1	chr14	-	Multiple_Complex	50704343	50705511
TC1800008335.hg.1	FAM60BP	2.95	8.37	6.81	0.88	0.19	T	T	0.0004	0.2181	1.32e-17	4.31e-15	T	OTTHUMT00000446261	family with sequence similarity 60, member A pseudogene	chr18	-	Multiple_Complex	26255698	26256355
TC1500008775.hg.1	RP11-345N11.1	2.38	5.23	3.98	0.18	0.36	F	F	4.84e-05	0.1172	4.81e-15	4.94e-13	F	OTTHUMT00000473678; uc059gxd.1	novel transcript, sense intonic to GABRB3	chr15	-	NonCoding	26557598	26557937
TC1500006938.hg.1	RP11-133K1.11	2.11	5.89	4.82	0.07	0.53	T	T	0.0334	0.6503	5.58e-09	8.23e-08	T	OTTHUMT00000473824; uc059hpx.1	novel transcript, sense intronic to novel protein	chr15	+	NonCoding	40226386	40227069
TC1200006883.hg.1	RP11-180M15.6	2.53	6.21	4.87	0.11	0.42	T	F	0.0032	0.4201	0.0138	0.032	F	OTTHUMT00000474490; uc058liq.1	novel transcript	chr12	+	NonCoding	12648939	12649713
TC1200010248.hg.1	RP11-996F15.5	-2.58	5.45	6.82	0.35	0.46	T	T	0.0005	0.2245	6.22e-05	0.0003	T	OTTHUMT00000474525; uc058mii.1	novel transcript, antisense to FAR2	chr12	-	NonCoding	29331434	29331936
TC1200010337.hg.1	RP11-278C7.3	-2.21	5.94	7.08	0.06	0.21	T	T	0.0072	0.5	0.0279	0.0577	T	OTTHUMT00000474649; uc058mpl.1	novel transcript, sense intronic to YARS2	chr12	-	NonCoding	32728169	32729024
TC1200009159.hg.1	RP11-340F14.6	2.03	4.66	3.64	0.57	0.24	T	F	0.0007	0.2625	0.0202	0.044	F	OTTHUMT00000474661; uc058ufq.1	novel transcript	chr12	+	NonCoding	121190868	121191518
TC1300008035.hg.1	RP11-365P13.5	-2.25	4.16	5.33	0.87	0.58	F	T	0.0043	0.4451	1.63e-07	1.61e-06	F	OTTHUMT00000474694; uc058yhw.1	novel transcript	chr13	+	NonCoding	110916004	110917827
TC2000009201.hg.1	PGBD4P2	-2.08	3.44	4.5	0.87	0.14	T	T	0.0078	0.5093	8.88e-05	0.0004	T	OTTHUMT00000475751	piggyBac transposable element derived 4 pseudogene 2	chr20	-	Pseudogene	44841925	44842539
TC0500013161.hg.1	CTD-2118P12.1	2.43	4.41	3.13	0.11	0.32	F	F	0.0001	0.1497	0.0045	0.0125	F	OTTHUMT00000479620; uc063cqq.1	novel transcript	chr5	+	NonCoding	29191699	29216611
TC1800008825.hg.1	pasky	2.14	8.41	7.32	0.34	0.89	T	T	0.0168	0.5866	5.91e-09	8.67e-08	T	pasky.aAug10-unspliced	Transcript Identified by AceView	chr18	-	Unassigned	59334050	59335023
TC0300008236.hg.1	pasweyby	2.17	5.55	4.43	0.07	0.14	T	T	0.0044	0.4475	0.0453	0.0862	T	pasweyby.aAug10-unspliced; pasweyby.bAug10	Transcript Identified by AceView	chr3	+	NonCoding	104847208	104878779
TC0400011117.hg.1	pawspubu	-2.09	4.05	5.12	1.22	0.74	T	T	0.035	0.6542	0.0286	0.059	T	pawspubu.aAug10	Transcript Identified by AceView	chr4	-	Unassigned	78257828	78287142
TC1600007551.hg.1	pawweybu	-2.16	5.68	6.78	0.65	0.35	F	T	0.011	0.5457	0.0006	0.0022	F	pawweybu.aAug10-unspliced	Transcript Identified by AceView	chr16	+	Coding	31773875	31774893
TC1400009944.hg.1	pazey	2.51	6.17	4.84	0.08	0.52	T	T	0.0119	0.5497	0.0002	0.0007	T	pazey.aAug10-unspliced	Transcript Identified by AceView	chr14	-	Unassigned	89343638	89345623
TC1500007352.hg.1	perpee	-2.22	3.1	4.25	0.47	0.39	F	F	0.0208	0.6064	0.0013	0.0043	F	perpee.aAug10-unspliced	Transcript Identified by AceView	chr15	+	Unassigned	57649321	57650062
TC1100010698.hg.1	plarmaw	2.36	5.38	4.14	0	0.31	F	F	0.0034	0.4244	6.5e-05	0.0003	F	plarmaw.aAug10-unspliced	Transcript Identified by AceView	chr11	-	Coding	46348656	46349151
TC0900010894.hg.1	plartawby	-2.61	5.12	6.5	1	0.35	T	T	0.0007	0.2691	2.43e-09	3.98e-08	T	plartawby.aAug10-unspliced	Transcript Identified by AceView	chr9	-	Coding	95863472	95864065
TC0500012482.hg.1	plarwuby	-2.43	6.8	8.08	0.11	0.2	T	T	3.02e-05	0.0978	2.22e-15	2.6e-13	T	plarwuby.aAug10-unspliced; plarwuby.bAug10	Transcript Identified by AceView	chr5	-	Coding	150647943	150650130
TC0500008472.hg.1	pleeslawby	2.23	5.19	4.04	0.35	0.44	F	F	0.0019	0.3622	2.12e-11	6.42e-10	F	pleeslawby.aAug10-unspliced	Transcript Identified by AceView	chr5	+	Coding	122363146	122363565
TC0X00009062.hg.1	plerder	-2.25	5.25	6.42	0.27	0.63	T	T	0.0226	0.6139	3.48e-08	4.1e-07	T	plerder.bAug10-unspliced	Transcript Identified by AceView	chrX	-	Unassigned	10817640	10818173
TC0300006736.hg.1	plerdeybo	-2.28	4.16	5.35	0.16	0.23	T	T	0.0018	0.3517	0.0145	0.0334	T	plerdeybo.aAug10	Transcript Identified by AceView	chr3	+	Unassigned	16067112	16072252
TC1300007746.hg.1	plerdoby	-2.29	6.35	7.55	0.03	0.71	T	T	0.0212	0.6076	3.34e-09	5.28e-08	T	plerdoby.aAug10-unspliced; plerdoby.bAug10; plerdoby.cAug10	Transcript Identified by AceView	chr13	+	Multiple_Complex	95300537	95312464
TC2100007542.hg.1	plerley	2.07	4.68	3.63	0.4	0.51	T	F	0.0341	0.6514	0.0061	0.0159	F	plerley.aAug10	Transcript Identified by AceView	chr21	-	NonCoding	9189914	9294263
TC0600013444.hg.1	pleyspoyby	2.33	6.57	5.35	0.6	1.05	T	T	0.0235	0.6197	0.0052	0.0141	T	pleyspoyby.aAug10-unspliced	Transcript Identified by AceView	chr6	-	Unassigned	144701588	144701939
TC0700008118.hg.1	ploko	-2.02	5.61	6.62	0.05	0.38	T	T	0.0051	0.4734	1.53e-05	8.71e-05	T	ploko.aAug10-unspliced	Transcript Identified by AceView	chr7	+	Coding	76969849	76973243
TC0100016750.hg.1	ployweebo	2.21	5.14	4	0.15	0.42	T	F	0.0014	0.3365	0.0002	0.0008	F	ployweebo.aAug10-unspliced	Transcript Identified by AceView	chr1	-	Unassigned	189337480	189338598
TC0900012009.hg.1	pluspar	2.42	8.87	7.6	0.03	0.59	T	T	0.0077	0.5042	6.69e-07	5.56e-06	T	pluspar.aAug10	Transcript Identified by AceView	chr9	-	Unassigned	136838341	136839311
TC0900012069.hg.1	PNPLA7	-2.12	4.13	5.21	0.35	0.82	F	F	0.0013	0.3168	0.0783	0.135	F	PNPLA7.tAug10-unspliced	Transcript Identified by AceView, Entrez Gene ID(s) 375775	chr9	-	Unassigned	137468744	137469312
TC1200009124.hg.1	pujaby	-2.11	2.69	3.76	0.12	0.45	F	F	0.016	0.581	0.3535	0.4467	F	pujaby.aAug10-unspliced	Transcript Identified by AceView	chr12	+	Coding	120326319	120326668
TC0400009788.hg.1	puswerbu	2.28	5.7	4.51	0.09	0.46	T	F	0.0275	0.631	0.1128	0.1815	F	puswerbu.aAug10-unspliced	Transcript Identified by AceView	chr4	-	Coding	2878796	2879149
TC0200007413.hg.1	rarfa	-2.31	4.41	5.62	0.08	0.46	F	T	0.0096	0.5274	0.0522	0.097	F	rarfa.aAug10-unspliced	Transcript Identified by AceView	chr2	+	Unassigned	44198543	44198791
TC0200008048.hg.1	rarkawbu	2.12	7.11	6.03	0.38	0.58	T	T	0.0131	0.557	0.0001	0.0005	T	rarkawbu.aAug10-unspliced	Transcript Identified by AceView	chr2	+	Unassigned	73420187	73421540
TC0800009321.hg.1	rarshoy	-2.07	4.8	5.84	0.05	0.68	F	F	0.0242	0.622	0.0892	0.1501	F	rarshoy.aAug10-unspliced	Transcript Identified by AceView	chr8	-	Unassigned	464742	465389
TC0500012981.hg.1	rarskeyby	-2.04	3.96	4.99	0.17	0.29	T	T	0.0035	0.4282	1.94e-06	1.41e-05	T	rarskeyby.aAug10-unspliced	Transcript Identified by AceView	chr5	-	Coding	177538418	177538859
TC1700008145.hg.1	rarzy	-2.29	5.49	6.68	0.27	0.32	T	T	0.0037	0.4329	3.38e-08	4e-07	T	rarzy.aAug10-unspliced	Transcript Identified by AceView	chr17	+	Unassigned	47917863	47918152
TC0X00006619.hg.1	rawara	2.8	7.02	5.54	0.01	0.93	T	F	0.0362	0.6591	0.0068	0.0177	F	rawara.bAug10-unspliced	Transcript Identified by AceView	chrX	+	Unassigned	12153868	12154713
TC1500008155.hg.1	rawswa	-2.18	3.74	4.86	0.38	0.3	F	F	0.0119	0.5497	0.0012	0.0039	F	rawswa.aAug10-unspliced	Transcript Identified by AceView	chr15	+	Coding	84607136	84608311
TC0200012595.hg.1	rerdoy	5.34	6.82	4.41	0.58	0.12	T	F	0.0023	0.3826	5.99e-15	5.91e-13	F	rerdoy.aAug10	Transcript Identified by AceView	chr2	-	NonCoding	53281215	53284641
TC1100010571.hg.1	rerluby	-2.23	5.11	6.27	0.25	0.33	T	T	0.0015	0.3416	1.54e-05	8.74e-05	T	rerluby.aAug10-unspliced	Transcript Identified by AceView	chr11	-	Coding	38998788	38999203
TC1700007212.hg.1	reyroy	2.01	4.57	3.57	0.58	0.3	T	F	0.0068	0.4968	0.0001	0.0006	F	reyroy.aAug10-unspliced	Transcript Identified by AceView	chr17	+	Coding	20281948	20284438
TC0900009570.hg.1	rike	-2.16	3.84	4.96	0.5	0.39	F	F	0.0084	0.518	5.25e-14	3.76e-12	F	rike.aAug10-unspliced	Transcript Identified by AceView	chr9	-	Unassigned	14097531	14100732
TC2000006864.hg.1	RIN2	2.85	6.88	5.38	0.34	0.97	T	T	0.0407	0.6695	0.0306	0.0623	T	RIN2.oAug10-unspliced	Transcript Identified by AceView, Entrez Gene ID(s) 54453	chr20	+	Unassigned	19959359	19959872
TC1100011834.hg.1	riyare	-3.43	8.5	10.28	1.2	0.72	T	T	0.0046	0.4541	9.18e-12	3.09e-10	T	riyare.aAug10-unspliced	Transcript Identified by AceView	chr11	-	Unassigned	85702199	85704327
TC1400008923.hg.1	RNU7-41P	-2.36	4.03	5.26	0.75	0.63	F	F	0.0272	0.631	2.64e-07	2.46e-06	F	RNU7-41P.aAug10-unspliced	Transcript Identified by AceView, Entrez Gene ID(s) 100147828	chr14	-	Unassigned	34845367	34845493
TC0100018051.hg.1	robo	2.53	8.57	7.23	0.05	0.45	T	T	0.0008	0.281	8.63e-05	0.0004	T	robo.aAug10-unspliced	Transcript Identified by AceView	chr1	-	Unassigned	246101083	246103490
TC2000008451.hg.1	rokoy	4.62	5.69	3.48	0.06	0.55	T	F	0.0015	0.3416	2.36e-05	0.0001	F	rokoy.aAug10-unspliced	Transcript Identified by AceView	chr20	-	Unassigned	14845127	14848518
TC0100010736.hg.1	rokuyo	2.49	7.81	6.49	0.11	0.61	T	T	0.0035	0.4282	0.031	0.063	T	rokuyo.aAug10-unspliced	Transcript Identified by AceView	chr1	+	Coding	178132315	178134479
TC0100015904.hg.1	ronira	-2.39	6.87	8.13	0.8	0.08	T	T	0.0016	0.3456	9.75e-07	7.72e-06	T	ronira.aAug10-unspliced	Transcript Identified by AceView	chr1	-	Unassigned	154216955	154219450
TC1700006845.hg.1	rorer	2.12	4.61	3.52	0.02	0.48	T	T	0.0247	0.6241	3.51e-07	3.14e-06	T	rorer.aAug10-unspliced	Transcript Identified by AceView	chr17	+	Coding	9234179	9234657
TC0200012609.hg.1	rorkly	2.88	6.09	4.56	0.42	0.8	T	T	0.0067	0.4967	0.0764	0.1322	T	rorkly.aAug10-unspliced	Transcript Identified by AceView	chr2	-	Unassigned	53929609	53935830
TC1000012057.hg.1	rormu	-2.09	3.55	4.61	0.26	0.66	F	F	0.013	0.557	0.0004	0.0017	F	rormu.aAug10-unspliced	Transcript Identified by AceView	chr10	-	Unassigned	121827749	121829058
TC0100012205.hg.1	roro	2.08	6.03	4.97	0.05	0.11	T	T	0.0004	0.2105	0.0009	0.0031	T	roro.aAug10-unspliced	Transcript Identified by AceView	chr1	+	Unassigned	243477572	243478977
TC0400010142.hg.1	rosare	-2.11	3.72	4.79	0.22	0.67	F	T	0.0173	0.5906	0.0883	0.1488	F	rosare.aAug10-unspliced	Transcript Identified by AceView	chr4	-	Unassigned	16637325	16640422
TC0300007580.hg.1	roykobo	3.27	7.04	5.33	0.19	0.59	T	T	0.0002	0.1583	0.0161	0.0364	T	roykobo.aAug10-unspliced	Transcript Identified by AceView	chr3	+	Unassigned	57593263	57593906
TC0200006947.hg.1	rudo	-2.68	5.29	6.71	0.33	0.23	F	T	0.0091	0.5255	0.0162	0.0366	F	rudo.aAug10-unspliced	Transcript Identified by AceView	chr2	+	Unassigned	23683615	23684320
TC0400009556.hg.1	ruspawby	-2.52	2.78	4.11	0.41	0.45	F	F	0.0019	0.3627	0.0045	0.0123	F	ruspawby.aAug10-unspliced	Transcript Identified by AceView	chr4	+	Unassigned	186529982	186530595
TC0900007263.hg.1	ryvaby	-3.27	4.78	6.49	1.08	0.36	T	T	0.0002	0.1658	5.51e-06	3.53e-05	T	ryvaby.aAug10	Transcript Identified by AceView	chr9	+	NonCoding	41080300	41100878
TC1100008814.hg.1	sakami	2.55	6.68	5.33	0.49	0.82	T	F	0.0266	0.6286	4.7e-08	5.35e-07	F	sakami.aAug10-unspliced	Transcript Identified by AceView	chr11	+	Unassigned	94867069	94869151
TC0100014911.hg.1	sakloy	-2.78	5.35	6.83	1.13	0.31	T	T	0.0133	0.5575	0.0004	0.0016	T	sakloy.aAug10-unspliced	Transcript Identified by AceView	chr1	-	Unassigned	91699428	91701436
TC0500011583.hg.1	saneme	2.5	4.17	2.85	0.2	0.69	F	F	0.0033	0.4244	0.0008	0.0028	F	saneme.aAug10-unspliced	Transcript Identified by AceView	chr5	-	Coding	100867463	100868584
TC0500011582.hg.1	saneme	2	5.33	4.33	0.3	0.15	T	F	0.0003	0.2006	3.92e-08	4.56e-07	F	saneme.bAug10-unspliced	Transcript Identified by AceView	chr5	-	Unassigned	100865656	100866192
TC0500007062.hg.1	sarstybu	-2.08	4.1	5.15	0.26	0.36	F	F	0.0062	0.4933	0.1358	0.2104	F	sarstybu.aAug10-unspliced	Transcript Identified by AceView	chr5	+	Coding	32065031	32065908
TC0700010541.hg.1	sartorbo	3.69	5.48	3.59	0.66	0.4	F	F	6.73e-05	0.1247	5.07e-06	3.29e-05	F	sartorbo.aAug10-unspliced	Transcript Identified by AceView	chr7	-	Coding	26297962	26298452
TC0300013737.hg.1	sarverbo	2.46	6.34	5.04	0.25	0.6	T	F	0.0021	0.3739	1.26e-07	1.28e-06	F	sarverbo.aAug10-unspliced	Transcript Identified by AceView	chr3	-	Coding	197045318	197045913
TC1400008830.hg.1	saskoy	2.16	5.4	4.3	0.02	0.51	T	F	0.0054	0.4815	0.0029	0.0085	F	saskoy.aAug10; saskoy.cAug10	Transcript Identified by AceView	chr14	-	Unassigned	30616252	30694641
TC0400010936.hg.1	sastoyby	2.07	4.93	3.88	0.52	0.56	T	F	0.0452	0.6808	0.0011	0.0036	F	sastoyby.aAug10-unspliced	Transcript Identified by AceView	chr4	-	Unassigned	69485782	69486343
TC1200012231.hg.1	sawgarby	-2.17	3.16	4.28	0.16	0.27	F	T	0.001	0.3063	2.47e-07	2.32e-06	F	sawgarby.aAug10-unspliced	Transcript Identified by AceView	chr12	-	Coding	122245460	122246052
TC0900011184.hg.1	sawswy	-2.48	5.99	7.3	0.54	0.54	T	T	0.0002	0.1658	7.91e-06	4.86e-05	T	sawswy.aAug10-unspliced	Transcript Identified by AceView	chr9	-	Coding	110478691	110479328
TC0200012978.hg.1	seegabo	-2.25	5.25	6.42	1.33	0.38	T	T	0.0141	0.5645	0.008	0.0202	T	seegabo.aAug10	Transcript Identified by AceView	chr2	-	Unassigned	69941122	69942185
TC0800011214.hg.1	seekey	2.31	4.94	3.73	0.43	0.91	F	F	0.0127	0.5558	0.0343	0.0685	F	seekey.aAug10-unspliced	Transcript Identified by AceView	chr8	-	Coding	98377370	98377884
TC1400009855.hg.1	seewer	-2.09	4.75	5.81	0.09	0.35	T	T	0.0075	0.5041	1.09e-06	8.48e-06	T	seewer.aAug10-unspliced	Transcript Identified by AceView	chr14	-	Unassigned	82690676	82692440
TC1700011861.hg.1	seewor	-2.09	3.75	4.81	0.28	0.52	F	F	0.0037	0.4309	0.1621	0.2425	F	seewor.aAug10-unspliced	Transcript Identified by AceView	chr17	-	Unassigned	77427973	77428880
TC0900011465.hg.1	serlaw	-2.28	3.05	4.23	0.09	0.77	F	F	0.0071	0.5	2.74e-11	8.02e-10	F	serlaw.aAug10-unspliced	Transcript Identified by AceView	chr9	-	Unassigned	123208127	123210373
TC0100009930.hg.1	seykarbo	-2.15	3.51	4.62	0.18	0.21	F	F	0.0041	0.4429	0.0002	0.0008	F	seykarbo.aAug10-unspliced	Transcript Identified by AceView	chr1	+	Unassigned	150931678	150932924
TC1700011747.hg.1	seyskaw	2.1	4.62	3.55	0.45	0.39	F	F	0.0089	0.5214	1.31e-06	1e-05	F	seyskaw.aAug10-unspliced	Transcript Identified by AceView	chr17	-	Coding	75291576	75292055
TC0300008841.hg.1	shasweyby	-2.51	3.54	4.87	1.03	0.72	F	F	0.0214	0.6101	0.0429	0.0825	F	shasweyby.aAug10-unspliced	Transcript Identified by AceView	chr3	+	Unassigned	132339597	132340493
TC1000010440.hg.1	shawshar	-2.92	5.58	7.13	1.05	0.42	T	T	0.0042	0.4432	0.0029	0.0085	T	shawshar.aAug10-unspliced	Transcript Identified by AceView	chr10	-	Coding	43405523	43406160
TC0500009186.hg.1	shawswubu	2.24	5.25	4.08	0.22	0.35	F	F	0.0016	0.3456	0.0015	0.0048	F	shawswubu.aAug10-unspliced	Transcript Identified by AceView	chr5	+	Coding	155072904	155073416
TC1200012116.hg.1	sheebleebu	2.09	4.58	3.51	0.27	0.55	T	T	0.0287	0.6347	0.0073	0.0187	T	sheebleebu.aAug10-unspliced	Transcript Identified by AceView	chr12	-	Coding	118325497	118326313
TC1800007241.hg.1	sheely	-2.85	3.87	5.38	0.11	0.68	F	F	0.0038	0.4361	0.0004	0.0016	F	sheely.aAug10-unspliced	Transcript Identified by AceView	chr18	+	Unassigned	47114478	47115857
TC0900009326.hg.1	sherwarby	2.85	4.61	3.1	0.08	0.8	F	F	0.0185	0.5947	5.47e-11	1.46e-09	F	sherwarby.aAug10-unspliced	Transcript Identified by AceView	chr9	+	Coding	137991577	137992805
TC1500009242.hg.1	sheyglor	2.08	6.7	5.65	1.06	0.54	T	F	0.0496	0.6911	1.01e-07	1.05e-06	F	sheyglor.aAug10-unspliced	Transcript Identified by AceView	chr15	-	Unassigned	44055250	44056520
TC0600013116.hg.1	sheyspawbu	2.55	8.13	6.78	0.51	0.65	T	F	0.0256	0.627	0.0922	0.1541	F	sheyspawbu.aAug10	Transcript Identified by AceView	chr6	-	Unassigned	127296000	127299222
TC0500007250.hg.1	shorplerby	-2.66	4.62	6.03	0.01	0.62	F	T	0.0018	0.3532	0.0011	0.0037	F	shorplerby.aAug10-unspliced	Transcript Identified by AceView	chr5	+	Coding	41904906	41905237
TC1700007738.hg.1	shorverbu	2.18	5.85	4.72	0.44	0.14	T	F	0.0009	0.2892	0.0085	0.0213	F	shorverbu.aAug10-unspliced	Transcript Identified by AceView	chr17	+	Coding	39186674	39187653
TC0900008562.hg.1	shosorby	2.36	7.39	6.15	0.57	0.36	T	T	0.0384	0.6659	1.38e-05	7.96e-05	T	shosorby.aAug10-unspliced	Transcript Identified by AceView	chr9	+	Coding	116323486	116323800
TC0500010017.hg.1	shoyfler	2.43	5.09	3.81	0.65	0.34	F	F	0.004	0.4416	0.0622	0.112	F	shoyfler.aAug10-unspliced	Transcript Identified by AceView	chr5	-	Coding	7713535	7713962
TC1000010029.hg.1	shoyshy	2.35	6.17	4.94	0.31	0.65	T	T	0.0366	0.6601	0.0368	0.0726	T	shoyshy.aAug10-unspliced	Transcript Identified by AceView	chr10	-	Unassigned	22709122	22710940
TC1600007119.hg.1	shoysna	2.59	6.42	5.05	0.15	0.57	T	F	0.0002	0.1651	5.07e-12	1.85e-10	F	shoysna.aAug10-unspliced	Transcript Identified by AceView	chr16	+	Coding	19858806	19860777
TC0200007764.hg.1	shukubu	-2.03	8.36	9.38	0.22	0.89	T	T	0.0282	0.6342	2.08e-06	1.5e-05	T	shukubu.aAug10-unspliced	Transcript Identified by AceView	chr2	+	Unassigned	62896914	62901082
TC0400010787.hg.1	shyboybo	2.43	6.31	5.03	0.37	0.33	T	F	0.0024	0.3862	0.0107	0.0259	F	shyboybo.aAug10-unspliced	Transcript Identified by AceView	chr4	-	Coding	57089233	57090236
TC0600011122.hg.1	shysnerby	2.1	5.29	4.22	0.4	0.28	T	F	0.0011	0.3092	5.98e-11	1.58e-09	F	shysnerby.aAug10-unspliced	Transcript Identified by AceView	chr6	-	Coding	26021678	26022035
TC0200007143.hg.1	simiyo	-2.54	4.36	5.71	0.08	0.26	F	T	4.97e-05	0.1181	9.11e-05	0.0004	F	simiyo.aAug10	Transcript Identified by AceView	chr2	+	Multiple_Complex	30408938	30416313
TC0200013243.hg.1	skakeebu	-2.22	3.09	4.24	0.59	0.53	F	F	0.0085	0.5198	0.0995	0.164	F	skakeebu.aAug10-unspliced	Transcript Identified by AceView	chr2	-	Coding	84980175	84980596
TC1900009811.hg.1	skawtobu	2.01	6.3	5.29	0.16	0.36	T	T	0.0068	0.4968	0.0001	0.0005	T	skawtobu.aAug10-unspliced	Transcript Identified by AceView	chr19	-	Coding	14202886	14203555
TC0600011077.hg.1	skeejar	2.09	4.53	3.47	0.14	0.61	T	F	0.0363	0.6591	8.68e-05	0.0004	F	skeejar.aAug10-unspliced	Transcript Identified by AceView	chr6	-	Coding	24831012	24831594
TC0X00009348.hg.1	skeetoy	2.94	5.17	3.62	0.09	1.1	F	F	0.0268	0.6295	0.013	0.0305	F	skeetoy.aAug10-unspliced	Transcript Identified by AceView	chrX	-	Coding	33512598	33513147
TC0300012060.hg.1	skerbobu	2.44	4.39	3.1	0.21	0.42	F	F	0.0007	0.2629	0.0004	0.0016	F	skerbobu.aAug10-unspliced	Transcript Identified by AceView	chr3	-	Unassigned	114831074	114832584
TC0100010286.hg.1	skerler	-4.37	3.28	5.41	0.81	0.93	F	F	0.0081	0.5121	0.0074	0.0189	F	skerler.aAug10-unspliced	Transcript Identified by AceView	chr1	+	Coding	160254561	160255332
TC0900010609.hg.1	skeysher	2.14	4.74	3.64	0.19	0.45	F	F	0.0137	0.5612	1.77e-10	4.04e-09	F	skeysher.aAug10-unspliced	Transcript Identified by AceView	chr9	-	Unassigned	85650053	85651498
TC1200011497.hg.1	skonaw	-2.96	7.83	9.4	0.48	0.43	T	T	0.0005	0.2409	2.06e-12	8.57e-11	T	skonaw.aAug10-unspliced	Transcript Identified by AceView	chr12	-	Coding	91171374	91172079
TC0100008781.hg.1	skoplo	-4.3	3.14	5.24	0.34	0.58	F	F	5.05e-05	0.1181	7.39e-09	1.05e-07	F	skoplo.aAug10-unspliced	Transcript Identified by AceView	chr1	+	Coding	76354622	76356444
TC1000006977.hg.1	skoyfor	2.34	7.91	6.69	0.31	0.22	T	T	0.0022	0.3826	0.0182	0.0404	T	skoyfor.aAug10-unspliced	Transcript Identified by AceView	chr10	+	Unassigned	21728339	21730320
TC0300012098.hg.1	skubarbu	-2.13	7.12	8.21	0.64	0.46	T	T	0.0113	0.5477	2.17e-09	3.6e-08	T	skubarbu.aAug10-unspliced	Transcript Identified by AceView	chr3	-	Coding	117476342	117477955
TC1000012212.hg.1	skunyby	2.36	4.73	3.49	0.14	0.64	T	F	0.0074	0.502	0.0745	0.1296	F	skunyby.aAug10-unspliced	Transcript Identified by AceView	chr10	-	Coding	127133654	127134097
TC1600007200.hg.1	slablee	2.06	9.8	8.75	0.67	0.67	T	T	0.009	0.5229	7.5e-08	8.1e-07	T	slablee.aAug10-unspliced	Transcript Identified by AceView	chr16	+	Unassigned	22472643	22473972
TC1100009071.hg.1	slarleeby	2.14	4.73	3.63	0.02	0.47	F	F	0.0449	0.6802	7.48e-10	1.42e-08	F	slarleeby.aAug10-unspliced	Transcript Identified by AceView	chr11	+	Coding	113081568	113082019
TC0600010920.hg.1	slawglorbu	2.46	6.22	4.92	0.12	0.81	T	F	0.0472	0.6872	0.154	0.2329	F	slawglorbu.aAug10-unspliced	Transcript Identified by AceView	chr6	-	Coding	16293690	16294176
TC1400007147.hg.1	slawpu	2.26	8.49	7.31	0.43	0.6	T	T	0.0246	0.6241	0.0038	0.0106	T	slawpu.aAug10-unspliced	Transcript Identified by AceView	chr14	+	Unassigned	51655965	51660621
TC0300013114.hg.1	slawsweyby	2.57	4.84	3.48	0.12	0.5	T	F	0.0119	0.5497	0.079	0.1358	F	slawsweyby.aAug10-unspliced	Transcript Identified by AceView	chr3	-	Coding	171283316	171285598
TC0800011536.hg.1	sleela	4.59	6.57	4.37	0.1	0.97	T	F	0.0051	0.4718	2.16e-05	0.0001	F	sleela.aAug10-unspliced	Transcript Identified by AceView	chr8	-	Unassigned	115477774	115478555
TC2100008120.hg.1	slersor	-2.19	4.24	5.37	0.3	0.34	T	T	0.0184	0.5946	0.0431	0.0828	T	slersor.aAug10-unspliced	Transcript Identified by AceView	chr21	-	Coding	37749111	37749643
TC0900008791.hg.1	sleyswaw	-2.18	3.94	5.06	0.22	0.33	T	T	0.025	0.6241	0.0016	0.0051	T	sleyswaw.aAug10-unspliced	Transcript Identified by AceView	chr9	+	Coding	126819512	126820980
TC0200011200.hg.1	sloneebo	2.77	4.49	3.02	1.01	0.71	F	F	0.0186	0.5951	8.54e-10	1.6e-08	F	sloneebo.aAug10-unspliced	Transcript Identified by AceView	chr2	+	Coding	235727773	235730480
TC1700011370.hg.1	slosa	2.46	7.47	6.17	0.12	0.25	T	T	0.0009	0.2918	2.9e-06	2.01e-05	T	slosa.aAug10-unspliced	Transcript Identified by AceView	chr17	-	Unassigned	61998046	62000204
TC0600007866.hg.1	sloyjaw	-2.64	4.69	6.09	0.61	0.41	T	T	0.0006	0.2596	9.6e-09	1.33e-07	T	sloyjaw.aAug10-unspliced	Transcript Identified by AceView	chr6	+	Coding	37297228	37309936
TC0100012612.hg.1	sloyleebu	2.18	4.95	3.82	0.25	0.56	T	F	0.0417	0.6725	0.502	0.5858	F	sloyleebu.aAug10-unspliced	Transcript Identified by AceView	chr1	-	Coding	4088084	4088514
TC0200013497.hg.1	sloyrybo	-2.48	4.35	5.66	0.41	0.2	F	T	0.0002	0.1699	8.34e-07	6.72e-06	F	sloyrybo.aAug10-unspliced	Transcript Identified by AceView	chr2	-	Unassigned	95637868	95638561
TC1100010345.hg.1	slukla	-2.35	3.41	4.65	0.71	0.71	F	F	0.0021	0.3751	0.0453	0.0862	F	slukla.aAug10-unspliced	Transcript Identified by AceView	chr11	-	Coding	22571920	22573202
TC1000011300.hg.1	slutarbo	2.29	8.58	7.39	0.16	0.23	T	T	0.0169	0.5872	0.1246	0.1965	T	slutarbo.aAug10-unspliced	Transcript Identified by AceView	chr10	-	Coding	86462134	86464466
TC1700009335.hg.1	slydy	-2.27	3.15	4.33	0.05	0.4	F	T	0.0088	0.5203	0.0371	0.073	F	slydy.aAug10-unspliced	Transcript Identified by AceView	chr17	-	Coding	815996	816886
TC0100014506.hg.1	smamobo	-2.74	5.59	7.04	0.14	0.53	F	F	0.0118	0.5497	0.0006	0.0022	F	smamobo.aAug10-unspliced	Transcript Identified by AceView	chr1	-	Unassigned	67014692	67015422
TC2200008168.hg.1	smawfee	2.19	7.89	6.76	0.63	0.54	T	T	0.0023	0.3826	0.0711	0.1248	T	smawfee.aAug10-unspliced	Transcript Identified by AceView	chr22	-	Coding	23459855	23460409
TC0400012118.hg.1	smawgy	-2.36	4.78	6.02	0.28	0.73	T	T	0.0062	0.4933	0.0007	0.0024	T	smawgy.aAug10-unspliced	Transcript Identified by AceView	chr4	-	Unassigned	151199019	151200008
TC0300010293.hg.1	smeedeebo	2.21	5.45	4.31	0.36	0.43	T	F	0.0034	0.426	0.0593	0.1077	F	smeedeebo.aAug10-unspliced	Transcript Identified by AceView	chr3	-	Coding	12483277	12483867
TC0800007457.hg.1	smerchar	2.25	6.24	5.07	0.16	0.21	T	F	0.0164	0.5834	0.0005	0.0019	F	smerchar.aAug10-unspliced	Transcript Identified by AceView	chr8	+	Coding	42951965	42953256
TC0100014711.hg.1	smeymarbo	2.43	5.98	4.7	0.21	0.62	T	F	0.0399	0.6695	0.144	0.2207	F	smeymarbo.aAug10	Transcript Identified by AceView	chr1	-	Coding	80739024	80741754
TC0100007774.hg.1	smokley	-3.13	2.74	4.39	0.02	0.64	F	F	0.0004	0.215	0.0012	0.004	F	smokley.aAug10-unspliced	Transcript Identified by AceView	chr1	+	Coding	35475125	35475672
TC0900009968.hg.1	smoplobu	-2.2	3.09	4.23	0.47	0.25	F	F	0.0156	0.5791	0.0164	0.0369	F	smoplobu.aAug10-unspliced	Transcript Identified by AceView	chr9	-	Coding	35973999	35974662
TC0200009896.hg.1	smorfawbu	2	5.17	4.17	0.13	0.58	T	F	0.0024	0.3903	2.91e-12	1.14e-10	F	smorfawbu.aAug10-unspliced	Transcript Identified by AceView	chr2	+	Unassigned	168468241	168470212
TC0200007349.hg.1	smorjeebo	-2.25	5.44	6.62	0.18	0.75	T	T	0.0066	0.4955	4.03e-06	2.68e-05	T	smorjeebo.aAug10-unspliced	Transcript Identified by AceView	chr2	+	Coding	42049856	42051644
TC0100014777.hg.1	smornerbu	2.51	9.2	7.87	0.39	0.61	T	T	0.0021	0.3736	8.45e-07	6.81e-06	T	smornerbu.aAug10-unspliced	Transcript Identified by AceView	chr1	-	Unassigned	85352267	85353277
TC0300009592.hg.1	smorsnyby	2.11	5.17	4.09	0.05	0.46	F	F	0.0145	0.5696	1.52e-16	2.84e-14	F	smorsnyby.aAug10-unspliced	Transcript Identified by AceView	chr3	+	Coding	178672170	178673450
TC0600012890.hg.1	smoyjey	-3.12	7.07	8.71	0.05	0.81	T	T	0.0014	0.3365	1.3e-11	4.16e-10	T	smoyjey.aAug10-unspliced	Transcript Identified by AceView	chr6	-	Unassigned	112250269	112251524
TC1700008654.hg.1	smusla	2.18	5.25	4.13	0.33	0.31	T	F	0.0331	0.6496	0.1188	0.1892	F	smusla.aAug10-unspliced	Transcript Identified by AceView	chr17	+	Coding	65763529	65764045
TC1400006875.hg.1	smuvaw	-2.17	5.76	6.88	0.76	0.14	T	T	0.0029	0.4126	2.32e-05	0.0001	T	smuvaw.aAug10-unspliced	Transcript Identified by AceView	chr14	+	Unassigned	34515962	34524798
TC1100006891.hg.1	smygoby	-2.04	5.46	6.49	0.35	0.34	T	T	0.0034	0.4254	0.0037	0.0105	T	smygoby.aAug10-unspliced	Transcript Identified by AceView	chr11	+	Unassigned	12780173	12781989
TC0500006817.hg.1	snaflu	2.15	6.3	5.2	0.23	0.74	T	T	0.0205	0.6043	8.77e-12	2.96e-10	T	snaflu.aAug10-unspliced	Transcript Identified by AceView	chr5	+	Unassigned	14584165	14587979
TC1000008062.hg.1	snasha	2.33	5.87	4.66	0.17	0.18	T	F	0.0139	0.5625	0.4114	0.5023	F	snasha.aAug10-unspliced	Transcript Identified by AceView	chr10	+	Coding	74142779	74143468
TC1100010496.hg.1	sneechee	-2.24	4	5.16	0.41	0.41	F	F	0.0025	0.3924	3.73e-05	0.0002	F	sneechee.aAug10	Transcript Identified by AceView	chr11	-	Unassigned	33871607	33873640
TC0200009618.hg.1	sneelubo	2.37	6.73	5.48	0.01	0.07	T	T	0.0002	0.1701	1.79e-17	5.29e-15	T	sneelubo.aAug10-unspliced	Transcript Identified by AceView	chr2	+	Coding	149001968	149002616
TC2100008283.hg.1	sneever	-3.12	4.12	5.76	0.19	0.49	F	T	5.8e-05	0.1216	0.0005	0.0017	F	sneever.aAug10-unspliced	Transcript Identified by AceView	chr21	-	Unassigned	42975229	42976655
TC0700007918.hg.1	sneyteybo	2.52	4.22	2.89	0.45	0.19	F	F	0.002	0.3648	2.68e-14	2.12e-12	F	sneyteybo.aAug10-unspliced	Transcript Identified by AceView	chr7	+	Unassigned	70779154	70779653
TC1400006680.hg.1	snopy	-2.94	4.89	6.44	0.51	0.71	F	T	0.004	0.4416	0.0235	0.0499	F	snopy.aAug10	Transcript Identified by AceView	chr14	+	Unassigned	23265700	23275446
TC0600009273.hg.1	snosparbu	2.13	5.54	4.45	0.34	0.33	T	F	0.0039	0.4416	0.0002	0.0009	F	snosparbu.aAug10-unspliced	Transcript Identified by AceView	chr6	+	Coding	118605123	118605599
TC0900010074.hg.1	snoyskabu	-2.21	5.49	6.63	0.58	0.11	F	T	0.0022	0.3826	0.0116	0.0276	F	snoyskabu.aAug10-unspliced	Transcript Identified by AceView	chr9	-	Coding	39785780	39786293
TC0100012090.hg.1	snumawbu	2.58	5.3	3.93	0.23	0.73	F	F	0.02	0.6027	2.39e-05	0.0001	F	snumawbu.aAug10-unspliced	Transcript Identified by AceView	chr1	+	Unassigned	236227301	236227686
TC0300012441.hg.1	snysloyby	2.16	5.87	4.76	0.49	0.41	T	F	0.019	0.5968	0.0038	0.0107	F	snysloyby.aAug10-unspliced	Transcript Identified by AceView	chr3	-	Coding	131342810	131344239
TC1900010021.hg.1	somoma	-2.14	5.63	6.73	0.45	0.22	T	T	0.0034	0.4257	0.003	0.0088	T	somoma.aAug10-unspliced	Transcript Identified by AceView	chr19	-	Coding	18496542	18496949
TC1200006703.hg.1	sonore	-2.03	4.58	5.6	0.12	0.24	F	F	0.0354	0.6561	0.21	0.2974	F	sonore.aAug10-unspliced	Transcript Identified by AceView	chr12	+	Coding	8192788	8193349
TC1900008344.hg.1	sorvoy	2.02	6.29	5.27	0.44	0.39	T	T	0.0221	0.6127	1.52e-07	1.52e-06	T	sorvoy.aAug10-unspliced	Transcript Identified by AceView	chr19	+	Coding	45695747	45696343
TC0800011254.hg.1	soyvawby	-2.08	5.24	6.3	0.12	0.49	T	T	0.0315	0.6461	0.0315	0.0639	T	soyvawby.aAug10-unspliced	Transcript Identified by AceView	chr8	-	Unassigned	100296601	100297683
TC1500010502.hg.1	spakeeby	-2.01	2.4	3.4	0.27	0.59	F	F	0.0095	0.5274	2.17e-07	2.07e-06	F	spakeeby.aAug10-unspliced	Transcript Identified by AceView	chr15	-	Coding	93058477	93059022
TC1000010146.hg.1	spaneyby	-2.65	4.95	6.35	0.45	0.94	F	T	0.0419	0.6734	0.0372	0.0732	F	spaneyby.aAug10-unspliced	Transcript Identified by AceView	chr10	-	Coding	28563774	28566331
TC1700011470.hg.1	sparsloy	2.38	8.76	7.51	0.17	0.49	T	T	0.0063	0.4933	3.95e-07	3.5e-06	T	sparsloy.aAug10-unspliced	Transcript Identified by AceView	chr17	-	Unassigned	64911355	64912972
TC0700009620.hg.1	spashuby	2.23	4.74	3.59	0.35	0.28	F	F	0.0079	0.5107	0.0485	0.0912	F	spashuby.aAug10-unspliced	Transcript Identified by AceView	chr7	+	Unassigned	149437430	149437822
TC1000012182.hg.1	spawlawbu	2.31	6.8	5.59	0.82	0.47	T	T	0.0229	0.616	4.55e-07	3.95e-06	T	spawlawbu.aAug10-unspliced	Transcript Identified by AceView	chr10	-	Coding	126240512	126240862
TC0700012782.hg.1	speebleyby	2.04	6.09	5.06	0.02	0.47	T	F	0.0258	0.6272	0.241	0.3316	F	speebleyby.aAug10-unspliced	Transcript Identified by AceView	chr7	-	Coding	139638676	139640980
TC0300010995.hg.1	speeswerby	-2.37	4.78	6.02	1.35	0.58	F	F	0.0151	0.5738	6.48e-08	7.12e-07	F	speeswerby.aAug10-unspliced	Transcript Identified by AceView	chr3	-	Unassigned	47757918	47758204
TC0700011138.hg.1	sperblorby	-2.8	3	4.49	0.44	0.43	F	F	0.0006	0.2606	0.0021	0.0065	F	sperblorby.aAug10-unspliced	Transcript Identified by AceView	chr7	-	Coding	55426792	55427329
TC0200008142.hg.1	sperjoybo	2	7.15	6.14	0.52	0.24	T	T	0.0337	0.6504	1.19e-06	9.22e-06	T	sperjoybo.aAug10-unspliced	Transcript Identified by AceView	chr2	+	Coding	77091777	77092825
TC0500007973.hg.1	speyployby	3.49	8.99	7.19	0.85	0.64	T	T	0.0045	0.4508	9.27e-06	5.59e-05	T	speyployby.aAug10-unspliced	Transcript Identified by AceView	chr5	+	Unassigned	83525354	83527366
TC0900006528.hg.1	speyrorby	2.63	6.95	5.55	0.1	0.33	T	F	0.0028	0.4061	0.0002	0.001	F	speyrorby.aAug10-unspliced	Transcript Identified by AceView	chr9	+	Unassigned	4698233	4698614
TC1500007491.hg.1	speystar	2.72	4.46	3.02	0.86	0.46	F	F	0.0007	0.2703	0.0385	0.0754	F	speystar.aAug10-unspliced	Transcript Identified by AceView	chr15	+	Coding	62257953	62261418
TC0400009222.hg.1	spoberbo	2.09	6.83	5.77	0.23	0.41	T	T	0.0032	0.4201	0.0024	0.0073	T	spoberbo.aAug10-unspliced	Transcript Identified by AceView	chr4	+	Unassigned	165329668	165331303
TC0400008487.hg.1	spoklawby	-3.21	3.63	5.31	0.46	0.3	F	F	0.0019	0.3617	0.0001	0.0005	F	spoklawby.cAug10-unspliced	Transcript Identified by AceView	chr4	+	Unassigned	114694580	114695105
TC0200009403.hg.1	sporfa	-2.51	6.83	8.15	0.99	0.6	T	T	0.0104	0.5377	0.1899	0.2746	T	sporfa.aAug10-unspliced; sporfa.bAug10	Transcript Identified by AceView	chr2	+	Unassigned	134125009	134126434
TC1100007248.hg.1	spoymaw	2.37	10	8.76	0	0.52	T	T	0.0016	0.3456	7.64e-09	1.08e-07	T	spoymaw.aAug10-unspliced	Transcript Identified by AceView	chr11	+	Unassigned	34077273	34078340
TC0500010344.hg.1	spuzaby	-2.25	3.9	5.07	1.2	0.53	F	F	0.0411	0.6705	0.0123	0.029	F	spuzaby.aAug10-unspliced	Transcript Identified by AceView	chr5	-	Coding	26992327	26993376
TC2000008342.hg.1	SRSF10P2	2.29	5.48	4.28	0.25	0.76	T	T	0.0026	0.3968	0.1398	0.2154	T	SRSF10P2.aAug10-unspliced	Transcript Identified by AceView, Entrez Gene ID(s) 171472	chr20	-	Unassigned	7830584	7831748
TC0100013053.hg.1	starawbo	10.21	12.75	9.4	0.1	0.77	T	T	4.78e-06	0.0541	2.09e-05	0.0001	T	starawbo.aAug10-unspliced	Transcript Identified by AceView	chr1	-	Unassigned	16665497	16666674
TC1300007726.hg.1	starnor	2.06	5.16	4.12	0.54	0.76	T	F	0.0032	0.4196	1.31e-06	1e-05	F	starnor.aAug10-unspliced	Transcript Identified by AceView	chr13	+	Unassigned	94252037	94252402
TC0800008831.hg.1	stawker	2.31	5.94	4.73	0.06	0.67	T	F	0.0203	0.6041	0.1553	0.2344	F	stawker.aAug10-unspliced	Transcript Identified by AceView	chr8	+	Coding	126791875	126792437
TC0600012673.hg.1	stawspubu	2.26	7.78	6.61	0.69	0.49	T	T	0.0016	0.3458	0.0064	0.0168	T	stawspubu.aAug10-unspliced	Transcript Identified by AceView	chr6	-	Coding	100704770	100705433
TC0100016459.hg.1	stoda	-3.14	4.1	5.75	0.07	1.16	F	T	0.0397	0.6695	0.3946	0.4864	F	stoda.aAug10-unspliced	Transcript Identified by AceView	chr1	-	Coding	174461644	174462104
TC1100010232.hg.1	stogarby	-2.31	4.91	6.12	0.98	0.53	T	T	0.0118	0.5497	0.0003	0.0011	T	stogarby.aAug10-unspliced	Transcript Identified by AceView	chr11	-	Unassigned	17122925	17125699
TC0300013734.hg.1	storkawbo	9.53	8.74	5.49	0.5	0.68	T	T	9.53e-08	0.0043	4.27e-09	6.53e-08	T	storkawbo.aAug10-unspliced	Transcript Identified by AceView	chr3	-	Multiple_Complex	197032920	197036433
TC0300010926.hg.1	stoyveebo	-2.92	5.69	7.24	0.51	1.05	T	T	0.0471	0.6867	0.2784	0.3712	T	stoyveebo.aAug10-unspliced	Transcript Identified by AceView	chr3	-	Coding	45626375	45626892
TC1200009703.hg.1	stuchu	-2.13	4.33	5.42	0.34	0.23	T	T	0.0063	0.4933	0.0013	0.0042	T	stuchu.aAug10-unspliced	Transcript Identified by AceView	chr12	-	Coding	5838245	5838883
TC0500012461.hg.1	stuflo	2.15	4.25	3.15	0.47	0.25	T	F	0.0016	0.3458	0.0035	0.01	F	stuflo.aAug10-unspliced	Transcript Identified by AceView	chr5	-	Unassigned	150174225	150174556
TC0100010417.hg.1	stuloybu	-2.12	6.44	7.52	0.98	0.29	T	T	0.0233	0.6185	0.0016	0.0051	T	stuloybu.aAug10-unspliced	Transcript Identified by AceView	chr1	+	Coding	164561706	164562186
TC1600008543.hg.1	stuswee	2.04	4.36	3.34	0.56	0.53	F	F	0.0138	0.5621	0.002	0.0061	F	stuswee.aAug10-unspliced	Transcript Identified by AceView	chr16	+	Unassigned	79435314	79435864
TC1200008430.hg.1	stutybo	2.13	4.59	3.51	1.09	0.32	T	T	0.0178	0.5929	0.072	0.126	T	stutybo.aAug10-unspliced	Transcript Identified by AceView	chr12	+	Unassigned	92435654	92436325
TC0200013253.hg.1	stykeebu	-2.56	4.13	5.49	0.17	0.98	T	T	0.0236	0.6198	0.0019	0.0059	T	stykeebu.aAug10-unspliced	Transcript Identified by AceView	chr2	-	Coding	85234255	85234629
TC0400010511.hg.1	stysmuby	-2.29	3.58	4.78	0.17	0.62	F	F	0.0183	0.5946	0.0266	0.0555	F	stysmuby.aAug10-unspliced	Transcript Identified by AceView	chr4	-	Unassigned	40594169	40595279
TC0700008041.hg.1	suchyby	-2.76	3.95	5.41	0.5	0.51	T	T	0.001	0.3055	0.019	0.0419	T	suchyby.aAug10-unspliced	Transcript Identified by AceView	chr7	+	Unassigned	75262199	75263583
TC0700008405.hg.1	supleyby	-2.22	6.1	7.25	1.04	0.38	T	T	0.0242	0.6223	5.81e-08	6.46e-07	T	supleyby.aAug10-unspliced	Transcript Identified by AceView	chr7	+	Coding	96288305	96289897
TC1200006828.hg.1	sushar	2.28	5.16	3.97	0.63	0.18	T	F	0.0012	0.3158	5e-06	3.25e-05	F	sushar.aAug10-unspliced	Transcript Identified by AceView	chr12	+	Coding	11021618	11022620
TC0400011713.hg.1	susume	-3.13	8.68	10.33	0.06	0.81	T	T	0.0133	0.5575	5.08e-08	5.73e-07	T	susume.aAug10-unspliced	Transcript Identified by AceView	chr4	-	Unassigned	119512998	119515565
TC0600007088.hg.1	swafleyby	2.09	6.37	5.31	0.59	0.43	T	F	0.0176	0.5926	0.0775	0.1339	F	swafleyby.aAug10-unspliced	Transcript Identified by AceView	chr6	+	Unassigned	17457585	17458915
TC0X00008412.hg.1	swawbaw	2.32	5.03	3.81	0.54	0.63	T	F	0.019	0.5966	0.0615	0.1108	F	swawbaw.aAug10	Transcript Identified by AceView	chrX	+	Unassigned	130802636	130805902
TC0100013628.hg.1	swawlawbu	-2.29	3.77	4.96	1.07	0.15	T	T	0.0015	0.3416	3.14e-06	2.16e-05	T	swawlawbu.aAug10-unspliced	Transcript Identified by AceView	chr1	-	Coding	32758450	32758904
TC0400008176.hg.1	swawstarbu	2.26	7.66	6.48	0.23	1.24	T	T	0.0361	0.6591	0.0003	0.0013	T	swawstarbu.aAug10-unspliced	Transcript Identified by AceView	chr4	+	Unassigned	94463572	94464128
TC0200012810.hg.1	sweedaw	2.33	6.07	4.85	1.26	0.88	T	F	0.0216	0.6102	0.0504	0.0943	F	sweedaw.aAug10-unspliced	Transcript Identified by AceView	chr2	-	Unassigned	64127487	64131258
TC0400010881.hg.1	sweegar	-2.62	4.13	5.51	0.34	0.59	F	T	0.0184	0.5946	0.0496	0.0929	F	sweegar.eAug10-unspliced	Transcript Identified by AceView	chr4	-	Unassigned	67424301	67424862
TC0400008779.hg.1	sweesnerby	2.27	6.9	5.72	0.46	0.42	T	F	0.0046	0.4536	0.0047	0.0127	F	sweesnerby.aAug10-unspliced	Transcript Identified by AceView	chr4	+	Coding	138634634	138635198
TC0700009330.hg.1	swerbler	2.02	5.75	4.73	0.6	0.25	T	F	0.0096	0.5274	8.27e-05	0.0004	F	swerbler.aAug10-unspliced	Transcript Identified by AceView	chr7	+	Unassigned	139149496	139150679
TC1100009333.hg.1	swerchey	2.66	7.28	5.87	0.35	0.84	T	T	0.0209	0.6066	1.03e-06	8.1e-06	T	swerchey.aAug10-unspliced	Transcript Identified by AceView	chr11	+	Unassigned	122726037	122726913
TC0600008449.hg.1	swerfloybu	-2.18	3.6	4.73	0.74	0.37	F	F	0.0196	0.6016	1.33e-13	8.3e-12	F	swerfloybu.aAug10-unspliced	Transcript Identified by AceView	chr6	+	Coding	68670923	68671571
TC1100008857.hg.1	swerkawby	-2.09	3.46	4.52	0.17	0.46	F	F	0.0088	0.5202	0.0004	0.0014	F	swerkawby.aAug10-unspliced	Transcript Identified by AceView	chr11	+	Coding	96450443	96450788
TC1000009300.hg.1	swershy	2.79	5.8	4.32	0.06	0.74	T	T	0.0074	0.502	0.0012	0.0039	T	swershy.aAug10-unspliced	Transcript Identified by AceView	chr10	+	Coding	128005786	128009256
TC0600012868.hg.1	sweyjee	-2.41	4.29	5.56	0.05	0.67	T	T	0.0275	0.631	5.68e-06	3.63e-05	T	sweyjee.aAug10-unspliced	Transcript Identified by AceView	chr6	-	Coding	111487363	111488760
TC0700012912.hg.1	swoku	-2.11	4.72	5.79	0.8	0.36	F	T	0.0004	0.2211	3.18e-06	2.18e-05	F	swoku.aAug10-unspliced	Transcript Identified by AceView	chr7	-	Unassigned	144328183	144329223
TC0200009409.hg.1	swornerbo	-2.47	6.52	7.82	0.6	0.82	T	T	0.0276	0.6316	0.1073	0.1742	T	swornerbo.aAug10-unspliced	Transcript Identified by AceView	chr2	+	Unassigned	134206403	134207586
TC1100007218.hg.1	swortubo	-2.09	7.28	8.34	0.9	0.32	T	T	0.0087	0.5198	3.04e-11	8.77e-10	T	swortubo.aAug10-unspliced	Transcript Identified by AceView	chr11	+	Unassigned	32894767	32895368
TC0900008443.hg.1	swoshey	2.08	8.37	7.31	0.11	0.49	T	T	0.0122	0.552	0.0001	0.0006	T	swoshey.aAug10-unspliced	Transcript Identified by AceView	chr9	+	Unassigned	111927794	111929038
TC1300008940.hg.1	swosheybu	2.16	8.11	7	0.46	0.35	T	T	0.0063	0.4933	1.69e-09	2.9e-08	T	swosheybu.aAug10-unspliced	Transcript Identified by AceView	chr13	-	Unassigned	50058648	50059050
TC2200009123.hg.1	swosubo	2.47	6.12	4.81	0.62	0.9	T	F	0.0412	0.6705	0.377	0.4697	F	swosubo.aAug10-unspliced	Transcript Identified by AceView	chr22	-	Coding	49781179	49781603
TC0100012228.hg.1	swylawbo	2.33	4.9	3.68	1.13	0.73	F	F	0.0157	0.5791	0.055	0.1012	F	swylawbo.aAug10-unspliced	Transcript Identified by AceView	chr1	+	Coding	244765016	244765397
TC1000008497.hg.1	tamy	2.25	4.4	3.23	0.26	0.59	F	F	0.0432	0.6768	0.2369	0.3272	F	tamy.aAug10-unspliced	Transcript Identified by AceView	chr10	+	Coding	94082003	94082830
TC0800007317.hg.1	taskarbu	2.07	4.76	3.71	0.21	0.53	T	F	0.0489	0.6902	5.97e-09	8.75e-08	F	taskarbu.aAug10-unspliced	Transcript Identified by AceView	chr8	+	Unassigned	38054428	38055056
TC0100008596.hg.1	tawbor	2.07	6.32	5.27	0.03	0.74	T	F	0.0078	0.5083	1.83e-05	0.0001	F	tawbor.aAug10-unspliced	Transcript Identified by AceView	chr1	+	Unassigned	63909565	63912124
TC0600009111.hg.1	tawglorby	-2.82	5.03	6.53	1.34	0.31	T	T	0.0112	0.547	0.019	0.0418	T	tawglorby.aAug10-unspliced	Transcript Identified by AceView	chr6	+	Unassigned	110099581	110100242
TC0200010638.hg.1	tawklu	-2.5	3.58	4.9	0.71	0.67	F	F	0.0282	0.6343	2.7e-10	5.83e-09	F	tawklu.aAug10-unspliced	Transcript Identified by AceView	chr2	+	Unassigned	209685813	209686930
TC1100011386.hg.1	tawmey	-2.61	3.69	5.07	0.28	0.74	F	F	0.0466	0.6859	0.0004	0.0017	F	tawmey.aAug10-unspliced	Transcript Identified by AceView	chr11	-	Coding	68503195	68503726
TC0300006455.hg.1	tawswerby	2.03	4.56	3.54	0.11	0.29	F	F	0.0008	0.2824	1.31e-12	5.8e-11	F	tawswerby.aAug10-unspliced	Transcript Identified by AceView	chr3	+	Coding	2105094	2108564
TC1500008491.hg.1	teepoy	2.47	7.87	6.57	0.28	0.55	T	T	0.0024	0.3842	0.0004	0.0015	T	teepoy.aAug10-unspliced	Transcript Identified by AceView	chr15	+	Unassigned	98757386	98762736
TC1200010593.hg.1	tekire	-2.16	4.39	5.5	0.29	0.41	F	T	0.0184	0.5946	0.0083	0.0208	F	tekire.aAug10-unspliced	Transcript Identified by AceView	chr12	-	Unassigned	48780172	48780882
TC0900009571.hg.1	temire	3.24	6.08	4.38	0.1	0.68	T	F	0.0011	0.3091	1.17e-12	5.25e-11	F	temire.aAug10-unspliced	Transcript Identified by AceView	chr9	-	Unassigned	14247943	14251029
TC0800011586.hg.1	tenamu	2.24	8.12	6.95	0.34	0.48	T	T	0.0453	0.6811	0.0002	0.0009	T	tenamu.bAug10-unspliced	Transcript Identified by AceView	chr8	-	Unassigned	117991562	117992120
TC1500008179.hg.1	terchabu	3.23	6.04	4.34	0.14	0.09	T	F	0.0002	0.1651	0.0025	0.0074	F	terchabu.aAug10-unspliced	Transcript Identified by AceView	chr15	+	Coding	85073215	85073744
TC0300006969.hg.1	teyfubo	-2.86	4.31	5.82	0.4	0.44	F	T	0.0005	0.2317	0.0106	0.0257	F	teyfubo.aAug10-unspliced	Transcript Identified by AceView	chr3	+	Coding	32498156	32498958
TC0400009245.hg.1	teyspuby	2	4.69	3.68	0.41	0.18	F	F	0.0059	0.4917	2.09e-05	0.0001	F	teyspuby.aAug10-unspliced	Transcript Identified by AceView	chr4	+	Unassigned	166732757	166734122
TC0300013131.hg.1	tirayo	2.06	5.72	4.68	0.15	0.2	T	T	0.0066	0.495	0.0426	0.082	T	tirayo.aAug10-unspliced	Transcript Identified by AceView	chr3	-	Coding	172045578	172046138
TC0100009424.hg.1	tireha	2.1	7.29	6.22	0.74	0.3	T	T	0.015	0.5738	0.0121	0.0287	T	tireha.aAug10-unspliced	Transcript Identified by AceView	chr1	+	Unassigned	111681847	111685351
TC0200010727.hg.1	TMEM169	2.25	4.85	3.68	0.61	0.09	T	F	0.0033	0.4211	0.0165	0.0372	F	TMEM169.hAug10-unspliced	Transcript Identified by AceView, Entrez Gene ID(s) 92691	chr2	+	Unassigned	216094489	216095140
TC1300006895.hg.1	tofyby	-2.24	3.1	4.26	0.31	0.6	F	F	0.0181	0.5946	7.76e-05	0.0004	F	tofyby.aAug10-unspliced	Transcript Identified by AceView	chr13	+	Coding	37240737	37241832
TC0900009478.hg.1	tolo	2.42	5.81	4.53	0.69	0.51	T	F	0.0266	0.6286	0.0927	0.1548	F	tolo.aAug10-unspliced	Transcript Identified by AceView	chr9	-	Coding	5949438	5949979
TC0900008547.hg.1	tomore	2.05	6.78	5.74	0.26	0.88	T	T	0.0182	0.5946	4.57e-07	3.97e-06	T	tomore.aAug10-unspliced	Transcript Identified by AceView	chr9	+	Coding	116159285	116161707
TC0500008392.hg.1	tonome	2.32	5.91	4.7	0.34	1.28	T	F	0.0436	0.6771	1.9e-11	5.85e-10	F	tonome.aAug10-unspliced	Transcript Identified by AceView	chr5	+	Coding	116165462	116168158
TC1900009773.hg.1	toreru	-2.16	4.18	5.29	0.62	0.24	T	T	0.0049	0.4647	8.5e-09	1.19e-07	T	toreru.aAug10-unspliced	Transcript Identified by AceView	chr19	-	Coding	13266566	13268913
TC0600008158.hg.1	torglawby	-2.07	4.34	5.39	1.5	0.37	F	F	0.0293	0.6381	0.0825	0.1407	F	torglawby.aAug10-unspliced	Transcript Identified by AceView	chr6	+	Coding	46187107	46187498
TC0400007967.hg.1	torgu	-2.09	3.2	4.27	0.44	0.24	F	F	0.0113	0.5477	0.0077	0.0196	F	torgu.aAug10	Transcript Identified by AceView	chr4	+	Unassigned	81501312	81502150
TC1700006973.hg.1	torloy	-3.24	5.27	6.97	0.6	0.56	T	T	0.0002	0.1651	2.06e-07	1.98e-06	T	torloy.aAug10-unspliced	Transcript Identified by AceView	chr17	+	Unassigned	15240408	15244396
TC1000008623.hg.1	toypeeby	-2.26	4.85	6.03	0.11	0.48	T	T	0.0077	0.5042	0.0238	0.0505	T	toypeeby.aAug10-unspliced; toypeeby.bAug10	Transcript Identified by AceView	chr10	+	Unassigned	99610522	99611612
TC0400010969.hg.1	tugy	2.05	7.07	6.03	0.03	0.29	T	T	0.0132	0.5575	0.1798	0.2629	T	tugy.aAug10-unspliced	Transcript Identified by AceView	chr4	-	Coding	70944562	70945026
TC1500010606.hg.1	turami	-2.11	5.15	6.23	1	0.22	T	T	0.0041	0.4429	0.0002	0.001	T	turami.bAug10-unspliced	Transcript Identified by AceView	chr15	-	Unassigned	99012947	99013499
TC1000010610.hg.1	tushu	-2.45	5.29	6.58	0.53	0.3	F	T	0.0025	0.3914	0.0035	0.0099	F	tushu.aAug10-unspliced	Transcript Identified by AceView	chr10	-	Unassigned	49894208	49895127
TC0600011154.hg.1	tuvabo	2.03	5.97	4.95	0.53	0.46	T	T	0.0384	0.6659	0.2226	0.3114	T	tuvabo.aAug10-unspliced	Transcript Identified by AceView	chr6	-	Coding	26460976	26461435
TC0400007574.hg.1	tyboybo	-2.16	5.8	6.91	0.69	0.53	T	T	0.0336	0.6504	0.0495	0.0928	T	tyboybo.aAug10-unspliced	Transcript Identified by AceView	chr4	+	Unassigned	55889490	55890094
TC1000007178.hg.1	tynorby	-2.15	5.8	6.9	0.25	0.46	T	T	0.0084	0.5191	0.0104	0.0251	T	tynorby.aAug10-unspliced	Transcript Identified by AceView	chr10	+	Coding	30453878	30454294
TC0200008634.hg.1	typobo	-2.25	6.22	7.39	0.07	0.64	T	T	0.0243	0.6224	0.0122	0.0288	T	typobo.aAug10-unspliced	Transcript Identified by AceView	chr2	+	Unassigned	101012841	101015570
TC1400008278.hg.1	AL132709.3	-2.26	4.2	5.38	0.55	0.78	F	F	0.0187	0.596	0.0072	0.0185	F	uc021scx.2		chr14	+	Multiple_Complex	101039338	101039437
TC1600007647.hg.1	AC136932.1	-2.05	8.15	9.19	0.42	0.27	T	T	0.0061	0.4933	3.08e-06	2.12e-05	T	uc021thm.2		chr16	+	Precursor_microRNA	34159185	34159299
TCUn_GL000220v100006438.hg.1	AL592188.2	-4.09	10.7	12.74	0.4	0.14	T	T	8.59e-05	0.1301	0.0002	0.0008	T	uc022brg.2		chrUn_GL000220v1	+	Precursor_microRNA	151420	151533
TC2000008795.hg.1	AC018688.1	-2.51	9.08	10.41	0.12	0.32	T	T	0.0006	0.2441	8.6e-07	6.91e-06	T	uc032pfg.2		chr20	-	Precursor_microRNA	30488745	30488859
TC2100006465.hg.1	FP671120.2	-4.09	10.7	12.74	0.4	0.14	T	T	8.59e-05	0.1301	0.0002	0.0008	T	uc032psp.2		chr21	+	Precursor_microRNA	8208012	8208125
TC2100006481.hg.1	FP236383.8	-4.09	10.7	12.74	0.4	0.14	T	T	8.59e-05	0.1301	0.0002	0.0008	T	uc032ptl.2		chr21	+	Precursor_microRNA	8391059	8391172
TC22_KI270733v1_random00006438.hg.1	AL353644.9	-4.09	10.7	12.74	0.4	0.14	T	T	8.59e-05	0.1301	0.0002	0.0008	T	uc032qtv.2		chr22_KI270733v1_random	+	Precursor_microRNA	169383	169496
TC0500010984.hg.1	AC093523.1	2.22	7.14	5.99	0.36	1.14	T	T	0.0106	0.541	0.0159	0.0359	T	uc032uws.2		chr5	-	Precursor_microRNA	68890139	68890224
TC0500009446.hg.1	AC008671.1	2.13	5.8	4.71	0.57	0.19	F	F	0.014	0.5641	0.3988	0.4904	F	uc032vti.2		chr5	+	Precursor_microRNA	172279202	172279315
TC0100007218.hg.1	RNU7-200P	-2.4	3.64	4.9	0.54	0.7	F	F	0.0044	0.4483	0.0127	0.0297	F	uc057dal.1	RNA, U7 small nuclear 200 pseudogene [Source:HGNC Symbol;Acc:HGNC:45734]	chr1	+	Small_RNA	20841241	20841302
TC0100014430.hg.1	RNU7-123P	2.58	5.84	4.47	0.75	0.6	T	F	0.0036	0.4288	0.1278	0.2005	F	uc057hfe.1	RNA, U7 small nuclear 123 pseudogene [Source:HGNC Symbol;Acc:HGNC:45657]	chr1	-	Small_RNA	63536711	63536770
TC0100008785.hg.1	RNU6-161P	2.13	5.06	3.97	0.54	0.37	T	F	0.0274	0.631	0.0005	0.0018	F	uc057hsq.1	RNA, U6 small nuclear 161, pseudogene [Source:HGNC Symbol;Acc:HGNC:47124]	chr1	+	Small_RNA	76753135	76753240
TC0100015091.hg.1	RNU6-965P	2.02	5.86	4.84	0.17	0.44	T	T	0.0051	0.4722	0.0442	0.0845	T	uc057ise.1	RNA, U6 small nuclear 965, pseudogene [Source:HGNC Symbol;Acc:HGNC:47928]	chr1	-	Small_RNA	101728642	101728737
TC0100009640.hg.1	U1	5.32	9.47	7.06	0.17	0.58	T	T	1.89e-07	0.0064	1.67e-08	2.16e-07	T	uc057jwk.1	U1 spliceosomal RNA [Source:RFAM;Acc:RF00003]	chr1	+	Small_RNA	120354987	120355148
TC0100015502.hg.1	U1	-2.1	4.18	5.25	0.18	0.21	T	T	0.0001	0.1392	0.0004	0.0016	T	uc057jxb.1	U1 spliceosomal RNA [Source:RFAM;Acc:RF00003]	chr1	-	Small_RNA	121008362	121008507
TC0100015538.hg.1	RNU1-143P	-2.1	4.18	5.25	0.18	0.21	T	T	0.0001	0.1392	0.0004	0.0016	T	uc057jyk.1	RNA, U1 small nuclear 143, pseudogene [Source:HGNC Symbol;Acc:HGNC:48485]	chr1	-	Small_RNA	143791542	143791687
TC0100015566.hg.1	U1	5.16	10.34	7.98	0.01	0.66	T	T	7e-06	0.0679	2.78e-10	5.97e-09	T	uc057jzc.1	U1 spliceosomal RNA [Source:RFAM;Acc:RF00003]	chr1	-	Small_RNA	144523860	144524021
TC0100009764.hg.1	U1	6.64	11.08	8.35	0.1	0.75	T	T	1.35e-05	0.0721	4.14e-09	6.35e-08	T	uc057kdj.1	U1 spliceosomal RNA [Source:RFAM;Acc:RF00003]	chr1	+	Small_RNA	146409903	146410062
TC0100009831.hg.1	U1	2.85	11.49	9.98	0.13	0.92	T	T	0.0007	0.2691	9.92e-07	7.84e-06	T	uc057khq.1	U1 spliceosomal RNA [Source:RFAM;Acc:RF00003]	chr1	+	Small_RNA	148522601	148522765
TC0100015682.hg.1	RNU1-59P	3.15	8.41	6.75	0.52	0.61	T	T	0.0012	0.3122	0.0002	0.0008	T	uc057kke.1	RNA, U1 small nuclear 59, pseudogene [Source:HGNC Symbol;Acc:HGNC:48401]	chr1	-	Multiple_Complex	149151705	149162944
TC0100015693.hg.1	RNU1-68P	-2.1	4.18	5.25	0.18	0.21	T	T	0.0001	0.1392	0.0004	0.0016	T	uc057kkz.1	RNA, U1 small nuclear 68, pseudogene [Source:HGNC Symbol;Acc:HGNC:48410]	chr1	-	Small_RNA	149700151	149700296
TC0100016245.hg.1	RNU6-755P	2.48	6.15	4.84	0.06	0.57	T	T	0.0043	0.4451	0.1345	0.2088	T	uc057mxw.1	RNA, U6 small nuclear 755, pseudogene [Source:HGNC Symbol;Acc:HGNC:47718]	chr1	-	Small_RNA	164980035	164980137
TC1000007153.hg.1	SNORD115	2.02	5.92	4.9	0.12	0.34	F	F	0.0094	0.5274	0.0008	0.0028	F	uc057smy.1	Small nucleolar RNA SNORD115 [Source:RFAM;Acc:RF00105]	chr10	+	Small_RNA	29575306	29575381
TC1000010964.hg.1	RNU7-38P	-2.24	4.67	5.83	0.3	0.4	F	F	0.0035	0.4282	0.0482	0.0908	F	uc057twx.1	RNA, U7 small nuclear 38 pseudogene [Source:HGNC Symbol;Acc:HGNC:34134]	chr10	-	Small_RNA	71844735	71844794
TC1100007181.hg.1	AL162614.1	2.17	6.1	4.98	0.01	1.28	F	F	0.0404	0.6695	0.0684	0.121	F	uc058aal.1		chr11	+	Precursor_microRNA	31205759	31205894
TC1100007268.hg.1	AL138810.1	-2.4	7.17	8.43	1.52	0.42	T	T	0.0284	0.6343	0.001	0.0035	T	uc058aie.1		chr11	+	Precursor_microRNA	34945112	34945187
TC1100010576.hg.1	AC027806.1	2.25	11.72	10.55	0.13	0.43	T	T	0.0126	0.5553	3.74e-05	0.0002	T	uc058amp.1		chr11	-	Precursor_microRNA	39730812	39730908
TC1100011015.hg.1	RNU6-933P	-2.01	4.36	5.37	0.23	0.43	T	T	0.0141	0.5645	0.0002	0.0009	T	uc058bxf.1	RNA, U6 small nuclear 933, pseudogene [Source:HGNC Symbol;Acc:HGNC:47896]	chr11	-	Small_RNA	60985061	60985167
TC1200010015.hg.1	AC010168.1	-2.08	5.03	6.09	0.12	0.19	T	T	6e-05	0.1216	0.0012	0.004	T	uc058lmu.1		chr12	-	Multiple_Complex	14774405	14778000
TC1200008612.hg.1	RNA5SP367	-2.29	3.76	4.96	0.41	0.75	F	F	0.0388	0.667	0.1182	0.1884	F	uc058shb.1	5S ribosomal pseudogene 367 [Source:HGNC Symbol;Acc:HGNC:43267]	chr12	+	Ribosomal	101472339	101472456
TC1200008702.hg.1	AC090051.1	-2.05	5.07	6.1	0.38	0.27	T	T	0.0478	0.6887	0.0063	0.0166	T	uc058spb.1		chr12	+	Precursor_microRNA	104951760	104951846
TC1300008578.hg.1	AL138999.1	2.2	8.28	7.14	0.17	0.68	T	T	0.0164	0.5834	0.2951	0.3884	T	uc058wjh.1		chr13	-	Precursor_microRNA	33336883	33336972
TC1300008583.hg.1	RNU5A-4P	-2.35	5.28	6.52	0.38	0.53	F	T	0.0107	0.5417	0.221	0.3097	F	uc058wjp.1	RNA, U5A small nuclear 4, pseudogene [Source:HGNC Symbol;Acc:HGNC:42521]	chr13	-	Small_RNA	33829539	33829649
TC1300006891.hg.1	AL138706.2	2.96	5.19	3.62	0.43	0.64	F	F	0.0007	0.2727	1.77e-06	1.31e-05	F	uc058wlz.1	Uncharacterized protein [Source:UniProtKB/TrEMBL;Acc:A0A096LNP8]	chr13	+	Coding	37020528	37020772
TC1300009226.hg.1	SNORA68	-2.79	3.71	5.19	0.41	0.39	F	F	0.0002	0.1639	6.49e-05	0.0003	F	uc058xkm.1	Small nucleolar RNA SNORA68 [Source:RFAM;Acc:RF00263]	chr13	-	Small_RNA	72460519	72460601
TC1500008862.hg.1	U8	2.17	7.48	6.36	0.53	0.48	T	T	0.0252	0.6247	0.1163	0.186	T	uc059hbg.1	U8 small nucleolar RNA [Source:RFAM;Acc:RF00096]	chr15	-	Small_RNA	30384959	30385091
TC1500009126.hg.1	AC012476.1	2	6.74	5.74	0.53	0.2	T	T	0.01	0.5327	0.0037	0.0105	T	uc059hvn.1		chr15	-	Precursor_microRNA	40810282	40810373
TC1500009619.hg.1	RNA5SP396	2.02	4.38	3.36	0.17	0.15	T	F	0.0005	0.2297	0.0031	0.009	F	uc059jva.1	5S ribosomal pseudogene 396 [Source:HGNC Symbol;Acc:HGNC:43296]	chr15	-	Ribosomal	59574103	59574222
TC1500007995.hg.1	AC069082.1	-2.51	6.73	8.07	0.19	0.43	T	T	3.73e-05	0.1034	0.0001	0.0006	T	uc059mhg.1		chr15	+	Precursor_microRNA	79114293	79114359
TC1500010671.hg.1	RNU6-807P	-2.19	4.4	5.53	0.13	0.41	F	T	0.0006	0.2574	4.84e-06	3.16e-05	F	uc059oaa.1	RNA, U6 small nuclear 807, pseudogene [Source:HGNC Symbol;Acc:HGNC:47770]	chr15	-	Small_RNA	101648206	101648312
TC1600010548.hg.1	AC010546.1	2.72	6.52	5.07	0.45	0.26	T	T	7.46e-05	0.128	4.32e-05	0.0002	T	uc059vfv.1		chr16	-	Precursor_microRNA	62825961	62826048
TC1600008300.hg.1	AC106736.1	3.06	6.8	5.19	0.58	1.04	F	F	0.0023	0.3826	0.0037	0.0104	F	uc059wtg.1		chr16	+	Precursor_microRNA	71331189	71331299
TC1700011264.hg.1	U3	2.34	9.45	8.22	0.2	0.25	T	T	0.0014	0.3276	6.05e-06	3.84e-05	T	uc060hzu.1	Small nucleolar RNA U3 [Source:RFAM;Acc:RF00012]	chr17	-	Multiple_Complex	58631641	58631836
TC1700011637.hg.1	SCARNA24	-2.3	4.76	5.96	0.65	0.3	F	F	0.0128	0.556	1.68e-10	3.87e-09	F	uc060jky.1	Small Cajal body specific RNA 24 [Source:RFAM;Acc:RF00422]	chr17	-	Small_RNA	72818836	72818972
TC1800007043.hg.1	AC009835.1	-2.31	5.4	6.61	0.34	0.54	T	T	0.0118	0.5497	0.0003	0.0013	T	uc060ohs.1		chr18	+	Precursor_microRNA	32526142	32526222
TC1900009290.hg.1	SNORD38	-2.52	4.25	5.58	0.02	0.19	F	F	5.73e-05	0.1216	6.28e-06	3.96e-05	F	uc060rpv.1	Small nucleolar RNA SNORD38 [Source:RFAM;Acc:RF00212]	chr19	-	Small_RNA	3521248	3521320
TC1900010435.hg.1	SNORD111	-2.73	4.03	5.48	0.24	1.02	F	F	0.0061	0.4933	0.0034	0.0097	F	uc060wwn.1	Small nucleolar RNA SNORD111 [Source:RFAM;Acc:RF00611]	chr19	-	Small_RNA	34637696	34637781
TC1900010718.hg.1	RNU6-195P	-2	4.83	5.84	0.37	0.5	F	T	0.0258	0.6272	0.004	0.0111	F	uc060ywa.1	RNA, U6 small nuclear 195, pseudogene [Source:HGNC Symbol;Acc:HGNC:47158]	chr19	-	Small_RNA	40708055	40708163
TC0200007656.hg.1	SNORD78	3.39	6.24	4.47	0.59	0.38	T	F	0.0005	0.2311	8.91e-06	5.4e-05	F	uc061jji.1	Small nucleolar RNA SNORD78 [Source:RFAM;Acc:RF00592]	chr2	+	Small_RNA	57544535	57544599
TC0200007846.hg.1	AC074391.2	2.37	5.56	4.32	0.65	0.16	F	F	0.0018	0.3567	0.0008	0.0027	F	uc061jvx.1		chr2	+	Precursor_microRNA	66041250	66041390
TC0200009172.hg.1	RNA5SP102	2.05	5.16	4.12	0.1	0.5	T	F	0.0047	0.4578	0.0008	0.0028	F	uc061nmy.1	5S ribosomal pseudogene 102 [Source:HGNC Symbol;Acc:HGNC:42900]	chr2	+	Ribosomal	124932915	124933020
TC0200014756.hg.1	AC009299.1	-2.15	3.93	5.04	0.34	0.47	F	F	0.0136	0.5596	0.0073	0.0187	F	uc061oyv.1		chr2	-	Precursor_microRNA	161350217	161350360
TC2100006475.hg.1	FP671120.1	-5.77	9.21	11.74	0.67	0.19	T	T	0.0002	0.1727	0.0057	0.015	T	uc061yyt.1		chr21	+	Precursor_microRNA	8253050	8253109
TC2100006483.hg.1	FP236383.11	-2.41	4.08	5.35	0.22	0.07	T	T	0.0004	0.2105	0.0091	0.0225	T	uc061yzb.1		chr21	+	Precursor_microRNA	8391884	8391943
TC2100006545.hg.1	AJ239318.1	2.47	4.74	3.43	0.16	0.4	F	F	0.0267	0.6295	0.328	0.4215	F	uc061zat.1	Uncharacterized protein [Source:UniProtKB/TrEMBL;Acc:A0A096LNP2]	chr21	+	Coding	13305171	13314664
TC2200006438.hg.1	CT978678.1	-3.23	8.53	10.21	0.49	0.36	T	T	0.0019	0.3617	0.0074	0.0189	T	uc062bdy.1		chr22	+	Precursor_microRNA	11628660	11628774
TC2200007461.hg.1	RNU6-375P	2.36	5.65	4.41	0.12	0.79	F	F	0.0093	0.5263	0.0022	0.0067	F	uc062epq.1	RNA, U6 small nuclear 375, pseudogene [Source:HGNC Symbol;Acc:HGNC:47338]	chr22	+	Small_RNA	41168217	41168316
TC0300009424.hg.1	RNU2-20P	2.2	6.14	5	0.13	0.38	T	T	0.0035	0.4282	6.12e-14	4.29e-12	T	uc062ptt.1	RNA, U2 small nuclear 20, pseudogene [Source:HGNC Symbol;Acc:HGNC:48513]	chr3	+	Small_RNA	168475198	168475388
TC0300009667.hg.1	SNORA81	2.22	7.03	5.88	0.53	1.19	T	F	0.0453	0.6811	0.0003	0.0013	F	uc062qop.1	Small nucleolar RNA SNORA81 [Source:RFAM;Acc:RF01241]	chr3	+	Small_RNA	183452567	183452764
TC0400012439.hg.1	RNU6-1096P	2.06	6.81	5.76	0.27	0.28	T	T	0.0037	0.4331	0.0048	0.0131	T	uc063azn.1	RNA, U6 small nuclear 1096, pseudogene [Source:HGNC Symbol;Acc:HGNC:48059]	chr4	-	Small_RNA	173446603	173446704
TC0500006870.hg.1	RNU6-1003P	-2.11	5.92	7	0.04	0.26	T	T	0.0235	0.6197	0.0126	0.0296	T	uc063cnh.1	RNA, U6 small nuclear 1003, pseudogene [Source:HGNC Symbol;Acc:HGNC:47966]	chr5	+	Small_RNA	17240611	17240715
TC0500013192.hg.1	RNU6-1330P	-2.94	5.57	7.13	0.77	0.06	T	T	8.14e-05	0.1301	2.28e-07	2.16e-06	T	uc063epc.1	RNA, U6 small nuclear 1330, pseudogene [Source:HGNC Symbol;Acc:HGNC:48293]	chr5	+	Small_RNA	74779309	74779413
TC0500011623.hg.1	RNU6-334P	-2.48	3.68	4.99	0.09	0.36	F	F	0.0018	0.3567	1.68e-09	2.88e-08	F	uc063fvo.1	RNA, U6 small nuclear 334, pseudogene [Source:HGNC Symbol;Acc:HGNC:47297]	chr5	-	Small_RNA	104780288	104780389
TC0500012434.hg.1	AC021078.1	2.32	5.18	3.97	0.56	0.26	F	F	0.0486	0.6901	0.0392	0.0765	F	uc063iox.1		chr5	-	Precursor_microRNA	149604276	149604417
TC0500009592.hg.1	AC010297.1	3.62	8.85	7	1.69	0.42	T	T	0.0045	0.4512	0.0179	0.0397	T	uc063jyx.1		chr5	+	Precursor_microRNA	176451762	176451872
TC0600007383.hg.1	Z98744.3	2.21	12.25	11.1	0.63	1.17	T	T	0.026	0.6272	9.95e-07	7.86e-06	T	uc063mki.1		chr6	+	Precursor_microRNA	27892767	27892904
TC0600012331.hg.1	RNU6-261P	-2.12	3.83	4.92	0.15	0.21	F	F	0.0006	0.2522	2.96e-06	2.05e-05	F	uc063prp.1	RNA, U6 small nuclear 261, pseudogene [Source:HGNC Symbol;Acc:HGNC:47224]	chr6	-	Small_RNA	76446988	76447089
TC0600012744.hg.1	RNU6-117P	2.14	4.33	3.23	0.48	0.21	F	F	0.0041	0.4416	0.0003	0.0013	F	uc063qjl.1	RNA, U6 small nuclear 117, pseudogene [Source:HGNC Symbol;Acc:HGNC:47080]	chr6	-	Small_RNA	106738948	106739054
TC0600013511.hg.1	AL603766.1	2.9	6.3	4.77	1.15	0.67	T	F	0.0142	0.5655	0.0331	0.0665	F	uc063sdq.1		chr6	-	Precursor_microRNA	149176707	149176794
TC0700006587.hg.1	AC069286.1	2.53	4.65	3.31	1.01	0.2	F	F	0.0072	0.5	6.03e-14	4.24e-12	F	uc064bcc.1		chr7	+	Precursor_microRNA	3419067	3419149
TC0700006679.hg.1	RNU6-534P	2.17	5.05	3.93	0.38	0.52	T	F	0.0114	0.5477	5.03e-05	0.0002	F	uc064blo.1	RNA, U6 small nuclear 534, pseudogene [Source:HGNC Symbol;Acc:HGNC:47497]	chr7	+	Multiple_Complex	7906516	7906624
TC0700011483.hg.1	AC211476.1	2.7	7.27	5.83	1.35	0.31	F	F	0.0335	0.6504	0.0031	0.009	F	uc064edt.1		chr7	-	Precursor_microRNA	73068571	73068634
TC0700008410.hg.1	RNU6-364P	2.81	5.42	3.93	0.35	0.78	T	F	0.0053	0.4793	0.0239	0.0508	F	uc064foj.1	RNA, U6 small nuclear 364, pseudogene [Source:HGNC Symbol;Acc:HGNC:47327]	chr7	+	Small_RNA	96341140	96341246
TC0700012740.hg.1	AC024082.1	2.39	5.67	4.41	0.29	0.12	T	F	0.0113	0.5477	0.1367	0.2116	F	uc064iju.1		chr7	-	Precursor_microRNA	138068542	138068629
TC0800006653.hg.1	AC087269.1	-2	4.46	5.46	0.06	0.43	T	T	0.0478	0.6887	0.0001	0.0006	T	uc064kcf.1		chr8	+	Precursor_microRNA	8633464	8633548
TC0800006831.hg.1	AC021760.1	-2.75	6.83	8.29	0.36	0.46	F	T	0.0007	0.2703	0.0013	0.0042	F	uc064kle.1		chr8	+	Precursor_microRNA	14514741	14514865
TC0800010435.hg.1	AC016113.1	2.36	5.41	4.18	0.06	0.28	F	F	0.007	0.4978	5.49e-06	3.52e-05	F	uc064muq.1		chr8	-	Precursor_microRNA	53037629	53037749
TC0800007646.hg.1	AC100821.2	-2.13	3.98	5.07	0.31	0.22	F	F	0.0269	0.6301	0.0017	0.0052	F	uc064mvy.1		chr8	+	Coding	53993605	53994438
TC0900006537.hg.1	AL158147.1	-2.29	3.9	5.1	0.36	0.43	T	T	0.0094	0.5274	0.0039	0.0109	T	uc064rzg.1		chr9	+	Precursor_microRNA	4968097	4968185
TC0900011126.hg.1	RNU6-996P	2.28	5.93	4.74	1.23	0.55	T	F	0.0035	0.4282	0.0004	0.0015	F	uc064uyt.1	RNA, U6 small nuclear 996, pseudogene [Source:HGNC Symbol;Acc:HGNC:47959]	chr9	-	Small_RNA	107663140	107663246
TC0900008452.hg.1	RNU6-855P	2.1	4.49	3.41	0.21	0.29	F	F	0.0232	0.6177	0.0041	0.0115	F	uc064vbz.1	RNA, U6 small nuclear 855, pseudogene [Source:HGNC Symbol;Acc:HGNC:47818]	chr9	+	Small_RNA	112137797	112137900
TC0900011558.hg.1	AL161731.1	-2.01	5.7	6.7	0.03	0.33	F	F	0.0253	0.6253	0.0652	0.1163	F	uc064vtl.1		chr9	-	Precursor_microRNA	126718243	126718333
TCUn_GL000219v100006437.hg.1	AL592183.3	-2.14	5.06	6.16	0.46	0.22	F	F	0.0087	0.5198	0.0201	0.0439	F	uc064xpx.1		chrUn_GL000219v1	-	Precursor_microRNA	47191	47266
TCUn_GL000220v100006440.hg.1	AL592188.1	-3.3	5.55	7.27	0.22	0.53	T	T	0.0004	0.2115	0.0018	0.0056	T	uc064xqo.1		chrUn_GL000220v1	+	Precursor_microRNA	152252	152312
TC0X00007110.hg.1	RNU6-50P	2.12	5.88	4.79	0.38	0.5	T	F	0.0441	0.6774	0.3165	0.41	F	uc064ytc.1	RNA, U6 small nuclear 50, pseudogene [Source:HGNC Symbol;Acc:HGNC:10229]	chrX	+	Small_RNA	46517766	46517868
TC0X00010773.hg.1	Z70272.1	2.46	4.61	3.31	0.37	0.51	F	F	0.0086	0.5198	0.0003	0.0013	F	uc065bax.1		chrX	-	Precursor_microRNA	128319027	128319080
TC0X00010822.hg.1	AL135784.1	2.59	8.12	6.74	0.32	0.28	T	T	0.0004	0.215	1.8e-06	1.32e-05	T	uc065bdb.1		chrX	-	Precursor_microRNA	131404510	131404602
TC0X00008580.hg.1	RNU6ATAC23P	-2.08	2.69	3.75	0.16	0.59	F	F	0.0059	0.4917	0.0001	0.0006	F	uc065bjt.1	RNA, U6atac small nuclear 23, pseudogene [Source:HGNC Symbol;Acc:HGNC:46922]	chrX	+	Small_RNA	139885481	139885603
TC0Y00006556.hg.1	AC009491.2	2.19	5.34	4.21	0.2	0.27	T	F	0.0009	0.2892	0.0336	0.0673	F	uc065cql.1	Uncharacterized protein [Source:UniProtKB/TrEMBL;Acc:A0A096LP79]	chrY	+	Coding	8695281	8743495
TC0400011041.hg.1	varbabo	-2.56	5.33	6.68	0.09	0.17	T	T	0.0009	0.2904	3.35e-06	2.28e-05	T	varbabo.aAug10-unspliced	Transcript Identified by AceView	chr4	-	Coding	75532771	75533436
TC0500010953.hg.1	varflu	-2.11	2.8	3.88	0.3	0.48	F	F	0.0065	0.4933	0.0001	0.0005	F	varflu.aAug10-unspliced	Transcript Identified by AceView	chr5	-	Unassigned	67231948	67232322
TC0800011580.hg.1	varger	2.48	9.01	7.7	0.28	1.12	T	T	0.0293	0.6383	0.0001	0.0005	T	varger.aAug10-unspliced	Transcript Identified by AceView	chr8	-	Unassigned	117921986	117922971
TC0100010738.hg.1	varkley	2.76	7.4	5.93	0.58	0.5	T	F	0.0131	0.557	0.0268	0.0558	F	varkley.aAug10-unspliced	Transcript Identified by AceView	chr1	+	Unassigned	178322926	178324361
TC1000008355.hg.1	veesny	-2.44	6.41	7.7	0.68	0.63	T	T	0.0236	0.6197	1.08e-05	6.4e-05	T	veesny.aAug10-unspliced	Transcript Identified by AceView	chr10	+	Coding	87678616	87679889
TC1300007759.hg.1	verzoy	2.57	6.83	5.47	0.59	0.93	T	T	0.0475	0.6875	0.0616	0.111	T	verzoy.aAug10-unspliced	Transcript Identified by AceView	chr13	+	Unassigned	95860867	95862306
TC0600012786.hg.1	veytawby	-2.07	6.82	7.87	0.14	0.28	T	T	0.0035	0.4282	0.0543	0.1001	T	veytawby.aAug10-unspliced	Transcript Identified by AceView	chr6	-	Coding	108663418	108664022
TC0X00009821.hg.1	vobor	-2.09	3.1	4.17	0.3	0.53	F	F	0.033	0.6492	0.0324	0.0652	F	vobor.aAug10-unspliced	Transcript Identified by AceView	chrX	-	Coding	56493930	56496648
TC0600010937.hg.1	vorjar	2.4	6.92	5.66	0.07	0.34	T	T	0.0026	0.3925	0.0002	0.0007	T	vorjar.aAug10-unspliced	Transcript Identified by AceView	chr6	-	Unassigned	16731466	16734491
TC2000007775.hg.1	voytu	2.12	4.51	3.43	1.11	0.35	F	F	0.0194	0.6005	8.1e-05	0.0004	F	voytu.aAug10-unspliced	Transcript Identified by AceView	chr20	+	Coding	53445249	53445761
TC1700008332.hg.1	voywee	2.14	4.36	3.27	0.11	0.24	F	F	0.002	0.3673	0.0251	0.0529	F	voywee.aAug10-unspliced	Transcript Identified by AceView	chr17	+	Coding	55293287	55294451
TC0700007075.hg.1	vuja	-2.1	3.63	4.7	0.24	0.52	F	F	0.0034	0.4258	3.93e-09	6.08e-08	F	vuja.aAug10-unspliced	Transcript Identified by AceView	chr7	+	Coding	30334704	30335416
TC0200015344.hg.1	vygabu	2.06	6.38	5.34	0.08	0.27	T	T	0.0003	0.2061	2.78e-06	1.93e-05	T	vygabu.aAug10-unspliced	Transcript Identified by AceView	chr2	-	Coding	197279258	197279780
TC0200009649.hg.1	vygloy	-3.36	9.28	11.03	0.67	0.82	T	T	0.0004	0.2108	9.42e-14	6.19e-12	T	vygloy.aAug10-unspliced	Transcript Identified by AceView	chr2	+	Unassigned	150479407	150480438
TC0200009151.hg.1	vyjubo	-2.22	3.75	4.9	0.23	0.13	F	F	0.0086	0.5198	0.1125	0.1811	F	vyjubo.aAug10-unspliced	Transcript Identified by AceView	chr2	+	Coding	122720075	122720451
TC0900008132.hg.1	vyplawbu	2.63	7.36	5.96	0.06	0.26	T	T	6.35e-05	0.1247	7.02e-07	5.8e-06	T	vyplawbu.aAug10-unspliced	Transcript Identified by AceView	chr9	+	Coding	96971006	96971549
TC0400008215.hg.1	vystawbu	-2.09	5.99	7.06	0.36	0.34	T	T	0.0034	0.426	0.1163	0.186	T	vystawbu.aAug10-unspliced	Transcript Identified by AceView	chr4	+	Coding	98491185	98491617
TC0500007894.hg.1	vystawby	2.53	7.66	6.33	0.12	0.9	T	T	0.0042	0.4432	0.0005	0.002	T	vystawby.aAug10-unspliced	Transcript Identified by AceView	chr5	+	Unassigned	79651476	79653466
TC0Y00006462.hg.1	wabar	2.59	4.19	2.82	0.6	0.69	F	F	0.0062	0.4933	0.1995	0.2855	F	wabar.aAug10-unspliced	Transcript Identified by AceView	chrY	+	Coding	1643239	1643809
TC0100013297.hg.1	warlee	2.08	3.6	2.54	0.37	0.19	F	F	0.0109	0.5434	0.0259	0.0542	F	warlee.aAug10-unspliced	Transcript Identified by AceView	chr1	-	Unassigned	23699573	23700200
TC0100017484.hg.1	warobo	2.58	4.84	3.47	0.12	0.8	T	F	0.024	0.6218	0.3846	0.4769	F	warobo.aAug10-unspliced	Transcript Identified by AceView	chr1	-	Coding	225079692	225083085
TC0200015604.hg.1	warpabo	2.01	4.8	3.8	1.19	0.9	T	F	0.0267	0.6291	0.1826	0.2662	F	warpabo.aAug10-unspliced	Transcript Identified by AceView	chr2	-	Unassigned	210189106	210189652
TC0700012829.hg.1	warshyby	2.23	6.32	5.17	0.38	0.56	T	F	0.0019	0.3617	1.95e-06	1.41e-05	F	warshyby.aAug10-unspliced	Transcript Identified by AceView	chr7	-	Unassigned	141235601	141236162
TC0900006558.hg.1	warspee	-3.03	4.19	5.79	0.46	0.29	F	T	0.0002	0.1583	0.0067	0.0173	F	warspee.aAug10-unspliced	Transcript Identified by AceView	chr9	+	Coding	5440704	5442307
TC1700008574.hg.1	wasko	-2.32	6.56	7.77	0.18	0.4	T	T	0.0017	0.3511	1.36e-09	2.39e-08	T	wasko.aAug10-unspliced	Transcript Identified by AceView	chr17	+	Coding	63782040	63782877
TC0500010198.hg.1	waslawbu	-2.33	6.71	7.94	0.59	0.86	T	T	0.0043	0.4451	2.37e-05	0.0001	T	waslawbu.aAug10-unspliced	Transcript Identified by AceView	chr5	-	Coding	16460981	16461285
TC0600009963.hg.1	weeskobu	-2.5	3.79	5.12	0.55	0.46	F	F	0.0015	0.3416	8.98e-08	9.49e-07	F	weeskobu.aAug10-unspliced	Transcript Identified by AceView	chr6	+	Unassigned	156851274	156852470
TC1200011456.hg.1	werjuby	2.22	5.98	4.83	0.32	0.58	T	T	0.0049	0.4626	1.15e-06	8.95e-06	T	werjuby.aAug10-unspliced	Transcript Identified by AceView	chr12	-	Coding	88151986	88152466
TC0X00010100.hg.1	wermo	2.8	7.15	5.66	0.26	0.56	T	T	0.0013	0.3247	2.43e-05	0.0001	T	wermo.aAug10-unspliced	Transcript Identified by AceView	chrX	-	Unassigned	75054586	75055330
TC0200015697.hg.1	weygarbu	2.06	5.17	4.12	0.27	0.47	T	F	0.0112	0.547	0.0178	0.0396	F	weygarbu.aAug10-unspliced	Transcript Identified by AceView	chr2	-	Coding	217436012	217436477
TC0100007300.hg.1	worklor	-2.33	5.33	6.54	0.82	0.42	T	T	0.0099	0.5318	0.1117	0.1801	T	worklor.aAug10-unspliced	Transcript Identified by AceView	chr1	+	Coding	22837549	22838471
TC0100012793.hg.1	wormabo	-2.18	7.04	8.16	0.24	0.53	T	T	0.0273	0.631	1.12e-07	1.16e-06	T	wormabo.aAug10-unspliced	Transcript Identified by AceView	chr1	-	Coding	9174056	9174672
TC0100012411.hg.1	woysabo	-2.01	5.57	6.58	0.7	0.27	T	T	0.03	0.6406	0.052	0.0967	T	woysabo.aAug10-unspliced	Transcript Identified by AceView	chr1	-	Unassigned	694788	695600
TC0800007442.hg.1	wybeeby	-2.12	4.6	5.68	0.08	0.28	T	T	0.0022	0.3826	0.1359	0.2106	T	wybeeby.aAug10	Transcript Identified by AceView	chr8	+	Multiple_Complex	42409375	42444893
TC0500011941.hg.1	wysleeby	2.23	6.95	5.79	0.05	0.62	T	T	0.0135	0.5593	1.25e-12	5.55e-11	T	wysleeby.aAug10-unspliced	Transcript Identified by AceView	chr5	-	Coding	126985488	126986894
TC1800009192.hg.1	wyteybu	-2.23	2.95	4.11	0.17	0.59	F	F	0.0043	0.4451	0.124	0.1957	F	wyteybu.aAug10-unspliced	Transcript Identified by AceView	chr18	-	Coding	79662203	79662846
TC0800007850.hg.1	yahire	3.21	6.69	5.01	0.53	0.8	T	T	0.0008	0.2757	1.37e-05	7.9e-05	T	yahire.bAug10-unspliced	Transcript Identified by AceView	chr8	+	Unassigned	66173649	66174170
TC1400007981.hg.1	yokiru	2.75	4.66	3.2	0.05	0.37	T	F	0.0002	0.1631	0.002	0.0063	F	yokiru.aAug10-unspliced	Transcript Identified by AceView	chr14	+	Coding	91188128	91188672
TC0400009479.hg.1	zaborbo	-2.04	4.32	5.34	0.3	0.66	F	F	0.0117	0.5491	0.0012	0.004	F	zaborbo.aAug10-unspliced	Transcript Identified by AceView	chr4	+	Coding	183922829	183923642
TC0300011358.hg.1	zarnubo	-2.22	2.92	4.08	0.54	0.78	F	F	0.0203	0.6041	4.57e-06	3e-05	F	zarnubo.aAug10-unspliced	Transcript Identified by AceView	chr3	-	Coding	62188409	62188999
TC1800008438.hg.1	zartorbu	2.95	5.78	4.22	0.25	0.57	T	F	0.0008	0.2832	3.41e-10	7.14e-09	F	zartorbu.aAug10-unspliced	Transcript Identified by AceView	chr18	-	Coding	33966208	33966708
TC0500011503.hg.1	zawflaw	-2.5	5.33	6.65	0.01	0.86	T	T	0.0284	0.6343	0.4052	0.4966	T	zawflaw.aAug10-unspliced	Transcript Identified by AceView	chr5	-	Unassigned	95954591	95960500
TC1300006606.hg.1	zeedoy	-2.05	5.62	6.66	0.24	0.39	T	T	0.0171	0.5898	0.0006	0.0022	T	zeedoy.aAug10-unspliced	Transcript Identified by AceView	chr13	+	Coding	24291592	24293230
TC1100008194.hg.1	zeemarby	-2.16	6.4	7.51	0.14	0.12	T	T	0.0069	0.4968	9.11e-07	7.28e-06	T	zeemarby.aAug10-unspliced	Transcript Identified by AceView	chr11	+	Coding	68581199	68582501
TC0100012402.hg.1	zersabo	-2.01	5.57	6.58	0.7	0.27	T	T	0.03	0.6406	0.052	0.0967	T	zersabo.aAug10-unspliced	Transcript Identified by AceView	chr1	-	Unassigned	459817	460629
TC1200009098.hg.1	zeyflarby	2.16	6.02	4.91	0.39	0.76	T	T	0.0386	0.666	0.3614	0.4544	T	zeyflarby.aAug10-unspliced	Transcript Identified by AceView	chr12	+	Coding	119480859	119481368
TC1100012500.hg.1	zoleyby	-2.12	5.24	6.33	0.25	0.48	F	T	0.0095	0.5274	0.0516	0.096	F	zoleyby.aAug10-unspliced	Transcript Identified by AceView	chr11	-	Coding	118911554	118911863
TC0400009957.hg.1	zorsmarby	-2.07	5.49	6.54	0.46	0.48	T	T	0.0112	0.547	0.0061	0.0159	T	zorsmarby.aAug10-unspliced	Transcript Identified by AceView	chr4	-	Coding	7904093	7904450
TC0300012087.hg.1	zoybarbu	-2.02	7.24	8.25	0.51	0.42	T	T	0.0392	0.6684	9.31e-12	3.12e-10	T	zoybarbu.aAug10-unspliced	Transcript Identified by AceView	chr3	-	Coding	116600487	116601280
TC0100012248.hg.1	zoymerbu	2.74	6.53	5.07	0.81	1.01	T	F	0.03	0.6406	1.38e-07	1.39e-06	F	zoymerbu.aAug10-unspliced	Transcript Identified by AceView	chr1	+	Unassigned	245157536	245158340
TC0300013739.hg.1	zoynawbo	2.36	4.27	3.03	0.59	0.81	F	F	0.0168	0.5866	3.03e-06	2.09e-05	F	zoynawbo.aAug10-unspliced	Transcript Identified by AceView	chr3	-	Unassigned	197157840	197158484
TC0500009775.hg.1	zoysloyby	2.35	5.69	4.46	0.32	0.24	T	T	0.0005	0.2441	0.0006	0.0021	T	zoysloyby.aAug10-unspliced	Transcript Identified by AceView	chr5	+	Unassigned	181443805	181444405
TC1700011651.hg.1	zoywey	-2.05	5.65	6.68	0.3	0.05	T	T	0.0141	0.565	0.0276	0.0571	T	zoywey.aAug10-unspliced	Transcript Identified by AceView	chr17	-	Unassigned	73205111	73206633
TC1100011985.hg.1	zyflawbu	2.08	4.82	3.76	0.03	0.64	F	F	0.0092	0.5255	0.1838	0.2676	F	zyflawbu.aAug10-unspliced	Transcript Identified by AceView	chr11	-	Coding	93865877	93866299
TC0100008036.hg.1	zylybo	2.15	5.93	4.82	0.09	0.39	T	F	0.0031	0.4183	0.0013	0.0041	F	zylybo.aAug10	Transcript Identified by AceView	chr1	+	Unassigned	42865506	42866694
TC0500013021.hg.1	zystoybu	-2.1	3.87	4.95	1.21	0.56	F	F	0.0301	0.641	0.0352	0.07	F	zystoybu.aAug10-unspliced	Transcript Identified by AceView	chr5	-	Coding	178639559	178640439
TC1500007638.hg.1		10.83	8.04	4.6	0.07	0.87	T	F	4.29e-06	0.0541	1.61e-05	9.09e-05	F			chr15	+	NonCoding	67199614	67201114
TC0300009102.hg.1		-2.47	3.02	4.33	0.33	0.32	F	F	1.15e-05	0.0704	0.0004	0.0016	F			chr3	+	NonCoding	147195319	147197647
TC1800006925.hg.1		-2.83	7.4	8.9	0.48	0.17	T	T	1.4e-05	0.0721	7.15e-10	1.36e-08	T			chr18	+	NonCoding	24936007	24941868
TC0300008190.hg.1		4.07	7.47	5.44	0.13	0.42	T	T	1.75e-05	0.0761	1.64e-05	9.25e-05	T			chr3	+	NonCoding	101864213	101864800
TC1200007531.hg.1		-3.1	3.48	5.11	0.45	0.14	F	F	1.79e-05	0.0761	0.0002	0.0009	F			chr12	+	NonCoding	48796346	48813040
TC1600008382.hg.1		-3.16	4.24	5.9	0.28	0.32	T	T	2.15e-05	0.0857	0.001	0.0034	T			chr16	+	NonCoding	73253522	73263058
TC2000007748.hg.1		2.91	5.43	3.89	0.19	0.25	T	F	2.71e-05	0.0918	0.0004	0.0016	F			chr20	+	NonCoding	52264516	52267732
TC2200008739.hg.1		3.1	7.28	5.65	0.21	0.56	T	T	4.59e-05	0.1153	0.0062	0.0162	T			chr22	-	NonCoding	39212714	39214812
TC0200012271.hg.1		2.55	5.16	3.81	0.14	0.02	T	F	4.77e-05	0.1172	0.0002	0.0007	F			chr2	-	NonCoding	37679751	37729778
TC0100009025.hg.1		-2.51	4.94	6.26	0.34	0.28	F	T	6.76e-05	0.1247	0.0019	0.0059	F			chr1	+	NonCoding	91732731	91735609
TC0600012847.hg.1		-3.19	4.63	6.3	0.02	0.44	F	T	7.29e-05	0.128	0.0008	0.0029	F			chr6	-	NonCoding	110976289	110977494
TC2200007105.hg.1		-2.2	4.7	5.84	0.01	0.55	T	T	7.51e-05	0.128	1.35e-10	3.19e-09	T			chr22	+	NonCoding	31489900	31491562
TC0900010403.hg.1		-2.23	3.4	4.56	0.04	0.29	T	T	8.01e-05	0.1301	7.8e-09	1.1e-07	T			chr9	-	NonCoding	72341890	72350846
TC1100011072.hg.1		-2.44	4.6	5.88	0.08	0.28	F	T	9.57e-05	0.1359	0.0028	0.0082	F			chr11	-	NonCoding	62229955	62230571
TC0X00007879.hg.1		2.68	4.46	3.04	0.58	0.28	F	F	0.0001	0.1392	0.0093	0.0229	F			chrX	+	NonCoding	95908904	95911690
TC0800010518.hg.1		-2.3	3.46	4.66	0.46	0.11	F	T	0.0001	0.1392	0.0007	0.0024	F			chr8	-	NonCoding	56597166	56599710
TC0200006521.hg.1		-3.05	9.34	10.95	0.01	0.26	T	T	0.0001	0.1392	5.64e-05	0.0003	T			chr2	+	NonCoding	3177078	3181397
TC0900008023.hg.1		-3.35	2.84	4.59	0.03	0.63	F	F	0.0001	0.1392	0.0089	0.0221	F			chr9	+	NonCoding	94305435	94306133
TC1200007549.hg.1		2.27	4.1	2.91	0.19	0.07	F	F	0.0001	0.1392	3.78e-05	0.0002	F			chr12	+	NonCoding	49087542	49088948
TC0200016289.hg.1		3.16	4.68	3.02	0.63	0.22	F	F	0.0001	0.1392	0.0016	0.005	F			chr2	-	NonCoding	239660935	239662947
TC0900011524.hg.1		4.55	9.02	6.83	0.46	0.35	T	T	0.0001	0.1392	3.49e-08	4.12e-07	T			chr9	-	NonCoding	125240337	125240675
TC1100012441.hg.1		2.53	8.39	7.05	0.37	0.23	T	T	0.0001	0.1392	2.97e-05	0.0002	T			chr11	-	NonCoding	117135059	117136902
TC0400011697.hg.1		2.23	6.15	5	0.24	0.09	T	T	0.0001	0.1495	1.87e-05	0.0001	T			chr4	-	NonCoding	118955905	118984784
TC0100016844.hg.1		2.22	4.94	3.79	0.19	0.32	F	F	0.0001	0.1583	0.0099	0.0242	F			chr1	-	NonCoding	197967299	197994234
TC1800008930.hg.1		-2.88	3.92	5.45	0.28	0.26	T	T	0.0002	0.1605	0.0012	0.0041	T			chr18	-	NonCoding	65464016	65596318
TC1400010188.hg.1		-2.25	5.47	6.63	0.26	0.2	T	T	0.0002	0.161	2.85e-10	6.11e-09	T			chr14	-	NonCoding	100228971	100238126
TC0900007534.hg.1		3.55	5.11	3.28	0.38	0.52	T	F	0.0002	0.1631	0.0005	0.0018	F			chr9	+	NonCoding	70607147	70608272
TC0400011252.hg.1		3.42	6.35	4.57	0.09	0.55	T	F	0.0002	0.1634	4.38e-13	2.26e-11	F			chr4	-	NonCoding	87151793	87155989
TC1600008394.hg.1		2.04	4.93	3.9	0.16	0.26	F	F	0.0002	0.1658	0.0002	0.0007	F			chr16	+	NonCoding	73970268	74034001
TC2200007465.hg.1		-2.29	7.44	8.63	0.07	0.17	T	T	0.0002	0.1658	0.0025	0.0074	T			chr22	+	NonCoding	41243615	41245694
TC0400012392.hg.1		2.42	4.82	3.54	0.46	0.09	F	F	0.0002	0.1701	5.33e-06	3.43e-05	F			chr4	-	NonCoding	169891192	169895892
TC1900006918.hg.1		3.39	5.5	3.74	0.14	0.55	T	F	0.0002	0.1727	0.0011	0.0038	F			chr19	+	NonCoding	8865744	8870165
TC0800006432.hg.1		-2.84	5.86	7.36	0.03	0.55	T	T	0.0002	0.1824	0.0085	0.0212	T			chr8	+	NonCoding	65052	205265
TC0100010385.hg.1		2.71	6.62	5.18	0.09	0.39	T	F	0.0002	0.186	0.0023	0.0069	F			chr1	+	NonCoding	162610023	162611131
TC0200010037.hg.1		2.22	4.53	3.38	0.15	0.39	F	F	0.0003	0.1922	0.001	0.0034	F			chr2	+	NonCoding	175817461	175824453
TC0700010893.hg.1		2.27	4.47	3.29	0.2	0.29	F	F	0.0003	0.1949	0.0171	0.0383	F			chr7	-	NonCoding	43807280	43810632
TC1300008190.hg.1		-2.74	4.29	5.74	0.23	0.37	F	T	0.0003	0.1961	0.0321	0.0648	F			chr13	-	NonCoding	18572624	18573884
TC0X00009678.hg.1		2.34	5.1	3.87	0.2	0.25	T	F	0.0003	0.1989	0.0057	0.0152	F			chrX	-	NonCoding	50202002	50204596
TC1500009435.hg.1		2.58	5.67	4.3	0.46	0.3	T	T	0.0003	0.1989	0.0267	0.0556	T			chr15	-	NonCoding	51629085	51629919
TC1200010215.hg.1		-3.56	3.81	5.64	0.42	0.54	F	T	0.0003	0.199	5.29e-06	3.41e-05	F			chr12	-	NonCoding	27521241	27523560
TC1800008923.hg.1		-2.42	2.34	3.62	0.02	0.14	F	F	0.0003	0.2006	0.0024	0.0073	F			chr18	-	NonCoding	64549455	64549507
TC0400007615.hg.1		2.04	4.27	3.24	0.01	0.14	F	F	0.0003	0.2006	0.0001	0.0005	F			chr4	+	NonCoding	56960560	56961539
TC1300007685.hg.1		-3.67	3.82	5.7	0.72	0.34	F	T	0.0003	0.2057	0.0384	0.0752	F			chr13	+	NonCoding	89291288	89333081
TC1900010236.hg.1		2.09	4.27	3.21	0.24	0.28	F	F	0.0003	0.2083	4.08e-08	4.73e-07	F			chr19	-	NonCoding	24254942	24256189
TC0100007478.hg.1		2.04	5.1	4.07	0.24	0.11	T	F	0.0003	0.2105	2.07e-09	3.46e-08	F			chr1	+	NonCoding	26748720	26750832
TC0100008756.hg.1		3.02	4.77	3.17	0.46	0.46	T	T	0.0003	0.2105	0.0013	0.0042	T			chr1	+	NonCoding	75080101	75097156
TC0700008785.hg.1		-5.06	5.47	7.8	0.9	0.92	T	T	0.0004	0.2105	0.0086	0.0214	T			chr7	+	NonCoding	108562167	108562541
TC1600008562.hg.1		-2.13	4.87	5.96	0.16	0.1	T	T	0.0004	0.2105	0.0082	0.0207	T			chr16	+	NonCoding	80874806	80877141
TC0200010974.hg.1		-2.23	3.58	4.74	0.16	0.14	F	T	0.0004	0.2105	0.0104	0.0251	F			chr2	+	NonCoding	227399166	227462200
TC0200014429.hg.1		2.08	4.47	3.42	0.19	0.14	T	F	0.0004	0.2105	0.0069	0.0177	F			chr2	-	NonCoding	137595224	137642877
TC0300011645.hg.1		2.66	5.1	3.69	0.17	0.52	F	F	0.0004	0.2115	0.0026	0.0078	F			chr3	-	NonCoding	81159065	81163345
TC0600008511.hg.1		3.21	7.96	6.28	0.31	0.45	T	T	0.0004	0.215	1.84e-09	3.13e-08	T			chr6	+	NonCoding	72646516	72648938
TC1000006470.hg.1		2.18	3.71	2.59	0.15	0.21	F	F	0.0004	0.215	7.49e-05	0.0004	F			chr10	+	NonCoding	1177311	1182206
TC0800006806.hg.1		-3.08	3.78	5.4	0.31	0.2	F	T	0.0004	0.215	0.0252	0.053	F			chr8	+	NonCoding	13050967	13052142
TC0100016540.hg.1		-2.34	5.72	6.94	0.06	0.52	F	T	0.0004	0.215	5.23e-07	4.47e-06	F			chr1	-	NonCoding	178919826	178923130
TC0500013057.hg.1		2.4	8.43	7.17	0.24	0.37	T	T	0.0004	0.215	5.65e-12	2.03e-10	T			chr5	-	NonCoding	179617650	179617793
TC0200012594.hg.1		2.79	5.78	4.3	0.38	0.55	T	F	0.0004	0.215	6.98e-19	5.46e-16	F			chr2	-	NonCoding	53238510	53259668
TC0700011850.hg.1		-2.49	3.8	5.12	0.61	0.46	F	F	0.0004	0.215	3.89e-10	8.03e-09	F			chr7	-	NonCoding	96154315	96157074
TC0200009613.hg.1		2.22	4.37	3.22	0.02	0.14	F	F	0.0004	0.221	0.0023	0.0069	F			chr2	+	NonCoding	148813331	148863608
TC0400007502.hg.1		-2.49	4.32	5.64	0.16	0.23	F	T	0.0004	0.2211	0.0262	0.0548	F			chr4	+	NonCoding	52197486	52357226
TC2200008523.hg.1		-2.97	12.16	13.73	0.26	0.25	T	T	0.0005	0.2245	5.97e-18	2.29e-15	T			chr22	-	NonCoding	32860019	32860434
TC0900009869.hg.1		2.52	3.92	2.58	0.35	0.03	T	F	0.0005	0.2245	5.94e-16	8.7e-14	F			chr9	-	NonCoding	33617297	33719753
TC0300008934.hg.1		2.12	4.8	3.71	0.45	0.66	T	F	0.0005	0.2245	0.0634	0.1137	F			chr3	+	NonCoding	138045326	138053061
TC0800011946.hg.1		3.02	4.59	3	0.93	0.41	T	F	0.0005	0.2265	0.0054	0.0145	F			chr8	-	NonCoding	137433658	137443740
TC0800007622.hg.1		-2.74	6.34	7.79	0.37	0.31	T	T	0.0005	0.2288	2.53e-06	1.78e-05	T			chr8	+	NonCoding	52714558	52719085
TC0800011027.hg.1		2.55	7.12	5.77	0.22	0.31	T	T	0.0005	0.2372	0.0015	0.0048	T			chr8	-	NonCoding	86761966	86782908
TC0200007308.hg.1		-2.29	4.36	5.56	0.29	0.37	F	T	0.0006	0.2441	0.0305	0.0621	F			chr2	+	NonCoding	39051288	39054573
TC2200008474.hg.1		2.18	4.15	3.03	0.45	0.25	T	F	0.0006	0.247	7.5e-07	6.14e-06	F			chr22	-	NonCoding	31260022	31268118
TC0500011720.hg.1		-2.28	4.59	5.78	0.06	0.28	T	T	0.0006	0.2488	0.0007	0.0026	T			chr5	-	NonCoding	112869399	112871264
TC0200012150.hg.1		-2.36	4.31	5.55	0.44	0.59	T	T	0.0006	0.2509	2.71e-06	1.9e-05	T			chr2	-	NonCoding	30292784	30300491
TC0100008155.hg.1		2.37	5.08	3.83	0.09	0.33	T	F	0.0006	0.2574	0.0044	0.0122	F			chr1	+	NonCoding	46325372	46332241
TC2000007290.hg.1		2.8	5.31	3.82	1.19	0.44	F	F	0.0006	0.2574	0.0233	0.0497	F			chr20	+	NonCoding	37542467	37547830
TC1500009202.hg.1		2.31	4.54	3.33	0.37	0.36	F	F	0.0007	0.2625	0.0017	0.0054	F			chr15	-	NonCoding	42798658	42798879
TC1100011020.hg.1		2.76	5.56	4.1	0.22	0.47	T	F	0.0007	0.2691	0.0213	0.0462	F			chr11	-	NonCoding	61110999	61113051
TC0X00009698.hg.1		-2.49	5.98	7.3	0.35	0.35	F	T	0.0007	0.2696	0.0264	0.055	F			chrX	-	NonCoding	51621776	51758915
TC0500010056.hg.1		2.18	5.84	4.72	0.15	0.08	T	T	0.0007	0.2703	1.46e-05	8.33e-05	T			chr5	-	NonCoding	9257121	9257367
TC1300009629.hg.1		-2.4	4.54	5.81	0.41	0.33	F	F	0.0007	0.2703	6.84e-11	1.78e-09	F			chr13	-	NonCoding	100083260	100084637
TC0600010988.hg.1		2.94	4.44	2.88	0.11	0.12	T	F	0.0007	0.2703	0.0134	0.0311	F			chr6	-	NonCoding	19975571	19980021
TC0500009179.hg.1		-2.56	6.02	7.37	0.4	0.66	T	T	0.0007	0.2703	0.012	0.0284	T			chr5	+	NonCoding	154823198	154824092
TC1600010415.hg.1		-2.56	4.49	5.85	0.55	0.59	F	T	0.0007	0.2703	5.47e-05	0.0003	F			chr16	-	NonCoding	56617013	56624560
TC1300007953.hg.1		-3.65	4.45	6.32	0.22	0.67	F	T	0.0007	0.2703	0.0168	0.0377	F			chr13	+	NonCoding	106935335	106937882
TC0900009063.hg.1		2.25	5.07	3.9	0.23	0.42	T	F	0.0007	0.2727	0.0048	0.0132	F			chr9	+	NonCoding	133228677	133232969
TC1600008395.hg.1		2.3	4.62	3.42	0.55	0.28	F	F	0.0008	0.276	0.021	0.0455	F			chr16	+	NonCoding	73972301	73979019
TC0500011411.hg.1		3.07	4.96	3.34	0.83	0.5	F	F	0.0008	0.2799	4.99e-05	0.0002	F			chr5	-	NonCoding	88398188	88419388
TC0400007138.hg.1		2.06	4.8	3.76	0.21	0.34	F	F	0.0008	0.2824	0.003	0.0088	F			chr4	+	NonCoding	27100714	27157779
TC0100006679.hg.1		2.01	5.6	4.59	0.1	0.25	T	T	0.0008	0.2824	2.8e-05	0.0001	T			chr1	+	NonCoding	6178820	6185050
TC0600009410.hg.1		2.86	4.82	3.3	0.63	0.24	T	F	0.0008	0.2832	0.0001	0.0006	F			chr6	+	NonCoding	127730805	127742155
TC0500012332.hg.1		2.14	5.2	4.1	0.27	0.09	T	F	0.0008	0.2832	8.72e-05	0.0004	F			chr5	-	NonCoding	143052383	143053297
TC1400009053.hg.1		2.28	5.16	3.97	0.08	0.25	F	F	0.0008	0.2832	1.05e-06	8.21e-06	F			chr14	-	NonCoding	44566913	44567006
TC0600013786.hg.1		-2.01	4.01	5.02	0.19	0.31	F	F	0.0008	0.2832	0.0066	0.017	F			chr6	-	NonCoding	160815550	160817351
TC0700008233.hg.1		2.4	4.77	3.51	0.28	0.43	F	F	0.0008	0.2832	0.0471	0.089	F			chr7	+	NonCoding	85494189	85522799
TC0600009152.hg.1		-3.88	4.82	6.77	1.07	0.67	T	T	0.0008	0.2832	0.0125	0.0294	T			chr6	+	NonCoding	111384625	111385435
TC0800006768.hg.1		2.64	5.67	4.26	0.47	0.51	F	F	0.0009	0.2835	0.0001	0.0006	F			chr8	+	NonCoding	12049679	12073327
TC1600006963.hg.1		2.32	6.74	5.53	0.25	0.62	T	T	0.0009	0.2841	0.0181	0.0402	T			chr16	+	NonCoding	12818455	12834652
TC1300007428.hg.1		-2.56	2.81	4.17	0.08	0.23	F	F	0.0009	0.2892	0.0095	0.0233	F			chr13	+	NonCoding	68556760	68561954
TC0100008303.hg.1		2.46	4.84	3.54	0.56	0.26	F	F	0.0009	0.2904	0.0001	0.0006	F			chr1	+	NonCoding	52032107	52032252
TC1900006854.hg.1		2.02	4.82	3.8	0.34	0.27	T	F	0.0009	0.2918	0.0055	0.0147	F			chr19	+	NonCoding	7746024	7748652
TC0200015229.hg.1		-2.6	6.5	7.87	0.18	0.27	T	T	0.0009	0.294	0.0032	0.0091	T			chr2	-	NonCoding	190422416	190437550
TC1700007946.hg.1		2.34	9.24	8.01	0.24	0.34	T	T	0.001	0.294	5.67e-10	1.11e-08	T			chr17	+	NonCoding	43315935	43316545
TC1100012107.hg.1		-2.76	3.65	5.12	0.44	0.45	F	F	0.001	0.2943	0.006	0.0159	F			chr11	-	NonCoding	101984613	101987906
TC0X00006906.hg.1		2.66	5.23	3.82	0.45	0.34	F	F	0.001	0.2951	0.0008	0.0029	F			chrX	+	NonCoding	31677621	31681880
TC2000009252.hg.1		-2.19	6.6	7.73	0.48	0.46	T	T	0.001	0.3019	0.0018	0.0057	T			chr20	-	NonCoding	45925915	45935102
TC0600013035.hg.1		2.01	4.98	3.98	0.18	0.15	T	F	0.0011	0.3081	0.0115	0.0274	F			chr6	-	NonCoding	121338949	121405920
TC0200010683.hg.1		2.17	4.15	3.04	0.3	0.22	F	F	0.0011	0.3081	1.9e-08	2.41e-07	F			chr2	+	NonCoding	212474271	212481143
TC2000006648.hg.1		-2.47	4.5	5.81	0.06	0.67	F	F	0.0011	0.3081	0.007	0.018	F			chr20	+	NonCoding	7295467	7315632
TSUnmapped00000929.hg.1		-2.09	5.94	7	0.34	0.21	T	T	0.0011	0.3081	5.69e-06	3.64e-05	T					Small_RNA
TC1100009321.hg.1		-2.98	5.76	7.34	0.24	0.25	T	T	0.0011	0.3083	3.71e-06	2.5e-05	T			chr11	+	NonCoding	122197584	122197801
TC0100017476.hg.1		-2.28	5.57	6.75	0.39	0.22	T	T	0.0011	0.3086	0.0151	0.0345	T			chr1	-	NonCoding	224701684	224712820
TC0900009342.hg.1		-2.5	9.51	10.83	0.55	0.54	T	T	0.0011	0.3092	1.99e-12	8.32e-11	T			chr9	-	NonCoding	43949	73764
TC1100012317.hg.1		2.32	5.92	4.71	0.33	0.19	T	T	0.0011	0.3092	0.0007	0.0025	T			chr11	-	NonCoding	112126546	112132267
TC0800010409.hg.1		-2.98	3.98	5.56	0.14	0.83	F	F	0.0011	0.3122	0.0291	0.0598	F			chr8	-	NonCoding	51289560	51297338
TC0700009759.hg.1		2.76	5.54	4.07	0.28	0.37	T	F	0.0012	0.3122	1.25e-05	7.27e-05	F			chr7	+	NonCoding	153184720	153191193
TC0700013208.hg.1		-2.21	4.25	5.39	0.41	0.42	T	T	0.0012	0.3122	0.0009	0.0031	T			chr7	-	NonCoding	156262969	156420811
TC0600006527.hg.1		-4.36	4.11	6.24	0.3	0.63	F	F	0.0012	0.3122	0.0243	0.0514	F			chr6	+	NonCoding	1362742	1362858
TC0400006530.hg.1		-2.39	4.32	5.58	0.1	0.24	F	T	0.0012	0.3122	0.0275	0.057	F			chr4	+	NonCoding	1644910	1651360
TC0100012281.hg.1		-2.27	3.74	4.92	0.05	0.18	T	T	0.0012	0.3122	0.022	0.0474	T			chr1	+	NonCoding	246795426	246805047
TC0500012417.hg.1		-2.78	2.62	4.09	0.35	0.12	F	F	0.0012	0.3132	0.0002	0.0006	F			chr5	-	NonCoding	149341729	149343831
TC0600012048.hg.1		-2.4	3.73	4.99	0.47	0.3	F	T	0.0012	0.3149	0.0166	0.0374	F			chr6	-	NonCoding	52724102	52725448
TC1900007192.hg.1		-2.18	5.39	6.52	0.08	0.77	T	T	0.0012	0.3153	0.0009	0.003	T			chr19	+	NonCoding	14787503	14791909
TC0X00009379.hg.1		2	6.76	5.76	0.33	0.06	T	T	0.0012	0.3166	0.0017	0.0054	T			chrX	-	NonCoding	37478436	37484803
TC1200006443.hg.1		-2.07	5.36	6.41	0.07	0.06	T	T	0.0013	0.3202	0.0252	0.053	T			chr12	+	NonCoding	277050	280179
TC0900007481.hg.1		-2.06	6.39	7.44	0.25	0.12	T	T	0.0013	0.3222	1.11e-08	1.51e-07	T			chr9	+	NonCoding	68368663	68371574
TC0600007957.hg.1		2.6	5.08	3.7	0.14	0.42	F	F	0.0013	0.3231	0.0577	0.1052	F			chr6	+	NonCoding	39696805	39724939
TC0100010361.hg.1		3.08	9.24	7.61	0.6	0.62	T	T	0.0013	0.3235	2.03e-05	0.0001	T			chr1	+	NonCoding	161531193	161531276
TC0800008662.hg.1		2.3	6.04	4.84	0.24	0.34	F	F	0.0013	0.3247	0.0143	0.033	F			chr8	+	NonCoding	119134245	119134316
TC0200008127.hg.1		-2.6	3.33	4.71	0.58	0.81	F	F	0.0014	0.3276	0.0194	0.0426	F			chr2	+	NonCoding	75635141	75635244
TC2000007783.hg.1		2.48	6.63	5.32	0.22	0.29	T	F	0.0014	0.3276	4.15e-06	2.75e-05	F			chr20	+	NonCoding	53829189	53829951
TC0400010273.hg.1		3.42	5.7	3.93	0.23	0.68	T	F	0.0014	0.3276	0.0057	0.0151	F			chr4	-	NonCoding	25637195	25640045
TC0300014012.hg.1		-2.32	4.21	5.42	0.72	0.25	F	F	0.0014	0.3348	0.0178	0.0395	F			chr3	-	NonCoding	89632851	89774178
TC1100012294.hg.1		-2.07	6.02	7.07	0	0.13	T	T	0.0014	0.3348	2.39e-11	7.1e-10	T			chr11	-	NonCoding	111561578	111563461
TC0Y00006560.hg.1		2.03	4.57	3.55	0.14	0.1	F	F	0.0014	0.3365	0.017	0.0382	F			chrY	+	NonCoding	8867889	8869443
TC1600006787.hg.1		2.22	4.6	3.45	0.02	0.38	F	F	0.0014	0.3365	0.0071	0.0182	F			chr16	+	NonCoding	6429231	6430917
TC0500008758.hg.1		2.33	6.59	5.37	0.42	0.78	T	T	0.0015	0.3416	0.0062	0.0163	T			chr5	+	NonCoding	137678255	137715039
TC0100014196.hg.1		2.12	4.69	3.61	0.01	0.88	F	F	0.0015	0.3416	0.0275	0.057	F			chr1	-	NonCoding	52151759	52167639
TC0500010466.hg.1		2.06	5.08	4.04	0.31	0.26	T	F	0.0015	0.3416	4.03e-05	0.0002	F			chr5	-	NonCoding	34460746	34468383
TC1700006959.hg.1		-2.14	4.18	5.28	0.22	0.2	F	T	0.0015	0.3416	2.51e-07	2.35e-06	F			chr17	+	NonCoding	14602893	14608514
TC0900011187.hg.1		-2.72	3.5	4.94	1.11	0.17	F	T	0.0016	0.342	0.0029	0.0086	F			chr9	-	NonCoding	110691327	110784847
TC0200014377.hg.1		-2.35	4.39	5.62	0.65	0.23	T	T	0.0016	0.342	0.016	0.0361	T			chr2	-	NonCoding	134125963	134207586
TC1600009906.hg.1		2.45	5.37	4.08	0.6	0.42	T	F	0.0016	0.343	0.006	0.0157	F			chr16	-	NonCoding	29196542	29197318
TC1000007770.hg.1		-2.09	6.54	7.61	0.36	0.39	T	T	0.0016	0.3458	2.76e-05	0.0001	T			chr10	+	NonCoding	62265999	62284955
TC1900008130.hg.1		-2.36	5.46	6.7	0.01	0.18	T	T	0.0016	0.3458	0.0001	0.0005	T			chr19	+	NonCoding	40855996	40857695
TC0600013871.hg.1		2.44	5.57	4.28	0.02	0.41	T	T	0.0016	0.3458	5.67e-05	0.0003	T			chr6	-	NonCoding	166188129	166194075
TC0500007076.hg.1		-2.18	3.92	5.04	0.04	0.26	F	T	0.0016	0.3458	0.0004	0.0015	F			chr5	+	NonCoding	32653048	32659326
TC0500011760.hg.1		2.2	4.55	3.42	0.64	0.22	F	F	0.0017	0.3458	0.0296	0.0607	F			chr5	-	NonCoding	115917376	115934817
TC1600008460.hg.1		-2.37	5.35	6.59	0.32	0.33	T	T	0.0017	0.3458	0.0035	0.0099	T			chr16	+	NonCoding	75663084	75663603
TC1200006955.hg.1		2.02	5.43	4.42	0.44	0.27	T	F	0.0017	0.3491	0.0002	0.0008	F			chr12	+	NonCoding	15255776	15269590
TC0200012938.hg.1		-2.11	3.97	5.04	0.27	0.41	F	F	0.0017	0.3491	0.0026	0.0076	F			chr2	-	NonCoding	68585937	68590263
TC0500008180.hg.1		2.79	6.02	4.54	0.12	0.52	T	F	0.0017	0.3495	5.72e-05	0.0003	F			chr5	+	NonCoding	98853985	98855251
TC0200008690.hg.1		-2.08	2.79	3.85	0.18	0.17	F	F	0.0017	0.3495	0.0005	0.0017	F			chr2	+	NonCoding	103228827	103231649
TC0700012380.hg.1		-2.32	4.66	5.87	0.13	0.31	F	F	0.0017	0.3516	0.0003	0.0012	F			chr7	-	NonCoding	118192331	118204292
TC0800007483.hg.1		2.39	5.71	4.45	0.15	0.66	F	F	0.0018	0.3517	0.0652	0.1164	F			chr8	+	NonCoding	43710528	43711642
TC0100014569.hg.1		2.05	4.78	3.75	0.03	0.7	F	F	0.0018	0.3532	3.98e-05	0.0002	F			chr1	-	NonCoding	70415728	70458385
TC1400009869.hg.1		-2.19	2.8	3.94	0.36	0.12	F	F	0.0019	0.357	0.0117	0.0278	F			chr14	-	NonCoding	83478519	83482428
TC0300012090.hg.1		-3.1	5.81	7.45	1.24	0.5	T	T	0.0019	0.357	4.27e-10	8.7e-09	T			chr3	-	NonCoding	116708729	116709704
TC0200015649.hg.1		3.79	5.89	3.97	0.76	0.84	T	F	0.0019	0.3634	0.0016	0.0051	F			chr2	-	NonCoding	215349696	215353297
TC0900007150.hg.1		-2.11	5.04	6.12	0.06	0.35	F	T	0.002	0.3648	0.0759	0.1316	F			chr9	+	NonCoding	37362837	37363156
TC1700007651.hg.1		2.33	6.01	4.79	0.38	0.03	T	T	0.002	0.3648	0.0016	0.0052	T			chr17	+	NonCoding	36789086	36800020
TC0100016712.hg.1		-2.81	2.86	4.35	0.14	0.53	F	F	0.002	0.3652	0.0074	0.0188	F			chr1	-	NonCoding	186519779	186521009
TC0400012614.hg.1		-2.37	4.3	5.54	0.28	0.36	F	T	0.002	0.3671	0.0002	0.0008	F			chr4	-	NonCoding	184535116	184537137
TC0X00009446.hg.1		2.15	5.5	4.4	0.41	0.26	T	F	0.0021	0.3736	0.0175	0.0391	F			chrX	-	NonCoding	40851411	41047078
TC0700010310.hg.1		-2.34	4.19	5.42	0.72	0.53	F	F	0.0022	0.3798	9.15e-05	0.0004	F			chr7	-	NonCoding	13417724	13418455
TC0100009591.hg.1		2.23	4.62	3.47	0.09	0.58	F	F	0.0022	0.3826	0.0367	0.0725	F			chr1	+	NonCoding	118859039	118860060
TC0100013862.hg.1		2.14	6.08	4.98	0.19	0.41	T	F	0.0022	0.3826	0.0001	0.0005	F			chr1	-	NonCoding	41248711	41249126
TC0800011521.hg.1		3.12	4.59	2.95	0.32	0.55	F	F	0.0022	0.3826	0.1128	0.1814	F			chr8	-	NonCoding	114287722	114297755
TC1200008475.hg.1		2.06	4.21	3.16	0.49	0.24	F	F	0.0023	0.3826	6.49e-05	0.0003	F			chr12	+	NonCoding	93617824	93620992
TC1200011025.hg.1		2.41	4.58	3.31	0.3	0.57	F	F	0.0023	0.3826	0.0815	0.1393	F			chr12	-	NonCoding	60126632	60131691
TC1700008510.hg.1		-2.11	6.69	7.77	0.01	0.39	T	T	0.0023	0.3826	5.41e-11	1.44e-09	T			chr17	+	NonCoding	61397952	61399459
TC0900009618.hg.1		-2.24	3.06	4.23	0.41	0.26	F	F	0.0023	0.3826	0.0014	0.0046	F			chr9	-	NonCoding	17427764	17483503
TC1200011317.hg.1		-2.15	5.34	6.44	0.35	0.22	T	T	0.0023	0.3826	0.001	0.0034	T			chr12	-	NonCoding	76263364	76305131
TC0200010521.hg.1		2.1	5.11	4.04	0.39	0.35	T	F	0.0023	0.3826	0.0058	0.0152	F			chr2	+	NonCoding	203646253	203694865
TC0700012121.hg.1		2.28	5.81	4.62	0.28	0.34	T	F	0.0023	0.3842	0.0725	0.1267	F			chr7	-	NonCoding	103295799	103297459
TC1600008342.hg.1		-2.66	3.74	5.15	1.02	0.22	T	T	0.0024	0.3914	0.0002	0.0006	T			chr16	+	NonCoding	72433513	72434576
TC0700008534.hg.1		-2.15	5.02	6.12	0.06	0.33	T	T	0.0025	0.3916	0.0437	0.0837	T			chr7	+	NonCoding	100288271	100293398
TC1500009084.hg.1		2.1	5.38	4.31	0.14	0.25	T	F	0.0025	0.3918	6.69e-08	7.31e-07	F			chr15	-	NonCoding	40172240	40239526
TC0500009317.hg.1		-2.05	3.41	4.45	0.58	0.29	F	F	0.0025	0.3925	0.0177	0.0394	F			chr5	+	NonCoding	163333558	163335778
TC0100009113.hg.1		-2.88	3.51	5.04	0.23	0.4	F	F	0.0025	0.3925	0.0224	0.0481	F			chr1	+	NonCoding	94981360	94982704
TC0900007112.hg.1		-2.04	2.87	3.9	0.09	0.09	F	F	0.0026	0.3925	5.91e-08	6.56e-07	F			chr9	+	NonCoding	36023919	36026438
TC0200009734.hg.1		-2	4.82	5.82	0.02	0.29	T	T	0.0026	0.3925	0.0003	0.0011	T			chr2	+	NonCoding	156850222	156850284
TC0200009810.hg.1		2.55	5.42	4.07	1.14	0.24	F	F	0.0026	0.3925	0.0113	0.027	F			chr2	+	NonCoding	161255698	161256614
TC0800009118.hg.1		-2.05	4.01	5.05	0.1	0.18	F	F	0.0026	0.3929	0.0105	0.0254	F			chr8	+	NonCoding	141483162	141494843
TC1900008125.hg.1		-2.18	6.59	7.71	0.34	0.05	T	T	0.0026	0.3952	3.11e-05	0.0002	T			chr19	+	NonCoding	40835263	40867087
TC0900011730.hg.1		2.12	5.21	4.13	0.3	0.23	T	F	0.0026	0.3962	0.0525	0.0974	F			chr9	-	NonCoding	130304959	130306698
TC0200008995.hg.1		-2.8	4.27	5.76	0.02	0.6	F	F	0.0026	0.3966	0.0207	0.0449	F			chr2	+	NonCoding	113881275	113883883
TC0500006856.hg.1		-2.05	5.24	6.27	0.12	0.46	T	T	0.0028	0.4061	1.29e-07	1.3e-06	T			chr5	+	NonCoding	16465791	16468693
TC2200007735.hg.1		2.15	5.76	4.65	0.08	0.13	T	F	0.0028	0.4061	0.0027	0.0081	F			chr22	+	NonCoding	48814053	48815804
TC0900008054.hg.1		-2.13	6.64	7.73	0.21	0.47	T	T	0.0028	0.4061	0.0096	0.0235	T			chr9	+	NonCoding	95029747	95033499
TC1000007456.hg.1		2.16	3.89	2.78	0.01	0.43	F	F	0.0028	0.4071	0.0077	0.0195	F			chr10	+	NonCoding	44783496	44787095
TC0500008663.hg.1		2.02	5.48	4.46	0.75	0.18	T	F	0.0028	0.4077	0.0955	0.1586	F			chr5	+	NonCoding	133042423	133050408
TC0400009444.hg.1		2.05	5.71	4.67	0.05	0.31	T	T	0.0028	0.4089	0.0142	0.0327	T			chr4	+	NonCoding	182881528	182882304
TC1200010710.hg.1		-2.47	4.19	5.49	0.33	0.34	F	F	0.0029	0.41	0.0013	0.0042	F			chr12	-	NonCoding	51582062	51583078
TC0200009089.hg.1		2.55	6.32	4.97	0.33	0.38	T	T	0.0029	0.4106	0.0198	0.0433	T			chr2	+	NonCoding	120231610	120232525
TC0300009385.hg.1		-2.12	4.81	5.9	0.47	0.37	F	F	0.0029	0.4106	0.0077	0.0194	F			chr3	+	NonCoding	165015100	165039807
TC0300007803.hg.1		2.43	5.59	4.31	0.48	0.4	T	F	0.0029	0.4136	0.0143	0.0329	F			chr3	+	NonCoding	71989524	71990436
TC1600010982.hg.1		-2.66	4.92	6.33	0.84	0.36	F	T	0.003	0.416	0.0017	0.0052	F			chr16	-	NonCoding	81310008	81310234
TC0700011025.hg.1		-2.52	4.91	6.24	0.1	0.73	T	T	0.003	0.416	0.0139	0.0322	T			chr7	-	NonCoding	48930575	48932321
TC0500011158.hg.1		-2.6	4.94	6.32	0.1	0.35	T	T	0.003	0.4166	4.77e-05	0.0002	T			chr5	-	NonCoding	75041315	75045317
TC1300009579.hg.1		-2.34	3.71	4.94	0.69	0.17	F	F	0.003	0.4179	0.0044	0.0122	F			chr13	-	NonCoding	98665661	98666062
TC0100018044.hg.1		2.6	5.89	4.51	0.06	0.47	T	F	0.0031	0.4183	0.0206	0.0449	F			chr1	-	NonCoding	245717706	245748215
TC1200011120.hg.1		2.28	9.53	8.35	0.12	0.57	T	T	0.0031	0.4183	1.14e-10	2.76e-09	T			chr12	-	NonCoding	65828965	65829272
TC1100010671.hg.1		-2.21	2.24	3.39	0.16	0.43	F	F	0.0031	0.4184	0.0029	0.0085	F			chr11	-	NonCoding	45703267	45703328
TC0700008807.hg.1		2.38	6.4	5.15	0.1	0.27	F	F	0.0031	0.4184	0.0001	0.0005	F			chr7	+	NonCoding	110928263	110928590
TC1300009076.hg.1		2.02	4.37	3.36	0.2	0.16	T	F	0.0032	0.4191	0.0997	0.1642	F			chr13	-	NonCoding	57738313	57751702
TC2200009342.hg.1		-2.33	4.36	5.58	0.12	0.47	F	F	0.0032	0.4191	0.0022	0.0067	F			chr22	-	NonCoding	34640533	34642070
TC0700006771.hg.1		2.07	4.97	3.93	0.69	0.48	T	T	0.0032	0.4196	6.01e-08	6.66e-07	T			chr7	+	NonCoding	15762814	15830838
TC0300008590.hg.1		-2.01	5.47	6.48	0.9	0.65	T	T	0.0032	0.4199	3.37e-10	7.06e-09	T			chr3	+	NonCoding	123733044	123737047
TC1500006879.hg.1		-2.17	3.74	4.86	0.29	0.18	F	F	0.0032	0.4201	2.5e-06	1.76e-05	F			chr15	+	NonCoding	37110249	37117666
TC0700008352.hg.1		-2.26	3.63	4.81	0.22	0.69	F	T	0.0032	0.4201	0.0294	0.0603	F			chr7	+	NonCoding	93954028	93959007
TC0600012426.hg.1		-3.38	4.68	6.44	0.51	0.77	F	T	0.0032	0.4211	0.0798	0.137	F			chr6	-	NonCoding	82842032	82861435
TC0600012822.hg.1		2.27	4.22	3.04	0.49	0.25	T	F	0.0032	0.4211	0.0023	0.007	F			chr6	-	NonCoding	109855883	109863814
TC1200011674.hg.1		-2.11	4.51	5.58	0.67	0.13	F	T	0.0033	0.4211	9.72e-06	5.82e-05	F			chr12	-	NonCoding	100054091	100054526
TC1200011030.hg.1		2.29	6.15	4.96	0.45	0.68	T	F	0.0033	0.4211	0.004	0.0112	F			chr12	-	NonCoding	60446607	60459373
TC1400007937.hg.1		2.17	4.39	3.27	0.26	0.14	F	F	0.0033	0.4211	0.0489	0.0919	F			chr14	+	NonCoding	89628928	89629199
TC0800007243.hg.1		2.17	4.31	3.2	0.3	0.37	F	F	0.0033	0.4211	0.006	0.0158	F			chr8	+	NonCoding	33353373	33353437
TC0X00010778.hg.1		-2.8	3.09	4.58	0.78	0.21	F	F	0.0033	0.4211	0.0171	0.0383	F			chrX	-	NonCoding	129191347	129192101
TC0900008409.hg.1		2.43	5.47	4.19	0.48	0.43	F	F	0.0033	0.4211	0.0029	0.0086	F			chr9	+	NonCoding	110338011	110338619
TC2200007339.hg.1		-2.67	5.82	7.24	0.9	0.4	T	T	0.0033	0.4227	0.0864	0.1461	T			chr22	+	NonCoding	38219646	38220219
TC1400008785.hg.1		2.67	5.22	3.8	0.81	0.51	F	F	0.0033	0.4227	0.0007	0.0025	F			chr14	-	NonCoding	26853115	26854607
TC0Y00006735.hg.1		-3.08	3.03	4.65	0.19	0.3	F	F	0.0033	0.4244	0.0286	0.0589	F			chrY	+	NonCoding	20872621	20896834
TC1200006442.hg.1		2.03	6.05	5.03	0.03	0.53	T	T	0.0034	0.4244	0.025	0.0526	T			chr12	+	NonCoding	238276	242658
TC0X00009690.hg.1		-2.21	3.31	4.45	0.26	0.3	F	F	0.0034	0.4257	0.0356	0.0706	F			chrX	-	NonCoding	51192501	51193349
TC1000010013.hg.1		2.07	4.11	3.06	0.47	0.34	F	F	0.0034	0.4258	0.0452	0.0861	F			chr10	-	NonCoding	22043775	22056450
TC1200006812.hg.1		-2.28	5.06	6.26	0.17	0.69	T	T	0.0034	0.427	0.2131	0.301	T			chr12	+	NonCoding	10916260	10917501
TC0700010599.hg.1		-3.22	4.78	6.46	0.63	0.8	F	T	0.0035	0.4282	0.0469	0.0887	F			chr7	-	NonCoding	28817141	28817700
TC0900008100.hg.1		2.13	3.73	2.64	0.08	0.49	F	F	0.0035	0.4282	0.0369	0.0728	F			chr9	+	NonCoding	96232624	96235148
TC1600010918.hg.1		2.42	5.13	3.85	0.02	0.17	F	F	0.0035	0.4282	0.0245	0.0518	F			chr16	-	NonCoding	77457969	77463175
TC0300013295.hg.1		-2.47	4.66	5.97	0.73	0.19	T	T	0.0035	0.4282	2.91e-05	0.0002	T			chr3	-	NonCoding	180977630	180980379
TC0300006896.hg.1		-2	4.53	5.53	0.19	0.49	T	T	0.0036	0.4282	0.0002	0.0009	T			chr3	+	NonCoding	28326850	28331737
TC0400008625.hg.1		2.19	5.83	4.7	0.22	0.2	T	F	0.0036	0.4288	1.27e-05	7.39e-05	F			chr4	+	NonCoding	123321536	123321976
TC0200014381.hg.1		-2.07	7.19	8.24	0.07	0.33	T	T	0.0036	0.4288	6.4e-08	7.05e-07	T			chr2	-	NonCoding	134449264	134451739
TC0100014125.hg.1		-2.17	3.89	5.01	0.47	0.41	F	F	0.0036	0.4288	0.0028	0.0083	F			chr1	-	NonCoding	48261343	48264758
TC0200009506.hg.1		2.44	4.57	3.28	0.83	0.59	F	F	0.0037	0.4329	1.93e-17	5.63e-15	F			chr2	+	NonCoding	139766127	139767585
TC1400009047.hg.1		-2.07	4.38	5.43	0.48	0.22	F	F	0.0038	0.436	0.0081	0.0205	F			chr14	-	NonCoding	44134404	44136247
TC0300008189.hg.1		2.48	6.72	5.42	0.17	0.31	T	T	0.0038	0.436	0.0028	0.0081	T			chr3	+	NonCoding	101863568	101864089
TC0800009458.hg.1		-2.08	5.09	6.15	0.12	0.28	T	T	0.0038	0.4361	0.0066	0.0171	T			chr8	-	Pseudogene	7248302	7249649
TC0X00010549.hg.1		2.11	4.92	3.84	0.67	0.16	T	F	0.0038	0.4377	0.0021	0.0063	F			chrX	-	NonCoding	114399681	114400740
TC2200008348.hg.1		-2.47	4.45	5.75	0.29	0.54	T	T	0.004	0.4416	0.1772	0.26	T			chr22	-	NonCoding	27806165	27813143
TC1200012520.hg.1		2.23	5.72	4.56	0.16	0.19	T	F	0.004	0.4416	0.0467	0.0884	F			chr12	-	NonCoding	132345801	132355754
TC0300014059.hg.1		-2.06	3.76	4.81	0.16	0.46	F	F	0.004	0.4416	0.1431	0.2195	F			chr3	-	NonCoding	145672503	145698489
TC0900010898.hg.1		-2.62	3.36	4.74	0.35	0.43	F	T	0.0041	0.4416	1.86e-05	0.0001	F			chr9	-	NonCoding	95881752	95883469
TC0200010593.hg.1		-2.2	3.63	4.77	0.46	0.52	F	F	0.0041	0.4416	0.0082	0.0206	F			chr2	+	NonCoding	207190413	207190930
TC0500010156.hg.1		2.05	3.68	2.64	0.52	0.25	F	F	0.0041	0.4416	0.0028	0.0083	F			chr5	-	NonCoding	14116689	14122351
TC1200011957.hg.1		2.68	5.09	3.67	0.45	0.18	F	F	0.0041	0.4416	0.0054	0.0145	F			chr12	-	NonCoding	111908068	111917840
TC0200015864.hg.1		2.57	6.73	5.37	0.03	0.41	T	F	0.0041	0.4416	3.26e-09	5.16e-08	F			chr2	-	NonCoding	223477067	223562627
TC0300012994.hg.1		-2.02	3.36	4.38	0.26	0.57	F	F	0.0041	0.4429	0.0007	0.0026	F			chr3	-	NonCoding	162689898	162691904
TC1100010034.hg.1		-2.19	5.1	6.23	0.59	0.13	T	T	0.0041	0.4432	0.0046	0.0126	T			chr11	-	NonCoding	8675718	8677311
TC1600010230.hg.1		-2.19	3.79	4.92	0.1	0.35	F	F	0.0042	0.4432	0.0013	0.0043	F			chr16	-	NonCoding	48658381	48658485
TC1800008087.hg.1		2.37	4.36	3.11	0.21	0.29	F	F	0.0042	0.4432	0.0354	0.0704	F			chr18	-	NonCoding	11660053	11660109
TC0X00009266.hg.1		-2.14	5.26	6.36	0.34	0.09	T	T	0.0042	0.4432	0.0038	0.0108	T			chrX	-	NonCoding	24448139	24480153
TC0300012693.hg.1		-2.03	3.42	4.44	0.12	0.53	F	F	0.0042	0.4442	7.77e-05	0.0004	F			chr3	-	NonCoding	143882595	143930312
TC0800011640.hg.1		2.31	5.75	4.54	0.31	0.46	T	T	0.0043	0.4443	0.0002	0.0008	T			chr8	-	NonCoding	121131183	121136726
TC0500010138.hg.1		-2.11	2.94	4.02	0.07	0.66	F	F	0.0043	0.4451	0.0149	0.0341	F			chr5	-	NonCoding	12788602	12789543
TC0900010772.hg.1		2.26	4.66	3.48	0.48	0.47	T	F	0.0043	0.4451	0.0239	0.0508	F			chr9	-	NonCoding	91544632	91545606
TC0600012471.hg.1		-2.26	6.76	7.93	0.11	0.41	T	T	0.0043	0.4457	5.11e-12	1.86e-10	T			chr6	-	NonCoding	85447060	85450031
TC1100009986.hg.1		-2.16	4.54	5.66	0.2	0.64	T	T	0.0044	0.4475	0.0043	0.0119	T			chr11	-	NonCoding	6696100	6696394
TC1300009400.hg.1		2.13	4.61	3.52	0.04	0.6	T	F	0.0044	0.4483	0.0023	0.0069	F			chr13	-	NonCoding	86570727	86714152
TC1900008029.hg.1		-2.19	4.62	5.75	0.69	0.23	F	F	0.0045	0.4489	2.17e-05	0.0001	F			chr19	+	NonCoding	38751825	38755180
TC0400009870.hg.1		2	5.41	4.41	0.65	0.56	T	F	0.0045	0.4508	0.0576	0.1051	F			chr4	-	NonCoding	4710220	4714473
TC1700009502.hg.1		-2.01	4.41	5.41	0.03	0.36	T	T	0.0045	0.4512	0.0014	0.0045	T			chr17	-	NonCoding	4159666	4160638
TC1100010430.hg.1		-2.84	3.91	5.42	0.05	0.67	F	F	0.0045	0.4512	0.0009	0.0032	F			chr11	-	NonCoding	29082039	29158958
TC1000008134.hg.1		2.43	4.28	3	0.32	0.24	F	F	0.0045	0.4512	0.1306	0.204	F			chr10	+	NonCoding	77505877	77511378
TC1000010290.hg.1		-2.41	3.45	4.72	0.26	0.37	F	F	0.0045	0.4512	0.2691	0.3616	F			chr10	-	NonCoding	33975114	34028909
TC1900011214.hg.1		-2.24	4.46	5.62	0.37	0.52	T	T	0.0045	0.4512	3.69e-06	2.48e-05	T			chr19	-	NonCoding	50659793	50661656
TC1000009215.hg.1		2.37	5.49	4.24	0.3	0.46	T	F	0.0046	0.4524	0.0001	0.0006	F			chr10	+	NonCoding	124782591	124790857
TC0500009689.hg.1		-2.14	4.78	5.88	0.25	0.44	T	T	0.0046	0.4536	0.0939	0.1565	T			chr5	+	NonCoding	179544223	179545982
TC0600009773.hg.1		2.01	5.85	4.84	0.83	0.21	T	F	0.0046	0.4537	3.91e-06	2.62e-05	F			chr6	+	NonCoding	148272378	148277205
TC0500007814.hg.1		2.11	4.14	3.07	0.44	0.47	F	F	0.0046	0.4539	0.0393	0.0767	F			chr5	+	NonCoding	75723122	75723561
TC0100010787.hg.1		-2.19	4.55	5.68	0.07	0.44	F	T	0.0047	0.4569	0.027	0.0561	F			chr1	+	NonCoding	179816433	179822706
TC0200010232.hg.1		-2.21	4.18	5.32	0.59	0.13	T	T	0.0047	0.4578	0.0002	0.0009	T			chr2	+	NonCoding	187672722	187870351
TC1200007885.hg.1		2.5	5.67	4.34	0.73	0.35	T	F	0.0048	0.46	2.03e-05	0.0001	F			chr12	+	NonCoding	57511064	57511135
TC0600011144.hg.1		-3.2	7.72	9.4	0.71	0.8	T	T	0.0048	0.4617	2.06e-05	0.0001	T			chr6	-	NonCoding	26281055	26281587
TC0700007314.hg.1		-2.24	2.94	4.1	0.57	0.55	F	F	0.0049	0.4648	0.0016	0.0051	F			chr7	+	NonCoding	41936097	41936945
TC0600008365.hg.1		-2.09	5.3	6.37	0.47	0.04	T	T	0.005	0.4664	0.0221	0.0475	T			chr6	+	NonCoding	58325487	58331901
TC0500011558.hg.1		-2.71	5.36	6.8	0.44	0.38	T	T	0.005	0.4664	0.1198	0.1905	T			chr5	-	NonCoding	99447765	99451550
TC0400007631.hg.1		2	5.93	4.93	0.21	0.11	T	T	0.005	0.467	0.0059	0.0156	T			chr4	+	NonCoding	57937268	57968842
TC0200010070.hg.1		-2.12	3.28	4.36	0.47	0.81	F	F	0.005	0.467	0.0939	0.1564	F			chr2	+	NonCoding	176849585	176857944
TC0200011522.hg.1		2	9.17	8.17	0	0.1	T	T	0.0051	0.471	0.0006	0.0021	T			chr2	-	NonCoding	2643285	2645424
TC1600009445.hg.1		-2.69	5.2	6.63	0.16	0.48	T	T	0.0052	0.4741	0.0492	0.0923	T			chr16	-	NonCoding	12569135	12573004
TC0200007751.hg.1		-2.39	2.71	3.97	0.18	0.16	F	F	0.0052	0.4747	0.0115	0.0274	F			chr2	+	NonCoding	62345711	62345968
TC0900006584.hg.1		2.12	6.64	5.55	0.52	0.44	T	T	0.0052	0.4765	2.12e-06	1.52e-05	T			chr9	+	NonCoding	6464552	6465846
TC0X00007921.hg.1		-2.22	8.03	9.17	0.07	0.54	T	T	0.0052	0.4765	4.5e-09	6.83e-08	T			chrX	+	NonCoding	100674128	100675785
TC0200012446.hg.1		-2.11	3.96	5.04	0	0.21	F	T	0.0053	0.4772	0.0072	0.0184	F			chr2	-	NonCoding	44866718	44867172
TC0400010351.hg.1		-2.04	5.44	6.47	0.26	0.14	T	T	0.0054	0.4797	0.0128	0.03	T			chr4	-	NonCoding	30752567	30752951
TC0200013493.hg.1		-2.22	3.83	4.98	0.89	0.28	F	F	0.0054	0.481	0.0239	0.0507	F			chr2	-	NonCoding	95527686	95528806
TC1300007893.hg.1		-3.31	5.38	7.1	0.09	0.37	F	F	0.0055	0.4821	0.0389	0.0761	F			chr13	+	NonCoding	102768467	102769951
TC1100009312.hg.1		2.19	5.43	4.3	0.23	0.67	F	F	0.0055	0.4821	0.0195	0.0429	F			chr11	+	NonCoding	121910221	121915202
TC0700011811.hg.1		2.25	4.87	3.7	1	0.55	T	F	0.0055	0.4826	0.0515	0.0959	F			chr7	-	NonCoding	93926349	93928892
TC1300007559.hg.1		-2.14	3.81	4.9	0.33	0.4	F	F	0.0055	0.4835	0.0328	0.066	F			chr13	+	NonCoding	77351146	77356165
TC0100017845.hg.1		2.51	4.2	2.87	0.56	0.59	F	F	0.0055	0.484	0.0793	0.1363	F			chr1	-	NonCoding	236100967	236104203
TC0800008742.hg.1		2.34	5.8	4.57	0.66	0.09	T	T	0.0055	0.486	1.48e-08	1.93e-07	T			chr8	+	NonCoding	123316553	123317053
TC0200014590.hg.1		-2.27	4.66	5.84	0.44	0.45	F	F	0.0056	0.4867	0.2055	0.2923	F			chr2	-	NonCoding	150102653	150109812
TC0400012559.hg.1		2.09	6.46	5.4	0.02	0.43	T	T	0.0056	0.4875	0.0005	0.0019	T			chr4	-	NonCoding	183176348	183177544
TC0900006506.hg.1		2.05	4.39	3.35	0.61	0.24	F	F	0.0056	0.4885	0.0401	0.0779	F			chr9	+	NonCoding	3793468	3803120
TC1900007464.hg.1		-2.23	3.69	4.85	0.49	0.52	F	F	0.0057	0.4899	0.0001	0.0006	F			chr19	+	NonCoding	20138542	20139267
TC0900006834.hg.1		2.1	4.93	3.86	0.36	0.58	T	F	0.0057	0.4902	0.0004	0.0015	F			chr9	+	NonCoding	23173070	23176864
TC1700009026.hg.1		2.01	4.65	3.64	0.62	0.28	T	T	0.0057	0.4904	0.009	0.0223	T			chr17	+	NonCoding	77907405	77912241
TC0200016172.hg.1		2.54	7.68	6.34	0.78	0.68	T	T	0.0057	0.4905	0.0906	0.152	T			chr2	-	NonCoding	236701138	236702882
TC0400008826.hg.1		-2.26	3.27	4.45	0.51	0.72	F	F	0.0058	0.4905	1.54e-05	8.74e-05	F			chr4	+	NonCoding	140025677	140026163
TC1300006843.hg.1		2.01	4.55	3.54	0.27	0.41	F	F	0.0058	0.4917	0.0052	0.014	F			chr13	+	NonCoding	33678891	33687208
TC1000007633.hg.1		2.39	6.78	5.52	0.05	0.99	T	T	0.0058	0.4917	7.18e-07	5.91e-06	T			chr10	+	NonCoding	51560613	51561641
TC0300011985.hg.1		2.01	5.23	4.22	0.51	0.59	T	F	0.0059	0.4917	0.0031	0.009	F			chr3	-	NonCoding	111716212	111717951
TC0900006904.hg.1		2.06	4.82	3.77	0.06	0.15	T	F	0.0059	0.4917	5.62e-08	6.26e-07	F			chr9	+	NonCoding	28941827	29054685
TC0200007001.hg.1		2.24	4.8	3.63	0.72	0.47	T	F	0.0059	0.4917	0.0004	0.0014	F			chr2	+	NonCoding	25570180	25582016
TC0400009659.hg.1		-2.18	4.82	5.95	0.47	0.22	F	F	0.0059	0.4917	0.0663	0.1179	F			chr4	+	NonCoding	190105103	190113716
TC1500007480.hg.1		-2.1	2.7	3.77	0.1	0.52	F	F	0.0059	0.4917	6.58e-05	0.0003	F			chr15	+	NonCoding	62244893	62244944
TC2000008428.hg.1		-2.12	2.94	4.02	0.36	0.54	F	F	0.0059	0.4917	0.0033	0.0095	F			chr20	-	NonCoding	13208774	13210879
TC0300007627.hg.1		2.03	5.46	4.43	0.11	0.7	T	F	0.0059	0.4917	3.39e-08	4.02e-07	F			chr3	+	NonCoding	58904674	58913751
TC1600007995.hg.1		2.81	9.31	7.83	0.2	0.36	T	T	0.006	0.4917	0.0003	0.001	T			chr16	+	NonCoding	57299955	57300265
TC0300009653.hg.1		2.05	6.13	5.1	0.21	0.43	T	F	0.006	0.4917	0.0011	0.0036	F			chr3	+	NonCoding	182938158	182940163
TC1800007919.hg.1		2.26	6.97	5.79	0.42	0.06	T	T	0.006	0.492	0.0395	0.077	T			chr18	-	NonCoding	3342469	3343534
TC0200012100.hg.1		-2.18	3.86	4.99	0.09	0.32	F	F	0.006	0.4921	0.0697	0.1228	F			chr2	-	NonCoding	27983962	27985026
TC0400007443.hg.1		-2.01	2.76	3.78	0.13	0.5	F	F	0.006	0.4921	0.202	0.2883	F			chr4	+	NonCoding	48253229	48257775
TC2000007259.hg.1		2.02	5.92	4.91	0.24	0.39	T	T	0.006	0.4922	6.49e-05	0.0003	T			chr20	+	NonCoding	36775112	36777120
TC0800011247.hg.1		-2.11	2.57	3.64	0.3	0.5	F	F	0.0061	0.4933	0.0588	0.1068	F			chr8	-	NonCoding	100233602	100240489
TC1400008582.hg.1		-2.26	3.83	5	0.04	0.28	T	T	0.0061	0.4933	0.0042	0.0117	T			chr14	-	NonCoding	20269223	20274856
TC0500012144.hg.1		2.04	7.39	6.36	0.23	0.18	T	T	0.0061	0.4933	4.64e-06	3.05e-05	T			chr5	-	NonCoding	137459000	137459732
TC1000009623.hg.1		2.46	5.82	4.52	0.43	0.34	T	F	0.0061	0.4933	0.0199	0.0435	F			chr10	-	NonCoding	3979588	3981326
TC0400006975.hg.1		-2.18	4.32	5.45	0.29	0.37	T	T	0.0061	0.4933	0.0045	0.0124	T			chr4	+	NonCoding	17073704	17074758
TC0200006931.hg.1		2.08	5.5	4.44	0.28	0.44	T	F	0.0062	0.4933	0.0548	0.1009	F			chr2	+	NonCoding	22897928	22898942
TC1500006799.hg.1		2.56	5.91	4.56	0.13	0.58	T	F	0.0062	0.4933	2.23e-05	0.0001	F			chr15	+	NonCoding	32957053	32959632
TC0700011686.hg.1		2.03	5.16	4.13	0.27	0.2	T	F	0.0062	0.4933	0.0013	0.0042	F			chr7	-	NonCoding	86683375	86683539
TC1200008473.hg.1		-2.8	4.64	6.13	0.27	0.35	F	F	0.0063	0.4933	0.0685	0.1211	F			chr12	+	NonCoding	93556843	93557836
TC0100007379.hg.1		2.02	8.77	7.75	0.52	0.25	T	T	0.0063	0.4933	0.0009	0.0031	T			chr1	+	NonCoding	24849389	24851841
TC1400007611.hg.1		2.2	5.41	4.28	0.09	0.7	T	F	0.0064	0.4933	5.35e-05	0.0003	F			chr14	+	NonCoding	72618104	72621442
TC0700013192.hg.1		-2.06	3.21	4.25	0.53	0.3	F	F	0.0064	0.4933	0.0155	0.0352	F			chr7	-	NonCoding	155839174	155840812
TC2000007953.hg.1		2.1	3.68	2.61	0.38	0.35	T	F	0.0064	0.4933	0.0083	0.0209	F			chr20	+	NonCoding	60401247	60403667
TC0800012234.hg.1		-3.2	5.22	6.9	0.49	0.56	F	T	0.0065	0.4933	0.0301	0.0614	F			chr8	-	NonCoding	144725585	144725929
TC1200010535.hg.1		2.4	4.23	2.97	0.57	0.46	F	F	0.0065	0.4933	0.2251	0.3141	F			chr12	-	NonCoding	46967211	46971799
TC0200010928.hg.1		-2.18	4.8	5.92	0.83	0.39	F	F	0.0066	0.495	0.0096	0.0235	F			chr2	+	NonCoding	223968612	223970664
TC1900006516.hg.1		2.25	5.51	4.34	0.15	0.23	T	F	0.0066	0.4955	0.143	0.2194	F			chr19	+	NonCoding	1195599	1197412
TC0300007162.hg.1		-2.09	6.38	7.44	0.44	0.55	T	T	0.0067	0.4967	0.0883	0.1488	T			chr3	+	NonCoding	42547993	42553444
TC1500008755.hg.1		2.59	4.08	2.71	0.5	0.54	F	F	0.0067	0.4968	8.84e-05	0.0004	F			chr15	-	NonCoding	25644770	25646643
TC1100009380.hg.1		2.3	4.82	3.62	0.63	0.29	F	F	0.0068	0.4968	0.134	0.2082	F			chr11	+	NonCoding	124222697	124233532
TC0300009443.hg.1		2.22	4.39	3.24	0.71	0.15	F	F	0.0068	0.4968	4.23e-05	0.0002	F			chr3	+	NonCoding	169536219	169536512
TC1900008083.hg.1		2.06	4.85	3.8	0.49	0.22	F	F	0.0068	0.4968	0.0787	0.1355	F			chr19	+	NonCoding	39848206	39852360
TC0400006693.hg.1		2.01	4.45	3.44	0.7	0.32	F	F	0.0068	0.4968	0.024	0.0508	F			chr4	+	NonCoding	6646393	6646928
TC1600008075.hg.1		2.16	3.53	2.42	0.38	0.27	F	F	0.0068	0.4968	4.22e-06	2.8e-05	F			chr16	+	NonCoding	62045748	62056359
TC1500006634.hg.1		2.4	4.32	3.06	0.14	0.21	F	F	0.0069	0.4968	0.0002	0.0009	F			chr15	+	NonCoding	26065528	26071906
TC0600010522.hg.1		2.1	5.44	4.37	0.27	0.21	T	T	0.0069	0.4968	0.0146	0.0335	T			chr6	-	NonCoding	2671086	2671156
TC0X00007145.hg.1		-2.07	4.24	5.29	0.54	0.55	F	F	0.0069	0.4968	6.53e-05	0.0003	F			chrX	+	NonCoding	47488903	47490874
TC1100009510.hg.1		-2.1	3.04	4.11	0.52	0.36	F	F	0.007	0.4987	0.031	0.0629	F			chr11	+	NonCoding	129639432	129642042
TC0200008730.hg.1		2.07	5.42	4.37	0.41	0.68	F	F	0.007	0.4999	0.0047	0.0128	F			chr2	+	Coding	105252870	105254350
TC0X00007669.hg.1		2.09	7.21	6.14	0.33	0.26	T	T	0.0071	0.5	0.0092	0.0227	T			chrX	+	NonCoding	75308753	75313713
TC0400012317.hg.1		-2.44	4.45	5.74	0.51	0.26	T	T	0.0072	0.5	0.0248	0.0523	T			chr4	-	NonCoding	164913682	164973872
TC0200007776.hg.1		-2.48	4.3	5.61	0.78	0.01	F	T	0.0072	0.5	0.0003	0.0013	F			chr2	+	NonCoding	63605398	63605605
TC1600007824.hg.1		-2.02	4.24	5.25	0.11	0.36	F	F	0.0073	0.5005	0.236	0.3261	F			chr16	+	NonCoding	50673931	50677467
TC0900009538.hg.1		-2.03	3.7	4.72	0.51	0.2	F	F	0.0073	0.5017	0.2122	0.2999	F			chr9	-	NonCoding	11822678	11834988
TC1000009996.hg.1		-2.18	4.25	5.37	0.65	0.24	F	T	0.0073	0.5017	0.0423	0.0815	F			chr10	-	NonCoding	21487525	21490472
TC0800011692.hg.1		2.19	5.79	4.66	0.57	0.23	T	T	0.0074	0.5022	0.1124	0.181	T			chr8	-	NonCoding	123761122	123763254
TC1400009666.hg.1		-3.42	3.67	5.45	0.44	0.86	F	F	0.0074	0.5022	0.0329	0.0661	F			chr14	-	NonCoding	73688026	73695513
TC0700009245.hg.1		-2.02	6.73	7.75	0.87	0.13	T	T	0.0074	0.5022	1.51e-09	2.62e-08	T			chr7	+	NonCoding	135166777	135167829
TC0100013082.hg.1		2.34	5.86	4.63	0.14	0.17	T	F	0.0074	0.5022	0.0098	0.024	F			chr1	-	NonCoding	17303761	17306516
TC0200006595.hg.1		2.27	4.96	3.78	1.28	0.3	T	F	0.0075	0.5031	0.0798	0.137	F			chr2	+	NonCoding	7374022	7376297
TC0900008311.hg.1		2.12	6.2	5.12	0.42	0.61	T	F	0.0076	0.5041	0.0292	0.0599	F			chr9	+	NonCoding	105210644	105238928
TC1800007146.hg.1		-2.74	3.55	5	0.6	0.8	F	F	0.0076	0.5041	0.0529	0.0981	F			chr18	+	NonCoding	40472821	40472882
TC0200012554.hg.1		-2.39	4.93	6.19	0.31	0.48	F	T	0.0076	0.5042	0.0217	0.0468	F			chr2	-	NonCoding	49451468	49456971
TC0100014171.hg.1		-2.16	6.63	7.74	0.31	0.27	T	T	0.0077	0.5042	0.0206	0.0448	T			chr1	-	NonCoding	51266990	51271442
TC0200011109.hg.1		2.02	5.1	4.09	1.02	0.09	T	F	0.0078	0.5074	0.0006	0.0022	F			chr2	+	NonCoding	232678963	232679065
TC0200015156.hg.1		-2	4.63	5.63	0.2	0.38	F	F	0.0078	0.5089	0.0756	0.1311	F			chr2	-	NonCoding	185387479	185398205
TC0700007926.hg.1		2.03	6.39	5.37	0.04	0.43	T	F	0.0079	0.5107	0.0319	0.0646	F			chr7	+	NonCoding	71140115	71151870
TC1000010757.hg.1		-2.7	10.17	11.6	0.31	0.55	T	T	0.008	0.512	2.41e-11	7.14e-10	T			chr10	-	NonCoding	62092764	62096941
TC0800006676.hg.1		2.07	4.9	3.85	0.94	0.23	T	F	0.008	0.512	0.0225	0.0482	F			chr8	+	NonCoding	9461448	9463242
TC0500010181.hg.1		2.05	5.16	4.13	0.34	0.79	T	F	0.008	0.512	0.0123	0.029	F			chr5	-	NonCoding	15158846	15181247
TC1100012754.hg.1		2.56	7.31	5.96	0.18	0.32	T	T	0.008	0.512	1.43e-07	1.43e-06	T			chr11	-	NonCoding	126751531	126753933
TC1000010248.hg.1		3.02	5.42	3.83	0.48	0.77	T	F	0.0081	0.5134	0.007	0.0181	F			chr10	-	NonCoding	31998910	31999502
TC1200009414.hg.1		-2.22	3.44	4.59	0.54	0.47	F	F	0.0081	0.5137	7.2e-05	0.0003	F			chr12	+	NonCoding	130839980	130841222
TC0900007181.hg.1		2.31	5.69	4.48	0.14	0.19	T	F	0.0082	0.5137	0.1251	0.1971	F			chr9	+	NonCoding	38189014	38194323
[truncated: 334 more rows]

## Sheet: DEG
ID	Gene Symbol	Fold Change	CCD8_MIX Avg (log2)	CCD8_CT Avg (log2)	CCD8_MIX Standard Deviation	CCD8_CT Standard Deviation	CCD8_MIX Expressed	CCD8_CT Expressed	P-val	FDR P-val	Overall F-Test	Overall FDR F-Test	Expressed in Both Conditions	Public Gene IDs	Description	Chromosome	Strand	Group	Start	Stop
[truncated: 397 more rows]

[truncated: 1 more sheets: Top 10 genes]
