# Supplementary material for: Assessing the epithelial-to-mesenchymal plasticity in a small cell lung carcinoma (SCLC) and lung fibroblasts co-culture model
Source: Front Mol Biosci. 2023 Mar 3;10:1096326. doi: 10.3389/fmolb.2023.1096326 (PMC10022497; doi:10.3389/fmolb.2023.1096326)
Supplement: Supplementary file 13 [file Table1.XLSX]

## Sheet: H69MIXvsH69CT_2FC_0.05P
ID	Gene Symbol	Fold Change	H69_MIX Avg (log2)	H69_CT Avg (log2)	H69_MIX Standard Deviation	H69_CT Standard Deviation	H69_MIX Expressed	H69_CT Expressed	P-val	FDR P-val	Overall F-Test	Overall FDR F-Test	Expressed in Both Conditions	Public Gene IDs	Description	Chromosome	Strand	Group	Start	Stop
TC1300008091.hg.1	ATP11A	-2.32	5.69	6.9	1.03	0.15	T	T	0.008	0.5911	0.0344	0.0704	T	ATP11A.oAug10-unspliced	Transcript Identified by AceView, Entrez Gene ID(s) 23250	chr13	+	Unassigned	112802675	112805672
TC1900007524.hg.1	baker	2.06	6.64	5.59	0.41	0.21	T	T	0.0201	0.7924	0.0638	0.1172	T	baker.aAug10-unspliced	Transcript Identified by AceView	chr19	+	Unassigned	21633321	21634145
TC0700011464.hg.1	barka	-2.64	6.7	8.1	0.52	0.01	T	T	0.0011	0.2105	1.15e-06	9.14e-06	T	barka.aAug10	Transcript Identified by AceView	chr7	-	Unassigned	72577688	72609991
TC0300012240.hg.1	bawbeybu	2.33	4.15	2.93	0.58	0.32	F	F	0.0119	0.6722	4.02e-11	1.12e-09	F	bawbeybu.aAug10-unspliced	Transcript Identified by AceView	chr3	-	Coding	125044400	125045378
TC0700012097.hg.1	bawneyby	-2.14	7.53	8.63	0.6	0.27	T	T	0.0032	0.4051	1.72e-07	1.72e-06	T	bawneyby.aAug10-unspliced	Transcript Identified by AceView	chr7	-	Unassigned	102559946	102561632
TC0600009394.hg.1	bawplerbu	-2.96	8.71	10.28	0.64	0.3	T	T	0.0268	0.8484	0.0001	0.0005	T	bawplerbu.aAug10-unspliced	Transcript Identified by AceView	chr6	+	Unassigned	127268944	127270489
TC2100007343.hg.1	bawswer	-2.05	6.46	7.5	0.12	0.09	T	T	0.0095	0.6238	0.0013	0.0043	T	bawswer.aAug10-unspliced	Transcript Identified by AceView	chr21	+	Coding	44137781	44140024
TC1200010123.hg.1	beechorby	-2.02	6.35	7.36	0.57	0.3	T	T	0.0018	0.292	0.0155	0.0359	T	beechorby.aAug10-unspliced	Transcript Identified by AceView	chr12	-	Unassigned	22669365	22669835
TC0400007712.hg.1	beegly	-2.33	6.58	7.8	0.37	0.34	T	T	0.0056	0.5189	0.0068	0.0178	T	beegly.aAug10	Transcript Identified by AceView	chr4	+	Unassigned	67512431	67514793
TC1500008771.hg.1	berchubu	-2.07	4.83	5.89	0.09	0.71	F	T	0.0346	0.8881	0.17	0.2583	F	berchubu.aAug10-unspliced	Transcript Identified by AceView	chr15	-	Coding	26498102	26498819
TC0400008548.hg.1	bergu	-2.12	4.74	5.83	0.67	0.36	F	F	0.0112	0.6616	0.0284	0.06	F	bergu.aAug10-unspliced	Transcript Identified by AceView	chr4	+	Unassigned	118698621	118699579
TC1600007164.hg.1	beyweybu	-2.57	4.12	5.48	0.38	0.54	F	T	0.0044	0.4691	0.0012	0.0042	F	beyweybu.aAug10-unspliced	Transcript Identified by AceView	chr16	+	Coding	21450190	21450645
TC0100010130.hg.1	blakoybu	-2.3	6.1	7.3	0.46	0.1	T	T	0.0166	0.7482	6.8e-10	1.33e-08	T	blakoybu.aAug10-unspliced	Transcript Identified by AceView	chr1	+	Unassigned	155565270	155565614
TC0200007492.hg.1	blarjerbo	-2.03	4.91	5.93	0.39	0.1	T	T	0.024	0.8286	0.1152	0.1896	T	blarjerbo.aAug10-unspliced	Transcript Identified by AceView	chr2	+	Unassigned	47016041	47017681
TC1800008161.hg.1	bloree	-2.19	5.47	6.61	0.5	0.41	T	T	0.0007	0.1627	0.0006	0.0021	T	bloree.aAug10-unspliced	Transcript Identified by AceView	chr18	-	Unassigned	13652295	13657089
TC0700012735.hg.1	blorkee	2.04	7.29	6.26	0.21	0.47	T	T	0.0346	0.888	8.91e-06	5.55e-05	T	blorkee.aAug10-unspliced	Transcript Identified by AceView	chr7	-	Unassigned	137896953	137897342
TC2000008585.hg.1	bloyvor	-2.02	11.89	12.91	0.23	0.13	T	T	0.0332	0.8811	4.72e-17	1.04e-14	T	bloyvor.aAug10-unspliced	Transcript Identified by AceView	chr20	-	Coding	20369731	20370949
TC1500006724.hg.1	bludeeby	-2.4	4.01	5.27	0.29	0.4	F	T	0.0003	0.0923	0.0023	0.007	F	bludeeby.aAug10-unspliced	Transcript Identified by AceView, Entrez Gene ID(s) 100288516	chr15	+	Unassigned	30552566	30552868
TC0800011882.hg.1	blufeyby	2.13	4.49	3.4	0.43	0.38	F	F	0.0235	0.8231	0.0103	0.0255	F	blufeyby.aAug10-unspliced	Transcript Identified by AceView	chr8	-	Coding	133278888	133280007
TC0500011937.hg.1	blujy	2.17	8.27	7.15	0.41	0.44	T	T	0.0074	0.5729	1.09e-08	1.52e-07	T	blujy.aAug10-unspliced	Transcript Identified by AceView	chr5	-	Unassigned	126934315	126935026
TC0100008629.hg.1	bluklor	2.15	4.95	3.85	0.22	0.27	F	F	0.0023	0.34	0.0001	0.0005	F	bluklor.aAug10-unspliced	Transcript Identified by AceView	chr1	+	Unassigned	66356523	66358683
TC2000006863.hg.1	bluvor	2.42	4.93	3.66	0.5	0.07	T	F	0.003	0.3895	1.73e-09	3.03e-08	F	bluvor.aAug10-unspliced	Transcript Identified by AceView	chr20	+	Coding	19914866	19915785
TC0800008849.hg.1	bochawby	2.39	7.18	5.92	0.32	0.67	T	T	0.0292	0.8595	0.0286	0.0604	T	bochawby.aAug10-unspliced	Transcript Identified by AceView	chr8	+	Unassigned	127822918	127825125
TC0300009825.hg.1	bonawbu	2.94	6.14	4.58	0.69	0.67	T	F	0.016	0.7399	4.82e-07	4.26e-06	F	bonawbu.aAug10-unspliced	Transcript Identified by AceView	chr3	+	Coding	188272164	188272769
TC0300009128.hg.1	borfarbo	2.45	4.49	3.2	0.84	0.26	T	F	0.0017	0.2805	6.14e-13	2.96e-11	F	borfarbo.aAug10-unspliced	Transcript Identified by AceView	chr3	+	Unassigned	149029850	149031174
TC2000007661.hg.1	borsybu	-2.11	4.94	6.02	0.04	0.46	T	T	0.0198	0.7857	0.047	0.0911	T	borsybu.aAug10-unspliced	Transcript Identified by AceView	chr20	+	Coding	49870294	49870883
TC0600013191.hg.1	borvaby	23.22	9.97	5.44	2.37	0.62	T	F	1.38e-05	0.0073	0.0004	0.0016	F	borvaby.aAug10-unspliced	Transcript Identified by AceView	chr6	-	Coding	132350878	132351366
TC2200007568.hg.1	bosho	-2.02	4.27	5.29	0.59	0.13	F	F	0.0433	0.9247	0.006	0.0161	F	bosho.aAug10-unspliced	Transcript Identified by AceView	chr22	+	Coding	43868675	43869264
TC1300008115.hg.1	boyblabu	-2.08	9.32	10.37	0.31	0.41	T	T	0.0369	0.8976	1.22e-09	2.22e-08	T	boyblabu.aAug10-unspliced	Transcript Identified by AceView	chr13	+	Unassigned	113228050	113228965
TC1900010232.hg.1	buteebu	-2.13	5.7	6.79	0.37	0.34	T	T	0.0468	0.9356	0.0005	0.0019	T	buteebu.aAug10-unspliced	Transcript Identified by AceView	chr19	-	Coding	24135058	24135491
TC0200011396.hg.1	bygeybu	-2.33	3.75	4.96	0.22	0.47	F	T	0.0026	0.3661	0.0045	0.0126	F	bygeybu.aAug10-unspliced	Transcript Identified by AceView	chr2	+	Coding	241242951	241245032
TC1600010401.hg.1	byspoy	-2.74	4.64	6.09	0.44	0.56	F	T	0.0396	0.9091	0.0036	0.0103	F	byspoy.aAug10-unspliced	Transcript Identified by AceView	chr16	-	Coding	56251648	56253325
TC1100007251.hg.1	CAPRIN1andNAT10	-2.16	6.6	7.71	0.44	0.23	T	T	0.0044	0.4694	6.5e-09	9.62e-08	T	CAPRIN1andNAT10.vmAug10-unspliced	Transcript Identified by AceView, Entrez Gene ID(s) 4076; 55226	chr11	+	Unassigned	34133204	34133792
TC0300008648.hg.1	chabeybu	2.8	7.02	5.53	0.86	0.22	T	T	0.0299	0.8633	0.1482	0.2319	T	chabeybu.aAug10-unspliced	Transcript Identified by AceView	chr3	+	Coding	125883658	125884063
TC0700011981.hg.1	charployby	-2.09	3.86	4.92	0.41	0.3	F	F	0.0315	0.8726	0.0624	0.1151	F	charployby.bAug10-unspliced	Transcript Identified by AceView	chr7	-	Coding	100193960	100195906
TC0600009337.hg.1	chawklaby	-2.4	6.34	7.6	0.74	0.48	T	T	0.0132	0.6944	1.14e-09	2.1e-08	T	chawklaby.aAug10-unspliced	Transcript Identified by AceView	chr6	+	Unassigned	123000032	123000666
TC0700010109.hg.1	cheekeeby	-2.34	4.8	6.02	0.26	0.51	T	T	0.002	0.3123	0.0076	0.0196	T	cheekeeby.aAug10-unspliced	Transcript Identified by AceView	chr7	-	Coding	4051451	4051971
TC0100017773.hg.1	cheelee	2.13	6.75	5.66	0.85	0.2	T	T	0.0049	0.4913	7e-07	5.93e-06	T	cheelee.aAug10	Transcript Identified by AceView	chr1	-	NonCoding	233694001	233707690
TC1700008678.hg.1	cheesly	-2.08	4.87	5.92	0.34	0.54	F	T	0.039	0.9069	9.16e-05	0.0004	F	cheesly.aAug10-unspliced	Transcript Identified by AceView	chr17	+	Coding	67012210	67012649
TC1700011958.hg.1	cheywubu	-2.04	7.25	8.28	0.34	0.36	T	T	0.0115	0.6661	1.09e-11	3.6e-10	T	cheywubu.aAug10-unspliced	Transcript Identified by AceView	chr17	-	Unassigned	79996546	79997670
TC0700008715.hg.1	chorblyby	-2.21	4.55	5.7	0.45	0.33	T	T	0.0083	0.5972	0.004	0.0113	T	chorblyby.aAug10-unspliced	Transcript Identified by AceView	chr7	+	Coding	105718567	105718894
TC0700012591.hg.1	chotoybo	2.02	5.35	4.33	0.18	0.6	F	F	0.0366	0.8967	1.66e-05	9.59e-05	F	chotoybo.aAug10-unspliced	Transcript Identified by AceView	chr7	-	Coding	130076705	130077353
TC0600012478.hg.1	choybley	-2.11	6.97	8.05	0.19	0.23	T	T	0.015	0.7247	1.75e-09	3.05e-08	T	choybley.aAug10-unspliced	Transcript Identified by AceView	chr6	-	Unassigned	85667735	85671335
TC2000007896.hg.1	choyraw	-2.5	4.3	5.62	0.35	0.42	F	T	0.0114	0.6641	0.0121	0.0292	F	choyraw.aAug10-unspliced	Transcript Identified by AceView	chr20	+	Unassigned	58334850	58335497
TC1400009478.hg.1	chuzer	-2.26	5.44	6.61	0.48	0.58	T	T	0.0162	0.7412	0.3112	0.4142	T	chuzer.aAug10-unspliced	Transcript Identified by AceView	chr14	-	Unassigned	67326235	67326696
TC1000012144.hg.1	CTBP2	-3.06	5.51	7.12	0.46	0.66	T	T	0.0034	0.4183	0.0019	0.0059	T	CTBP2.qAug10-unspliced; CTBP2.tAug10	Transcript Identified by AceView, Entrez Gene ID(s) 1488	chr10	-	Unassigned	125153924	125155331
TC0X00008950.hg.1	darfo	-2.07	6.05	7.1	0.59	0.09	T	T	0.0306	0.8688	1.97e-06	1.47e-05	T	darfo.aAug10-unspliced	Transcript Identified by AceView	chrX	-	Coding	3833253	3833920
TC2100008478.hg.1	dato	-2.05	3.35	4.38	0.05	0.45	F	F	0.0397	0.9093	0.1807	0.271	F	dato.aAug10-unspliced	Transcript Identified by AceView	chr21	-	Coding	46640779	46641461
TC0500012256.hg.1	dawskoyby	-2.28	5.49	6.68	0.77	0.36	F	T	0.0048	0.4902	4.55e-12	1.69e-10	F	dawskoyby.aAug10-unspliced	Transcript Identified by AceView	chr5	-	Coding	140794644	140795386
TC2200007934.hg.1	dawter	-2.3	7.79	8.99	0.75	0.26	T	T	0.0095	0.6242	3.93e-06	2.71e-05	T	dawter.aAug10-unspliced	Transcript Identified by AceView	chr22	-	Unassigned	18560061	18560918
TC1400009823.hg.1	dawva; RP11-526N18.1	2.26	5.06	3.89	0.44	0.2	T	F	0.0017	0.2829	0.0019	0.0059	F	dawva.aAug10; ENST00000554307.1; OTTHUMT00000413798; uc059dxc.1	Transcript Identified by AceView; novel transcript	chr14	-	Multiple_Complex	79893080	79974169
TC1700009369.hg.1	dawwaw	-2.51	5.51	6.84	1.02	0.34	T	T	0.0127	0.6898	0.0357	0.0724	T	dawwaw.aAug10-unspliced	Transcript Identified by AceView	chr17	-	Unassigned	1362848	1363104
TC0200016352.hg.1	deegeybu	-2.46	5.23	6.53	0.19	0.35	F	T	0.0028	0.3766	0.0058	0.0156	F	deegeybu.aAug10-unspliced	Transcript Identified by AceView	chr2	-	Coding	241274456	241275523
TC0500006783.hg.1	deestabu	2.01	5.55	4.54	0.46	0.32	T	T	0.0103	0.641	0.017	0.0389	T	deestabu.aAug10-unspliced	Transcript Identified by AceView	chr5	+	Coding	12492744	12493417
TC1300008271.hg.1	deezoy	-2.4	6.02	7.29	0.35	0.24	T	T	0.0379	0.903	3.97e-07	3.6e-06	T	deezoy.aAug10-unspliced	Transcript Identified by AceView	chr13	-	Unassigned	20962162	20962266
TC1400009278.hg.1	derpo	-2.72	4.9	6.34	0.73	0.18	F	T	0.0004	0.1146	0.0004	0.0014	F	derpo.aAug10-unspliced	Transcript Identified by AceView	chr14	-	Coding	56600435	56601015
TC0400011177.hg.1	dersnaby	-2.08	6.27	7.33	0.42	0.12	T	T	0.0069	0.5568	1.3e-09	2.35e-08	T	dersnaby.aAug10-unspliced	Transcript Identified by AceView	chr4	-	Unassigned	82517744	82518053
TC1900008401.hg.1	dorny	-2.39	4.51	5.76	0.59	0.53	F	T	0.0325	0.8771	0.0007	0.0024	F	dorny.aAug10-unspliced	Transcript Identified by AceView	chr19	+	Unassigned	46950253	46951619
TC1600009537.hg.1	dorwoy	-2.1	6.55	7.62	0.79	0.45	T	T	0.0295	0.8598	0.0003	0.0012	T	dorwoy.aAug10-unspliced	Transcript Identified by AceView	chr16	-	Unassigned	15879029	15879749
TC0200013474.hg.1	dyklaw	2.59	5.52	4.15	0.38	0.72	T	T	0.0229	0.8192	0.0041	0.0116	T	dyklaw.aAug10-unspliced	Transcript Identified by AceView	chr2	-	NonCoding	95206352	95207584
TC0700006445.hg.1	FAM20C	2.24	6.18	5.02	0.28	0.53	T	T	0.0211	0.8025	2.18e-16	3.47e-14	T	ENST00000313766; ENST00000471328; ENST00000477004; ENST00000512382; ENST00000515795; BC040074; OTTHUMT00000322476; OTTHUMT00000322477; OTTHUMT00000322478; OTTHUMT00000394479; OTTHUMT00000394480	family with sequence similarity 20, member C	chr7	+	Multiple_Complex	192969	260774
TC2200006661.hg.1	Y_RNA	-2.48	4.78	6.09	0.66	0.26	F	T	0.0247	0.8334	0.0003	0.0012	F	ENST00000365046; uc062bte.1	Y RNA [Source:RFAM;Acc:RF00019]	chr22	+	NonCoding	20481158	20481268
TC2200008473.hg.1	Y_RNA	-2.71	5.54	6.98	0.64	0.29	T	T	0.0068	0.5553	0.0083	0.0212	T	ENST00000365149	Y RNA [Source:RFAM;Acc:RF00019]	chr22	-	NonCoding	31230071	31230172
TC0600007602.hg.1	APOM	-2.23	4.52	5.68	0.71	0.26	T	T	0.0233	0.8224	0.0332	0.0683	T	ENST00000375916; ENST00000375918; ENST00000375920; BC020683; OTTHUMT00000076527; OTTHUMT00000076528; OTTHUMT00000076529	apolipoprotein M	chr6	+	Multiple_Complex	31652410	31658210
TC0500009227.hg.1	RNU6-260P	2.26	6.24	5.07	0.22	0.21	T	F	0.0213	0.8036	0.188	0.2798	F	ENST00000384092	RNA, U6 small nuclear 260, pseudogene [Source:HGNC Symbol;Acc:HGNC:47223]	chr5	+	Small_RNA	157809098	157809204
TC0100016840.hg.1	Y_RNA	-2.06	5.75	6.8	0.32	0.49	T	T	0.0237	0.8238	7.66e-06	4.86e-05	T	ENST00000384410; uc057ods.1	Y RNA [Source:RFAM;Acc:RF00019]	chr1	-	NonCoding	197685640	197685740
TC1100010296.hg.1	SNORA1	2.1	5.98	4.91	0.44	0.37	T	F	0.0308	0.8703	0.0054	0.0148	F	ENST00000384676	Small nucleolar RNA SNORA1 [Source:RFAM;Acc:RF00408]	chr11	-	Small_RNA	19591156	19591291
TC0400007654.hg.1	RP11-16N2.1	2.03	5.17	4.15	0.28	0.42	T	F	0.034	0.8837	0.0149	0.0348	F	ENST00000398777.3; ENST00000506379.1; OTTHUMT00000361594; OTTHUMT00000361595; uc062wxl.1; uc062wxm.1	putative novel transcript	chr4	+	NonCoding	61143656	61153962
TC0600007228.hg.1	RP11-191A15.4	2.08	5.88	4.83	0.48	0.3	T	F	0.0314	0.8726	0.0804	0.1417	F	ENST00000401481		chr6	+	Multiple_Complex	25218688	25219069
TC1000009357.hg.1	Y_RNA	2.7	4.48	3.04	0.63	0.17	F	F	0.0054	0.5118	0.1326	0.2123	F	ENST00000411065; uc057wwf.1	Y RNA [Source:RFAM;Acc:RF00019]	chr10	+	NonCoding	130505106	130505201
TC1800006880.hg.1	Y_RNA	-2.66	6.45	7.87	0.74	0.19	T	T	0.0141	0.7115	4.13e-10	8.55e-09	T	ENST00000411091; uc060nwo.1	Y RNA [Source:RFAM;Acc:RF00019]	chr18	+	NonCoding	23024596	23024703
TC0700009505.hg.1	TCAF1P1	2.65	8.45	7.05	0.05	0.55	T	T	0.0002	0.0606	5.78e-17	1.22e-14	T	ENST00000414990	TRPM8 channel-associated factor 1 pseudogene 1 [Source:HGNC Symbol;Acc:HGNC:33604]	chr7	+	Pseudogene	143598040	143604839
TC0100018410.hg.1	EIF1AXP1; RP5-875O13.7	-2.24	6.02	7.19	0.66	0.39	T	T	0.0084	0.6003	0.1615	0.2482	T	ENST00000419267; ENST00000624828	eukaryotic translation initiation factor 1A, X-linked pseudogene 1 [Source:HGNC Symbol;Acc:HGNC:19900]	chr1	-	Multiple_Complex	16680355	16688749
TC2200008959.hg.1	RP4-753M9.1	-2.42	10.48	11.75	0.65	0.38	T	T	0.0205	0.7981	2.28e-14	1.79e-12	T	ENST00000424580.1; OTTHUMT00000331388; uc062fax.1	novel transcript	chr22	-	NonCoding	45000565	45003619
TC0X00010424.hg.1	TCEAL3-AS1; RP5-1055C14.4	-2	5.34	6.34	0.68	0.24	T	T	0.0083	0.5972	0.001	0.0035	T	ENST00000424887.1; OTTHUMT00000057735; uc065alp.1	TCEAL3 antisense RNA 1 [Source:HGNC Symbol;Acc:HGNC:41191]; novel transcript	chrX	-	NonCoding	103625104	103628719
TC2200007521.hg.1	CTA-126B4.7	2.79	8.01	6.54	0.74	0.07	T	T	0.0076	0.5785	2.51e-06	1.83e-05	T	ENST00000428765.1; OTTHUMT00000320530; uc062evk.1	novel transcript	chr22	+	NonCoding	42438023	42450766
TC0900007099.hg.1	RP11-112J3.16	-2.03	7.23	8.25	0.27	0.61	T	T	0.0455	0.9325	9.38e-10	1.76e-08	T	ENST00000431981.2; ENST00000574939.1; OTTHUMT00000052387; OTTHUMT00000437935; uc064syx.1; uc064syy.1	novel transcript	chr9	+	NonCoding	35772163	35790522
TC0200013892.hg.1	AC017002.2	2.51	7.93	6.6	0.25	0.12	T	T	0.0004	0.1026	4.4e-15	4.4e-13	T	ENST00000432268.1; OTTHUMT00000332148; uc061mye.1	novel transcript	chr2	-	NonCoding	111491943	111494811
TC0700009189.hg.1	AC105443.2	2.08	5.05	3.99	0.35	0.15	T	F	0.0077	0.5802	0.1778	0.2676	F	ENST00000433754		chr7	+	Multiple_Complex	132086266	132087992
TC2100008090.hg.1	HLCS-IT1; AP000699.2; voytaw	-2.1	5.41	6.49	0.73	0.44	T	T	0.0071	0.5625	1.2e-06	9.51e-06	T	ENST00000434195.1; OTTHUMT00000194706; uc061zyy.1; voytaw.bAug10	HLCS intronic transcript 1 (non-protein coding) [Source:HGNC Symbol;Acc:HGNC:41343]; putative novel transcript; HLCS intronic transcript 1 [Source:HGNC Symbol;Acc:HGNC:41343]; Transcript Identified by AceView	chr21	-	NonCoding	36803984	36806284
TC0900012121.hg.1	RP11-195F19.9	-2.24	6.31	7.47	0.22	0.66	T	T	0.0025	0.3576	0.0052	0.0143	T	ENST00000434627.1; OTTHUMT00000001163; uc064suu.1	novel transcript	chr9	+	NonCoding	34665496	34703038
TC0X00008753.hg.1	RP1-14D6.7	-2.1	4.46	5.54	0.51	0.41	F	T	0.0198	0.7868	0.013	0.031	F	ENST00000437309.1; OTTHUMT00000058759; uc065bsb.1	putative novel transcript	chrX	+	NonCoding	152746817	152747762
TC0X00007172.hg.1	RP11-552E4.2	-2.11	5.19	6.27	0.17	0.52	T	T	0.002	0.3103	0.0141	0.0332	T	ENST00000437312		chrX	+	Multiple_Complex	48197221	48199431
TC2200006484.hg.1	KB-7G2.9	-3.01	4.23	5.81	0.98	0.35	T	T	0.0073	0.5706	0.053	0.1006	T	ENST00000438850.1; OTTHUMT00000459906; uc062bfa.1	novel trannscript	chr22	+	NonCoding	16616170	16617114
TC0100014529.hg.1	ARL5AP3	2.18	6.02	4.9	0.65	0.57	T	F	0.0109	0.6574	0.0757	0.1348	F	ENST00000439327	ADP ribosylation factor like GTPase 5A pseudogene 3 [Source:HGNC Symbol;Acc:HGNC:43935]	chr1	-	Multiple_Complex	68049360	68049745
TC0100012214.hg.1	RP11-278H7.3	-2.61	5.48	6.86	0.67	0.17	T	T	0.0068	0.556	9.61e-11	2.39e-09	T	ENST00000440148.1; OTTHUMT00000096515; uc057qwe.1	putative novel transcript	chr1	+	NonCoding	244107365	244109011
TC0Y00007235.hg.1	TCEB1P10	2.17	4.98	3.86	0.39	0.2	T	F	0.0146	0.7186	0.0727	0.1304	F	ENST00000440624	transcription elongation factor B (SIII), polypeptide 1 pseudogene 10 [Source:HGNC Symbol;Acc:HGNC:38146]	chrY	-	Multiple_Complex	24006911	24007237
TC0100010053.hg.1	RP11-759F5.1	-2.22	5.31	6.47	0.53	0.29	T	T	0.0159	0.7377	9.76e-07	7.94e-06	T	ENST00000441288		chr1	+	Multiple_Complex	153890595	153890865
TC0100012594.hg.1	RP5-1092A11.5	-2.93	6.83	8.38	0.63	0.61	T	T	0.0015	0.2602	2.57e-11	7.58e-10	T	ENST00000443034.1; OTTHUMT00000099597; uc057bqd.1	putative novel transcript	chr1	-	NonCoding	3658938	3668772
TC0100018279.hg.1	RP11-640M9.1; LOC728875; CH17-189H20.1	2.15	10.68	9.58	0.37	0.28	T	T	0.001	0.202	0.007	0.0182	T	ENST00000444883.1; LOC728875.pAug10; OTTHUMT00000477763; OTTHUMT00000477764; OTTHUMT00000477765; uc057kkf.1; uc057kkg.1; uc057kkh.1	Transcript Identified by AceView, Entrez Gene ID(s) 728875; novel transcript	chr1	+	NonCoding	149176022	149251013
TC0900006480.hg.1	RP11-91N2.3	2.34	4.36	3.14	0.59	0.2	F	F	0.0339	0.8832	0.3896	0.4918	F	ENST00000445631.1; OTTHUMT00000051518; uc064rws.1	putative novel transcript	chr9	+	NonCoding	2541097	2541635
TC0600007596.hg.1	TNF	-2.62	4.94	6.33	0.44	0.7	T	T	0.0087	0.6091	0.0001	0.0005	T	ENST00000449264; BC028148; OTTHUMT00000076390	tumor necrosis factor	chr6	+	Multiple_Complex	31575567	31578336
TC0100008441.hg.1	RP4-710M16.2; sheyboy	2.61	6.56	5.17	0.48	0.26	T	T	0.0012	0.2311	0.0374	0.0753	T	ENST00000451914.1; OTTHUMT00000022253; sheyboy.aAug10; uc057gwr.1	novel transcript; Transcript Identified by AceView	chr1	+	NonCoding	56414931	56417017
TC0200010737.hg.1	AC069155.1; tarstuby	2.48	6.37	5.06	0.28	0.57	T	T	0.0285	0.8572	0.1053	0.1763	T	ENST00000452736.1; OTTHUMT00000337331; tarstuby.aAug10; uc061sex.1	novel transcript; Transcript Identified by AceView	chr2	+	Multiple_Complex	216303325	216321737
TC1300007983.hg.1	LINC00370; RP11-54H7.2	2.12	6.16	5.07	0.68	0.88	T	T	0.0387	0.9054	0.7002	0.7653	T	ENST00000455487.1; OTTHUMT00000045751; uc058yfb.1	long intergenic non-protein coding RNA 370 [Source:HGNC Symbol;Acc:HGNC:42692]; putative novel transcript	chr13	+	NonCoding	109281960	109307618
TC1000009921.hg.1	RP11-124N14.3	33.53	10.24	5.17	0.94	0.09	T	F	1.9e-12	8.59e-09	1.69e-19	1.54e-16	F	ENST00000456355.1; OTTHUMT00000047013; uc057sbi.1	novel transcript	chr10	-	NonCoding	17233325	17234833
TC0300012836.hg.1	RP11-362A9.3; glerswoybu	-2.06	4.55	5.59	0.47	0.11	T	T	0.0254	0.8398	0.1584	0.2444	T	ENST00000463255.1; glerswoybu.aAug10; OTTHUMT00000356953; uc062pda.1	Transcript Identified by AceView; novel transcript	chr3	-	Multiple_Complex	152457759	152497011
TC0700012551.hg.1	RP11-309L24.6	9.96	10.05	6.73	0.93	0.19	T	T	4.4e-08	4.86e-05	1.97e-16	3.17e-14	T	ENST00000469533		chr7	-	Multiple_Complex	128912621	128914063
TC0700013579.hg.1	SEMA3A	2.37	5.62	4.38	0.46	0.55	T	F	0.0129	0.692	1.02e-08	1.43e-07	F	ENST00000471474; ENST00000490883; OTTHUMT00000336725; OTTHUMT00000336726	sema domain, immunoglobulin domain (Ig), short basic domain, secreted, (semaphorin) 3A	chr7	-	NonCoding	84306382	84372291
TC0300008123.hg.1	LINC00973; CTD-2021J15.2; skeyswerby	2.19	6.44	5.31	0.29	0.36	T	T	0.0207	0.7995	1.35e-11	4.34e-10	T	ENST00000473756.1; OTTHUMT00000353102; skeyswerby.bAug10; uc062lxs.1	long intergenic non-protein coding RNA 973 [Source:HGNC Symbol;Acc:HGNC:48868]; novel transcript; Transcript Identified by AceView	chr3	+	NonCoding	98981057	98998479
TC0300011913.hg.1	RP11-93B21.1	-2.22	3.03	4.18	0.28	0.82	F	F	0.0481	0.9425	0.632	0.7089	F	ENST00000493346		chr3	-	Multiple_Complex	106325737	106326293
TC0600006941.hg.1	RP3-510L9.1	2.11	5.34	4.27	0.48	0.1	T	F	0.0029	0.3844	3.96e-05	0.0002	F	ENST00000500636.2; OTTHUMT00000367608; uc063lvx.1	novel transcript	chr6	+	NonCoding	11173452	11259099
TC0400007699.hg.1	RP11-396M11.1	45.82	9.51	3.99	0.31	0.24	T	F	8.95e-14	6.4e-10	3.67e-21	1.55e-17	F	ENST00000505282		chr4	+	Pseudogene	66094142	66094526
TC0400007062.hg.1	RP13-497K6.1; pygu	2.23	5.49	4.33	0.2	0.54	T	F	0.0127	0.6898	0.1983	0.2916	F	ENST00000506514.1; OTTHUMT00000360001; pygu.bAug10; uc062vpi.1	putative novel transcript; Transcript Identified by AceView	chr4	+	NonCoding	23779453	23782786
TC0400012430.hg.1	RP11-798M19.3	-2.07	7.61	8.66	0.47	0.32	T	T	0.0178	0.7657	6.92e-08	7.73e-07	T	ENST00000507803.1; OTTHUMT00000362359; uc063aze.1	novel transcript	chr4	-	NonCoding	173322206	173329694
TC0400011868.hg.1	RP11-404I7.2	2.18	5.8	4.67	0.43	0.14	T	F	0.0082	0.5963	0.0269	0.0573	F	ENST00000509628.1; OTTHUMT00000364453; uc062zot.1	novel transcript	chr4	-	NonCoding	132836772	132981677
TC0500011810.hg.1	RP11-950K24.2	-2.26	5.01	6.18	0.55	0.37	F	T	0.0239	0.8273	0.011	0.027	F	ENST00000513820		chr5	-	Multiple_Complex	119126782	119128444
TC0500013146.hg.1	CEP72	-2.17	4.89	6.01	0.36	0.58	T	T	0.0131	0.6932	0.0014	0.0046	T	ENST00000514507; OTTHUMT00000367567	centrosomal protein 72kDa	chr5	+	NonCoding	655455	667168
TC0200015955.hg.1	RN7SKP283	2.29	5.72	4.53	0.35	0.34	T	T	0.014	0.7092	5.39e-06	3.57e-05	T	ENST00000517197; uc061tgy.1	RNA, 7SK small nuclear pseudogene 283 [Source:HGNC Symbol;Acc:HGNC:46007]	chr2	-	NonCoding	229236340	229236609
TC0800007390.hg.1	RP11-470M17.2	-2.04	8.43	9.46	0.68	0.52	T	T	0.0291	0.8595	8.49e-13	3.9e-11	T	ENST00000520487.1; OTTHUMT00000376944; uc064mgl.1	novel transcript	chr8	+	NonCoding	40161458	40173030
TC0500012693.hg.1	RP11-756G12.1	2.39	7.19	5.93	0.43	0.19	T	T	0.001	0.1931	8.04e-10	1.54e-08	T	ENST00000520558		chr5	-	Multiple_Complex	163709210	163709514
TC0500013036.hg.1	RP11-281O15.5	-2.15	4.29	5.4	0.38	0.12	T	T	0.0046	0.479	0.0339	0.0695	T	ENST00000521486		chr5	-	Multiple_Complex	178997969	178998815
TC0500012651.hg.1	AC008691.1	2.02	5.22	4.21	0.39	0.47	F	F	0.0016	0.2775	0.0015	0.0049	F	ENST00000523311.1; OTTHUMT00000374081; uc063jfr.1	putative novel transcript	chr5	-	NonCoding	159748233	159761061
TC1100007096.hg.1	CTC-830E23.1	-3.52	4.84	6.66	0.39	0.45	T	T	2.02e-05	0.0099	6.72e-09	9.91e-08	T	ENST00000526957		chr11	+	Multiple_Complex	24701275	24701575
TC1100008714.hg.1	RP11-313I2.5	2.19	5.63	4.5	0.8	0.14	T	T	0.0381	0.903	0.4986	0.5933	T	ENST00000527668		chr11	+	Multiple_Complex	89731017	89734782
TC1100009128.hg.1	AP000462.2	-2.11	4.59	5.67	0.32	0.37	T	T	0.0088	0.6117	3.05e-07	2.85e-06	T	ENST00000535704.1; OTTHUMT00000398928; uc058hpl.1	novel transcript	chr11	+	NonCoding	115363629	115377931
TC1100011429.hg.1	IFITM9P	2.43	6.76	5.48	0.46	0.38	T	T	1.04e-05	0.0057	8.36e-18	2.62e-15	T	ENST00000535743	interferon induced transmembrane protein 9 pseudogene [Source:HGNC Symbol;Acc:HGNC:33972]	chr11	-	Multiple_Complex	69303412	69303807
TC1200006693.hg.1	RP11-815D16.1	2.12	5.57	4.49	0.35	0.03	T	T	0.0032	0.4003	1.17e-07	1.23e-06	T	ENST00000536322		chr12	+	Pseudogene	7870852	7871370
TC1100010269.hg.1	RP11-613F22.8	-2.78	4.59	6.07	0.58	0.37	F	T	0.003	0.3885	0.0102	0.0252	F	ENST00000539313.1; OTTHUMT00000395917; uc057zsh.1	novel transcript	chr11	-	NonCoding	18507608	18508820
TC1400008646.hg.1	AE000658.30	6.27	8.31	5.66	0.17	0.19	T	T	4.52e-09	6.97e-06	1.3e-18	6.52e-16	T	ENST00000539655		chr14	-	Multiple_Complex	21698954	21699151
TC1100013201.hg.1	ORAOV1	2.14	8.66	7.56	0.38	0.31	T	T	0.0011	0.2181	2.99e-17	7.12e-15	T	ENST00000542515; OTTHUMT00000397436	oral cancer overexpressed 1	chr11	-	NonCoding	69653076	69658430
TC1200008243.hg.1	RP11-54A9.1	2.5	6.25	4.92	0.24	0.35	T	T	0.0001	0.0421	9.53e-14	6.04e-12	T	ENST00000550380.1; ENST00000553247.1; OTTHUMT00000406353; OTTHUMT00000406354; uc058rdr.1; uc058rds.1	novel transcript	chr12	+	NonCoding	76252275	76305131
TC1500009071.hg.1	CTD-2033D15.1	2.2	6.06	4.92	0.58	0.04	T	F	0.001	0.1989	2.49e-16	3.87e-14	F	ENST00000560769.1; OTTHUMT00000418667; uc059hnx.1	novel transcript, antisense to THBS1	chr15	-	NonCoding	39593580	39594231
TC2000009009.hg.1	RP5-977B1.11	15.3	9.76	5.83	0.73	0.17	T	T	1.78e-11	5.25e-08	2.23e-19	1.89e-16	T	ENST00000561134.1		chr20	-	NonCoding	36549127	36604529
TC0100009198.hg.1	RP4-714D9.5	-2.28	7.04	8.23	0.59	0.15	T	T	0.0009	0.1884	0.0054	0.0148	T	ENST00000564623.1; OTTHUMT00000431239; uc057iqb.1	novel transcript sense overlapping SLC35A3 & HIAT1	chr1	+	NonCoding	100030566	100035637
TC2100007948.hg.1	AP000265.1	2.24	5.2	4.03	0.28	0.61	F	F	0.0066	0.5501	0.0683	0.124	F	ENST00000565959.1; OTTHUMT00000420359; uc061zmz.1	novel transcript	chr21	-	NonCoding	32259804	32261585
TC0300012973.hg.1	RP11-16N11.2	-2.66	3.78	5.19	0.36	0.42	T	T	0.0009	0.1884	8.55e-05	0.0004	T	ENST00000566372.1; OTTHUMT00000431167; uc062pph.1	novel transcript, antisense to PPM1L	chr3	-	NonCoding	160740558	160756207
TC0200010964.hg.1	RP11-395N3.1	3.01	5.73	4.14	0.42	0.63	T	F	0.0043	0.4616	3.6e-14	2.64e-12	F	ENST00000567305.1; OTTHUMT00000431771; uc061tef.1	novel transcript	chr2	+	NonCoding	226804036	226805061
TC0100014304.hg.1	RP11-504A18.1	2.07	5.47	4.42	0.19	0.15	T	F	0.0114	0.6644	0.03	0.0629	F	ENST00000569425.3; OTTHUMT00000431164; uc057gwp.1	novel transcript	chr1	-	NonCoding	56236272	56258571
TC1600009175.hg.1	RP11-473M20.16	2.5	10.03	8.71	0.65	0.23	T	T	0.0153	0.7275	8.28e-07	6.87e-06	T	ENST00000570843.1; OTTHUMT00000437541; uc021tbg.3	novel transcript	chr16	-	NonCoding	3156736	3157483
TC1600006967.hg.1	U91319.1	-2.08	6.81	7.87	0.57	0.32	T	T	0.0287	0.8572	3.87e-08	4.64e-07	T	ENST00000571619.1; ENST00000574540.1; OTTHUMT00000436324; OTTHUMT00000436325; uc059qzj.1; uc059qzl.1	novel transcript	chr16	+	NonCoding	13246316	13562918
TC1600006711.hg.1	RP11-95J11.1	-2.29	4.39	5.58	0.34	0.3	F	T	0.0201	0.7916	0.1318	0.2112	F	ENST00000572774		chr16	+	Pseudogene	3840528	3841010
TC1800007873.hg.1	RP11-672L10.2; gersaw	2.14	7.58	6.49	0.15	0.21	T	T	5.7e-05	0.0237	2.15e-10	4.82e-09	T	ENST00000577358.1; ENST00000580612.1; ENST00000581719.2; ENST00000582921.1; gersaw.bAug10; OTTHUMT00000441339; OTTHUMT00000441340; OTTHUMT00000441684; OTTHUMT00000441685; uc060mun.1; uc060muo.1; uc060mup.1; uc060muq.1	Transcript Identified by AceView; novel transcript, antisense to ADCYAP1	chr18	-	Multiple_Complex	902616	906667
TC1800006463.hg.1	RP11-78F17.1; reyso	2.31	6.79	5.58	0.18	0.2	T	T	0.0003	0.0954	8.52e-06	5.33e-05	T	ENST00000577719.1; ENST00000579835.1; ENST00000580781.1; ENST00000581556.1; ENST00000583497.1; OTTHUMT00000441525; OTTHUMT00000441526; OTTHUMT00000441527; OTTHUMT00000441528; OTTHUMT00000441529; reyso.bAug10; uc060muv.1; uc060muw.1; uc060mux.1; uc060muy.1; uc060muz.1	novel transcript; Transcript Identified by AceView	chr18	+	Multiple_Complex	976589	1174823
TC1700006837.hg.1	CTB-41I6.2	-2.15	3.75	4.86	0.13	0.59	F	F	0.0373	0.8994	0.0868	0.1507	F	ENST00000578788.1; OTTHUMT00000441335; uc060bdm.1	novel transcript	chr17	+	NonCoding	8967523	8976995
TC1800008664.hg.1	RP11-110H1.4	-2.02	6.79	7.81	0.11	0.3	T	T	0.0111	0.6606	1.59e-08	2.12e-07	T	ENST00000580150.1; OTTHUMT00000447659; uc060pbe.1	novel transcript, sense intronic to C18orf32	chr18	-	NonCoding	49484536	49486149
TC1800008228.hg.1	RP11-296E23.1	-2.1	4.85	5.92	0.21	0.29	T	T	0.0129	0.692	0.0004	0.0016	T	ENST00000584611.1; OTTHUMT00000443790; uc060ntv.1	novel transcript, antisense to GREB1L	chr18	-	NonCoding	21380286	21451017
TC1700008902.hg.1	RP11-16C1.3	-2.52	6.74	8.07	0.62	0.5	T	T	0.0198	0.786	0.0195	0.0437	T	ENST00000585081.1; OTTHUMT00000447299; uc060jxb.1	novel transcript, antisense to GRB2	chr17	+	NonCoding	75344405	75373662
TC1800009276.hg.1	RP11-687F6.1	-2.28	6.06	7.25	0.52	0.08	T	T	0.0173	0.7581	6.98e-06	4.47e-05	T	ENST00000586478.1		chr18	-	NonCoding	46803224	46803894
TC1800009236.hg.1	OACYLP	-3.83	5.01	6.94	0.65	0.2	T	T	3.95e-05	0.0175	5.24e-08	6.05e-07	T	ENST00000587906	O-acyltransferase like, pseudogene [Source:HGNC Symbol;Acc:HGNC:44362]	chr18	+	Multiple_Complex	59066991	59069307
TC1800008433.hg.1	RP11-258B16.1; mypler	2.01	6.03	5.02	0.35	0.33	T	T	0.0316	0.8728	1.23e-05	7.38e-05	T	ENST00000591558.1; mypler.aAug10; OTTHUMT00000431577; uc060oik.1	Transcript Identified by AceView; novel transcript	chr18	-	NonCoding	33520502	33578187
TC1900006725.hg.1	CTC-518P12.6	3.04	5.93	4.33	0.37	0.09	T	F	0.0001	0.0416	2.07e-14	1.65e-12	F	ENST00000591657.1; OTTHUMT00000451703; uc060rzs.1	novel transcript, antisense to PLIN3	chr19	+	NonCoding	4838332	4838907
TC0X00011359.hg.1	MIR222HG; RP6-99M1.2	2.49	7.59	6.27	0.38	0.04	T	T	0.0015	0.2604	4.24e-15	4.26e-13	T	ENST00000602461.1; ENST00000602507.1; OTTHUMT00000467765; OTTHUMT00000467990; uc064yso.1; uc064ysq.1	MIR222 host gene (non-protein coding) [Source:HGNC Symbol;Acc:HGNC:49555]; novel transcript; MIR222 host gene [Source:HGNC Symbol;Acc:HGNC:49555]	chrX	-	NonCoding	45745211	45770274
TC0900008078.hg.1	RP11-435O5.4	-2.12	6.87	7.96	0.55	0.12	T	T	0.0008	0.167	6.07e-10	1.2e-08	T	ENST00000604650.1; OTTHUMT00000470023; uc064unf.1	novel transcript, antisense to PTCH1	chr9	+	NonCoding	95514045	95514520
TC0800007623.hg.1	CTD-3214K23.1	-2.52	7.05	8.39	0.47	0.05	T	T	0.0019	0.3033	1.15e-06	9.14e-06	T	ENST00000605049.1; OTTHUMT00000469670; uc064mun.1	novel transcript, sense intronic KANK1	chr8	+	NonCoding	52722903	52723141
TC0200013983.hg.1	RP11-338I24.1	2.1	6.29	5.22	0.72	0.32	T	F	0.019	0.7795	0.1281	0.2065	F	ENST00000605241		chr2	-	Multiple_Complex	116687218	116687387
TC0500006928.hg.1	RP11-360I2.1	-2.15	7.63	8.73	0.42	0.29	T	T	0.0495	0.947	6.37e-11	1.67e-09	T	ENST00000606105.1; OTTHUMT00000470547; uc063coq.1	novel transcript	chr5	+	NonCoding	21569755	21570045
TC0600010031.hg.1	RP1-111C20.4	2.67	5.92	4.5	0.42	0.64	T	T	0.0134	0.7008	0.1777	0.2675	T	ENST00000606466.1; ENST00000606470.1; ENST00000607391.1; ENST00000607796.1; OTTHUMT00000471437; OTTHUMT00000471438; OTTHUMT00000471439; OTTHUMT00000471440; uc063sok.1; uc063sol.1; uc063som.1; uc063son.1	novel transcript antisense to TAGAP	chr6	+	NonCoding	158988178	159064925
TC0500007315.hg.1	RP11-53O19.3	-2.15	6.49	7.59	0.58	0.39	T	T	0.0246	0.8334	6.6e-06	4.26e-05	T	ENST00000607056.1; OTTHUMT00000470586; uc063dla.1	novel transcript	chr5	+	NonCoding	44826076	44836501
TC1100008504.hg.1	RP11-111M22.5	-2.06	5.24	6.28	0.18	0.22	F	T	0.0024	0.3517	1.08e-06	8.69e-06	F	ENST00000607673.1; OTTHUMT00000470339; uc058fqp.1	novel transcript	chr11	+	NonCoding	76392196	76392905
TC2200008259.hg.1	CTA-246H3.12	-2.01	6.2	7.21	0.27	0.92	T	T	0.0109	0.6567	2.4e-07	2.32e-06	T	ENST00000609330.1; OTTHUMT00000472345; uc062cmp.1	novel transcript	chr22	-	NonCoding	25434324	25435070
TC0200010488.hg.1	RP11-686O6.1	2.5	5.21	3.88	0.54	0.16	F	F	0.0028	0.3798	0.0009	0.003	F	ENST00000609491.1; OTTHUMT00000472807; uc061rnh.1	novel transcript	chr2	+	NonCoding	202336739	202337200
TC0700006672.hg.1	RP5-1007H16.1	2.01	5.63	4.62	0.49	0.25	T	F	0.01	0.6348	5.83e-05	0.0003	F	ENST00000609858.1; OTTHUMT00000472337; uc064bkx.1	novel transcript	chr7	+	NonCoding	7619872	7620543
TC0100016304.hg.1	RP11-104L21.3	4.03	5.4	3.39	0.29	0.26	T	F	1.48e-05	0.0077	0.0035	0.0102	F	ENST00000610044.1; OTTHUMT00000471936; uc057nbt.1	novel transcript	chr1	-	NonCoding	167457742	167459891
TC0100014434.hg.1	DLEU2_3	-2.1	7.41	8.48	0.65	0.45	T	T	0.0276	0.8553	0.0674	0.1227	T	ENST00000612883; uc057hfj.1	Deleted in lymphocytic leukemia 2 conserved region 3 [Source:RFAM;Acc:RF02107]	chr1	-	NonCoding	63549294	63549366
TC1300007191.hg.1	DLEU2_2	-2.23	5.65	6.81	0.63	0.22	F	T	0.0029	0.3798	2.28e-07	2.21e-06	F	ENST00000621691; uc058xbf.1	Deleted in lymphocytic leukemia 2 conserved region 2 [Source:RFAM;Acc:RF02106]	chr13	+	NonCoding	50045143	50045232
TC1200009493.hg.1	RP13-554M15.2	-2.08	4.27	5.32	0.59	0.51	T	T	0.0164	0.745	0.0321	0.0664	T	ENST00000622917; OTTHUMT00000397540; uc058vjx.1	novel transcript	chr12	+	Unassigned	132565071	132566425
TC0500010320.hg.1	RP11-184E9.4	-2.28	3.19	4.38	0.41	0.35	F	F	0.0347	0.8892	0.0657	0.1202	F	ENST00000623500; OTTHUMT00000366515; uc063cpv.1	TEC	chr5	-	Unassigned	25425412	25425599
TC1800007073.hg.1	RP11-158H5.2	-2.22	6.74	7.89	0.15	0.21	T	T	0.0062	0.5382	0.0037	0.0106	T	ENST00000624194; OTTHUMT00000442408; uc060olc.1	TEC	chr18	+	Unassigned	35257040	35257512
TC0500011987.hg.1	RP1-247F3.1	-2.72	5.07	6.51	0.54	0.17	F	T	0.0021	0.3247	0.0459	0.0893	F	ENST00000624317; OTTHUMT00000370111; uc063gru.1	TEC	chr5	-	Unassigned	131261321	131261607
TC0400012244.hg.1	RP11-597D13.2	-2.01	4.03	5.03	0.2	0.3	F	T	0.0024	0.347	0.0455	0.0888	F	ENST00000624394; OTTHUMT00000365218; uc063aoq.1	TEC	chr4	-	Unassigned	158111361	158111931
TSUnmapped00000042.hg.1	AC254560.1	-2.04	5.61	6.64	0.49	0.5	T	T	0.0151	0.7247	0.0003	0.001	T	ENST00000625749				Coding
TSUnmapped00000497.hg.1	RNU7-29P	2.14	4.52	3.42	0.17	0.16	F	F	0.0049	0.4947	0.0002	0.0007	F	ENST00000629187	RNA, U7 small nuclear 29 pseudogene [Source:HGNC Symbol;Acc:HGNC:34125]			Small_RNA
TSUnmapped00000291.hg.1	VPS11	-2.13	8.86	9.96	0.38	0.34	T	T	0.0067	0.5536	8.75e-09	1.25e-07	T	ENST00000629865	VPS11, CORVET/HOPS core subunit [Source:HGNC Symbol;Acc:HGNC:14583]			Coding
TSUnmapped00000414.hg.1	TMEM42	-2.22	3.62	4.77	0.63	0.17	F	T	0.0283	0.8565	1.59e-05	9.22e-05	F	ENST00000630091	transmembrane protein 42			NonCoding
TSUnmapped00000606.hg.1	FMN1	2.07	6.87	5.82	0.36	0.14	T	T	0.0333	0.8811	1.72e-06	1.31e-05	T	ENST00000631469	formin 1			Coding
TSUnmapped00000559.hg.1	FMN1	2.65	8.97	7.57	0.41	0.43	T	T	0.0002	0.059	1.72e-11	5.35e-10	T	ENST00000631811	formin 1			Coding
TSUnmapped00000713.hg.1	FMN1	2.4	8.45	7.18	0.18	0.54	T	T	0.0012	0.2207	5.1e-12	1.87e-10	T	ENST00000632024	formin 1			Coding
TSUnmapped00000594.hg.1	GREM1	5.16	14.21	11.85	0.51	0.18	T	T	9.11e-08	9.03e-05	2.99e-18	1.19e-15	T	ENST00000632478	gremlin 1, DAN family BMP antagonist [Source:HGNC Symbol;Acc:HGNC:2001]			Coding
TSUnmapped00000772.hg.1	FMN1	2.08	7.61	6.55	0.46	0.17	T	T	0.0009	0.1827	6.48e-05	0.0003	T	ENST00000633355	formin 1			NonCoding
TSUnmapped00000571.hg.1	GREM1	4.49	13.32	11.15	0.51	0.18	T	T	2.8e-07	0.0002	6.02e-18	2.04e-15	T	ENST00000633992	gremlin 1, DAN family BMP antagonist [Source:HGNC Symbol;Acc:HGNC:2001]			Coding
TSUnmapped00000740.hg.1	SCG5	-2.95	7.11	8.66	0.24	0.25	T	T	0.0007	0.1602	5.9e-10	1.17e-08	T	ENST00000633996	secretogranin V			NonCoding
TC0700008391.hg.1	fasmeybu	2.39	5.61	4.35	0.44	0.43	T	F	0.0032	0.4051	0.0059	0.0158	F	fasmeybu.aAug10-unspliced	Transcript Identified by AceView	chr7	+	Unassigned	95497137	95497785
TC0200007240.hg.1	fawdaw	3.13	6.69	5.05	0.73	0.49	T	F	0.0057	0.5215	3.82e-12	1.45e-10	F	fawdaw.aAug10-unspliced	Transcript Identified by AceView	chr2	+	Coding	36524828	36525820
TC0500012177.hg.1	fawstoyby	5.21	8.69	6.31	0.42	0.3	T	T	5.29e-09	7.97e-06	4.42e-13	2.24e-11	T	fawstoyby.aAug10-unspliced	Transcript Identified by AceView	chr5	-	Multiple_Complex	138466611	138469308
TC1000008211.hg.1	fernawby	-2.29	6.62	7.82	0.44	0.53	T	T	0.0333	0.8811	4.47e-06	3.03e-05	T	fernawby.aAug10	Transcript Identified by AceView	chr10	+	Coding	79700960	79702091
TC1400006727.hg.1	ferswey; RP11-468E2.10	-2.03	6.71	7.73	0.19	0.24	T	T	0.0006	0.1383	2.88e-05	0.0002	T	ferswey.aAug10-unspliced; OTTHUMT00000474356; uc059abg.1	Transcript Identified by AceView; novel transcript	chr14	+	NonCoding	24198433	24199090
TC1800008307.hg.1	ferwo	-2.2	8.75	9.89	0.49	0.27	T	T	0.0213	0.8036	3.59e-14	2.63e-12	T	ferwo.aAug10-unspliced	Transcript Identified by AceView	chr18	-	Unassigned	24362270	24363033
TC0300011365.hg.1	flarnubo	-2.15	8.13	9.24	0.31	0.13	T	T	0.0016	0.2735	3.27e-15	3.4e-13	T	flarnubo.aAug10-unspliced	Transcript Identified by AceView	chr3	-	Unassigned	62428328	62432088
TC0100013289.hg.1	flawlarbo	-2.02	7.34	8.36	0.51	0.51	T	T	0.0311	0.8705	7.54e-09	1.1e-07	T	flawlarbo.aAug10-unspliced	Transcript Identified by AceView	chr1	-	Unassigned	23513108	23516284
TC0300011025.hg.1	fleefeybo	-2.42	7.24	8.52	0.6	0.18	T	T	0.0101	0.6361	0.0001	0.0006	T	fleefeybo.aAug10	Transcript Identified by AceView	chr3	-	Coding	48489663	48499868
TC0100014525.hg.1	flerklor	2.02	7.22	6.2	0.12	0.14	T	T	0.0006	0.143	8.5e-07	7.04e-06	T	flerklor.aAug10-unspliced	Transcript Identified by AceView	chr1	-	Unassigned	67818065	67819540
TC1900008301.hg.1	flobee	-2.28	4.3	5.49	0.47	0.23	F	T	0.0004	0.1154	0.0007	0.0025	F	flobee.aAug10-unspliced	Transcript Identified by AceView	chr19	+	Unassigned	45005859	45006287
TC0700012620.hg.1	flobler	2.31	7.86	6.65	0.12	0.48	T	T	0.0005	0.1255	4.91e-16	6.9e-14	T	flobler.aAug10-unspliced	Transcript Identified by AceView	chr7	-	Unassigned	130904774	130905335
TC1200008046.hg.1	flonu	2.32	5.78	4.56	0.61	0.14	T	F	0.0001	0.0491	1.22e-12	5.36e-11	F	flonu.aAug10-unspliced	Transcript Identified by AceView	chr12	+	Unassigned	65904064	65904604
TC0200007238.hg.1	floparbo	2.05	6.74	5.71	0.74	0.54	T	F	0.014	0.7082	5.37e-11	1.44e-09	F	floparbo.aAug10-unspliced	Transcript Identified by AceView	chr2	+	Unassigned	36492333	36494437
TC1100011149.hg.1	flormuby	-2.28	5.14	6.33	0.63	0.45	T	T	0.0074	0.5729	1.38e-05	8.14e-05	T	flormuby.aAug10-unspliced	Transcript Identified by AceView	chr11	-	Coding	64099762	64100126
TC2000007575.hg.1	flosabu	-2.16	4.94	6.05	0.2	0.92	F	T	0.0312	0.8726	0.2471	0.3464	F	flosabu.aAug10-unspliced	Transcript Identified by AceView	chr20	+	Coding	47523156	47523563
TC1000009915.hg.1	floyslo	2.18	5.65	4.53	0.6	0.39	F	F	0.0294	0.8598	0.2492	0.3486	F	floyslo.aAug10-unspliced	Transcript Identified by AceView	chr10	-	Coding	16776937	16778991
TC0700012615.hg.1	flybler	2.36	6.74	5.5	0.41	0.41	T	T	0.0073	0.5682	4.41e-13	2.23e-11	T	flybler.bAug10-unspliced	Transcript Identified by AceView	chr7	-	Unassigned	130892519	130896999
TC0700011164.hg.1	forsnobu	-2.45	6.43	7.72	0.23	0.67	T	T	0.0495	0.947	1.09e-08	1.52e-07	T	forsnobu.aAug10-unspliced	Transcript Identified by AceView	chr7	-	Coding	56045089	56045626
TC1600007182.hg.1	forsny	-2.57	4.12	5.48	0.38	0.54	F	T	0.0044	0.4691	0.0012	0.0042	F	forsny.aAug10-unspliced	Transcript Identified by AceView	chr16	+	Coding	21882439	21882894
TC0900011308.hg.1	foshor	4.03	10.56	8.55	0.68	0.4	T	T	0.0037	0.4334	0.0002	0.0009	T	foshor.aAug10-unspliced	Transcript Identified by AceView	chr9	-	Unassigned	115098627	115099508
TC0400008055.hg.1	foygy	2.96	7.13	5.56	0.29	0.53	T	F	0.0005	0.1244	0.0026	0.0078	F	foygy.aAug10-unspliced	Transcript Identified by AceView	chr4	+	Unassigned	86951920	86952683
TC1000010275.hg.1	foynoyby	2.64	6.58	5.18	0.25	0.29	T	F	0.0004	0.1026	1.64e-08	2.18e-07	F	foynoyby.aAug10-unspliced	Transcript Identified by AceView	chr10	-	Coding	33232662	33235367
TC0100014577.hg.1	fumarbo	-2.92	5.06	6.61	0.17	0.61	F	T	0.0001	0.0471	1.74e-09	3.03e-08	F	fumarbo.aAug10-unspliced	Transcript Identified by AceView	chr1	-	Coding	71022845	71023368
TC1600010827.hg.1	fuzy	-2.18	3.94	5.07	0.26	0.49	T	T	0.014	0.7085	0.2228	0.3195	T	fuzy.aAug10-unspliced	Transcript Identified by AceView	chr16	-	Coding	72875186	72875884
TC2200008894.hg.1	fyshy	-2.92	5.94	7.48	0.45	0.47	T	T	0.0029	0.3798	0.011	0.0268	T	fyshy.aAug10-unspliced	Transcript Identified by AceView	chr22	-	Unassigned	42829564	42830864
TC1200012042.hg.1	gargoyby	2.2	6.29	5.15	0.61	0.46	T	T	0.0071	0.5642	0.0029	0.0087	T	gargoyby.aAug10-unspliced	Transcript Identified by AceView	chr12	-	Coding	115950134	115950545
TC0600013530.hg.1	garjor	-2.16	5.09	6.21	0.11	0.47	F	T	0.0432	0.9235	0.0068	0.0178	F	garjor.aAug10-unspliced	Transcript Identified by AceView	chr6	-	Unassigned	149700542	149701707
TC1600009501.hg.1	gawoy	-4.12	5.25	7.29	0.9	0.48	T	T	0.0048	0.4896	0.0175	0.0398	T	gawoy.aAug10	Transcript Identified by AceView	chr16	-	Unassigned	14933796	14947509
TC1200008621.hg.1	geejawby	-2.07	4.22	5.27	0.36	0.34	T	T	0.0114	0.6636	0.2068	0.3012	T	geejawby.aAug10-unspliced	Transcript Identified by AceView	chr12	+	Unassigned	101757911	101759095
TC0100006628.hg.1	gergubu	-2.59	4.04	5.41	0.14	0.74	F	T	0.0157	0.7349	0.14	0.2218	F	gergubu.aAug10-unspliced	Transcript Identified by AceView	chr1	+	Coding	3874228	3874585
TC1400007730.hg.1	gerpar	2.12	5.75	4.67	0.1	0.21	T	F	0.0002	0.065	0.0013	0.0042	F	gerpar.aAug10	Transcript Identified by AceView	chr14	+	Unassigned	76713882	76716439
TC0400010461.hg.1	geybabo	-2.16	3.47	4.59	0.36	0.42	T	T	0.0174	0.7595	0.1459	0.2291	T	geybabo.aAug10-unspliced	Transcript Identified by AceView	chr4	-	Coding	39377362	39378036
TC0400009498.hg.1	glagar	2.21	4.81	3.67	0.36	0.45	F	F	0.0142	0.7131	0.0446	0.0872	F	glagar.aAug10-unspliced	Transcript Identified by AceView	chr4	+	Coding	184447689	184448136
TC0300009272.hg.1	glarforbu	-2.31	7.96	9.16	0.53	0.37	T	T	0.0294	0.8596	2.71e-09	4.47e-08	T	glarforbu.aAug10-unspliced	Transcript Identified by AceView	chr3	+	Unassigned	155884240	155884990
TC0400006570.hg.1	glawflaby	-2.07	6.67	7.72	0.6	0.55	T	T	0.0034	0.4185	0.0004	0.0014	T	glawflaby.bAug10-unspliced	Transcript Identified by AceView	chr4	+	Unassigned	2718785	2719345
TC1600010856.hg.1	glawobu	2.36	6.8	5.55	0.58	0.32	T	T	0.0326	0.8775	0.0425	0.0838	T	glawobu.aAug10-unspliced	Transcript Identified by AceView	chr16	-	Unassigned	74524550	74525802
TC0300011404.hg.1	gleenobo	-2.49	5.6	6.92	0.55	0.28	F	F	0.0233	0.8223	0.0025	0.0076	F	gleenobo.aAug10	Transcript Identified by AceView	chr3	-	Unassigned	65426906	65441672
TC0X00007751.hg.1	glernoy	3.03	6.59	4.99	0.11	0.05	T	F	0.0009	0.1884	1.12e-10	2.72e-09	F	glernoy.aAug10-unspliced	Transcript Identified by AceView	chrX	+	Unassigned	81681903	81682558
TC1000010313.hg.1	glernoyby	-2.45	3.78	5.07	0.36	0.49	F	T	0.0008	0.1651	0.0032	0.0094	F	glernoyby.aAug10-unspliced	Transcript Identified by AceView	chr10	-	Coding	35144097	35144566
TC1600007416.hg.1	globler	-2.07	8	9.05	0.27	0.13	T	T	0.0489	0.945	0.0074	0.0193	T	globler.aAug10	Transcript Identified by AceView	chr16	+	Unassigned	29524605	29525746
TC0200007807.hg.1	glolar	2.74	8.78	7.32	0.57	0.39	T	T	0.0114	0.6638	0.0434	0.0853	T	glolar.aAug10-unspliced	Transcript Identified by AceView	chr2	+	Unassigned	64544877	64545593
TC0500010458.hg.1	gluflar	-2.21	8.48	9.62	0.38	0.39	T	T	0.013	0.692	3.2e-08	3.93e-07	T	gluflar.aAug10-unspliced	Transcript Identified by AceView	chr5	-	Unassigned	34085178	34090549
TC1500009871.hg.1	glypee	-2.14	7.35	8.44	0.5	0.21	T	T	0.0073	0.5706	3.61e-10	7.6e-09	T	glypee.aAug10-unspliced	Transcript Identified by AceView	chr15	-	Unassigned	68815360	68817247
TC0400007338.hg.1	gogly	2.3	4.26	3.06	0.21	0.44	F	F	0.0087	0.6072	0.0883	0.1528	F	gogly.aAug10-unspliced	Transcript Identified by AceView	chr4	+	Unassigned	40955308	40955621
TC0Y00007257.hg.1	gorbo	-2.14	7.84	8.93	0.53	0.73	T	T	0.0117	0.6698	8.47e-14	5.47e-12	T	gorbo.aAug10	Transcript Identified by AceView	chrY	-	Unassigned	25092702	25099225
TC1000008500.hg.1	gordeybu	-3.31	4.01	5.74	0.67	0.32	F	T	0.0018	0.2902	0.0332	0.0683	F	gordeybu.aAug10-unspliced	Transcript Identified by AceView	chr10	+	Unassigned	94333510	94334807
TC1900010741.hg.1	gorser	-2.08	4.97	6.03	0.23	0.58	T	T	0.0157	0.7355	0.0074	0.0193	T	gorser.aAug10-unspliced	Transcript Identified by AceView	chr19	-	Unassigned	41266493	41267103
TC1600009762.hg.1	gosnu	-3.46	5.85	7.64	0.69	0.46	T	T	0.0297	0.8608	0.0501	0.096	T	gosnu.aAug10-unspliced	Transcript Identified by AceView	chr16	-	Unassigned	24550381	24551086
TC2200009124.hg.1	gusa	-3.53	5.71	7.53	0.13	0.44	T	T	0.0002	0.0525	2.22e-06	1.64e-05	T	gusa.aAug10-unspliced	Transcript Identified by AceView	chr22	-	Unassigned	49812124	49817017
TC0200016274.hg.1	HDAC4	-2.86	4.65	6.17	0.27	0.78	T	T	0.0162	0.7412	0.1512	0.2356	T	HDAC4.uAug10-unspliced	Transcript Identified by AceView, Entrez Gene ID(s) 9759	chr2	-	Unassigned	239305765	239306325
TC1600008583.hg.1	hesoma	-2.22	5.41	6.56	0.26	0.79	T	T	0.0487	0.9449	0.0015	0.005	T	hesoma.bAug10-unspliced	Transcript Identified by AceView	chr16	+	Unassigned	81326645	81327395
TC1800007413.hg.1	hohoma	-2.49	7.22	8.53	0.42	0.36	T	T	0.0125	0.6879	2.54e-11	7.5e-10	T	hohoma.aAug10-unspliced	Transcript Identified by AceView	chr18	+	Coding	58077632	58078075
TC1000007217.hg.1	KIF5B	-2.63	5.53	6.93	0.91	0.26	T	T	0.0259	0.8431	0.4547	0.5535	T	hsa_circ_0000232	Memczak2013 ANTISENSE, CDS, coding, INTERNAL, UTR3 best transcript NM_004521	chr10	+	NonCoding	32011356	32015635
TC1000010439.hg.1	HNRNPF	-2.01	6.56	7.56	0.84	0.27	T	T	0.0158	0.7368	0.0007	0.0026	T	hsa_circ_0000237	Memczak2013 ALT_ACCEPTOR, ALT_DONOR, coding, INTERNAL, intronic best transcript NM_001098207	chr10	-	NonCoding	43392558	43392646
TC1700010827.hg.1	GRN	2.37	8.44	7.19	0.22	0.15	T	T	0.0012	0.2231	0.0001	0.0006	T	hsa_circ_0000774	Memczak2013 ANTISENSE, CDS, coding, INTERNAL best transcript NM_002087	chr17	-	NonCoding	44351042	44351411
TC1700008427.hg.1	MPO	2.53	5.07	3.74	0.79	0.37	T	F	0.0447	0.9285	0.1956	0.2885	F	hsa_circ_0000791	Memczak2013 ANTISENSE, CDS, coding, INTERNAL best transcript NM_000250	chr17	+	NonCoding	58272794	58273648
TC0600013273.hg.1	BCLAF1	2.34	12.28	11.06	0.36	0.28	T	T	0.0094	0.6221	1.27e-08	1.74e-07	T	hsa_circ_0001644	Memczak2013 ALT_DONOR, coding, INTERNAL, intronic best transcript NM_014739	chr6	-	NonCoding	136289625	136289712
TC0800009898.hg.1	ADAM28	2.74	6.51	5.06	0.37	0.65	T	F	0.0371	0.8984	0.063	0.1161	F	hsa_circ_0001783	Memczak2013 ANTISENSE, coding, INTERNAL, intronic best transcript NM_014265	chr8	-	NonCoding	24301210	24301380
TC0100014218.hg.1	SCP2	2	10.46	9.46	0.45	0.53	T	T	0.012	0.674	1.24e-13	7.56e-12	T	hsa_circ_0006906	Jeck2013 ANTISENSE, coding, INTERNAL, OVEXON, UTR3 best transcript NM_001007098	chr1	-	Multiple_Complex	52993201	52993702
TC0400009684.hg.1	ZNF721	-2.33	7.49	8.71	0.49	0.2	T	T	0.0251	0.8376	0.001	0.0036	T	hsa_circ_0068788	Salzman2013 ALT_ACCEPTOR, ALT_DONOR, coding, INTERNAL, intronic best transcript NM_133474	chr4	-	NonCoding	497127	498201
TC2200006638.hg.1	DGCR8	-2.28	8.59	9.78	0.27	0.28	T	T	0.0005	0.1254	6.97e-12	2.45e-10	T	hsa_circ_0092365	Zhang2013 ALT_ACCEPTOR, ALT_DONOR, coding, INTERNAL, intronic best transcript NM_022720	chr22	+	NonCoding	20090699	20090898
TC1600008581.hg.1	husoma	-2.69	4.61	6.04	0.77	0.26	F	T	0.0065	0.5476	4.91e-05	0.0002	F	husoma.bAug10-unspliced	Transcript Identified by AceView	chr16	+	Unassigned	81320601	81321661
TC1100009668.hg.1	hutumi	-2.01	6.14	7.15	0.47	0.51	T	T	0.0096	0.6246	1.02e-11	3.41e-10	T	hutumi.aAug10-unspliced	Transcript Identified by AceView	chr11	-	Coding	424215	425166
TC2100008466.hg.1	jafor	-2.27	5.87	7.05	0.33	0.6	T	T	0.0013	0.2334	0.0415	0.0823	T	jafor.aAug10	Transcript Identified by AceView	chr21	-	Unassigned	46294211	46294682
TC0700007235.hg.1	jaku	-2.3	3.61	4.81	0.27	0.43	F	F	0.0038	0.4377	0.0077	0.02	F	jaku.aAug10-unspliced	Transcript Identified by AceView	chr7	+	Coding	37714861	37715634
TC0100009890.hg.1	jawkarbo	-2.12	8.44	9.53	0.16	0.21	T	T	0.0002	0.0603	1.03e-08	1.44e-07	T	jawkarbo.aAug10-unspliced	Transcript Identified by AceView	chr1	+	Coding	150100011	150101241
TC1600009851.hg.1	jeeseybo	-2	7.15	8.15	0.23	0.05	T	T	0.0057	0.5215	0.0003	0.0011	T	jeeseybo.aAug10-unspliced	Transcript Identified by AceView	chr16	-	Coding	28173319	28174188
TC1600010654.hg.1	jerdo	-3.32	3.44	5.17	0.18	0.54	F	F	0.0001	0.0442	3.02e-05	0.0002	F	jerdo.aAug10-unspliced	Transcript Identified by AceView	chr16	-	Coding	67748613	67749493
TC0800012235.hg.1	jorblu	-2.24	8.36	9.52	0.27	0.51	T	T	0.0284	0.8565	4.23e-08	5.02e-07	T	jorblu.aAug10-unspliced	Transcript Identified by AceView	chr8	-	Unassigned	144745071	144747234
TC0300006703.hg.1	jordeybo	-2.26	6.23	7.41	0.42	0.24	T	T	0.0017	0.2858	0.0037	0.0106	T	jordeybo.aAug10-unspliced	Transcript Identified by AceView	chr3	+	Coding	15216106	15217246
TC1000010279.hg.1	jornoyby	2.55	7.88	6.53	0.39	0.34	T	T	0.0093	0.6202	2.27e-10	5.04e-09	T	jornoyby.aAug10-unspliced	Transcript Identified by AceView	chr10	-	Coding	33316956	33317828
TC1600010977.hg.1	jydar	-2.42	3.38	4.65	0.05	0.96	F	F	0.0021	0.321	0.0347	0.0709	F	jydar.aAug10-unspliced	Transcript Identified by AceView	chr16	-	Unassigned	81074746	81075198
TC1500010411.hg.1	jyder	-2.03	4.48	5.5	0.29	0.48	T	T	0.0076	0.5763	0.0051	0.014	T	jyder.aAug10-unspliced	Transcript Identified by AceView	chr15	-	Coding	89997596	89998184
TC0300011818.hg.1	kakome	4.33	6.75	4.64	0.58	0.24	T	F	3.34e-07	0.0003	9.92e-17	1.88e-14	F	kakome.aAug10-unspliced	Transcript Identified by AceView	chr3	-	Coding	98831085	98834115
TC0900010566.hg.1	kaploybu	-2.36	7.9	9.14	0.62	0.25	T	T	0.041	0.9138	1.27e-12	5.55e-11	T	kaploybu.aAug10-unspliced	Transcript Identified by AceView	chr9	-	Unassigned	83037763	83038980
TC1200007623.hg.1	karchar	2.15	5.85	4.75	0.77	0.41	T	F	0.0484	0.9431	0.0312	0.0649	F	karchar.aAug10-unspliced	Transcript Identified by AceView	chr12	+	Unassigned	50786107	50786847
TC0400011246.hg.1	karsnyby	-2.01	4.38	5.38	0.36	0.33	F	F	0.0056	0.5189	0.1566	0.2422	F	karsnyby.aAug10-unspliced	Transcript Identified by AceView	chr4	-	Unassigned	86986347	86987951
TC1100007369.hg.1	karure	-2.25	8.02	9.19	0.65	0.41	T	T	0.0222	0.8112	5.73e-05	0.0003	T	karure.aAug10-unspliced	Transcript Identified by AceView	chr11	+	Unassigned	43461431	43462435
TC1000011826.hg.1	kawmu	-2.23	4.45	5.61	1.07	0.11	F	F	0.0091	0.6179	0.0445	0.0871	F	kawmu.aAug10-unspliced	Transcript Identified by AceView	chr10	-	Unassigned	110928321	110928577
TC1200009447.hg.1	keekarby	-2.68	4.87	6.29	0.86	0.35	T	T	0.0035	0.422	0.0002	0.0007	T	keekarby.aAug10-unspliced	Transcript Identified by AceView	chr12	+	Coding	131792480	131793097
TC1400008008.hg.1	kerdaby	-2.03	6.35	7.37	0.31	0.4	T	T	0.023	0.8204	1.43e-10	3.37e-09	T	kerdaby.aAug10-unspliced; kerdaby.bAug10	Transcript Identified by AceView	chr14	+	Unassigned	92147346	92151959
TC1900010955.hg.1	klasorbu	-2.29	5.17	6.36	0.47	0.31	T	T	0.0035	0.4214	5.91e-07	5.11e-06	T	klasorbu.aAug10-unspliced	Transcript Identified by AceView	chr19	-	Coding	45787824	45788713
TC1100012741.hg.1	klawglybu	-2.5	7.3	8.62	0.5	0.47	T	T	0.0081	0.5924	7.44e-11	1.91e-09	T	klawglybu.aAug10-unspliced	Transcript Identified by AceView	chr11	-	Coding	126298530	126299347
TC1600007033.hg.1	klawserbo	-2.14	8.41	9.51	0.48	0.44	T	T	0.0024	0.3518	1.08e-05	6.6e-05	T	klawserbo.aAug10-unspliced	Transcript Identified by AceView	chr16	+	Unassigned	16345448	16346933
TC2000009139.hg.1	kleepee	-2.14	5.58	6.68	0.65	0.17	T	T	0.0253	0.8383	0.0453	0.0884	T	kleepee.aAug10-unspliced	Transcript Identified by AceView	chr20	-	Coding	41524926	41526814
TC0900008841.hg.1	kleeplabu	-2.08	8.54	9.6	0.24	0.56	T	T	0.0181	0.7692	4.44e-12	1.65e-10	T	kleeplabu.aAug10-unspliced	Transcript Identified by AceView	chr9	+	Coding	128076753	128079603
TC0X00006984.hg.1	klerney	2.13	5.27	4.18	0.5	0.02	T	F	0.003	0.3885	0.0194	0.0434	F	klerney.aAug10-unspliced	Transcript Identified by AceView	chrX	+	Coding	39724358	39724742
TC0900010378.hg.1	klershee	2.71	7.12	5.68	0.4	0.33	T	T	0.001	0.1973	1.92e-05	0.0001	T	klershee.bAug10-unspliced	Transcript Identified by AceView	chr9	-	Unassigned	71003406	71003872
TC0900011831.hg.1	kleygaw	-3.1	6.82	8.45	0.32	0.35	T	T	0.0014	0.2555	4.52e-05	0.0002	T	kleygaw.aAug10-unspliced	Transcript Identified by AceView	chr9	-	Coding	133145442	133146548
TC1400007572.hg.1	klopo	-2.03	4.66	5.68	0.35	0.07	F	T	0.0468	0.9356	0.0201	0.0448	F	klopo.aAug10-unspliced	Transcript Identified by AceView	chr14	+	Unassigned	70339628	70340222
TC0700011355.hg.1	klorcharbu	-2.14	4.34	5.44	0.7	0.23	F	F	0.0445	0.9281	0.3766	0.4792	F	klorcharbu.aAug10-unspliced	Transcript Identified by AceView	chr7	-	Unassigned	66309242	66309728
TC1000011709.hg.1	klorglerbu	-2.28	5.09	6.28	0.54	0.21	T	T	0.0036	0.4283	1.42e-06	1.11e-05	T	klorglerbu.aAug10-unspliced	Transcript Identified by AceView	chr10	-	Coding	103177972	103178617
TC0200008541.hg.1	kloyjabu	-2.01	6.37	7.38	0.83	0.14	F	T	0.0092	0.6188	0.0063	0.0166	F	kloyjabu.aAug10-unspliced	Transcript Identified by AceView	chr2	+	Unassigned	97287010	97287754
TC1700007663.hg.1	kloyrey	-2.77	4.57	6.04	0.52	0.51	F	T	0.0039	0.4435	0.0023	0.0071	F	kloyrey.aAug10-unspliced	Transcript Identified by AceView	chr17	+	Unassigned	37039676	37040480
TC2100007045.hg.1	kloysey	-2.35	4.8	6.03	0.48	0.12	T	T	0.0076	0.5781	0.006	0.016	T	kloysey.aAug10	Transcript Identified by AceView	chr21	+	Unassigned	36295800	36296454
TC1200008878.hg.1	klybloyby	-2.84	4.78	6.29	0.3	0.72	F	T	0.0203	0.7947	0.0075	0.0194	F	klybloyby.aAug10-unspliced	Transcript Identified by AceView	chr12	+	Coding	111483449	111484301
TC1200009990.hg.1	klychoby	2.09	5.53	4.47	0.81	0.36	T	T	0.0146	0.7186	9.24e-15	8.3e-13	T	klychoby.aAug10-unspliced	Transcript Identified by AceView	chr12	-	Coding	13213474	13213792
TC0300006895.hg.1	kofybo	-2.25	4.35	5.53	0.92	0.16	F	T	0.0437	0.9252	0.0095	0.0238	F	kofybo.aAug10-unspliced	Transcript Identified by AceView	chr3	+	Unassigned	28278367	28279657
TC0X00010676.hg.1	konaw	-2.15	4.48	5.58	0.6	0.9	F	T	0.0127	0.6898	0.0324	0.0669	F	konaw.aAug10-unspliced	Transcript Identified by AceView	chrX	-	Unassigned	120527407	120528110
TC0700012495.hg.1	korchabu	-2.24	6.25	7.41	0.19	0.21	T	T	0.0162	0.7423	0.0001	0.0005	T	korchabu.aAug10	Transcript Identified by AceView	chr7	-	Unassigned	126971799	126973373
TC1000011998.hg.1	korshu	-2.52	4.21	5.54	0.98	0.61	F	T	0.014	0.7087	0.3952	0.4972	F	korshu.aAug10-unspliced	Transcript Identified by AceView	chr10	-	Coding	119235407	119236486
TC0700008608.hg.1	kotoybo	-2.57	6.53	7.89	0.19	0.49	T	T	0.0009	0.186	3.04e-09	4.96e-08	T	kotoybo.aAug10-unspliced	Transcript Identified by AceView	chr7	+	Coding	102030620	102031205
TC0X00008960.hg.1	kufo	-2.07	6.05	7.1	0.59	0.09	T	T	0.0306	0.8688	1.97e-06	1.47e-05	T	kufo.aAug10-unspliced	Transcript Identified by AceView	chrX	-	Coding	3910104	3910771
TC0300011819.hg.1	larswoyby	2.43	4.56	3.28	0.15	0.43	F	F	0.0041	0.4553	1.18e-12	5.22e-11	F	larswoyby.aAug10-unspliced	Transcript Identified by AceView	chr3	-	Coding	98835954	98840025
TC1200008032.hg.1	leeflubu	2.01	4.7	3.69	0.28	0.33	T	F	0.0194	0.7825	2.98e-11	8.63e-10	F	leeflubu.aAug10-unspliced	Transcript Identified by AceView	chr12	+	Unassigned	65375584	65376053
TC1000008332.hg.1	lerpoby	-2.07	3.5	4.55	0.59	0.32	F	F	0.0352	0.8896	0.0084	0.0213	F	lerpoby.aAug10-unspliced	Transcript Identified by AceView	chr10	+	Coding	87197967	87200917
TC0600012887.hg.1	leygloyby	2.31	5.71	4.5	0.08	0.42	T	F	0.0428	0.923	2.94e-10	6.32e-09	F	leygloyby.aAug10-unspliced	Transcript Identified by AceView	chr6	-	Coding	112202281	112203103
TC0100011254.hg.1	leykarbu	2.33	10.28	9.06	0.95	0.24	T	T	0.0007	0.1553	8.91e-10	1.69e-08	T	leykarbu.aAug10-unspliced	Transcript Identified by AceView	chr1	+	Coding	203305962	203306583
TC0900007368.hg.1	LOC100113421	-2.53	6	7.34	0.15	0.64	T	T	0.0108	0.6546	0.0011	0.0036	T	LOC100113421.aAug10-unspliced	Transcript Identified by AceView, Entrez Gene ID(s) 100113421	chr9	+	Unassigned	62891926	62892644
TC0100009694.hg.1	LOC100288865	2.24	5.59	4.43	0.15	0.59	T	F	0.0009	0.186	6.02e-07	5.19e-06	F	LOC100288865.aAug10-unspliced	Transcript Identified by AceView, Entrez Gene ID(s) 100288865	chr1	+	Unassigned	143782851	143783559
TC0200012787.hg.1	lojorbo	3.35	6.58	4.84	0.3	0.69	F	F	0.0072	0.5661	0.019	0.0427	F	lojorbo.aAug10-unspliced	Transcript Identified by AceView	chr2	-	Unassigned	62916660	62917002
TC1100007451.hg.1	lorcher	-2.17	5.75	6.86	0.31	0.17	T	T	0.0009	0.1877	1.68e-09	2.94e-08	T	lorcher.aAug10-unspliced	Transcript Identified by AceView	chr11	+	Unassigned	46353209	46353890
TC0300008857.hg.1	lordabu	2.12	5.84	4.75	0.65	0.15	T	T	0.0418	0.9181	0.1501	0.2342	T	lordabu.aAug10-unspliced	Transcript Identified by AceView	chr3	+	Unassigned	133402931	133403612
TC1100011382.hg.1	loyfey	-2.39	5.2	6.45	0.05	0.26	T	T	0.0086	0.605	0.0002	0.0009	T	loyfey.aAug10-unspliced	Transcript Identified by AceView	chr11	-	Coding	68463584	68464421
TC1100008729.hg.1	luflawbu	2.03	4.69	3.67	0.58	0.12	F	F	0.0141	0.7105	0.0365	0.0739	F	luflawbu.aAug10-unspliced	Transcript Identified by AceView	chr11	+	Coding	90017886	90018317
TC0200010714.hg.1	lukerbo	2.69	7.6	6.17	0.41	0.18	T	T	0.001	0.2046	4.35e-14	3.1e-12	T	lukerbo.aAug10	Transcript Identified by AceView	chr2	+	Multiple_Complex	215362645	215398284
TC1200008890.hg.1	lygorby	2.23	4.79	3.63	0.27	0.23	F	F	0.0322	0.8753	0.0281	0.0594	F	lygorby.aAug10-unspliced	Transcript Identified by AceView	chr12	+	Coding	111683926	111684283
TC1600007187.hg.1	lysny	-2.28	6.26	7.45	0.49	0.33	T	T	0.0063	0.5413	0.0087	0.022	T	lysny.aAug10-unspliced	Transcript Identified by AceView	chr16	+	Unassigned	22009995	22012988
TC2200006830.hg.1	maku	-2.36	5.98	7.22	0.41	0.23	T	T	9.11e-05	0.0356	4.44e-12	1.65e-10	T	maku.aAug10-unspliced	Transcript Identified by AceView	chr22	+	Coding	23113704	23114688
TC1000009207.hg.1	marruby	-2.06	4.37	5.42	0.3	0.3	F	T	0.0056	0.5189	0.0702	0.1268	F	marruby.aAug10-unspliced	Transcript Identified by AceView	chr10	+	Coding	124522851	124524163
TC0400008274.hg.1	mawkluby	2.06	5.05	4.01	0.55	0.31	T	F	0.0059	0.5251	1.32e-06	1.03e-05	F	mawkluby.aAug10-unspliced	Transcript Identified by AceView	chr4	+	Coding	102601077	102602156
TC0600012891.hg.1	mergloyby	2.12	5.81	4.73	0.47	0.26	T	F	0.0347	0.8887	1.39e-13	8.34e-12	F	mergloyby.aAug10-unspliced	Transcript Identified by AceView	chr6	-	Unassigned	112252021	112252558
TC0400011825.hg.1	meyku	-2.28	6.27	7.46	0.18	0.64	T	T	0.0105	0.6475	2.69e-05	0.0001	T	meyku.aAug10-unspliced	Transcript Identified by AceView	chr4	-	Unassigned	128283991	128286110
TC1100006632.hg.1	moriri	-3.33	5.33	7.07	1.06	0.42	T	T	0.021	0.8025	0.1003	0.1696	T	moriri.aAug10-unspliced	Transcript Identified by AceView	chr11	+	Coding	3745344	3746293
TC0600008210.hg.1	moyora	-2.43	6.66	7.94	0.44	0.46	T	T	0.0028	0.377	3.01e-11	8.72e-10	T	moyora.aAug10-unspliced	Transcript Identified by AceView	chr6	+	Unassigned	49485767	49487153
TC1500008441.hg.1	mukeyby	2.35	4.04	2.81	0.44	0.08	F	F	0.0213	0.8041	0.0181	0.041	F	mukeyby.aAug10-unspliced	Transcript Identified by AceView	chr15	+	Unassigned	96319132	96319656
TC1400008733.hg.1	muzor	-2.08	5.87	6.93	0.49	0.19	T	T	0.0471	0.9369	0.0183	0.0413	T	muzor.aAug10-unspliced	Transcript Identified by AceView	chr14	-	Coding	23956622	23958812
TC0200007604.hg.1	myjeybo	2.35	5.54	4.31	0.44	0.16	F	F	0.004	0.4472	0.0103	0.0255	F	myjeybo.aAug10-unspliced	Transcript Identified by AceView	chr2	+	Coding	54099135	54099855
TC0100009947.hg.1	nakoybu	-2.03	5.91	6.94	0.56	0.42	T	T	0.0275	0.8544	9.44e-05	0.0004	T	nakoybu.aAug10-unspliced	Transcript Identified by AceView	chr1	+	Unassigned	151220644	151223050
TC0X00009744.hg.1	namu	-2.02	6.83	7.84	0.56	0.61	T	T	0.0307	0.8697	0.0067	0.0176	T	namu.aAug10-unspliced	Transcript Identified by AceView	chrX	-	Coding	53131383	53133566
TC1200009571.hg.1	narcho	-2.12	4.47	5.55	0.37	0.2	F	T	0.0063	0.5406	2.93e-07	2.75e-06	F	narcho.aAug10-unspliced	Transcript Identified by AceView	chr12	-	Unassigned	1295327	1296027
TC0700007287.hg.1	narku	-2.14	7.69	8.79	0.62	0.05	T	T	0.037	0.8977	5.14e-06	3.42e-05	T	narku.aAug10-unspliced	Transcript Identified by AceView	chr7	+	Coding	39968837	39969259
TC1000006436.hg.1	narroby	-2.1	6.55	7.62	0.34	0.38	T	T	0.001	0.2022	0.0109	0.0267	T	narroby.aAug10-unspliced	Transcript Identified by AceView	chr10	+	Coding	142969	144025
TC0700009932.hg.1	narzeyby	-3.22	5.67	7.35	0.9	0.15	T	T	0.0169	0.7523	0.0002	0.001	T	narzeyby.aAug10-unspliced	Transcript Identified by AceView	chr7	+	Coding	158860002	158860826
TC0400008078.hg.1	natiyu	-2.55	4.2	5.55	0.54	0.47	F	F	0.0028	0.3766	1.99e-05	0.0001	F	natiyu.aAug10-unspliced	Transcript Identified by AceView	chr4	+	Unassigned	87493354	87494598
TC1200006521.hg.1	nawgerby	2.55	6.97	5.61	0.09	0.35	T	T	4.67e-05	0.0201	0.0009	0.003	T	nawgerby.aAug10-unspliced	Transcript Identified by AceView	chr12	+	Coding	3105583	3106608
TC0200014676.hg.1	nerlarbo	-2.31	3.94	5.15	1.03	0.4	F	F	0.0216	0.8067	0.3675	0.4704	F	nerlarbo.aAug10-unspliced	Transcript Identified by AceView	chr2	-	Coding	156573224	156573656
TC0700009791.hg.1	neybley	2.16	4.22	3.12	0.3	0.25	F	F	0.0117	0.6685	1.29e-06	1.01e-05	F	neybley.aAug10-unspliced	Transcript Identified by AceView	chr7	+	Unassigned	154930697	154931470
TC1000008388.hg.1	FAS	3.26	8.04	6.34	0.5	0.22	T	T	1.13e-05	0.0061	5.35e-17	1.15e-14	T	NM_000043; NM_152871; NM_152872; NR_028033; NR_028034; NR_028035; NR_028036; ENST00000313771; ENST00000352159; ENST00000355279; ENST00000355740; ENST00000357339; ENST00000371857; ENST00000460510; ENST00000466081; ENST00000477270; ENST00000479522; ENST00000484444; ENST00000487314; ENST00000488877; ENST00000492756; ENST00000494410; ENST00000494799; ENST00000612663; ENST00000615406; ENST00000626542;…	Fas cell surface death receptor	chr10	+	Multiple_Complex	88990531	89015785
TC0500011228.hg.1	ARSB	2.39	8.48	7.22	0.72	0.2	T	T	0.0022	0.3364	7.64e-13	3.55e-11	T	NM_000046; NM_198709; ENST00000264914; ENST00000396151; ENST00000521011; ENST00000521117; ENST00000521800; ENST00000565165; BC029051; OTTHUMT00000226932; OTTHUMT00000370424; OTTHUMT00000370425; OTTHUMT00000370426; OTTHUMT00000370427; OTTHUMT00000420804	arylsulfatase B	chr5	-	Multiple_Complex	78777209	78986534
TC1100007684.hg.1	SERPING1	2.38	5.89	4.64	0.46	0.28	T	F	0.0003	0.0859	5.67e-17	1.21e-14	F	NM_000062; NM_001032295; ENST00000278407; ENST00000340687; ENST00000378323; ENST00000378324; ENST00000403558; ENST00000405496; ENST00000457869; ENST00000528996; ENST00000530113; ENST00000531133; ENST00000531605; ENST00000531797; ENST00000619430; BC011171; OTTHUMT00000317465; OTTHUMT00000317466; OTTHUMT00000317467; OTTHUMT00000317468; OTTHUMT00000317469; OTTHUMT00000393355; OTTHUMT00000393356; OTT…	serpin peptidase inhibitor, clade G (C1 inhibitor), member 1	chr11	+	Multiple_Complex	57597387	57614853
TC1700011088.hg.1	COL1A1	8.65	8.57	5.46	0.62	0.27	T	T	8.17e-09	1.13e-05	5.44e-19	3.51e-16	T	NM_000088; ENST00000225964; ENST00000463440; ENST00000471344; ENST00000474644; ENST00000476387; ENST00000485870; ENST00000486572; ENST00000494334; ENST00000495677; ENST00000504289; ENST00000507689; ENST00000510710; ENST00000511732; BC036531; OTTHUMT00000309036; OTTHUMT00000309037; OTTHUMT00000309038; OTTHUMT00000309039; OTTHUMT00000309040; OTTHUMT00000309041; OTTHUMT00000309042; OTTHUMT0000030904…	collagen, type I, alpha 1	chr17	-	Multiple_Complex	50183289	50201639
TC0700008358.hg.1	COL1A2	7.04	15.37	12.55	0.31	0.37	T	T	2.62e-09	4.51e-06	2.6e-15	2.78e-13	T	NM_000089; ENST00000297268; ENST00000461525; ENST00000464916; ENST00000467931; ENST00000469732; ENST00000473573; ENST00000478215; ENST00000481570; ENST00000488121; ENST00000488298; ENST00000492110; ENST00000497316; ENST00000620463; BC042586; BC054498; OTTHUMT00000309045; OTTHUMT00000309046; OTTHUMT00000309048; OTTHUMT00000309049; OTTHUMT00000309050; OTTHUMT00000309051; OTTHUMT00000309052; OTTHUMT…	collagen, type I, alpha 2	chr7	+	Multiple_Complex	94394561	94431232
TC0200010239.hg.1	COL3A1; MIR3606	14.96	9.73	5.83	0.62	0.29	T	T	1.14e-09	2.09e-06	1.37e-18	6.78e-16	T	NM_000090; NR_037401; ENST00000304636; ENST00000317840; ENST00000450867; ENST00000467886; ENST00000470167; ENST00000487010; BC028178; OTTHUMT00000255899; OTTHUMT00000313498; OTTHUMT00000313499; OTTHUMT00000334710; OTTHUMT00000334711	collagen, type III, alpha 1; microRNA 3606	chr2	+	Multiple_Complex	188974320	189012746
TC0900009127.hg.1	COL5A1	4.13	7.73	5.68	0.59	0.18	T	T	0.0001	0.0416	5.12e-13	2.54e-11	T	NM_000093; NM_001278074; ENST00000371817; ENST00000371820; ENST00000460264; ENST00000463925; ENST00000464187; ENST00000465877; ENST00000469093; ENST00000618395; OTTHUMT00000054954; OTTHUMT00000054955; OTTHUMT00000054956; OTTHUMT00000054957; OTTHUMT00000313611; OTTHUMT00000313612; OTTHUMT00000313613	collagen, type V, alpha 1	chr9	+	Multiple_Complex	134641774	134844843
TC0900011603.hg.1	ENG	7.12	11.33	8.5	0.41	0.63	T	T	2.72e-07	0.0002	3.26e-16	4.89e-14	T	NM_000118; NM_001114753; NM_001278138; ENST00000344849; ENST00000373203; ENST00000462196; ENST00000480266; ENST00000486329; BC014271; OTTHUMT00000054312; OTTHUMT00000054313; OTTHUMT00000054314; OTTHUMT00000054316	endoglin	chr9	-	Multiple_Complex	127815012	127854773
TC0100011770.hg.1	EPHX1	-3.68	9.6	11.49	0.32	0.26	T	T	9.46e-05	0.0365	4.56e-08	5.36e-07	T	NM_000120; NM_001136018; NM_001291163; ENST00000272167; ENST00000366837; ENST00000445856; ENST00000448202; ENST00000467015; ENST00000614058; BC003567; BC008291; BC095430; OTTHUMT00000092064; OTTHUMT00000092065; OTTHUMT00000092066; OTTHUMT00000092183	epoxide hydrolase 1, microsomal (xenobiotic)	chr1	+	Multiple_Complex	225810074	225845563
TC0800011579.hg.1	EXT1	3.45	11.88	10.09	0.59	0.21	T	T	2.51e-06	0.0016	2.74e-16	4.25e-14	T	NM_000127; ENST00000378204; ENST00000436216; ENST00000437196; BC001174; OTTHUMT00000132768; OTTHUMT00000132770; OTTHUMT00000316377	exostosin glycosyltransferase 1	chr8	-	Multiple_Complex	117794490	118111853
TC1500008029.hg.1	FAH	2.23	5.82	4.66	0.42	0.08	T	T	0.0056	0.5189	4.56e-15	4.54e-13	T	NM_000137; ENST00000261755; ENST00000407106; ENST00000537726; ENST00000539156; ENST00000558022; ENST00000558514; ENST00000558627; ENST00000558767; ENST00000559217; ENST00000559542; ENST00000561353; ENST00000561369; ENST00000561421; BC002527; OTTHUMT00000291392; OTTHUMT00000416751; OTTHUMT00000416752; OTTHUMT00000416753; OTTHUMT00000416754; OTTHUMT00000416755; OTTHUMT00000416756; OTTHUMT0000041675…	fumarylacetoacetate hydrolase (fumarylacetoacetase)	chr15	+	Multiple_Complex	80152490	80186946
TC1500009348.hg.1	FBN1	10.25	9.71	6.35	0.33	0.18	T	T	8.32e-10	1.6e-06	1.02e-18	5.54e-16	T	NM_000138; ENST00000316623; ENST00000537463; ENST00000558230; ENST00000559133; ENST00000560355; ENST00000560720; ENST00000560820; ENST00000561429; BC146854; OTTHUMT00000417355; OTTHUMT00000417356; OTTHUMT00000417358; OTTHUMT00000417359; OTTHUMT00000417360; OTTHUMT00000417361; OTTHUMT00000417362; OTTHUMT00000417363	fibrillin 1	chr15	-	Multiple_Complex	48408306	48645849
TC0100011064.hg.1	CFH	5.77	7.25	4.73	0.14	0.46	T	T	2.83e-06	0.0018	8.5e-17	1.66e-14	T	NM_000186; NM_001014975; ENST00000359637; ENST00000367429; ENST00000466229; ENST00000470918; ENST00000496761; ENST00000630130; BC142699; OTTHUMT00000086412; OTTHUMT00000087502; OTTHUMT00000087503; OTTHUMT00000088705; OTTHUMT00000317692; OTTHUMT00000484313; uc001gtj.4	complement factor H	chr1	+	Multiple_Complex	196651878	196747504
TC1200012008.hg.1	TBX5	2.49	7.59	6.27	0.64	0.32	T	T	0.0085	0.602	8.85e-14	5.69e-12	T	NM_000192; NM_080717; NM_181486; ENST00000310346; ENST00000349716; ENST00000405440; ENST00000526441; ENST00000552726; BC027942; OTTHUMT00000388295; OTTHUMT00000388297; OTTHUMT00000388298; OTTHUMT00000388299; OTTHUMT00000404975	T-box 5	chr12	-	Multiple_Complex	114353930	114408442
TC1600008159.hg.1	HSD11B2	-2.03	8.37	9.39	0.6	0.24	T	T	0.0057	0.5212	2.69e-15	2.87e-13	T	NM_000196; ENST00000326152; ENST00000566606; ENST00000567684; ENST00000569303; BC036780; BC064536; OTTHUMT00000268826; OTTHUMT00000421790; OTTHUMT00000421791; OTTHUMT00000421792	hydroxysteroid (11-beta) dehydrogenase 2	chr16	+	Multiple_Complex	67430652	67437553
TC1000012577.hg.1	LIPA	3.67	7.45	5.57	0.16	0.41	T	T	8.26e-07	0.0006	3.61e-18	1.37e-15	T	NM_000235; NM_001127605; NM_001288979; ENST00000336233; ENST00000428800; ENST00000456827; BC012287; OTTHUMT00000049308; OTTHUMT00000049309	lipase A, lysosomal acid, cholesterol esterase	chr10	-	Multiple_Complex	89213569	89252058
TC0600014101.hg.1	MICA	2.04	7.54	6.51	0.57	0.3	T	T	0.0131	0.6936	5.26e-14	3.63e-12	T	NM_000247; NM_001177519; NM_001289154; ENST00000421350; ENST00000449934; ENST00000616296; BC016929; OTTHUMT00000076101; OTTHUMT00000258103	MHC class I polypeptide-related sequence A	chr6	+	Coding	31399784	31415316
TC0100006874.hg.1	PLOD1	2.46	10.48	9.18	0.41	0.18	T	T	0.0042	0.4571	5.24e-14	3.62e-12	T	NM_000302; ENST00000196061; ENST00000358133; ENST00000429000; ENST00000449038; ENST00000465920; ENST00000470133; ENST00000481933; ENST00000485046; ENST00000491536; BC016657; OTTHUMT00000006865; OTTHUMT00000006866; OTTHUMT00000006867; OTTHUMT00000006868; OTTHUMT00000006869; OTTHUMT00000006870; OTTHUMT00000006871; OTTHUMT00000006873; OTTHUMT00000092167	procollagen-lysine, 2-oxoglutarate 5-dioxygenase 1	chr1	+	Multiple_Complex	11934205	11975542
TC1700009850.hg.1	PMP22	10.19	8.75	5.4	0.79	0.34	T	T	2.04e-07	0.0002	1.45e-16	2.51e-14	T	NM_000304; NM_001281455; NM_001281456; NM_153321; NM_153322; NR_104017; NR_104018; ENST00000312280; ENST00000395936; ENST00000395938; ENST00000426385; ENST00000471150; ENST00000494511; ENST00000580497; ENST00000580584; ENST00000612492; BC019040; BC091499; OTTHUMT00000130378; OTTHUMT00000130379; OTTHUMT00000130380; OTTHUMT00000130683; OTTHUMT00000130684; OTTHUMT00000442213; OTTHUMT00000442214; OTT…	peripheral myelin protein 22	chr17	-	Multiple_Complex	15229777	15265357
TC0700011835.hg.1	PON2	2.96	11.21	9.65	0.29	0.37	T	T	6.09e-05	0.0252	1.29e-12	5.61e-11	T	NM_000305; NM_001018161; ENST00000222572; ENST00000433091; ENST00000446142; ENST00000455123; ENST00000459842; ENST00000460873; ENST00000469716; ENST00000469926; ENST00000471883; ENST00000478801; ENST00000483292; ENST00000490778; ENST00000491069; ENST00000493290; ENST00000493469; ENST00000632034; ENST00000633192; ENST00000633531; BC040010; BC046160; OTTHUMT00000333141; OTTHUMT00000333142; OTTHUMT0…	paraoxonase 2	chr7	-	Multiple_Complex	95404862	95435329
TC0500008736.hg.1	TGFBI	496.33	14.69	5.74	0.28	0.77	T	T	1.12e-16	2.17e-12	2.48e-21	1.45e-17	T	NM_000358; ENST00000442011; ENST00000503087; ENST00000504185; ENST00000504411; ENST00000506699; ENST00000507018; ENST00000508076; ENST00000508767; ENST00000509485; ENST00000509749; ENST00000513497; ENST00000514242; ENST00000514554; ENST00000515433; ENST00000604555; BC000097; BC004972; OTTHUMT00000372108; OTTHUMT00000372110; OTTHUMT00000372114; OTTHUMT00000372115; OTTHUMT00000372116; OTTHUMT000003…	transforming growth factor, beta-induced, 68kDa	chr5	+	Multiple_Complex	136028895	136063818
TC2200007150.hg.1	TIMP3	38.33	11.25	5.99	0.59	0.18	T	T	1.32e-11	4.08e-08	1.19e-18	6.1e-16	T	NM_000362; ENST00000266085; BC014277; OTTHUMT00000075672	TIMP metallopeptidase inhibitor 3	chr22	+	Multiple_Complex	32800816	32865634
TC1500007510.hg.1	TPM1	3.79	13.4	11.48	0.2	0.24	T	T	5.11e-06	0.0031	9.5e-14	6.03e-12	T	NM_000366; NM_001018004; NM_001018005; NM_001018006; NM_001018007; NM_001018008; NM_001018020; NM_001301244; NM_001301289; ENST00000267996; ENST00000288398; ENST00000317516; ENST00000334895; ENST00000357980; ENST00000358278; ENST00000403994; ENST00000404484; ENST00000558072; ENST00000558264; ENST00000558314; ENST00000558347; ENST00000558400; ENST00000558544; ENST00000558868; ENST00000558910; ENST…	tropomyosin 1 (alpha)	chr15	+	Multiple_Complex	63042632	63071915
TC1200010559.hg.1	VDR	3.03	11.5	9.9	0.55	0.4	T	T	0.0001	0.0412	3.28e-07	3.04e-06	T	NM_000376; NM_001017535; NM_001017536; ENST00000229022; ENST00000395324; ENST00000546653; ENST00000547065; ENST00000548664; ENST00000549336; ENST00000550314; ENST00000550325; BC060832	vitamin D (1,25- dihydroxyvitamin D3) receptor	chr12	-	Multiple_Complex	47841537	47943048
TC0200015204.hg.1	COL5A2	2.53	6.92	5.58	0.34	0.2	T	T	0.0002	0.0606	3.87e-16	5.65e-14	T	NM_000393; ENST00000374866; ENST00000470524; ENST00000618828; BC086874; OTTHUMT00000313523; OTTHUMT00000313525	collagen, type V, alpha 2	chr2	-	Multiple_Complex	189031896	189179879
TC1400009698.hg.1	LTBP2	8	7.29	4.29	0.4	0.7	T	T	2.5e-06	0.0016	1.05e-18	5.63e-16	T	NM_000428; ENST00000261978; ENST00000553939; ENST00000554861; ENST00000556206; ENST00000556690; ENST00000557425; BC078659; OTTHUMT00000413595; OTTHUMT00000413596; OTTHUMT00000413597; OTTHUMT00000413598; OTTHUMT00000413599; OTTHUMT00000413601	latent transforming growth factor beta binding protein 2	chr14	-	Multiple_Complex	74498170	74612378
TC0500011513.hg.1	PCSK1	2.41	14.72	13.45	0.18	0.08	T	T	0.0018	0.2968	2.61e-18	1.1e-15	T	NM_000439; NM_001177875; ENST00000311106; ENST00000508626; ENST00000509190; ENST00000513085; BC130295; BC136486; OTTHUMT00000242851; OTTHUMT00000370538; OTTHUMT00000370540; OTTHUMT00000370541	proprotein convertase subtilisin/kexin type 1	chr5	-	Multiple_Complex	96390336	96434143
TC0100011406.hg.1	CD55	6.24	11.37	8.73	0.88	0.93	T	T	0.0006	0.1497	1.14e-11	3.74e-10	T	NM_000574; NM_001114752; NM_001300902; NM_001300903; NM_001300904; NR_125349; ENST00000314754; ENST00000343420; ENST00000367063; ENST00000367064; ENST00000367067; ENST00000391921; ENST00000465534; ENST00000476590; ENST00000488171; BC001288; OTTHUMT00000088208; OTTHUMT00000088209; OTTHUMT00000088210; OTTHUMT00000088211; OTTHUMT00000088212; OTTHUMT00000088213; OTTHUMT00000088273; OTTHUMT00000382038	CD55 molecule, decay accelerating factor for complement (Cromer blood group)	chr1	+	Multiple_Complex	207321472	207360966
TC0200013916.hg.1	IL1B	2.21	5.2	4.05	0.2	0.52	T	F	0.0295	0.8601	5.24e-09	7.97e-08	F	NM_000576; ENST00000263341; ENST00000416750; ENST00000418817; ENST00000432018; ENST00000477398; ENST00000487639; ENST00000491056; ENST00000496280; BC008678; OTTHUMT00000254125; OTTHUMT00000330717; OTTHUMT00000330718; OTTHUMT00000330719; OTTHUMT00000330720; OTTHUMT00000330721; OTTHUMT00000330722; OTTHUMT00000330723	interleukin 1 beta	chr2	-	Multiple_Complex	112829751	112836903
TC0700010965.hg.1	IGFBP3	659.74	13.86	4.49	0.61	0.7	T	T	1.84e-15	2.78e-11	1.6e-19	1.48e-16	T	NM_000598; NM_001013398; ENST00000275521; ENST00000381083; ENST00000381086; ENST00000417621; ENST00000428530; ENST00000448817; ENST00000460209; ENST00000460477; ENST00000465642; ENST00000613132; ENST00000615754; BC000013; BC018962; BC064987; OTTHUMT00000251356; OTTHUMT00000340042; OTTHUMT00000340048; OTTHUMT00000340049; OTTHUMT00000340050; OTTHUMT00000340051; OTTHUMT00000340052; OTTHUMT0000034005…	insulin like growth factor binding protein 3	chr7	-	Multiple_Complex	45912245	45921874
TC0200015678.hg.1	IGFBP5	2.23	13.71	12.55	0.22	0.39	T	T	0.0008	0.169	8.32e-15	7.57e-13	T	NM_000599; ENST00000233813; ENST00000449583; ENST00000486341; BC011453; OTTHUMT00000256674; OTTHUMT00000339428; OTTHUMT00000339429	insulin like growth factor binding protein 5	chr2	-	Multiple_Complex	216672105	216695549
TC0700006890.hg.1	IL6	6.55	7.21	4.5	0.68	0.11	T	F	2.51e-05	0.0119	1.05e-12	4.71e-11	F	NM_000600; ENST00000258743; ENST00000401630; ENST00000401651; ENST00000404625; ENST00000406575; ENST00000407492; ENST00000426291; ENST00000464710; ENST00000485300; BC015511; OTTHUMT00000250225; OTTHUMT00000320073; OTTHUMT00000320074; OTTHUMT00000320075; OTTHUMT00000320076; OTTHUMT00000320077; OTTHUMT00000320078; OTTHUMT00000320079	interleukin 6	chr7	+	Multiple_Complex	22725884	22732002
TC0700008582.hg.1	SERPINE1	211.22	13.41	5.68	0.31	0.43	T	T	1.66e-16	2.82e-12	2.19e-21	1.45e-17	T	NM_000602; ENST00000223095; BC010860; OTTHUMT00000347458	serpin peptidase inhibitor, clade E (nexin, plasminogen activator inhibitor type 1), member 1	chr7	+	Multiple_Complex	101127089	101139266
TC1000010468.hg.1	CXCL12	2.35	7.82	6.58	0.36	0.25	T	T	0.0047	0.4878	8.7e-18	2.71e-15	T	NM_000609; NM_001033886; NM_001178134; NM_001277990; NM_199168; ENST00000343575; ENST00000374426; ENST00000374429; ENST00000395793; ENST00000395794; ENST00000395795; ENST00000488591; ENST00000496375; BC039893; OTTHUMT00000047737; OTTHUMT00000047738; OTTHUMT00000047739; OTTHUMT00000358150; OTTHUMT00000358151; OTTHUMT00000358152; OTTHUMT00000358153	chemokine (C-X-C motif) ligand 12	chr10	-	Multiple_Complex	44370153	44386493
TC1100007273.hg.1	CD44	3.48	11.93	10.13	0.38	0.26	T	T	1.84e-07	0.0002	9.96e-17	1.88e-14	T	NM_000610; NM_001001389; NM_001001390; NM_001001391; NM_001001392; NM_001202555; NM_001202556; NM_001202557; ENST00000263398; ENST00000278385; ENST00000278386; ENST00000279452; ENST00000352818; ENST00000415148; ENST00000425428; ENST00000428726; ENST00000433892; ENST00000434472; ENST00000442151; ENST00000524922; ENST00000525209; ENST00000525211; ENST00000525241; ENST00000525293; ENST00000525348; E…	CD44 molecule (Indian blood group)	chr11	+	Multiple_Complex	35138870	35232402
TC1100013161.hg.1	CD59	2.43	13.83	12.55	0.4	0.44	T	T	0.0007	0.1635	2.43e-12	9.8e-11	T	NM_000611; NM_001127223; NM_001127225; NM_001127226; NM_001127227; NM_203329; NM_203330; NM_203331; ENST00000351554; ENST00000395850; ENST00000415002; ENST00000426650; ENST00000437761; ENST00000445143; ENST00000527577; ENST00000528700; ENST00000528987; ENST00000533181; ENST00000533403; BC001506; OTTHUMT00000388809; OTTHUMT00000388810; OTTHUMT00000388811; OTTHUMT00000388812; OTTHUMT00000388813; OT…	CD59 molecule, complement regulatory protein	chr11	-	Multiple_Complex	33702692	33736479
TC1200006645.hg.1	CD4	3.91	6.1	4.13	0.71	0.29	T	F	0.0074	0.572	4.15e-11	1.15e-09	F	NM_000616; NM_001195014; NM_001195015; NM_001195016; NM_001195017; ENST00000011653; ENST00000437800; ENST00000535466; ENST00000535707; ENST00000536563; ENST00000536590; ENST00000536610; ENST00000538827; ENST00000539492; ENST00000541982; ENST00000543755; ENST00000544344; BC025782; OTTHUMT00000399977; OTTHUMT00000399978; OTTHUMT00000399979; OTTHUMT00000399981; OTTHUMT00000399982; OTTHUMT00000399983…	CD4 molecule	chr12	+	Multiple_Complex	6786858	6820810
TC0200007200.hg.1	LTBP1	9.03	12.52	9.35	0.12	0.31	T	T	2.82e-11	7.97e-08	1.44e-19	1.38e-16	T	NM_000627; NM_001166264; NM_001166265; NM_001166266; NM_206943; ENST00000402934; ENST00000404525; ENST00000404816; ENST00000407925; ENST00000413303; ENST00000415140; ENST00000418533; ENST00000422669; ENST00000432635; ENST00000468091; ENST00000489740; ENST00000498013; BC130289; BC144128; OTTHUMT00000325298; OTTHUMT00000325334; OTTHUMT00000325337; OTTHUMT00000325420; OTTHUMT00000325421; OTTHUMT0000…	latent transforming growth factor beta binding protein 1	chr2	+	Multiple_Complex	32946972	33399509
TC1900010743.hg.1	TGFB1	2.86	7.73	6.22	1.08	0.4	T	T	0.0001	0.0426	4.32e-13	2.2e-11	T	NM_000660; ENST00000221930; ENST00000597453; ENST00000598758; ENST00000600196; BC000125; BC001180; BC022242; OTTHUMT00000463500; OTTHUMT00000463501; OTTHUMT00000463504; OTTHUMT00000463507	transforming growth factor beta 1	chr19	-	Multiple_Complex	41301587	41353933
TC0900007576.hg.1	ANXA1	3.35	14.93	13.18	0.73	1.28	T	T	0.0079	0.5882	4.84e-09	7.43e-08	T	NM_000700; ENST00000257497; ENST00000376911; ENST00000415424; ENST00000456643; ENST00000468639; ENST00000489109; ENST00000491192; ENST00000495713; BC001275; BC035993; OTTHUMT00000052663; OTTHUMT00000052664; OTTHUMT00000052665; OTTHUMT00000052666; OTTHUMT00000052667; OTTHUMT00000052668; OTTHUMT00000052669; OTTHUMT00000052670	annexin A1	chr9	+	Multiple_Complex	73151731	73170394
TC1400010648.hg.1	BDKRB1	4.71	8.29	6.05	0.86	0.62	T	T	0.0002	0.0681	5.01e-14	3.5e-12	T	NM_000710; ENST00000216629; ENST00000553356; ENST00000557122; ENST00000611804; BC034705	bradykinin receptor B1	chr14	+	Multiple_Complex	96255824	96268967
TC1500010897.hg.1	CHRNB4	2.36	11.22	9.98	0.31	0.27	T	T	0.0001	0.051	1.63e-15	1.88e-13	T	NM_000750; NM_001256567; ENST00000261751; ENST00000412074; ENST00000559849; BC096080; BC096082; OTTHUMT00000290108; OTTHUMT00000418869; OTTHUMT00000418951	cholinergic receptor, nicotinic beta 4	chr15	-	Coding	78624119	78660532
TC0200010811.hg.1	CYP27A1	-2.97	6.4	7.98	1	0.48	T	T	0.0397	0.9092	0.0146	0.0342	T	NM_000784; ENST00000258415; ENST00000411688; ENST00000445971; ENST00000466602; ENST00000494263; BC040430; BC051851; OTTHUMT00000109734; OTTHUMT00000336557; OTTHUMT00000336558; OTTHUMT00000336559; OTTHUMT00000336560	cytochrome P450, family 27, subfamily A, polypeptide 1	chr2	+	Multiple_Complex	218781749	218815293
TC0700011052.hg.1	DDC	-2.07	10.81	11.86	0.37	0.5	T	T	0.0154	0.7318	3.02e-16	4.58e-14	T	NM_000790; NM_001082971; NM_001242886; NM_001242887; NM_001242888; NM_001242889; NM_001242890; ENST00000357936; ENST00000380984; ENST00000420203; ENST00000426377; ENST00000430300; ENST00000431062; ENST00000444124; ENST00000444733; ENST00000489162; ENST00000494914; ENST00000495320; ENST00000615193; ENST00000617822; ENST00000622873; BC000485; BC008366; OTTHUMT00000251379; OTTHUMT00000342593; OTTHUM…	dopa decarboxylase	chr7	-	Multiple_Complex	50458436	50565457
TC1300009924.hg.1	GAS6	4.47	7.99	5.83	0.78	0.3	T	T	2.06e-05	0.0101	2.54e-18	1.08e-15	T	NM_000820; ENST00000327773; ENST00000476291; ENST00000480426; ENST00000608763; ENST00000610073; BC038984; OTTHUMT00000045946; OTTHUMT00000045947; OTTHUMT00000045948; OTTHUMT00000473159; OTTHUMT00000473160	growth arrest-specific 6	chr13	-	Multiple_Complex	113820549	113864103
TC0400012458.hg.1	HPGD	3.86	10.49	8.54	1.1	0.76	T	T	0.0095	0.6238	4.03e-08	4.81e-07	T	NM_000860; NM_001145816; NM_001256301; NM_001256305; NM_001256306; NM_001256307; ENST00000296521; ENST00000296522; ENST00000422112; ENST00000504433; ENST00000506910; ENST00000508330; ENST00000509512; ENST00000510835; ENST00000510901; ENST00000511499; ENST00000512410; ENST00000514584; ENST00000541923; ENST00000542498; BC018986; OTTHUMT00000362228; OTTHUMT00000362232; OTTHUMT00000362233; OTTHUMT000…	hydroxyprostaglandin dehydrogenase 15-(NAD)	chr4	-	Multiple_Complex	174490177	174523154
TC1100009098.hg.1	HTR3A	-3.11	8.96	10.59	0.62	0.41	T	T	0.0001	0.0425	3.7e-15	3.79e-13	T	NM_000869; NM_001161772; NM_213621; NR_046363; ENST00000299961; ENST00000355556; ENST00000375498; ENST00000502622; ENST00000504030; ENST00000506841; ENST00000510849; BC002354; BC004453; OTTHUMT00000360822; OTTHUMT00000360823; OTTHUMT00000360824; OTTHUMT00000360825; OTTHUMT00000360826	5-hydroxytryptamine (serotonin) receptor 3A, ionotropic	chr11	+	Multiple_Complex	113974881	113990313
TC1000011005.hg.1	P4HA1	2.07	12.35	11.3	0.09	0.43	T	T	0.0006	0.1473	5.81e-13	2.82e-11	T	NM_000917; NM_001017962; NM_001142595; NM_001142596; ENST00000263556; ENST00000307116; ENST00000373008; ENST00000394890; ENST00000440381; ENST00000464310; BC034998; OTTHUMT00000048601; OTTHUMT00000048602; OTTHUMT00000048604	prolyl 4-hydroxylase, alpha polypeptide I	chr10	-	Multiple_Complex	73007217	73096974
TC0800010275.hg.1	PLAT	3.95	11.09	9.11	0.62	0.15	T	T	7.67e-07	0.0006	2.3e-14	1.8e-12	T	NM_000930; NM_033011; ENST00000220809; ENST00000352041; ENST00000429089; ENST00000429710; ENST00000519510; ENST00000520523; ENST00000521042; ENST00000521647; ENST00000521694; ENST00000522812; ENST00000524009; ENST00000524261; BC002795; BC007231; BC013968; BC018636; BC095403; OTTHUMT00000377098; OTTHUMT00000377100; OTTHUMT00000377101; OTTHUMT00000377102; OTTHUMT00000377103; OTTHUMT00000377104; OTT…	plasminogen activator, tissue	chr8	-	Multiple_Complex	42174718	42207724
TC1400007165.hg.1	PTGER2	2.09	6.68	5.62	0.24	0.2	T	T	0.0132	0.6936	1.21e-14	1.04e-12	T	NM_000956; ENST00000245457; ENST00000557436; BC093927; BC093929; OTTHUMT00000276890; OTTHUMT00000411615	prostaglandin E receptor 2	chr14	+	Coding	52314298	52328606
TC0100008812.hg.1	PTGFR	3.25	6.19	4.49	0.19	0.08	T	F	2.25e-05	0.0108	2.93e-17	7.04e-15	F	NM_000959; NM_001039585; ENST00000370756; ENST00000370757; ENST00000370758; ENST00000497923; BC112965; OTTHUMT00000026582; OTTHUMT00000026583; OTTHUMT00000095325; OTTHUMT00000095326	prostaglandin F receptor (FP)	chr1	+	Coding	78303884	78540701
TC0900008660.hg.1	PTGS1	2.58	6.91	5.55	0.35	0.73	T	T	0.0299	0.8633	2.98e-13	1.62e-11	T	NM_000962; NM_001271164; NM_001271165; NM_001271166; NM_001271367; NM_001271368; NM_080591; ENST00000223423; ENST00000362012; ENST00000373698; ENST00000426608; ENST00000540753; ENST00000614910; ENST00000619306; BC029840; OTTHUMT00000053933; OTTHUMT00000053934; OTTHUMT00000053935	prostaglandin-endoperoxide synthase 1 (prostaglandin G/H synthase and cyclooxygenase)	chr9	+	Coding	122370530	122395703
TC0100016715.hg.1	PTGS2	2.19	6.96	5.83	0.32	0.25	T	T	0.001	0.2046	1.44e-05	8.46e-05	T	NM_000963; ENST00000367468; ENST00000466691; ENST00000490885; ENST00000559627; ENST00000559800; BC013734; OTTHUMT00000086157; OTTHUMT00000086158; OTTHUMT00000086159; OTTHUMT00000418775; OTTHUMT00000418776	prostaglandin-endoperoxide synthase 2 (prostaglandin G/H synthase and cyclooxygenase)	chr1	-	Multiple_Complex	186671791	186680427
TC0100011267.hg.1	ATP2B4	3.14	13.74	12.09	0.45	0.21	T	T	4.31e-06	0.0027	1.74e-15	1.98e-13	T	NM_001001396; NM_001684; ENST00000341360; ENST00000356729; ENST00000357681; ENST00000367218; ENST00000458092; ENST00000466407; ENST00000484746; BC140774; BC150293; OTTHUMT00000087462; OTTHUMT00000087463; OTTHUMT00000087464; OTTHUMT00000087465; OTTHUMT00000098774; OTTHUMT00000098775	ATPase, Ca++ transporting, plasma membrane 4	chr1	+	Multiple_Complex	203626561	203744081
TC1700012321.hg.1	TBC1D3B; TBC1D3H; TBC1D3I; TBC1D3F; TBC1D3G	-2.02	7.95	8.97	0.6	0.15	T	T	0.013	0.692	0.0016	0.0052	T	NM_001001417; NM_001123392; ENST00000610350; ENST00000610412; ENST00000610580; ENST00000611257; ENST00000611281; ENST00000615673; ENST00000616006; ENST00000616671; ENST00000617882; ENST00000618620; ENST00000620210; ENST00000621026; ENST00000621034; ENST00000622280; BC071680; BC075809; BC078140; OTTHUMT00000477151; OTTHUMT00000477152; OTTHUMT00000477153; OTTHUMT00000477154; OTTHUMT00000477178; OTT…	TBC1 domain family, member 3B; TBC1 domain family, member 3H; TBC1 domain family, member 3I; TBC1 domain family, member 3F; TBC1 domain family, member 3G	chr17	-	Multiple_Complex	36165624	36439566
TC1100009169.hg.1	TAGLN	176.65	13.67	6.2	0.4	0.01	T	T	6.59e-18	2.98e-13	9.67e-23	4.37e-18	T	NM_001001522; NM_003186; ENST00000278968; ENST00000392951; ENST00000525531; ENST00000529622; ENST00000529792; ENST00000530649; ENST00000532870; ENST00000533863; BC004927; BC065829; BC092415; BC093050; OTTHUMT00000392856; OTTHUMT00000392858; OTTHUMT00000392859; OTTHUMT00000392861; OTTHUMT00000392862; OTTHUMT00000392863; OTTHUMT00000392864; OTTHUMT00000392865	transgelin	chr11	+	Multiple_Complex	117199321	117204807
TC1100012583.hg.1	BLID; MIR100HG	3.71	9.17	7.28	0.23	0.48	T	T	4.79e-07	0.0004	5.53e-18	1.91e-15	T	NM_001001786; NR_024430; ENST00000560104; BC130361; BC130363; OTTHUMT00000387656; uc001pyf.3	BH3-like motif containing, cell death inducer; mir-100-let-7a-2 cluster host gene	chr11	-	Multiple_Complex	122028283	122422871
TC1100010535.hg.1	PAMR1	2.01	7.03	6.02	0.66	0.33	T	T	0.0044	0.4672	5.16e-15	5.06e-13	T	NM_001001991; NM_001282675; NM_001282676; NM_015430; ENST00000527605; ENST00000529303; ENST00000531219; ENST00000534803; ENST00000611014; ENST00000615849; ENST00000619888; ENST00000621476; ENST00000622144; BC089434; OTTHUMT00000389176; OTTHUMT00000389177; OTTHUMT00000389178; OTTHUMT00000389179; OTTHUMT00000389180; OTTHUMT00000389181; OTTHUMT00000389182	peptidase domain containing associated with muscle regeneration 1	chr11	-	Multiple_Complex	35431823	35530300
TC0100014531.hg.1	WLS	12.18	9.9	6.29	0.93	0.15	T	T	1.74e-09	3.11e-06	1.42e-17	3.93e-15	T	NM_001002292; NM_001193334; NM_024911; ENST00000262348; ENST00000354777; ENST00000370971; ENST00000370973; ENST00000370976; ENST00000471243; ENST00000491076; ENST00000491811; ENST00000497187; ENST00000498615; ENST00000527864; ENST00000530486; ENST00000533537; ENST00000534713; BC110826; BC137109; BC137113; OTTHUMT00000025368; OTTHUMT00000025369; OTTHUMT00000025370; OTTHUMT00000025371; OTTHUMT00000…	wntless Wnt ligand secretion mediator	chr1	-	Multiple_Complex	68098459	68233120
TC0500011483.hg.1	MCTP1	2.55	11.87	10.52	0.69	0.34	T	T	0.0018	0.2965	3.02e-13	1.63e-11	T	NM_001002796; NM_001297777; NM_024717; ENST00000312216; ENST00000429576; ENST00000503301; ENST00000505078; ENST00000505208; ENST00000505465; ENST00000506568; ENST00000507214; ENST00000508509; ENST00000509850; ENST00000510732; ENST00000512425; ENST00000512568; ENST00000513695; ENST00000513857; ENST00000514040; ENST00000514780; ENST00000515393; BC030005; OTTHUMT00000370280; OTTHUMT00000370281; OTTH…	multiple C2 domains, transmembrane 1	chr5	-	Multiple_Complex	94703741	95284575
TC0300006905.hg.1	RBMS3	3.06	9.09	7.48	0.18	0.65	T	T	0.0003	0.0848	6.93e-15	6.5e-13	T	NM_001003792; NM_001003793; NM_001177711; NM_001177712; NM_014483; ENST00000273139; ENST00000383766; ENST00000383767; ENST00000434693; ENST00000445033; ENST00000452462; ENST00000456853; ENST00000471426; ENST00000473799; ENST00000478716; ENST00000497205; ENST00000497274; ENST00000497319; BC117315; BC143521; OTTHUMT00000341298; OTTHUMT00000341299; OTTHUMT00000341300; OTTHUMT00000341301; OTTHUMT0000…	RNA binding motif, single stranded interacting protein 3	chr3	+	Multiple_Complex	29280982	30010395
TC1100010846.hg.1	OR8K5	-2.06	4.47	5.51	0.32	0.41	F	T	0.0135	0.7012	0.074	0.1324	F	NM_001004058; ENST00000313447; OTTHUMT00000391543; uc010rja.2	olfactory receptor, family 8, subfamily K, member 5	chr11	-	Coding	56159394	56160317
TC0100010798.hg.1	QSOX1	6.84	11.35	8.58	0.76	0.21	T	T	6.98e-08	7.23e-05	2.54e-16	3.94e-14	T	NM_001004128; NM_002826; ENST00000367600; ENST00000367602; ENST00000392029; ENST00000443059; BC017692; BC100023; OTTHUMT00000085289; OTTHUMT00000085290; OTTHUMT00000100310; OTTHUMT00000100311	quiescin Q6 sulfhydryl oxidase 1	chr1	+	Multiple_Complex	180154833	180204030
TC1200007786.hg.1	OR6C1	-2	5.01	6.01	0.44	0.27	F	T	0.0435	0.9251	0.0002	0.0007	F	NM_001005182; ENST00000379668; BC136957; BC136965; OTTHUMT00000398152	olfactory receptor, family 6, subfamily C, member 1	chr12	+	Coding	55320561	55321624
TC0100011316.hg.1	NFASC	2.46	12.79	11.49	0.39	0.07	T	T	5.25e-05	0.0221	6.15e-07	5.29e-06	T	NM_001005388; NM_001005389; NM_001160331; NM_001160332; NM_001160333; NM_015090; ENST00000339876; ENST00000360049; ENST00000367173; ENST00000401399; ENST00000403080; ENST00000404076; ENST00000404907; ENST00000404977; ENST00000413225; ENST00000425360; ENST00000430393; ENST00000447819; ENST00000468328; ENST00000471392; ENST00000492085; ENST00000493914; ENST00000495396; ENST00000503221; ENST00000504…	neurofascin	chr1	+	Multiple_Complex	204828651	205022822
TC0100014937.hg.1	FAM69A	2.63	8.2	6.81	0.27	0.09	T	T	0.0015	0.2614	1.3e-13	7.89e-12	T	NM_001006605; NM_001252269; NM_001252270; NM_001252271; NM_001252273; ENST00000370310; ENST00000613047; ENST00000613902; ENST00000615519; ENST00000616709; BC070342; OTTHUMT00000030046; uc021opu.1; uc021opv.1; uc021opw.1	family with sequence similarity 69, member A	chr1	-	Coding	92832729	92961522
TC0X00008001.hg.1	WBP5	2.52	7.28	5.94	0.64	0.15	T	T	0.0001	0.0493	5.59e-16	7.72e-14	T	NM_001006612; NM_001006613; NM_001006614; NM_016303; ENST00000372656; ENST00000372661; BC023544; OTTHUMT00000057706; OTTHUMT00000057707	WW domain binding protein 5	chrX	+	Coding	103356445	103358469
TC0X00010406.hg.1	TCEAL8	2.11	8.17	7.1	0.41	0.33	T	T	0.0002	0.0678	6.72e-16	8.99e-14	T	NM_001006684; NM_153333; ENST00000360000; ENST00000372685; ENST00000451678; BC035573; OTTHUMT00000057698; OTTHUMT00000057699; OTTHUMT00000057700	transcription elongation factor A (SII)-like 8	chrX	-	Multiple_Complex	103252995	103255203
TC0600014370.hg.1	RPS6KA2	2.11	6.65	5.57	0.27	0.51	T	T	0.0055	0.5139	1.68e-16	2.81e-14	T	NM_001006932; NM_021135; ENST00000265678; ENST00000366865; ENST00000405189; ENST00000481261; ENST00000491836; ENST00000503859; ENST00000506565; ENST00000507350; ENST00000507371; ENST00000509742; ENST00000510118; ENST00000511034; ENST00000512860; BC002363; OTTHUMT00000043075; OTTHUMT00000043076; OTTHUMT00000043077; OTTHUMT00000043078; OTTHUMT00000362836; OTTHUMT00000362837; OTTHUMT00000362838; OTT…	ribosomal protein S6 kinase, 90kDa, polypeptide 2	chr6	-	Multiple_Complex	166409364	166906451
TC0200011898.hg.1	SDC1	2.5	8.01	6.68	0.33	0.35	T	T	0.0029	0.3815	4.83e-09	7.42e-08	T	NM_001006946; NM_002997; ENST00000254351; ENST00000381150; ENST00000403076; ENST00000429035; ENST00000447124; ENST00000482879; BC008765; OTTHUMT00000207495; OTTHUMT00000323931; OTTHUMT00000323933; OTTHUMT00000323934; OTTHUMT00000474533	syndecan 1	chr2	-	Multiple_Complex	20200797	20225433
TC0400007276.hg.1	KLHL5	6.24	7.8	5.15	0.39	0.42	T	T	7.6e-08	7.76e-05	3.66e-19	2.73e-16	T	NM_001007075; NM_001171654; NM_015990; NM_199039; ENST00000261425; ENST00000261426; ENST00000381930; ENST00000504108; ENST00000508137; ENST00000514399; ENST00000515612; OTTHUMT00000215088; OTTHUMT00000215089; OTTHUMT00000215090; OTTHUMT00000360602; OTTHUMT00000360603; OTTHUMT00000360604; OTTHUMT00000360605	kelch-like family member 5	chr4	+	Multiple_Complex	39044831	39126857
TC0300013420.hg.1	IGF2BP2	2.84	7.64	6.14	0.81	0.41	T	T	3.86e-06	0.0024	1.87e-18	8.63e-16	T	NM_001007225; NM_001291869; NM_001291872; NM_001291873; NM_001291874; NM_001291875; NM_006548; ENST00000346192; ENST00000382199; ENST00000421047; ENST00000457616; ENST00000461957; ENST00000464166; ENST00000466214; ENST00000466476; ENST00000493302; ENST00000494906; ENST00000496495; BC021290; OTTHUMT00000157087; OTTHUMT00000157088; OTTHUMT00000157089; OTTHUMT00000157090; OTTHUMT00000157091; OTTHUMT…	insulin-like growth factor 2 mRNA binding protein 2	chr3	-	Multiple_Complex	185643739	185825056
TC1500009921.hg.1	UACA	48.36	12.71	7.11	0.68	0.09	T	T	1.18e-13	7.65e-10	1.05e-20	3.2e-17	T	NM_001008224; NM_018003; ENST00000322954; ENST00000379983; ENST00000539319; ENST00000558308; ENST00000558758; ENST00000559156; ENST00000559183; ENST00000559206; ENST00000559290; ENST00000560167; ENST00000560441; ENST00000560523; ENST00000560831; ENST00000560951; BC113407; BC113409; BC143266; BC143267; OTTHUMT00000257199; OTTHUMT00000417180; OTTHUMT00000417181; OTTHUMT00000417183; OTTHUMT000004171…	uveal autoantigen with coiled-coil domains and ankyrin repeats	chr15	-	Multiple_Complex	70654554	70763593
TC1200008678.hg.1	EID3	-2.51	8.31	9.64	0.56	0.34	T	T	0.0194	0.7825	0.0331	0.0681	T	NM_001008394; ENST00000527879; BC027612; OTTHUMT00000387034	EP300 interacting inhibitor of differentiation 3	chr12	+	Coding	104303732	104305204
TC0500007415.hg.1	GPX8	10.43	8.01	4.63	0.25	0.49	T	T	1.45e-11	4.39e-08	1.83e-21	1.31e-17	T	NM_001008397; NM_001306197; NM_001306198; NM_001306201; NR_131336; NR_131337; NR_131338; NR_131340; ENST00000296734; ENST00000502733; ENST00000503787; ENST00000505096; ENST00000506123; ENST00000511617; ENST00000514317; ENST00000515370; BC029424; OTTHUMT00000369717; OTTHUMT00000369718; OTTHUMT00000369719; OTTHUMT00000369720; OTTHUMT00000369721; OTTHUMT00000369722; OTTHUMT00000369723; OTTHUMT000003…	glutathione peroxidase 8 (putative)	chr5	+	Multiple_Complex	55160118	55167301
TC0800007185.hg.1	RBPMS	16.53	9.52	5.47	0.59	0.5	T	T	7.83e-12	2.65e-08	1.02e-20	3.2e-17	T	NM_001008710; NM_001008711; NM_001008712; NM_006867; ENST00000287771; ENST00000320203; ENST00000339877; ENST00000397323; ENST00000517860; ENST00000519359; ENST00000519647; ENST00000519657; ENST00000520161; ENST00000520191; ENST00000520916; ENST00000520971; ENST00000521370; ENST00000521816; ENST00000522099; ENST00000522694; ENST00000522708; ENST00000523104; ENST00000523115; ENST00000523717; BC0036…	RNA binding protein with multiple splicing	chr8	+	Multiple_Complex	30384428	30572261
TC0400012977.hg.1	SH3D19	7.75	8.05	5.09	0.8	0.78	T	T	1.58e-05	0.0081	1.26e-15	1.51e-13	T	NM_001009555; NM_001128923; NM_001128924; NM_001243349; ENST00000304527; ENST00000409252; ENST00000409598; ENST00000427414; ENST00000462257; ENST00000474743; ENST00000478503; ENST00000508492; ENST00000514013; ENST00000514152; ENST00000604440; ENST00000604922; BC108890; BC108891; BC108892; BC108893; OTTHUMT00000333667; OTTHUMT00000335132; OTTHUMT00000335133; OTTHUMT00000335134; OTTHUMT00000335135;…	SH3 domain containing 19	chr4	-	Multiple_Complex	151102751	151266246
TC1100007095.hg.1	LUZP2	-2.9	10.14	11.68	0.38	0.49	T	T	0.0069	0.5576	1.09e-13	6.74e-12	T	NM_001009909; NM_001252008; NM_001252010; ENST00000336930; ENST00000405855; ENST00000449567; ENST00000528970; ENST00000529015; ENST00000531187; ENST00000533227; ENST00000620308; BC132829; OTTHUMT00000387859; OTTHUMT00000387860; OTTHUMT00000387861; OTTHUMT00000387862; OTTHUMT00000387886; OTTHUMT00000387887; OTTHUMT00000387888	leucine zipper protein 2	chr11	+	Multiple_Complex	24496970	25082640
TC2000008218.hg.1	C20orf194	5.83	7.73	5.18	0.66	0.36	T	T	6e-07	0.0005	5.31e-17	1.15e-14	T	NM_001009984; ENST00000252032; ENST00000619760; BC122529; OTTHUMT00000077734; OTTHUMT00000077735	chromosome 20 open reading frame 194	chr20	-	Multiple_Complex	3249302	3407940
TC0900007517.hg.1	C9orf135	3.51	7.7	5.89	0.68	0.28	T	T	0.0002	0.0551	2.25e-05	0.0001	T	NM_001010940; NM_001308084; NM_001308085; NM_001308086; NR_131756; NR_131757; ENST00000377197; ENST00000466872; ENST00000480564; ENST00000495399; ENST00000527647; ENST00000529131; ENST00000529446; BC136709; BC150564; OTTHUMT00000052591; OTTHUMT00000052592; OTTHUMT00000052593; OTTHUMT00000052594; OTTHUMT00000388712; OTTHUMT00000388713; OTTHUMT00000388714	chromosome 9 open reading frame 135	chr9	+	Multiple_Complex	69820793	69906235
TC0700009493.hg.1	ZYX	2.1	7.74	6.67	0.47	0.4	T	T	0.0067	0.5547	6.9e-15	6.48e-13	T	NM_001010972; NM_003461; ENST00000322764; ENST00000354434; ENST00000392910; ENST00000436448; ENST00000446634; ENST00000449630; ENST00000457235; ENST00000468083; ENST00000477373; ENST00000497119; BC008743; BC009360; BC010031; OTTHUMT00000156296; OTTHUMT00000156297; OTTHUMT00000156298; OTTHUMT00000156299; OTTHUMT00000342162; OTTHUMT00000342163; OTTHUMT00000342164; OTTHUMT00000342165; OTTHUMT0000034…	zyxin	chr7	+	Multiple_Complex	143381080	143391111
TC0200011040.hg.1	ITM2C	28.85	11.8	6.95	1.04	0.6	T	T	1.32e-07	0.0001	6.11e-14	4.11e-12	T	NM_001012514; NM_001012516; NM_001287240; NM_001287241; NM_030926; ENST00000326407; ENST00000326427; ENST00000335005; ENST00000409704; ENST00000418408; ENST00000457215; ENST00000492029; ENST00000541852; ENST00000543957; ENST00000620962; BC002424; BC025742; BC050668; BC098563; OTTHUMT00000256954; OTTHUMT00000332587; OTTHUMT00000332589; OTTHUMT00000332590; OTTHUMT00000332591; OTTHUMT00000397047; OT…	integral membrane protein 2C	chr2	+	Multiple_Complex	230864598	230879254
TC0100010387.hg.1	DDR2	2.7	10.06	8.63	0.54	0.14	T	T	0.0006	0.1448	1.4e-15	1.66e-13	T	NM_001014796; NM_006182; ENST00000367921; ENST00000367922; ENST00000415555; ENST00000433757; ENST00000446985; ENST00000458105; BC052998; OTTHUMT00000083213; OTTHUMT00000097650; OTTHUMT00000097651; OTTHUMT00000097652; OTTHUMT00000097927; OTTHUMT00000097928	discoidin domain receptor tyrosine kinase 2	chr1	+	Multiple_Complex	162631373	162787400
TC1000008354.hg.1	PAPSS2	3.8	7.53	5.6	0.34	0.12	T	T	1.14e-07	0.0001	1.01e-19	1.12e-16	T	NM_001015880; NM_004670; ENST00000361175; ENST00000456849; ENST00000465996; ENST00000482258; BC009894; OTTHUMT00000049229; OTTHUMT00000049230; OTTHUMT00000049231	3-phosphoadenosine 5-phosphosulfate synthase 2	chr10	+	Multiple_Complex	87659613	87747705
TC0100011215.hg.1	LGR6	-2.77	9.57	11.04	0.93	0.6	T	T	0.0429	0.9235	9.03e-14	5.79e-12	T	NM_001017403; NM_001017404; NM_021636; ENST00000255432; ENST00000308543; ENST00000367278; ENST00000423542; ENST00000439764; ENST00000487787; ENST00000503519; ENST00000506931; BC047905; OTTHUMT00000099143; OTTHUMT00000099144; OTTHUMT00000099145; OTTHUMT00000099148; OTTHUMT00000099149; OTTHUMT00000359436; OTTHUMT00000359437; OTTHUMT00000359438	leucine-rich repeat containing G protein-coupled receptor 6	chr1	+	Multiple_Complex	202193901	202319781
TC0500013354.hg.1	P4HA2	2.62	11	9.61	0.38	0.23	T	T	8.68e-05	0.0341	2.13e-15	2.36e-13	T	NM_001017973; NM_001017974; NM_001142598; NM_001142599; NM_004199; ENST00000166534; ENST00000360568; ENST00000379086; ENST00000379100; ENST00000379104; ENST00000395164; ENST00000401867; ENST00000417528; ENST00000418055; ENST00000428369; ENST00000428841; ENST00000453286; ENST00000467587; ENST00000474628; ENST00000478055; ENST00000506807; BC017062; BC035813; OTTHUMT00000132653; OTTHUMT00000132654; …	prolyl 4-hydroxylase, alpha polypeptide II	chr5	-	Multiple_Complex	132191838	132228258
TC1100010123.hg.1	DKK3	13.3	10.81	7.07	0.63	0.23	T	T	5.06e-12	1.85e-08	1.82e-19	1.6e-16	T	NM_001018057; NM_013253; NM_015881; ENST00000326932; ENST00000396505; ENST00000525493; ENST00000525927; ENST00000526218; ENST00000527132; ENST00000528188; ENST00000529338; ENST00000530694; ENST00000531309; ENST00000532372; ENST00000532873; ENST00000533813; ENST00000533900; ENST00000534479; ENST00000534511; BC007660; OTTHUMT00000385862; OTTHUMT00000385863; OTTHUMT00000385864; OTTHUMT00000385865; O…	dickkopf WNT signaling pathway inhibitor 3	chr11	-	Multiple_Complex	11962996	12009769
TC1200008269.hg.1	NAV3	2.04	7.18	6.15	0.1	0.33	T	T	0.0013	0.2407	1.94e-15	2.18e-13	T	NM_001024383; NM_014903; ENST00000397909; ENST00000536525; ENST00000547725; ENST00000547884; ENST00000548948; ENST00000549369; ENST00000549464; ENST00000550503; ENST00000550673; ENST00000550788; ENST00000551162; ENST00000551277; ENST00000552300; ENST00000552895; OTTHUMT00000406810; OTTHUMT00000406811; OTTHUMT00000406812; OTTHUMT00000406813; OTTHUMT00000406814; OTTHUMT00000406815; OTTHUMT000004068…	neuron navigator 3	chr12	+	Multiple_Complex	77830905	78213012
TC0700012443.hg.1	FEZF1	2.07	12.81	11.76	0.39	0.28	T	T	0.0071	0.5625	7.05e-18	2.29e-15	T	NM_001024613; NM_001160264; ENST00000418046; ENST00000427185; ENST00000442488; BC127714; BC127715; BC136684; BC144367; OTTHUMT00000347410; OTTHUMT00000347411; OTTHUMT00000347412	FEZ family zinc finger 1	chr7	-	Coding	122301309	122310691
TC1000010273.hg.1	NRP1	3.43	10.35	8.57	0.25	0.19	T	T	1.2e-06	0.0008	4.72e-19	3.22e-16	T	NM_001024628; NM_001024629; NM_001244972; NM_001244973; NM_003873; NR_045259; ENST00000265371; ENST00000374816; ENST00000374821; ENST00000374822; ENST00000374823; ENST00000374867; ENST00000374875; ENST00000395995; ENST00000413802; ENST00000418675; ENST00000431894; ENST00000432372; ENST00000455749; ENST00000466932; BC007533; BC007737; OTTHUMT00000051203; OTTHUMT00000051204; OTTHUMT00000051205; OTT…	neuropilin 1	chr10	-	Multiple_Complex	33177491	33336262
TC0X00009205.hg.1	SH3KBP1	2.43	8.65	7.37	0.58	0.07	T	T	0.0013	0.235	1.56e-13	9.23e-12	T	NM_001024666; NM_001184960; NM_031892; ENST00000379697; ENST00000379698; ENST00000379716; ENST00000379726; ENST00000397821; ENST00000431164; ENST00000432234; ENST00000477102; ENST00000494961; BC015806; OTTHUMT00000055992; OTTHUMT00000055993; OTTHUMT00000055994; OTTHUMT00000055995; OTTHUMT00000055996; OTTHUMT00000055997; OTTHUMT00000055998; OTTHUMT00000055999; OTTHUMT00000056000	SH3-domain kinase binding protein 1	chrX	-	Multiple_Complex	19533965	19887626
TC0300006925.hg.1	TGFBR2	3.24	10.13	8.44	0.63	0.52	T	T	2.22e-05	0.0107	1.07e-13	6.68e-12	T	NM_001024847; NM_003242; ENST00000295754; ENST00000359013; OTTHUMT00000252994; OTTHUMT00000341418	transforming growth factor beta receptor II	chr3	+	Multiple_Complex	30606502	30694142
TC1900010807.hg.1	CEACAM1	2.64	7.61	6.2	0.96	0.36	T	T	0.0223	0.8117	6.93e-08	7.74e-07	T	NM_001024912; NM_001184813; NM_001184815; NM_001184816; NM_001205344; NM_001712; ENST00000161559; ENST00000344391; ENST00000352591; ENST00000358394; ENST00000377806; ENST00000403136; ENST00000403444; ENST00000403461; ENST00000465051; ENST00000471298; ENST00000485605; ENST00000488639; ENST00000599389; ENST00000600172; BC014473; OTTHUMT00000321190; OTTHUMT00000321413; OTTHUMT00000321414; OTTHUMT000…	carcinoembryonic antigen-related cell adhesion molecule 1 (biliary glycoprotein)	chr19	-	Multiple_Complex	42507304	42561234
TC1900007173.hg.1	ADGRE5	3.04	6.6	4.99	0.86	0.33	T	F	0.0028	0.3772	1.48e-12	6.31e-11	F	NM_001025160; NM_001784; NM_078481; ENST00000242786; ENST00000357355; ENST00000358600; ENST00000586517; ENST00000586849; ENST00000587319; ENST00000587535; ENST00000587606; ENST00000587728; ENST00000590567; ENST00000591080; ENST00000591565; ENST00000591737; ENST00000592261; ENST00000592341; ENST00000593028; BC026690	adhesion G protein-coupled receptor E5	chr19	+	Multiple_Complex	14380501	14408725
TC0400008030.hg.1	ARHGAP24	3.08	7.01	5.39	0.18	0.4	T	T	0.0004	0.1052	9.68e-13	4.37e-11	T	NM_001025616; NM_001042669; NM_001287805; NM_031305; ENST00000264343; ENST00000395183; ENST00000395184; ENST00000502537; ENST00000503917; ENST00000503995; ENST00000505856; ENST00000506421; ENST00000509300; ENST00000509709; ENST00000512201; ENST00000514229; BC098580; OTTHUMT00000252815; OTTHUMT00000252816; OTTHUMT00000361753; OTTHUMT00000361818; OTTHUMT00000361819; OTTHUMT00000361820; OTTHUMT00000…	Rho GTPase activating protein 24	chr4	+	Multiple_Complex	85475114	86002670
TC0100011533.hg.1	ATF3	-2.84	8.19	9.69	0.22	0.52	T	T	0.0005	0.1303	8.32e-09	1.2e-07	T	NM_001030287; NM_001040619; NM_001206484; NM_001206486; NM_001206488; NM_001674; ENST00000336937; ENST00000341491; ENST00000366981; ENST00000366983; ENST00000366985; ENST00000366987; ENST00000464547; ENST00000465155; ENST00000492118; ENST00000613104; ENST00000613954; BC006322; OTTHUMT00000089296; OTTHUMT00000089297; OTTHUMT00000089298; OTTHUMT00000089299; OTTHUMT00000089312; OTTHUMT00000098523; O…	activating transcription factor 3	chr1	+	Multiple_Complex	212565334	212620777
TC1200010702.hg.1	SMAGP	2.73	8.12	6.67	0.49	0.49	T	T	0.0126	0.6893	3.13e-12	1.22e-10	T	NM_001031628; NM_001033873; ENST00000380103; ENST00000398453; ENST00000603798; ENST00000603838; ENST00000603864; ENST00000604188; ENST00000605426; ENST00000605627; BC008712; BC120965; BC120966; OTTHUMT00000469789; OTTHUMT00000469790; OTTHUMT00000469791; OTTHUMT00000469792; OTTHUMT00000469793; OTTHUMT00000469794; OTTHUMT00000469795; OTTHUMT00000469796	small cell adhesion glycoprotein	chr12	-	Multiple_Complex	51244558	51270890
TC1200008028.hg.1	MSRB3	6.27	7.68	5.03	0.48	0.37	T	T	2.53e-07	0.0002	2.29e-18	9.98e-16	T	NM_001031679; NM_001193460; NM_001193461; NM_198080; ENST00000308259; ENST00000355192; ENST00000446731; ENST00000535143; ENST00000535239; ENST00000535664; ENST00000538045; ENST00000538725; ENST00000540804; ENST00000541189; ENST00000541897; ENST00000614640; BC040053; OTTHUMT00000401421; OTTHUMT00000401422; OTTHUMT00000401423; OTTHUMT00000401424; OTTHUMT00000401425; OTTHUMT00000401426; OTTHUMT00000…	methionine sulfoxide reductase B3	chr12	+	Multiple_Complex	65278643	65488244
TC1000008397.hg.1	IFIT3	2.19	6.05	4.92	0.28	0.23	T	T	0.0003	0.0827	2.27e-16	3.58e-14	T	NM_001031683; NM_001289758; NM_001289759; NM_001549; ENST00000371811; ENST00000371818; BC001383; BC004977; OTTHUMT00000049294; OTTHUMT00000049295	interferon-induced protein with tetratricopeptide repeats 3	chr10	+	Coding	89327819	89340971
TC0700008657.hg.1	LRRC17	4.81	8.03	5.76	0.63	0.46	T	T	3.43e-05	0.0157	5.95e-14	4.01e-12	T	NM_001031692; NM_005824; ENST00000249377; ENST00000339431; ENST00000455453; ENST00000485478; ENST00000498487; BC027903; OTTHUMT00000347929; OTTHUMT00000347930; OTTHUMT00000347931; OTTHUMT00000347932; OTTHUMT00000347933	leucine rich repeat containing 17	chr7	+	Multiple_Complex	102912897	102945109
TC0400012245.hg.1	FAM198B	2.26	7.49	6.31	0.29	0.33	T	T	0.0006	0.1445	3.34e-16	4.98e-14	T	NM_001031700; NM_001128424; NM_016613; ENST00000296530; ENST00000393807; ENST00000585682; ENST00000587787; ENST00000589306; ENST00000590648; ENST00000592057; ENST00000592586; ENST00000593260; BC043193; OTTHUMT00000365227; OTTHUMT00000365228; OTTHUMT00000365229; OTTHUMT00000365230; OTTHUMT00000365232; OTTHUMT00000365233; OTTHUMT00000365234; OTTHUMT00000460767; OTTHUMT00000460768	family with sequence similarity 198, member B	chr4	-	Multiple_Complex	158124474	158173318
TC0500009470.hg.1	ERGIC1	8.76	12.61	9.48	0.41	0.31	T	T	4.31e-08	4.79e-05	8.9e-15	8.03e-13	T	NM_001031711; ENST00000326654; ENST00000393784; ENST00000518247; ENST00000519567; ENST00000519796; ENST00000519860; ENST00000520326; ENST00000520399; ENST00000520642; ENST00000521392; ENST00000523215; ENST00000523291; ENST00000523366; ENST00000523650; BC012766; BC014490; OTTHUMT00000252937; OTTHUMT00000252938; OTTHUMT00000329253; OTTHUMT00000329255; OTTHUMT00000329256; OTTHUMT00000329257; OTTHUMT…	endoplasmic reticulum-golgi intermediate compartment 1	chr5	+	Multiple_Complex	172834220	172952685
TC0200016582.hg.1	NABP1	17.9	9.68	5.52	1.02	0.27	T	T	2.13e-08	2.63e-05	4.17e-17	9.35e-15	T	NM_001031716; NM_001254736; NR_045622; NR_045623; ENST00000307834; ENST00000307849; ENST00000409510; ENST00000425611; ENST00000435931; ENST00000451500; ENST00000462712; ENST00000462824; ENST00000491331; BC017114; BC107723; OTTHUMT00000256060; OTTHUMT00000256061; OTTHUMT00000334781; OTTHUMT00000334783; OTTHUMT00000334784; OTTHUMT00000334785; OTTHUMT00000334786; OTTHUMT00000334787; OTTHUMT000003347…	nucleic acid binding protein 1	chr2	+	Multiple_Complex	191678068	191688522
TC0300013461.hg.1	MASP1	2.83	7.8	6.3	0.62	0.46	T	T	0.0188	0.7787	1.39e-11	4.45e-10	T	NM_001031849; NM_001879; NM_139125; NR_033519; ENST00000169293; ENST00000296280; ENST00000337774; ENST00000392470; ENST00000392472; ENST00000392475; ENST00000425937; ENST00000439271; ENST00000460839; ENST00000465015; ENST00000468121; ENST00000480349; ENST00000483719; ENST00000490558; ENST00000495249; BC106945; BC106946; OTTHUMT00000344262; OTTHUMT00000344263; OTTHUMT00000344264; OTTHUMT0000034426…	mannan-binding lectin serine peptidase 1 (C4/C2 activating component of Ra-reactive factor)	chr3	-	Multiple_Complex	187216085	187292022
TC0200015194.hg.1	TFPI	14.27	10.92	7.09	0.87	0.56	T	T	5.79e-09	8.55e-06	8.46e-17	1.65e-14	T	NM_001032281; NM_006287; ENST00000233156; ENST00000339091; ENST00000392365; ENST00000409676; ENST00000417013; ENST00000420747; ENST00000421427; ENST00000426055; ENST00000435414; ENST00000437725; ENST00000453013; ENST00000481132; ENST00000481389; BC015514; OTTHUMT00000255881; OTTHUMT00000334637; OTTHUMT00000334638; OTTHUMT00000334639; OTTHUMT00000334640; OTTHUMT00000334641; OTTHUMT00000334642; OTT…	tissue factor pathway inhibitor (lipoprotein-associated coagulation inhibitor)	chr2	-	Multiple_Complex	187464230	187565760
TC0600009669.hg.1	ADGRG6	2.28	7.84	6.65	0.21	0.38	T	T	0.0018	0.2969	1.61e-14	1.32e-12	T	NM_001032394; NM_001032395; NM_020455; NM_198569; ENST00000230173; ENST00000296932; ENST00000367608; ENST00000367609; ENST00000415128; ENST00000435011; ENST00000463637; ENST00000472054; ENST00000497898; ENST00000508295; ENST00000538281; ENST00000540208; ENST00000541199; ENST00000545477; BC075798	adhesion G protein-coupled receptor G6	chr6	+	Multiple_Complex	142301854	142446266
TC0200014991.hg.1	GPR155	2.23	6.97	5.81	0.19	0.33	T	T	0.0031	0.3943	2.61e-11	7.68e-10	T	NM_001033045; NM_001267050; NM_001267051; NM_152529; ENST00000295500; ENST00000392551; ENST00000392552; ENST00000459996; ENST00000497620; ENST00000614352; BC028730; BC035037; OTTHUMT00000255455; OTTHUMT00000255456; OTTHUMT00000255457; OTTHUMT00000334121; OTTHUMT00000334122	G protein-coupled receptor 155	chr2	-	Multiple_Complex	174431571	174487094
TC1200011770.hg.1	ALDH1L2	2.29	7.39	6.19	0.45	0.45	T	T	0.0075	0.5741	8.69e-15	7.86e-13	T	NM_001034173; NR_027752; ENST00000258494; ENST00000548418; ENST00000549335; ENST00000552270; ENST00000552427; BC103934; BC103935; OTTHUMT00000406097; OTTHUMT00000406098; OTTHUMT00000406099; OTTHUMT00000406100; OTTHUMT00000406101	aldehyde dehydrogenase 1 family, member L2	chr12	-	Multiple_Complex	105019784	105084577
TC1000009841.hg.1	PHYH	2.27	7.49	6.31	0.21	0.12	T	T	0.0002	0.0578	3.43e-17	8e-15	T	NM_001037537; NM_006214; ENST00000263038; ENST00000396913; ENST00000396920; ENST00000453759; ENST00000463730; ENST00000464049; ENST00000479604; BC029512; OTTHUMT00000046845; OTTHUMT00000046846; OTTHUMT00000046847; OTTHUMT00000046848; OTTHUMT00000277005; OTTHUMT00000356906; OTTHUMT00000356912	phytanoyl-CoA 2-hydroxylase	chr10	-	Multiple_Complex	13277796	13302412
TC1600007215.hg.1	SCNN1G	-3.82	5.28	7.22	0.27	0.29	T	T	6.55e-07	0.0005	6.5e-13	3.09e-11	T	NM_001039; ENST00000300061; BC059391; BC069652; OTTHUMT00000254496	sodium channel, non voltage gated 1 gamma subunit	chr16	+	Coding	23182715	23216883
TC2200007313.hg.1	TRIOBP; NOL12	2.86	10.83	9.32	0.64	0.02	T	T	0.0028	0.3798	9.37e-12	3.17e-10	T	NM_001039141; NM_007032; NM_024313; NM_138632; ENST00000331103; ENST00000344404; ENST00000359114; ENST00000403663; ENST00000406386; ENST00000407319; ENST00000413051; ENST00000417857; ENST00000418339; ENST00000428075; ENST00000438329; ENST00000452519; ENST00000468597; ENST00000474032; ENST00000484650; ENST00000492485; ENST00000493862; ENST00000611699; BC002808; OTTHUMT00000319439; OTTHUMT000003194…	TRIO and F-actin binding protein; nucleolar protein 12	chr22	+	Multiple_Complex	37681673	37776556
TC0200012656.hg.1	EFEMP1	10.75	9.59	6.16	0.36	0.27	T	T	1.84e-12	8.59e-09	1.39e-21	1.2e-17	T	NM_001039348; NM_001039349; ENST00000355426; ENST00000394555; ENST00000421664; ENST00000424207; ENST00000429909; ENST00000438672; ENST00000439193; ENST00000440439; ENST00000452161; ENST00000452337; ENST00000480016; ENST00000497698; BC014410; BC098561; OTTHUMT00000251491; OTTHUMT00000324899; OTTHUMT00000324900; OTTHUMT00000324901; OTTHUMT00000324902; OTTHUMT00000324903; OTTHUMT00000324904; OTTHUMT…	EGF containing fibulin-like extracellular matrix protein 1	chr2	-	Multiple_Complex	55816695	55924163
TC0700010760.hg.1	ELMO1	2.32	15.45	14.24	0.23	0.1	T	T	0.0013	0.2389	6.35e-20	8.89e-17	T	NM_001039459; NM_001206480; NM_001206482; NM_014800; NM_130442; NR_038120; ENST00000310758; ENST00000396040; ENST00000396045; ENST00000420636; ENST00000424212; ENST00000433246; ENST00000442504; ENST00000445322; ENST00000448602; ENST00000453399; ENST00000455119; ENST00000455879; ENST00000463390; ENST00000464262; ENST00000472359; ENST00000479447; ENST00000487336; ENST00000487843; ENST00000497024; B…	engulfment and cell motility 1	chr7	-	Multiple_Complex	36852906	37449326
TC0200013750.hg.1	FHL2	6.97	9.79	6.99	0.52	0.25	T	T	1.62e-08	2.07e-05	4.57e-19	3.15e-16	T	NM_001039492; NM_001450; NM_201555; NM_201557; ENST00000322142; ENST00000344213; ENST00000358129; ENST00000393352; ENST00000393353; ENST00000408995; ENST00000409177; ENST00000409807; ENST00000447958; ENST00000452732; ENST00000530340; ENST00000607522; BC012742; BC014397; BC093049; OTTHUMT00000329654; OTTHUMT00000329655; OTTHUMT00000329656; OTTHUMT00000329657; OTTHUMT00000329658; OTTHUMT00000329659…	four and a half LIM domains 2	chr2	-	Multiple_Complex	105357712	105438773
TC1700012191.hg.1	CD68	5.93	8.14	5.57	0.18	0.36	T	T	1.2e-07	0.0001	1.49e-18	7.11e-16	T	NM_001040059; NM_001251; ENST00000250092; ENST00000380498; ENST00000584180; ENST00000584502; BC015557; OTTHUMT00000226949; OTTHUMT00000441278; OTTHUMT00000441282; OTTHUMT00000441283	CD68 molecule	chr17	+	Coding	7579467	7582113
TC0300012980.hg.1	SPTSSB	-2.22	5.21	6.36	0.36	0.2	T	T	0.0017	0.2849	5.85e-09	8.77e-08	T	NM_001040100; ENST00000359175; ENST00000497137; ENST00000497374; ENST00000617024; ENST00000620149; BC065208; BC107756; BC126236; OTTHUMT00000353181; OTTHUMT00000353182; OTTHUMT00000353183	serine palmitoyltransferase, small subunit B	chr3	-	Multiple_Complex	161344792	161372880
TC1800007551.hg.1	SERPINB7	2.38	5.31	4.06	0.3	0.27	T	F	0.0053	0.5104	1.94e-12	8.05e-11	F	NM_001040147; NM_001261830; NM_001261831; NM_003784; ENST00000336429; ENST00000398019; ENST00000425392; ENST00000431370; ENST00000447428; ENST00000540675; ENST00000546027; BC069417; BC069442; BC069547; BC106743; BC106744; OTTHUMT00000134007; OTTHUMT00000134008; OTTHUMT00000280625; OTTHUMT00000280626	serpin peptidase inhibitor, clade B (ovalbumin), member 7	chr18	+	Multiple_Complex	63752935	63805376
TC0700008293.hg.1	STEAP2	2.1	5.52	4.45	0.8	0.44	T	F	0.0095	0.6236	2.61e-15	2.79e-13	F	NM_001040665; NM_001040666; NM_001244944; NM_001244945; NM_001244946; NM_152999; ENST00000287908; ENST00000394621; ENST00000394622; ENST00000394626; ENST00000394629; ENST00000394632; ENST00000402625; ENST00000426158; ENST00000428074; ENST00000482369; OTTHUMT00000059662; OTTHUMT00000139682; OTTHUMT00000139683; OTTHUMT00000139684; OTTHUMT00000139686; OTTHUMT00000258055; OTTHUMT00000258056; OTTHUMT0…	STEAP family member 2, metalloreductase	chr7	+	Multiple_Complex	90167590	90238137
TC0900009424.hg.1	GLIS3	2.12	4.74	3.66	0.46	0.53	T	F	0.0223	0.812	3.63e-13	1.89e-11	F	NM_001042413; NM_152629; ENST00000324333; ENST00000381971; ENST00000461870; ENST00000462164; ENST00000463680; ENST00000464391; ENST00000465708; ENST00000467497; ENST00000469833; ENST00000471664; ENST00000473846; ENST00000477901; ENST00000478315; ENST00000478844; ENST00000481827; ENST00000490709; ENST00000491889; BC033899; OTTHUMT00000051557; OTTHUMT00000051559; OTTHUMT00000051561; OTTHUMT00000207…	GLIS family zinc finger 3	chr9	-	Multiple_Complex	3824127	4348392
TC1600007537.hg.1	TGFB1I1	4.12	8.14	6.1	0.31	0.27	T	T	0.0003	0.0954	3.44e-14	2.54e-12	T	NM_001042454; NM_001164719; NM_015927; ENST00000361773; ENST00000394858; ENST00000394863; ENST00000561785; ENST00000562165; ENST00000562566; ENST00000563712; ENST00000564176; ENST00000564804; ENST00000565360; ENST00000565454; ENST00000567066; ENST00000567524; ENST00000567607; ENST00000568142; ENST00000569254; ENST00000569703; BC001507; BC001830; BC017288; BC032545; OTTHUMT00000255630; OTTHUMT0000…	transforming growth factor beta 1 induced transcript 1	chr16	+	Multiple_Complex	31471585	31477960
TC0300011834.hg.1	FILIP1L	11.82	9.23	5.66	0.43	0.5	T	T	4.63e-08	5.03e-05	2.93e-16	4.49e-14	T	NM_001042459; NM_001282793; NM_001282794; NM_014890; NM_182909; ENST00000331335; ENST00000354552; ENST00000383694; ENST00000398326; ENST00000468533; ENST00000471562; ENST00000476723; ENST00000477258; ENST00000487087; ENST00000495625; BC027860; OTTHUMT00000353069; OTTHUMT00000353070; OTTHUMT00000353071; OTTHUMT00000353072; OTTHUMT00000353074; OTTHUMT00000353075; OTTHUMT00000353076; OTTHUMT00000353…	filamin A interacting protein 1-like	chr3	-	Multiple_Complex	99830141	100114513
TC1400007145.hg.1	FRMD6	2.08	10.53	9.48	0.21	0.14	T	T	0.0027	0.3705	1.41e-13	8.5e-12	T	NM_001042481; NM_001267046; NM_001267047; NM_152330; ENST00000344768; ENST00000356218; ENST00000395718; ENST00000553556; ENST00000554167; ENST00000554495; ENST00000554745; ENST00000554778; ENST00000555197; ENST00000555703; ENST00000555936; ENST00000555952; ENST00000556137; ENST00000557001; ENST00000557103; ENST00000557183; ENST00000557405; ENST00000557522; BC020521; OTTHUMT00000276880; OTTHUMT000…	FERM domain containing 6	chr14	+	Multiple_Complex	51489100	51730727
TC1600009865.hg.1	NUPR1	2.55	8.64	7.29	0.22	0.26	T	T	0.0083	0.5978	9.91e-16	1.24e-13	T	NM_001042483; NM_012385; ENST00000324873; ENST00000395641; ENST00000567646; BC002434; OTTHUMT00000254692; OTTHUMT00000430974; OTTHUMT00000430975	nuclear protein 1, transcriptional regulator	chr16	-	Multiple_Complex	28532708	28539174
TC1900008015.hg.1	SPRED3	2.09	4.64	3.58	0.29	0.3	T	F	0.0257	0.8405	2.97e-09	4.85e-08	F	NM_001042522; NR_073032; ENST00000338502; ENST00000586301; ENST00000586958; ENST00000587013; ENST00000587564; ENST00000587947; ENST00000590962; BC151136; OTTHUMT00000459212; OTTHUMT00000459214; OTTHUMT00000459215; OTTHUMT00000459216; OTTHUMT00000459217; OTTHUMT00000459218; OTTHUMT00000459219	sprouty-related, EVH1 domain containing 3	chr19	+	Multiple_Complex	38388421	38399883
TC2000008499.hg.1	RRBP1	2.41	8.41	7.14	0.39	0.42	T	T	4.34e-05	0.0189	1.05e-17	3.11e-15	T	NM_001042576; NM_004587; ENST00000246043; ENST00000360807; ENST00000377807; ENST00000377813; ENST00000398782; ENST00000455029; ENST00000468428; ENST00000470422; ENST00000495501; ENST00000610403; ENST00000620641; BC128577; BC128578; OTTHUMT00000078124; OTTHUMT00000078125; OTTHUMT00000078126; OTTHUMT00000078127; OTTHUMT00000078128; OTTHUMT00000078129; OTTHUMT00000476856; OTTHUMT00000476857; uc002wp…	ribosome binding protein 1	chr20	-	Multiple_Complex	17613678	17682295
TC0100018463.hg.1	RHOC	14.07	11.63	7.82	0.71	0.42	T	T	2.77e-11	7.97e-08	1.63e-18	7.71e-16	T	NM_001042678; NM_001042679; NM_175744; ENST00000285735; ENST00000339083; ENST00000369632; ENST00000369633; ENST00000369636; ENST00000369637; ENST00000369638; ENST00000369642; ENST00000414971; ENST00000425265; ENST00000436685; ENST00000468093; ENST00000473074; ENST00000478447; ENST00000484054; ENST00000484280; ENST00000527563; ENST00000528831; ENST00000534717; BC007245; BC009177; BC052808; OTTHUMT…	ras homolog family member C	chr1	-	Multiple_Complex	112701106	112707434
TC1900008287.hg.1	PVRL2	2.46	8.29	6.98	0.7	0.45	T	T	0.0009	0.1884	3.62e-10	7.62e-09	T	NM_001042724; NM_002856; ENST00000252483; ENST00000252485; ENST00000585601; ENST00000587386; ENST00000591581; ENST00000592018; BC003091; OTTHUMT00000453230; OTTHUMT00000453231; OTTHUMT00000453232; OTTHUMT00000453233; OTTHUMT00000453234; OTTHUMT00000453235	poliovirus receptor-related 2 (herpesvirus entry mediator B)	chr19	+	Multiple_Complex	44846136	44889228
TC0100009221.hg.1	VCAM1	3.13	6.76	5.11	0.47	0.12	T	T	0.0058	0.5223	7.1e-14	4.69e-12	T	NM_001078; NM_001199834; NM_080682; ENST00000294728; ENST00000347652; ENST00000370115; ENST00000370119; ENST00000603679; BC017276; BC068490; BC085003; OTTHUMT00000030213; OTTHUMT00000030214; OTTHUMT00000030215; OTTHUMT00000097431; OTTHUMT00000468890	vascular cell adhesion molecule 1	chr1	+	Multiple_Complex	100719640	100739046
TC1700010790.hg.1	ETV4	3.33	8.36	6.62	1.19	0.23	T	T	1.51e-05	0.0078	0.0003	0.0013	T	NM_001079675; NM_001261437; NM_001261438; NM_001261439; NM_001986; ENST00000319349; ENST00000393664; ENST00000538265; ENST00000545089; ENST00000545954; ENST00000585508; ENST00000586764; ENST00000586826; ENST00000587151; ENST00000590236; ENST00000591713; BC016623; OTTHUMT00000453489; OTTHUMT00000453490; OTTHUMT00000453491; OTTHUMT00000453492; OTTHUMT00000453493; OTTHUMT00000453494; OTTHUMT00000453…	ets variant 4	chr17	-	Multiple_Complex	43527843	43579620
TC0200011023.hg.1	SP100	2.87	5.81	4.29	0.31	0.29	T	F	6.12e-07	0.0005	1.42e-20	3.86e-17	F	NM_001080391; NM_001206701; NM_001206702; NM_001206703; NM_001206704; NM_003113; ENST00000264052; ENST00000340126; ENST00000409112; ENST00000409341; ENST00000409824; ENST00000409897; ENST00000413284; ENST00000427101; ENST00000431952; ENST00000432979; ENST00000452345; ENST00000459786; ENST00000462751; ENST00000466710; ENST00000470940; ENST00000488180; ENST00000492546; ENST00000494508; ENST00000494…	SP100 nuclear antigen	chr2	+	Multiple_Complex	230415942	230545602
TC0300010372.hg.1	GRIP2	2.54	5.56	4.21	0.29	0.5	T	T	0.0018	0.2942	0.0056	0.0152	T	NM_001080423; ENST00000413414; ENST00000422481; ENST00000430219; ENST00000619221; ENST00000621039; OTTHUMT00000340582; OTTHUMT00000340583; OTTHUMT00000340584; OTTHUMT00000340585	glutamate receptor interacting protein 2	chr3	-	Multiple_Complex	14489111	14542081
TC0300008945.hg.1	MRAS	3.06	4.77	3.16	0.51	0.15	T	F	0.0003	0.0865	2.19e-16	3.48e-14	F	NM_001085049; NM_001252090; NM_001252091; NM_001252092; NM_001252093; NM_012219; ENST00000289104; ENST00000423968; ENST00000461114; ENST00000464896; ENST00000474559; ENST00000475711; ENST00000477784; ENST00000478647; ENST00000494949; ENST00000614350; ENST00000621127; OTTHUMT00000357990; OTTHUMT00000357991; OTTHUMT00000357992; OTTHUMT00000357993; OTTHUMT00000357994; OTTHUMT00000357995; OTTHUMT0000…	muscle RAS oncogene homolog	chr3	+	Multiple_Complex	138347648	138405535
TC0500010615.hg.1	SEPP1	2.7	6.41	4.98	0.52	0.12	T	F	0.0496	0.9473	4e-09	6.31e-08	F	NM_001085486; NM_001093726; NM_005410; ENST00000505309; ENST00000506078; ENST00000506577; ENST00000507920; ENST00000508937; ENST00000509276; ENST00000510650; ENST00000510965; ENST00000511224; ENST00000512980; ENST00000513303; ENST00000514218; ENST00000514403; ENST00000514985; ENST00000515626; BC015875; BC040075; BC046152; BC058919; OTTHUMT00000367483; OTTHUMT00000367484; OTTHUMT00000367485; OTTHU…	selenoprotein P, plasma, 1	chr5	-	Multiple_Complex	42799880	42887392
TC0700010019.hg.1	TMEM184A	-2.4	10.07	11.34	0.69	0.34	T	T	0.0002	0.0532	1.45e-15	1.71e-13	T	NM_001097620; ENST00000297477; ENST00000319010; ENST00000319018; ENST00000414730; ENST00000421923; ENST00000421996; ENST00000431208; ENST00000441933; ENST00000449955; ENST00000468535; ENST00000474813; BC026694; OTTHUMT00000239229; OTTHUMT00000322708; OTTHUMT00000322716; OTTHUMT00000322717; OTTHUMT00000322718; OTTHUMT00000322719; OTTHUMT00000322720; OTTHUMT00000322721; OTTHUMT00000322722; OTTHUMT0…	transmembrane protein 184A	chr7	-	Multiple_Complex	1542235	1560821
TC0400007799.hg.1	SLC4A4	5.53	8.02	5.55	1.42	0.18	T	T	0.0002	0.0552	2.11e-12	8.65e-11	T	NM_001098484; NM_001134742; NM_003759; ENST00000264485; ENST00000340595; ENST00000351898; ENST00000425175; ENST00000512686; ENST00000514331; BC030977; OTTHUMT00000252158; OTTHUMT00000362090; OTTHUMT00000362091; OTTHUMT00000362107; OTTHUMT00000362108; uc003hgc.4; uc010iic.3	solute carrier family 4 (sodium bicarbonate cotransporter), member 4	chr4	+	Multiple_Complex	71187286	71572087
TC1200009198.hg.1	LRRC43	-3.13	6.56	8.21	0.75	0.24	T	T	3.19e-06	0.002	1.46e-05	8.58e-05	T	NM_001098519; NM_152759; ENST00000339777; ENST00000537113; ENST00000537729; ENST00000537733; ENST00000538800; ENST00000541498; BC029245; OTTHUMT00000401587; OTTHUMT00000401588; OTTHUMT00000401589; OTTHUMT00000401590; OTTHUMT00000401592; OTTHUMT00000401593	leucine rich repeat containing 43	chr12	+	Multiple_Complex	122167719	122203471
TC1100011754.hg.1	TENM4	2.68	10.22	8.79	0.28	0.29	T	T	0.0005	0.1242	0.013	0.031	T	NM_001098816; ENST00000278550; ENST00000527736; ENST00000528688; ENST00000529798; ENST00000530738; ENST00000531583; ENST00000532654; ENST00000533013; ENST00000533038; ENST00000533074; ENST00000533525; ENST00000612046	teneurin transmembrane protein 4	chr11	-	Multiple_Complex	78652831	79440948
TC1800006461.hg.1	ADCYAP1	3.31	6.52	4.79	1	0.55	T	T	0.044	0.9256	0.0103	0.0254	T	NM_001099733; NM_001117; ENST00000269200; ENST00000450565; ENST00000579794; ENST00000581602; BC093837; BC101803; OTTHUMT00000440764; OTTHUMT00000440765; OTTHUMT00000440766; OTTHUMT00000440767	adenylate cyclase activating polypeptide 1 (pituitary)	chr18	+	Multiple_Complex	904943	912172
TC0300009302.hg.1	PQLC2L	2.14	5.66	4.56	0.37	0.43	T	T	0.0047	0.4858	6.44e-12	2.29e-10	T	NM_001099777; NM_001130001; NM_001130002; NM_001243729; NR_024016; ENST00000312275; ENST00000426338; ENST00000449199; ENST00000459838; ENST00000461040; ENST00000468043; ENST00000498159; BC126187; BC126189; OTTHUMT00000352016; OTTHUMT00000352017; OTTHUMT00000352018; OTTHUMT00000352019; OTTHUMT00000352020; OTTHUMT00000352021; OTTHUMT00000352022	PQ loop repeat containing 2-like	chr3	+	Multiple_Complex	157543246	157677749
TC0200010410.hg.1	SPATS2L	6.64	10.91	8.18	0.74	0.49	T	T	1.14e-06	0.0008	1.73e-14	1.4e-12	T	NM_001100422; NM_001100423; NM_001100424; NM_001282735; NM_001282743; NM_001282744; NM_015535; ENST00000358677; ENST00000360760; ENST00000366118; ENST00000409140; ENST00000409151; ENST00000409385; ENST00000409397; ENST00000409718; ENST00000409755; ENST00000409988; ENST00000421573; ENST00000423749; ENST00000428692; ENST00000438761; ENST00000439084; ENST00000439395; ENST00000444012; ENST00000449647…	spermatogenesis associated, serine-rich 2-like	chr2	+	Multiple_Complex	200305881	200482263
TC0100010393.hg.1	RGS4	16.72	13.72	9.66	0.59	0.41	T	T	2.32e-05	0.0111	8.63e-06	5.4e-05	T	NM_001102445; NM_001113380; NM_001113381; NM_005613; ENST00000367906; ENST00000367908; ENST00000367909; ENST00000421743; ENST00000491263; ENST00000527393; ENST00000527809; ENST00000528938; ENST00000531057; ENST00000533019; BC000737; BC051869; OTTHUMT00000083197; OTTHUMT00000083198; OTTHUMT00000083199; OTTHUMT00000083200; OTTHUMT00000382515; OTTHUMT00000382516; OTTHUMT00000382517; OTTHUMT000003827…	regulator of G-protein signaling 4	chr1	+	Multiple_Complex	163068606	163076802
TC1200012579.hg.1	NTF3	2.27	9.36	8.17	0.06	0.06	T	T	0.0021	0.3247	3.06e-06	2.17e-05	T	NM_001102654; NM_002527; ENST00000331010; ENST00000423158; ENST00000543548; BC069773; BC107075; OTTHUMT00000400484; OTTHUMT00000400485; OTTHUMT00000400486	neurotrophin 3	chr12	+	Multiple_Complex	5432113	5495299
TC1100010175.hg.1	RRAS2	2.1	9.8	8.74	0.26	0.52	T	T	0.0413	0.9153	5.04e-13	2.51e-11	T	NM_001102669; NM_001177314; NM_001177315; NM_012250; ENST00000256196; ENST00000414023; ENST00000526063; ENST00000526717; ENST00000529237; ENST00000531421; ENST00000531807; ENST00000532814; ENST00000532950; ENST00000534746; ENST00000537760; ENST00000545643; BC013106; OTTHUMT00000386032; OTTHUMT00000386034; OTTHUMT00000386035; OTTHUMT00000386036; OTTHUMT00000386037; OTTHUMT00000386038; OTTHUMT00000…	related RAS viral (r-ras) oncogene homolog 2	chr11	-	Multiple_Complex	14277920	14364506
TC1500008955.hg.1	FMN1	2.39	9.6	8.34	0.68	0.76	T	T	0.0014	0.2474	3.84e-10	8.02e-09	T	NM_001103184; NM_001277313; NM_001277314; ENST00000320930; ENST00000334528; ENST00000558197; ENST00000558628; ENST00000558711; ENST00000558882; ENST00000559047; ENST00000559150; ENST00000559610; ENST00000560317; ENST00000561249; ENST00000616417; OTTHUMT00000417305; OTTHUMT00000417413; OTTHUMT00000417414; OTTHUMT00000417415; OTTHUMT00000417416; OTTHUMT00000417417; OTTHUMT00000417418; OTTHUMT000004…	formin 1	chr15	-	Multiple_Complex	32765544	33194733
TC1700010420.hg.1	SLFN11	2.29	6.29	5.1	0.29	0.06	T	T	8.26e-05	0.0329	5.29e-19	3.47e-16	T	NM_001104587; NM_001104588; NM_001104589; NM_001104590; NM_152270; ENST00000308377; ENST00000394566; ENST00000427966; ENST00000430814; ENST00000441608; ENST00000498396; ENST00000586099; ENST00000588579; ENST00000589562; ENST00000589811; ENST00000591682; ENST00000592108; ENST00000592122; BC052586; OTTHUMT00000256480; OTTHUMT00000256481; OTTHUMT00000256482; OTTHUMT00000256483; OTTHUMT00000256484; O…	schlafen family member 11	chr17	-	Multiple_Complex	35350305	35373701
TC0X00010326.hg.1	PCDH19	2.44	10.37	9.08	0.31	0.18	T	T	9.51e-05	0.0366	1.67e-16	2.8e-14	T	NM_001105243; NM_001184880; NM_020766; ENST00000255531; ENST00000373034; ENST00000420881; ENST00000464981; BC136628; OTTHUMT00000057478; OTTHUMT00000057479; OTTHUMT00000057480; OTTHUMT00000378687; uc010nmz.3	protocadherin 19	chrX	-	Multiple_Complex	100291644	100410273
TC1300009505.hg.1	ABCC4	2.06	7.58	6.53	0.64	0.26	T	T	0.0122	0.6793	1.26e-14	1.08e-12	T	NM_001105515; NM_001301829; NM_001301830; NM_005845; ENST00000376887; ENST00000467685; ENST00000471041; ENST00000474158; ENST00000484109; ENST00000536256; ENST00000629385; BC041560; OTTHUMT00000045478; OTTHUMT00000045479; OTTHUMT00000045480; OTTHUMT00000045481; OTTHUMT00000045482; OTTHUMT00000474650; OTTHUMT00000484007	ATP binding cassette subfamily C member 4	chr13	-	Multiple_Complex	95019829	95301446
TC0700008928.hg.1	CPED1	2.84	8.3	6.8	0.72	0.24	T	T	0.0005	0.1338	5.07e-15	4.98e-13	T	NM_001105533; NM_024913; ENST00000310396; ENST00000340646; ENST00000423795; ENST00000428526; ENST00000443817; ENST00000450913; ENST00000466055; ENST00000495036; ENST00000520801; ENST00000521774; BC030538; OTTHUMT00000346959; OTTHUMT00000346960; OTTHUMT00000346961; OTTHUMT00000346962; OTTHUMT00000346963; OTTHUMT00000346964; OTTHUMT00000376909; OTTHUMT00000376910; OTTHUMT00000376911; uc003vjt.4	cadherin-like and PC-esterase domain containing 1	chr7	+	Multiple_Complex	120988677	121297444
TC0500009097.hg.1	SYNPO	2.62	6.39	5	0.1	0.45	T	T	0.0002	0.0623	3.36e-20	6.4e-17	T	NM_001109974; NM_001166208; NM_001166209; NM_007286; ENST00000307662; ENST00000394243; ENST00000518872; ENST00000519664; ENST00000522122; BC142683; BC146665; OTTHUMT00000252370; OTTHUMT00000252371; OTTHUMT00000380638; OTTHUMT00000380639; OTTHUMT00000380640	synaptopodin	chr5	+	Multiple_Complex	150601080	150659230
TC1100007030.hg.1	NAV2	2.21	13.37	12.23	0.33	0.14	T	T	0.0009	0.1868	1.04e-07	1.11e-06	T	NM_001111018; NM_001111019; NM_001244963; NM_145117; NM_182964; ENST00000349880; ENST00000360655; ENST00000396085; ENST00000396087; ENST00000525025; ENST00000525322; ENST00000526675; ENST00000527559; ENST00000528008; ENST00000528923; ENST00000530408; ENST00000533746; ENST00000533917; ENST00000534229; ENST00000534299; ENST00000540292; BC150290; OTTHUMT00000324112; OTTHUMT00000324113; OTTHUMT000003…	neuron navigator 2	chr11	+	Multiple_Complex	19350177	20121601
TC1300006879.hg.1	CCNA1	-2.42	6.97	8.25	0.81	0.34	T	T	0.013	0.6925	9.2e-09	1.31e-07	T	NM_001111045; NM_001111046; NM_001111047; NM_003914; ENST00000255465; ENST00000440264; ENST00000625767; ENST00000630422; BC036346; OTTHUMT00000044514; OTTHUMT00000044515; OTTHUMT00000481769; OTTHUMT00000481770	cyclin A1	chr13	+	Multiple_Complex	36431520	36442882
TC0100011205.hg.1	ELF3	-2.83	6.01	7.52	0.58	0.27	T	T	0.0003	0.0823	1.19e-12	5.26e-11	T	NM_001114309; NM_004433; ENST00000359651; ENST00000367283; ENST00000367284; ENST00000446188; ENST00000470384; ENST00000475698; ENST00000479874; ENST00000490203; ENST00000495848; ENST00000498017; BC003569; OTTHUMT00000087358; OTTHUMT00000087359; OTTHUMT00000087360; OTTHUMT00000087361; OTTHUMT00000087362; OTTHUMT00000087363; OTTHUMT00000087364; OTTHUMT00000087365; OTTHUMT00000087366; OTTHUMT0000008…	E74-like factor 3 (ets domain transcription factor, epithelial-specific )	chr1	+	Multiple_Complex	202007945	202017188
TC1500010369.hg.1	MFGE8	218.13	13.61	5.84	0.61	0.26	T	T	6.7e-17	1.52e-12	1.47e-21	1.2e-17	T	NM_001114614; NM_001310319; NM_001310320; NM_001310321; NM_005928; ENST00000268150; ENST00000268151; ENST00000542878; ENST00000557944; ENST00000558018; ENST00000558029; ENST00000558352; ENST00000558773; ENST00000559143; ENST00000559259; ENST00000559770; ENST00000559997; ENST00000560553; ENST00000560937; ENST00000566497; ENST00000613965; ENST00000617199; BC003610; OTTHUMT00000309072; OTTHUMT000004…	milk fat globule-EGF factor 8 protein	chr15	-	Multiple_Complex	88898683	88913469
TC0800007351.hg.1	TACC1	2.19	8.52	7.39	0.45	0.1	T	T	0.0009	0.1931	6.42e-16	8.68e-14	T	NM_001122824; NM_001146216; NM_006283; ENST00000276520; ENST00000317827; ENST00000517336; ENST00000518415; ENST00000518809; ENST00000519093; ENST00000519416; ENST00000520340; ENST00000520611; ENST00000520615; ENST00000520973; ENST00000521050; ENST00000521154; ENST00000521528; ENST00000521568; ENST00000521642; ENST00000521866; ENST00000521935; ENST00000522474; ENST00000522544; ENST00000522548; ENS…	transforming, acidic coiled-coil containing protein 1	chr8	+	Multiple_Complex	38728186	38853028
TC1100006831.hg.1	ADM	2.83	9.05	7.55	0.42	0.33	T	T	0.0014	0.2486	2.16e-14	1.71e-12	T	NM_001124; ENST00000278175; ENST00000524948; ENST00000525063; ENST00000526492; ENST00000528544; ENST00000528655; ENST00000530439; ENST00000534464; BC015961; OTTHUMT00000387004; OTTHUMT00000387005; OTTHUMT00000387006; OTTHUMT00000387007; OTTHUMT00000387008; OTTHUMT00000387009; OTTHUMT00000387010; OTTHUMT00000387011	adrenomedullin	chr11	+	Coding	10304680	10307402
TC0500007972.hg.1	VCAN	8.83	10.95	7.81	0.31	0.19	T	T	7.24e-09	1.03e-05	6.24e-17	1.29e-14	T	NM_001126336; NM_001164097; NM_001164098; NM_004385; ENST00000265077; ENST00000342785; ENST00000343200; ENST00000502527; ENST00000503923; ENST00000505615; ENST00000507162; ENST00000512590; ENST00000513016; ENST00000513960; ENST00000513984; ENST00000515397; OTTHUMT00000254092; OTTHUMT00000369619; OTTHUMT00000369620; OTTHUMT00000369622; OTTHUMT00000369623; OTTHUMT00000369642; OTTHUMT00000369643; OT…	versican	chr5	+	Multiple_Complex	83471465	83582303
TC0200009955.hg.1	CYBRD1	29.59	8.95	4.06	0.43	0.4	T	F	3.98e-11	1.06e-07	6.13e-20	8.79e-17	F	NM_001127383; NM_001256909; NM_024843; ENST00000321348; ENST00000375252; ENST00000409484; ENST00000445146; ENST00000468308; ENST00000474182; ENST00000494587; BC065290; OTTHUMT00000255344; OTTHUMT00000333779; OTTHUMT00000333780; OTTHUMT00000333781; OTTHUMT00000333782; OTTHUMT00000333783; OTTHUMT00000333784	cytochrome b reductase 1	chr2	+	Multiple_Complex	171522247	171558133
TC0700009066.hg.1	FLNC	2.01	7.12	6.12	0.23	0.3	T	T	0.0054	0.513	1.62e-17	4.32e-15	T	NM_001127487; NM_001458; ENST00000325888; ENST00000346177; ENST00000388853; OTTHUMT00000059948; OTTHUMT00000350795; OTTHUMT00000350796	filamin C, gamma	chr7	+	Multiple_Complex	128830377	128859274
TC0500012312.hg.1	SPRY4	10.82	7.51	4.07	1.13	0.25	T	T	1.35e-06	0.0009	2.88e-08	3.58e-07	T	NM_001127496; NM_001293289; NM_001293290; NM_030964; ENST00000344120; ENST00000434127; ENST00000503582; ENST00000509364; ENST00000511815; BC125095; BC125096; OTTHUMT00000251864; OTTHUMT00000370652; OTTHUMT00000370654; OTTHUMT00000370655; OTTHUMT00000370656	sprouty RTK signaling antagonist 4	chr5	-	Multiple_Complex	142310427	142326455
TC1600011398.hg.1	MMP2	18.06	13.28	9.1	0.45	0.23	T	T	1.02e-11	3.21e-08	3.3e-18	1.3e-15	T	NM_001127891; NM_001302508; NM_001302509; NM_001302510; NM_004530; ENST00000219070; ENST00000437642; ENST00000543485; ENST00000564864; ENST00000566564; ENST00000568715; ENST00000570283; BC002576; OTTHUMT00000256913; OTTHUMT00000433258; OTTHUMT00000433259; OTTHUMT00000433260; OTTHUMT00000433261; OTTHUMT00000433262; OTTHUMT00000433263	matrix metallopeptidase 2	chr16	+	Multiple_Complex	55478830	55506691
TC1000007199.hg.1	ZEB1	4.37	12.06	9.94	0.6	0.3	T	T	1.73e-06	0.0012	1.72e-17	4.55e-15	T	NM_001128128; NM_001174093; NM_001174094; NM_001174095; NM_001174096; NM_030751; ENST00000320985; ENST00000361642; ENST00000424869; ENST00000437844; ENST00000446923; ENST00000488625; ENST00000493835; ENST00000542815; ENST00000542879; ENST00000557827; ENST00000558440; ENST00000558655; ENST00000558832; ENST00000558863; ENST00000559476; ENST00000559496; ENST00000559858; ENST00000560196; ENST00000560…	zinc finger E-box binding homeobox 1	chr10	+	Multiple_Complex	31318495	31529814
TC0800007899.hg.1	SULF1	6.55	10.79	8.08	0.23	0.12	T	T	8.92e-07	0.0006	2.04e-15	2.27e-13	T	NM_001128204; NM_001128205; NM_001128206; NM_015170; ENST00000260128; ENST00000402687; ENST00000419716; ENST00000458141; ENST00000521946; ENST00000524731; ENST00000525061; ENST00000525112; ENST00000525999; ENST00000526654; ENST00000526808; ENST00000528146; ENST00000528286; ENST00000528783; ENST00000529041; ENST00000529134; ENST00000530674; ENST00000531064; ENST00000531512; ENST00000532015; ENST00…	sulfatase 1	chr8	+	Multiple_Complex	69466624	69660915
TC0200012863.hg.1	SPRED2	2.72	9.2	7.75	0.31	0.49	T	T	0.0003	0.098	2.07e-08	2.68e-07	T	NM_001128210; NM_181784; ENST00000356388; ENST00000421087; ENST00000426832; ENST00000427238; ENST00000440972; ENST00000443619; ENST00000452315; ENST00000474228; BC130292; BC136334; OTTHUMT00000327632; OTTHUMT00000327633; OTTHUMT00000327634; OTTHUMT00000327635; OTTHUMT00000327636; OTTHUMT00000327637; OTTHUMT00000327686; OTTHUMT00000376661	sprouty-related, EVH1 domain containing 2	chr2	-	Multiple_Complex	65310851	65432637
TC1800007198.hg.1	SLC14A1	4.14	6.79	4.75	0.44	0.32	T	T	0.0048	0.4878	1.56e-10	3.64e-09	T	NM_001128588; NM_001146036; NM_001146037; NM_001308278; NM_001308279; NM_015865; ENST00000321925; ENST00000402943; ENST00000415427; ENST00000436407; ENST00000502059; ENST00000535474; ENST00000586056; ENST00000586142; ENST00000586854; ENST00000586951; ENST00000587601; ENST00000588179; ENST00000589322; ENST00000589700; ENST00000589891; ENST00000590246; ENST00000590377; ENST00000591541; ENST00000591…	solute carrier family 14 (urea transporter), member 1 (Kidd blood group)	chr18	+	Multiple_Complex	45724123	45752520
TC0500012775.hg.1	FAM196B	2.17	9.45	8.33	0.24	0.25	T	T	0.0212	0.8026	6.71e-06	4.32e-05	T	NM_001129891; ENST00000377365; ENST00000523970; OTTHUMT00000371629; OTTHUMT00000371630	family with sequence similarity 196, member B	chr5	-	Multiple_Complex	169863715	169980740
TC1900010833.hg.1	PSG5	11.97	10.38	6.8	0.83	0.46	T	T	1.05e-06	0.0008	1.76e-14	1.42e-12	T	NM_001130014; NM_002781; BC012607; OTTHUMT00000323055; OTTHUMT00000323056; OTTHUMT00000323057; OTTHUMT00000323058; OTTHUMT00000323059; OTTHUMT00000323061; OTTHUMT00000323063; OTTHUMT00000463718; OTTHUMT00000463720; OTTHUMT00000463721; OTTHUMT00000463722	pregnancy specific beta-1-glycoprotein 5	chr19	-	Multiple_Complex	43166256	43186536
TC0100018497.hg.1	SHC1	2.39	10.01	8.76	0.6	0.04	T	T	0.0001	0.0473	2.35e-17	5.88e-15	T	NM_001130040; NM_001130041; NM_001202859; NM_003029; NM_183001; ENST00000366442; ENST00000368445; ENST00000368449; ENST00000368450; ENST00000368453; ENST00000412170; ENST00000414115; ENST00000444179; ENST00000444664; ENST00000448116; ENST00000490667; BC014158; BC033925; OTTHUMT00000090779; OTTHUMT00000090780; OTTHUMT00000090781; OTTHUMT00000090782; OTTHUMT00000090783; OTTHUMT00000090927; OTTHUMT0…	SHC (Src homology 2 domain containing) transforming protein 1	chr1	-	Multiple_Complex	154962298	154974483
TC0500008156.hg.1	ERAP2	2.49	8.43	7.12	0.39	0.63	T	T	0.0022	0.3334	1.03e-13	6.48e-12	T	NM_001130140; NM_022350; ENST00000379904; ENST00000437043; ENST00000507346; ENST00000508077; ENST00000510309; ENST00000510373; ENST00000512869; ENST00000513084; ENST00000513368; ENST00000515095; ENST00000515387; BC065240; OTTHUMT00000250623; OTTHUMT00000370864; OTTHUMT00000370865; OTTHUMT00000370867; OTTHUMT00000370868; OTTHUMT00000370869; OTTHUMT00000370870; OTTHUMT00000370871; OTTHUMT0000037087…	endoplasmic reticulum aminopeptidase 2	chr5	+	Multiple_Complex	96875939	96919716
TC1100008904.hg.1	YAP1	4.94	6.96	4.66	0.2	0.51	T	F	3.83e-09	6.05e-06	1.54e-20	4.11e-17	F	NM_001130145; NM_001195044; NM_001195045; NM_001282097; NM_001282098; NM_001282099; NM_001282100; NM_001282101; NM_006106; ENST00000282441; ENST00000345877; ENST00000524575; ENST00000526343; ENST00000526594; ENST00000528834; ENST00000529029; ENST00000531439; ENST00000537274; ENST00000615667; ENST00000629586; BC038235; OTTHUMT00000394150; OTTHUMT00000394151; OTTHUMT00000394152; OTTHUMT00000394153;…	Yes-associated protein 1	chr11	+	Multiple_Complex	102110461	102233423
TC0200010284.hg.1	MYO1B	3.46	8.04	6.25	0.35	0.58	T	T	0.0001	0.0437	1.21e-14	1.04e-12	T	NM_001130158; NM_001161819; NM_012223; ENST00000304164; ENST00000339514; ENST00000392316; ENST00000392318; ENST00000418908; ENST00000420448; ENST00000427152; ENST00000438652; ENST00000451437; ENST00000461714; ENST00000471904; ENST00000490069; ENST00000494129; ENST00000496992; BC053558; OTTHUMT00000256057; OTTHUMT00000256058; OTTHUMT00000259028; OTTHUMT00000259029; OTTHUMT00000259030; OTTHUMT00000…	myosin IB	chr2	+	Multiple_Complex	191245185	191425389
TC1900011961.hg.1	PSG8	2.16	5.45	4.34	0.16	0.64	T	F	0.0305	0.8688	1.65e-10	3.82e-09	F	NM_001130167; NM_001130168; NM_182707; ENST00000306511; ENST00000404209; ENST00000406636; ENST00000466163; ENST00000469260; ENST00000478387; ENST00000593692; ENST00000600709; BC137500; BC142628; uc002ouo.2	pregnancy specific beta-1-glycoprotein 8	chr19	-	Multiple_Complex	42752686	42765679
TC0700010020.hg.1	PSMG3	-2.36	11.12	12.35	0.55	0.13	T	T	0.0041	0.4554	8.98e-10	1.7e-08	T	NM_001134340; NM_032302; ENST00000252329; ENST00000288607; ENST00000404674; BC004308; BC027171; OTTHUMT00000239254; OTTHUMT00000322724; OTTHUMT00000322725	proteasome (prosome, macropain) assembly chaperone 3	chr7	-	Multiple_Complex	1567330	1571005
TC0300013513.hg.1	P3H2	10.89	7.99	4.54	0.3	0.15	T	T	2.4e-08	2.84e-05	5.55e-18	1.91e-15	T	NM_001134418; NM_018192; ENST00000319332; ENST00000426003; ENST00000427335; ENST00000444866; ENST00000463171; ENST00000467131; ENST00000470925; ENST00000475095; ENST00000482780; ENST00000490940; BC005029	prolyl 3-hydroxylase 2	chr3	-	Multiple_Complex	189956728	190122437
TC0300008324.hg.1	PHLDB2; PLCXD2	3.01	8.8	7.21	0.58	0.25	T	T	0.0006	0.1497	6.49e-08	7.31e-07	T	NM_001134437; NM_001134438; NM_001134439; NM_001185106; NM_145753; NM_153268; ENST00000393923; ENST00000393925; ENST00000393934; ENST00000412622; ENST00000431670; ENST00000460365; ENST00000468174; ENST00000470699; ENST00000472215; ENST00000474484; ENST00000477665; ENST00000477695; ENST00000478584; ENST00000478733; ENST00000478922; ENST00000481953; ENST00000486886; ENST00000491694; ENST00000495180…	pleckstrin homology-like domain, family B, member 2; phosphatidylinositol-specific phospholipase C, X domain containing 2	chr3	+	Multiple_Complex	111674676	111976517
TC0100014776.hg.1	DDAH1	2.27	12.92	11.74	0.25	0.69	T	T	0.008	0.5894	1.28e-12	5.6e-11	T	NM_001134445; NM_012137; ENST00000284031; ENST00000426972; ENST00000483110; ENST00000535924; ENST00000539042; ENST00000633113; BC033680; OTTHUMT00000029189; OTTHUMT00000029190; OTTHUMT00000468729; OTTHUMT00000487010	dimethylarginine dimethylaminohydrolase 1	chr1	-	Multiple_Complex	85318481	85578363
TC1400009194.hg.1	FERMT2	2.24	11.37	10.21	0.3	0.27	T	T	0.0002	0.0567	2.58e-14	1.98e-12	T	NM_001134999; NM_001135000; NM_006832; ENST00000341590; ENST00000343279; ENST00000395631; ENST00000399304; ENST00000553373; ENST00000553663; ENST00000553768; ENST00000554152; ENST00000554288; ENST00000554712; ENST00000555546; ENST00000555692; ENST00000557255; ENST00000557562; BC017327; OTTHUMT00000276906; OTTHUMT00000276907; OTTHUMT00000411945; OTTHUMT00000411946; OTTHUMT00000411947; OTTHUMT00000…	fermitin family member 2	chr14	-	Multiple_Complex	52838692	52952503
TC1000012516.hg.1	AKR1C2	-2.34	10.4	11.62	0.65	0.63	T	T	0.0254	0.8398	2.97e-06	2.12e-05	T	NM_001135241; NM_001354; NM_205845; ENST00000380753; ENST00000421196; ENST00000455190; ENST00000460124; ENST00000603073; ENST00000604184; ENST00000604428; ENST00000604439; ENST00000604507; ENST00000604711; BC007024; BC063574; OTTHUMT00000046531; OTTHUMT00000046532; OTTHUMT00000468442; OTTHUMT00000468443; OTTHUMT00000468444; OTTHUMT00000468445; OTTHUMT00000468446; OTTHUMT00000468447; OTTHUMT000004…	aldo-keto reductase family 1, member C2	chr10	-	Multiple_Complex	4987400	5018033
TC0600013165.hg.1	EPB41L2	8.51	9.38	6.29	0.54	0.46	T	T	1.13e-08	1.51e-05	5.38e-19	3.51e-16	T	NM_001135554; NM_001135555; NM_001199388; NM_001252660; NM_001431; ENST00000337057; ENST00000368126; ENST00000368128; ENST00000392427; ENST00000445890; ENST00000452150; ENST00000456097; ENST00000524581; ENST00000525193; ENST00000525198; ENST00000525271; ENST00000526333; ENST00000526782; ENST00000526983; ENST00000527017; ENST00000527411; ENST00000527423; ENST00000527659; ENST00000528179; ENST00000…	erythrocyte membrane protein band 4.1-like 2	chr6	-	Multiple_Complex	130839347	131063322
TC0100011621.hg.1	TGFB2; TGFB2-OT1	2.13	13.53	12.44	0.42	0.32	T	T	0.0068	0.5553	1.02e-06	8.25e-06	T	NM_001135599; NM_003238; NR_125715; ENST00000366929; ENST00000366930; ENST00000479322; ENST00000488793; ENST00000625474; BC096235; BC099635; OTTHUMT00000095359; OTTHUMT00000095360; OTTHUMT00000095406; OTTHUMT00000095407	transforming growth factor beta 2; TGFB2 overlapping transcript 1	chr1	+	Multiple_Complex	218345334	218444619
TC0900010386.hg.1	TMEM2	2.17	10.05	8.93	0.25	0.23	T	T	0.0052	0.509	1.37e-10	3.25e-09	T	NM_001135820; NM_013390; ENST00000377043; ENST00000377044; ENST00000377055; ENST00000377057; ENST00000377066; ENST00000396272; ENST00000474495; ENST00000537329; ENST00000538669; ENST00000542935; ENST00000543165; ENST00000545719; ENST00000546219; BC140773; BC146780; OTTHUMT00000052618; OTTHUMT00000052619; OTTHUMT00000052620; OTTHUMT00000052621; OTTHUMT00000052622; OTTHUMT00000052623; OTTHUMT000004…	transmembrane protein 2	chr9	-	Multiple_Complex	71683366	71816690
TC1200012610.hg.1	SSPN	2.39	7.01	5.75	0.43	0.17	T	T	0.0028	0.3766	6.44e-10	1.27e-08	T	NM_001135823; NM_005086; ENST00000242729; ENST00000422622; ENST00000535504; ENST00000544231; BC062299; OTTHUMT00000402653; OTTHUMT00000402654; OTTHUMT00000402720; OTTHUMT00000402722	sarcospan	chr12	+	Multiple_Complex	26195336	26287738
TC0900007082.hg.1	RUSC2	3.24	5.54	3.85	0.11	0.21	T	F	2.55e-07	0.0002	4.45e-19	3.11e-16	F	NM_001135999; NM_014806; NR_052015; ENST00000361226; ENST00000455600; ENST00000468041; BC132766; BC132770; BC146654; BC150262; OTTHUMT00000052309; OTTHUMT00000052310; uc003zwx.4	RUN and SH3 domain containing 2	chr9	+	Multiple_Complex	35489952	35561898
TC0200015876.hg.1	SERPINE2	4.69	13.09	10.86	0.17	0.19	T	T	1.44e-06	0.001	6.36e-13	3.04e-11	T	NM_001136528; NM_001136530; NM_006216; NR_073116; ENST00000258405; ENST00000409304; ENST00000409840; ENST00000423446; ENST00000432738; ENST00000447280; ENST00000454956; ENST00000473202; ENST00000478966; ENST00000489065; BC015663; BC042628; OTTHUMT00000256865; OTTHUMT00000330899; OTTHUMT00000330900; OTTHUMT00000330901; OTTHUMT00000330902; OTTHUMT00000330903; OTTHUMT00000330904; OTTHUMT00000330905;…	serpin peptidase inhibitor, clade E (nexin, plasminogen activator inhibitor type 1), member 2	chr2	-	Multiple_Complex	223975048	224039319
TC1000011370.hg.1	ACTA2	125.97	12.95	5.97	0.1	0.17	T	T	1.93e-13	1.09e-09	9.45e-18	2.89e-15	T	NM_001141945; NM_001613; ENST00000224784; ENST00000415557; ENST00000458159; ENST00000458208; ENST00000480297; ENST00000482085; ENST00000488967; BC017554; BC093052; OTTHUMT00000049264; OTTHUMT00000049265; OTTHUMT00000049266; OTTHUMT00000049267; OTTHUMT00000049268; OTTHUMT00000049269	actin, alpha 2, smooth muscle, aorta	chr10	-	Multiple_Complex	88935074	88991390
TC1000011659.hg.1	MGEA5	-2.15	9.58	10.68	0.27	0.17	T	T	0.0027	0.374	0.0749	0.1337	T	NM_001142434; NM_012215; ENST00000357797; ENST00000361464; ENST00000370094; ENST00000429860; ENST00000439817; ENST00000461645; ENST00000462994; ENST00000479811; ENST00000482611; ENST00000492204; ENST00000494347; BC039583; OTTHUMT00000049985; OTTHUMT00000049986; OTTHUMT00000049987; OTTHUMT00000049988; OTTHUMT00000049989; OTTHUMT00000049990; OTTHUMT00000049992; OTTHUMT00000049993; OTTHUMT0000004999…	meningioma expressed antigen 5 (hyaluronidase)	chr10	-	Multiple_Complex	101784443	101818465
TC1200008057.hg.1	IRAK3; MIR6502	3.07	6.82	5.2	0.35	0.07	T	F	0.0001	0.0513	1.53e-15	1.77e-13	F	NM_001142523; NM_007199; NR_106757; ENST00000261233; ENST00000457197; ENST00000545837; ENST00000617296; BC057800; BC069388	interleukin 1 receptor associated kinase 3; microRNA 6502	chr12	+	Multiple_Complex	66188879	66254622
TC1700010207.hg.1	RAB34	2.76	9.09	7.63	0.5	0.53	T	T	0.0051	0.5025	9.9e-17	1.88e-14	T	NM_001142624; NM_001142625; NM_001144942; NM_001144943; NM_001256276; NM_001256277; NM_001256278; NM_031934; ENST00000301043; ENST00000353676; ENST00000395242; ENST00000395243; ENST00000395245; ENST00000412625; ENST00000415040; ENST00000419712; ENST00000422279; ENST00000430132; ENST00000436730; ENST00000450529; ENST00000453384; ENST00000474704; ENST00000481501; ENST00000482688; ENST00000483554; E…	RAB34, member RAS oncogene family	chr17	-	Multiple_Complex	28714281	28718429
TC1800009242.hg.1	SERPINB2	44.9	11.35	5.87	1.49	0.65	T	T	7.32e-08	7.53e-05	5.33e-13	2.62e-11	T	NM_001143818; NM_002575; ENST00000299502; ENST00000404622; ENST00000413956; ENST00000443281; ENST00000457692; ENST00000482254; BC012609; OTTHUMT00000134009; OTTHUMT00000258062; OTTHUMT00000258063; OTTHUMT00000258064; OTTHUMT00000268561	serpin peptidase inhibitor, clade B (ovalbumin), member 2	chr18	+	Multiple_Complex	63871692	63903890
TC1200008918.hg.1	RPH3A	2.04	8.28	7.25	0.28	0.37	T	T	0.0031	0.3983	1.91e-10	4.32e-09	T	NM_001143854; NM_014954; ENST00000389385; ENST00000415485; ENST00000543106; ENST00000546426; ENST00000546687; ENST00000546703; ENST00000547099; ENST00000547222; ENST00000547686; ENST00000547728; ENST00000547840; ENST00000548197; ENST00000548866; ENST00000549324; ENST00000549736; ENST00000549769; ENST00000549913; ENST00000550901; ENST00000551052; ENST00000551198; ENST00000551593; ENST00000551748; …	rabphilin 3A	chr12	+	Multiple_Complex	112570380	112898881
TC1100010946.hg.1	LPXN	5.37	10.32	7.89	1	0.64	T	T	0.0014	0.2486	3.78e-07	3.45e-06	T	NM_001143995; NM_001307951; NM_004811; ENST00000395074; ENST00000528489; ENST00000528954; ENST00000529915; ENST00000530561; BC019035; OTTHUMT00000394709; OTTHUMT00000394710; OTTHUMT00000394711; OTTHUMT00000394892; OTTHUMT00000394893; uc010rkj.2	leupaxin	chr11	-	Multiple_Complex	58526871	58578239
TC1700008263.hg.1	ABCC3	2.03	5.31	4.29	0.55	0.45	T	F	0.0005	0.1315	7.66e-16	9.97e-14	F	NM_001144070; NM_003786; ENST00000285238; ENST00000427699; ENST00000502426; ENST00000503304; ENST00000503337; ENST00000504586; ENST00000505699; ENST00000506464; ENST00000508929; ENST00000510633; ENST00000510891; ENST00000513511; ENST00000513589; ENST00000513745; ENST00000515070; ENST00000515585; ENST00000515707; ENST00000571855; BC137347; BC137348; OTTHUMT00000368083; OTTHUMT00000368084; OTTHUMT0…	ATP binding cassette subfamily C member 3	chr17	+	Multiple_Complex	50634777	50692252
TC1000008054.hg.1	PLAU	2.57	10.6	9.24	0.88	0.22	T	T	0.0006	0.1357	1.54e-13	9.11e-12	T	NM_001145031; NM_002658; ENST00000372764; ENST00000446342; ENST00000481390; ENST00000494287; ENST00000496926; BC013575; OTTHUMT00000048727; OTTHUMT00000048730; OTTHUMT00000048731; OTTHUMT00000048733	plasminogen activator, urokinase	chr10	+	Multiple_Complex	73909177	73917500
TC1500007633.hg.1	SMAD3	3.72	12.38	10.48	0.4	0.46	T	T	2.02e-05	0.0099	8.28e-12	2.85e-10	T	NM_001145102; NM_001145103; NM_001145104; NM_005902; ENST00000327367; ENST00000439724; ENST00000537194; ENST00000540846; ENST00000558428; ENST00000558739; ENST00000558763; ENST00000558827; ENST00000558894; ENST00000559092; ENST00000559460; ENST00000559937; ENST00000560175; ENST00000560402; ENST00000560424; BC050743; OTTHUMT00000256967; OTTHUMT00000417458; OTTHUMT00000417459; OTTHUMT00000417460; O…	SMAD family member 3	chr15	+	Multiple_Complex	67063763	67195195
TC1900007260.hg.1	TPM4	2.7	14.91	13.48	0.23	0.36	T	T	0.0002	0.0606	1.1e-13	6.79e-12	T	NM_001145160; NM_003290; ENST00000300933; ENST00000344824; ENST00000586193; ENST00000586499; ENST00000586833; ENST00000587201; ENST00000588032; ENST00000588410; ENST00000588483; ENST00000588507; ENST00000589897; ENST00000590180; ENST00000591226; ENST00000591645; ENST00000592138; ENST00000592822; BC002827; BC037576; BC067225; OTTHUMT00000459672; OTTHUMT00000459673; OTTHUMT00000460156; OTTHUMT00000…	tropomyosin 4	chr19	+	Multiple_Complex	16067021	16103005
TC1200009913.hg.1	YBX3	4.22	9.23	7.15	0.28	0.39	T	T	3.6e-05	0.0164	3.82e-15	3.88e-13	T	NM_001145426; NM_003651; ENST00000228251; ENST00000279550; ENST00000366286; ENST00000366290; ENST00000536107; ENST00000536823; ENST00000539204; ENST00000540447; ENST00000540747; ENST00000540975; ENST00000541351; ENST00000542002; ENST00000542641; ENST00000544501; ENST00000544504; ENST00000544622; ENST00000546164; ENST00000546298; BC008801; BC009744; BC015564; BC015913; BC021926; OTTHUMT00000399627…	Y box binding protein 3	chr12	-	Multiple_Complex	10699077	10723354
TC0400011144.hg.1	ANTXR2	2.01	11.67	10.66	0.45	0.2	T	T	0.0107	0.6511	3.05e-12	1.19e-10	T	NM_001145794; NM_001286780; NM_001286781; NM_058172; ENST00000307333; ENST00000346652; ENST00000403729; ENST00000404191; ENST00000449651; ENST00000482406; ENST00000491345; ENST00000506286; ENST00000514959; BC107876; OTTHUMT00000324663; OTTHUMT00000324664; OTTHUMT00000324665; OTTHUMT00000324666; OTTHUMT00000324667; OTTHUMT00000324668; OTTHUMT00000324669; OTTHUMT00000363110; OTTHUMT00000363111	anthrax toxin receptor 2	chr4	-	Multiple_Complex	79901149	80125454
TC1100012131.hg.1	MMP1	147.83	13.18	5.97	0.61	0.58	T	T	5.51e-15	6.23e-11	3.03e-20	5.96e-17	T	NM_001145938; NM_002421; ENST00000315274; BC013875; OTTHUMT00000109632	matrix metallopeptidase 1	chr11	-	Multiple_Complex	102789910	102798235
TC0800011445.hg.1	ANGPT1	2.49	7.04	5.73	0.2	0.2	T	T	1.14e-05	0.0061	1.1e-17	3.23e-15	T	NM_001146; NM_001199859; ENST00000297450; ENST00000517746; ENST00000518386; ENST00000520033; ENST00000520052; ENST00000520734; ENST00000521950; ENST00000522400; BC152411; BC152419; OTTHUMT00000380419; OTTHUMT00000380427; OTTHUMT00000380428; OTTHUMT00000380433; OTTHUMT00000380444; OTTHUMT00000380445; OTTHUMT00000380446; OTTHUMT00000380447	angiopoietin 1	chr8	-	Multiple_Complex	107249482	107498055
TC0100011721.hg.1	CAPN2	4.88	12.35	10.07	0.53	0.9	T	T	8.04e-06	0.0046	4.66e-15	4.63e-13	T	NM_001146068; NM_001748; ENST00000295006; ENST00000433674; ENST00000434648; ENST00000463997; ENST00000472601; ENST00000474026; ENST00000480581; ENST00000483579; ENST00000487223; ENST00000492565; ENST00000492664; ENST00000498027; BC021303; OTTHUMT00000090973; OTTHUMT00000090974; OTTHUMT00000090975; OTTHUMT00000090976; OTTHUMT00000090977; OTTHUMT00000090978; OTTHUMT00000090979; OTTHUMT00000090980; …	calpain 2, (m/II) large subunit	chr1	+	Multiple_Complex	223701593	223776018
TC1500006748.hg.1	FAN1	-2.14	10.43	11.52	0.43	0.15	T	T	0.0059	0.5251	5.69e-07	4.94e-06	T	NM_001146094; NM_001146095; NM_001146096; NM_014967; ENST00000362065; ENST00000561594; ENST00000561607; ENST00000562881; ENST00000562892; ENST00000565280; ENST00000565466; ENST00000568145; BC047882; OTTHUMT00000430739; OTTHUMT00000430740; OTTHUMT00000430741; OTTHUMT00000430742; OTTHUMT00000430743; OTTHUMT00000430744; OTTHUMT00000430745; OTTHUMT00000430746; uc001zfc.3	FANCD2/FANCI-associated nuclease 1	chr15	+	Multiple_Complex	30903852	30943108
TC0900011203.hg.1	PTGR1	6.68	8.12	5.38	0.27	0.21	T	T	2.71e-09	4.6e-06	8.65e-20	1.07e-16	T	NM_001146108; NM_001146109; NM_012212; ENST00000309195; ENST00000374308; ENST00000374313; ENST00000374324; ENST00000407693; ENST00000422125; ENST00000466771; ENST00000485319; ENST00000538962; BC035228; OTTHUMT00000053647; OTTHUMT00000053648; OTTHUMT00000053649; OTTHUMT00000053650; OTTHUMT00000053651; OTTHUMT00000053652; OTTHUMT00000053653; uc004bfi.3; uc011lwr.2	prostaglandin reductase 1	chr9	-	Multiple_Complex	111549722	111599855
TC0300013151.hg.1	NCEH1	3.05	9.87	8.27	0.55	0.39	T	T	0.0025	0.3553	6.21e-11	1.63e-09	T	NM_001146276; NM_001146277; NM_001146278; NM_020792; ENST00000421723; ENST00000424772; ENST00000470419; ENST00000475381; ENST00000538775; ENST00000543711; BC028734; OTTHUMT00000346367; OTTHUMT00000346479; OTTHUMT00000346480; OTTHUMT00000346482; uc011bpx.2; uc011bpy.2	neutral cholesterol ester hydrolase 1	chr3	-	Multiple_Complex	172630249	172711218
TC0100013897.hg.1	P3H1	2.4	9.86	8.6	0.21	0.16	T	T	0.0036	0.4283	6.65e-13	3.16e-11	T	NM_001146289; NM_001243246; NM_022356; ENST00000236040; ENST00000296388; ENST00000372526; ENST00000397054; ENST00000431412; ENST00000447502; ENST00000460031; ENST00000460831; ENST00000462474; ENST00000463465; ENST00000472802; ENST00000481465; ENST00000492956; ENST00000495874; BC108311	prolyl 3-hydroxylase 1	chr1	-	Multiple_Complex	42746335	42767084
TC1700006909.hg.1	MYOCD	2.05	6.76	5.73	0.18	0.22	T	T	0.0058	0.5223	5.58e-14	3.81e-12	T	NM_001146312; NM_153604; ENST00000343344; ENST00000395988; ENST00000425538; ENST00000443061; ENST00000579237; BC126307; BC143391; OTTHUMT00000129947; OTTHUMT00000129948; OTTHUMT00000129950; OTTHUMT00000129951; OTTHUMT00000441562	myocardin	chr17	+	Multiple_Complex	12665890	12768949
TC1500010407.hg.1	ANPEP	19.72	10.1	5.8	0.75	0.3	T	T	1.02e-09	1.89e-06	9.97e-18	3e-15	T	NM_001150; ENST00000300060; ENST00000558177; ENST00000558740; ENST00000559761; ENST00000559874; ENST00000559887; ENST00000560028; ENST00000560030; ENST00000560137; BC058928; OTTHUMT00000313425; OTTHUMT00000416686; OTTHUMT00000416687; OTTHUMT00000416688; OTTHUMT00000416689; OTTHUMT00000416690; OTTHUMT00000416691; OTTHUMT00000416692; OTTHUMT00000416955	alanyl (membrane) aminopeptidase	chr15	-	Multiple_Complex	89784889	89815401
TC0400011744.hg.1	ANXA5	2.31	14.91	13.7	0.12	0.32	T	T	1.34e-05	0.0071	1.29e-16	2.29e-14	T	NM_001154; ENST00000296511; ENST00000501272; ENST00000506395; ENST00000509016; ENST00000509648; ENST00000511552; ENST00000513428; ENST00000513523; ENST00000513728; ENST00000515017; ENST00000515717; BC001429; BC004993; BC012804; BC012822; BC018671; OTTHUMT00000256636; OTTHUMT00000364415; OTTHUMT00000364416; OTTHUMT00000364417; OTTHUMT00000364419; OTTHUMT00000364420; OTTHUMT00000364421; OTTHUMT0000…	annexin A5	chr4	-	Multiple_Complex	121667955	121697113
TC0500012498.hg.1	ANXA6	8.08	8.07	5.06	0.93	0.65	T	T	8.39e-07	0.0006	1.72e-16	2.87e-14	T	NM_001155; NM_001193544; ENST00000354546; ENST00000377751; ENST00000517486; ENST00000517677; ENST00000517707; ENST00000517757; ENST00000519610; ENST00000519644; ENST00000520054; ENST00000520378; ENST00000521512; ENST00000521749; ENST00000522664; ENST00000523164; ENST00000523714; BC017046; OTTHUMT00000377668; OTTHUMT00000377669; OTTHUMT00000377670; OTTHUMT00000377671; OTTHUMT00000377706; OTTHUMT00…	annexin A6	chr5	-	Multiple_Complex	151100706	151157882
TC1000011203.hg.1	ANXA11	2.17	12.47	11.35	0.29	0.17	T	T	1.76e-05	0.009	1.64e-17	4.37e-15	T	NM_001157; NM_001278407; NM_001278408; NM_001278409; NM_145868; NM_145869; ENST00000265447; ENST00000372231; ENST00000422982; ENST00000437799; ENST00000438331; ENST00000447489; ENST00000463340; ENST00000463657; ENST00000474545; ENST00000481805; BC007564; OTTHUMT00000049042; OTTHUMT00000049043; OTTHUMT00000049044; OTTHUMT00000049047; OTTHUMT00000049048; OTTHUMT00000049049; OTTHUMT00000049050; OTTH…	annexin A11	chr10	-	Multiple_Complex	80150889	80205677
TC0200010421.hg.1	AOX1	2.21	6.97	5.82	0.5	0.33	T	T	0.0459	0.9337	5.56e-14	3.79e-12	T	NM_001159; ENST00000260930; ENST00000374700; ENST00000439380; ENST00000454629; ENST00000465297; ENST00000472553; ENST00000485106; ENST00000485965; BC117179; BC117181; OTTHUMT00000335844; OTTHUMT00000335845; OTTHUMT00000335846; OTTHUMT00000335847; OTTHUMT00000335848; OTTHUMT00000335849; OTTHUMT00000335850; OTTHUMT00000335851	aldehyde oxidase 1	chr2	+	Multiple_Complex	200585868	200677064
TC0600008539.hg.1	CD109	6	7.26	4.67	0.21	0.18	T	F	3.69e-10	7.94e-07	1.12e-20	3.23e-17	F	NM_001159587; NM_001159588; NM_133493; ENST00000287097; ENST00000422508; ENST00000437994; ENST00000474094; OTTHUMT00000041230; OTTHUMT00000041231	CD109 molecule	chr6	+	Multiple_Complex	73695785	73828317
TC0800007221.hg.1	NRG1	2.19	8.21	7.08	0.75	0.53	T	T	0.022	0.8101	8.05e-11	2.04e-09	T	NM_001159995; NM_001159996; NM_001159999; NM_001160001; NM_001160002; NM_001160004; NM_001160005; NM_001160007; NM_001160008; NM_004495; NM_013956; NM_013957; NM_013958; NM_013959; NM_013960; NM_013962; NM_013964; ENST00000287842; ENST00000356819; ENST00000405005; ENST00000517967; ENST00000518084; ENST00000518104; ENST00000518206; ENST00000519240; ENST00000519301; ENST00000520407; ENST00000520502…	neuregulin 1	chr8	+	Multiple_Complex	31639386	32767959
TC0500007761.hg.1	TMEM171	-2.04	7.4	8.43	0.29	0.56	T	T	0.0168	0.7518	1.56e-05	9.07e-05	T	NM_001161342; NM_173490; ENST00000287773; ENST00000454765; BC018083; BC035310; OTTHUMT00000254037; OTTHUMT00000369000	transmembrane protein 171	chr5	+	Coding	73120292	73131817
TC0700010321.hg.1	ETV1	2.58	14.1	12.73	0.41	0.18	T	T	0.0012	0.2304	0.0134	0.0318	T	NM_001163147; NM_001163148; NM_001163149; NM_001163150; NM_001163151; NM_001163152; NM_004956; NR_120445; ENST00000242066; ENST00000399357; ENST00000403527; ENST00000403685; ENST00000405192; ENST00000405218; ENST00000405358; ENST00000420159; ENST00000421381; ENST00000430479; ENST00000431887; ENST00000433547; ENST00000438956; ENST00000443137; ENST00000443608; ENST00000460438; ENST00000472931; ENST…	ets variant 1	chr7	-	Multiple_Complex	13891228	13991425
TC0700009134.hg.1	CPA4	4.78	8.18	5.92	0.2	0.42	T	T	6.8e-05	0.0278	3.92e-14	2.84e-12	T	NM_001163446; NM_016352; ENST00000222482; ENST00000445470; ENST00000470542; ENST00000473956; ENST00000474254; ENST00000486598; ENST00000488025; ENST00000490117; ENST00000492072; ENST00000493259; ENST00000497388; BC052289; OTTHUMT00000349725; OTTHUMT00000349726; OTTHUMT00000349727; OTTHUMT00000349729; OTTHUMT00000349730; OTTHUMT00000349731; OTTHUMT00000349732; OTTHUMT00000349733; OTTHUMT0000034973…	carboxypeptidase A4	chr7	+	Multiple_Complex	130293134	130324180
TC1400009147.hg.1	PYGL	2.15	9.76	8.66	0.21	0.12	T	T	0.0001	0.0452	2.22e-14	1.74e-12	T	NM_001163940; NM_002863; ENST00000216392; ENST00000528757; ENST00000530336; ENST00000532107; ENST00000532462; ENST00000544180; ENST00000553872; BC009895; BC082229; BC095850; BC110791; OTTHUMT00000390652; OTTHUMT00000390653; OTTHUMT00000390654; OTTHUMT00000390655; OTTHUMT00000390657; OTTHUMT00000411197; OTTHUMT00000411198	phosphorylase, glycogen, liver	chr14	-	Multiple_Complex	50857891	50944736
TC1900007839.hg.1	FXYD5	7.59	11.56	8.63	0.77	0.81	T	T	6.4e-08	6.74e-05	1.17e-14	1.01e-12	T	NM_001164605; NM_014164; NM_144779; NR_028406; ENST00000342879; ENST00000392217; ENST00000392218; ENST00000392219; ENST00000423817; ENST00000496493; ENST00000541435; ENST00000543307; ENST00000586925; ENST00000588699; ENST00000590686; ENST00000591716; ENST00000592290; BC009642; OTTHUMT00000109443; OTTHUMT00000109444; OTTHUMT00000109445; OTTHUMT00000109446; OTTHUMT00000109447; OTTHUMT00000460660; O…	FXYD domain containing ion transport regulator 5	chr19	+	Multiple_Complex	35154722	35169885
TC0400008943.hg.1	EDNRA	5.78	6.89	4.36	0.67	0.42	T	F	2e-05	0.0099	1.01e-15	1.26e-13	F	NM_001166055; NM_001256283; NM_001957; NR_045958; ENST00000324300; ENST00000358556; ENST00000503721; ENST00000506066; ENST00000510697; ENST00000511804; ENST00000514245; BC022511; OTTHUMT00000364635; OTTHUMT00000364636; OTTHUMT00000364637; OTTHUMT00000364638; OTTHUMT00000364639; OTTHUMT00000364640; uc010ipg.2	endothelin receptor type A	chr4	+	Multiple_Complex	147480917	147544954
TC0300009815.hg.1	LPP	7.97	9.08	6.08	0.76	0.41	T	T	1.85e-07	0.0002	3.01e-15	3.15e-13	T	NM_001167671; NM_001167672; NM_005578; ENST00000414139; ENST00000415906; ENST00000416784; ENST00000420410; ENST00000426274; ENST00000430340; ENST00000443217; ENST00000448637; ENST00000454789; ENST00000457242; ENST00000459897; ENST00000462758; ENST00000471917; ENST00000474472; ENST00000483938; ENST00000484468; ENST00000487347; ENST00000494044; ENST00000494233; ENST00000617246; ENST00000618621; BC1…	LIM domain containing preferred translocation partner in lipoma	chr3	+	Multiple_Complex	188153284	188890671
TC0300013896.hg.1	MFSD1	2.93	10.43	8.88	0.53	0.18	T	T	4.85e-05	0.0208	4.61e-16	6.53e-14	T	NM_001167903; NM_001289406; NM_001289407; NM_022736; NR_110328; ENST00000264266; ENST00000392813; ENST00000415822; ENST00000465235; ENST00000465624; ENST00000468409; ENST00000471266; ENST00000471500; ENST00000474670; ENST00000476860; ENST00000477743; ENST00000480292; ENST00000482835; ENST00000484166; ENST00000489639; ENST00000622669; BC030542; BC042197; OTTHUMT00000352363; OTTHUMT00000352364; OTT…	major facilitator superfamily domain containing 1	chr3	+	Multiple_Complex	158801865	158829719
TC0300009855.hg.1	IL1RAP	2.46	5.94	4.64	0.14	0.18	T	F	0.0003	0.0927	1.69e-14	1.37e-12	F	NM_001167928; NM_001167929; NM_001167930; NM_001167931; NM_002182; NM_134470; ENST00000072516; ENST00000317757; ENST00000342550; ENST00000412080; ENST00000412504; ENST00000413869; ENST00000422485; ENST00000422625; ENST00000422940; ENST00000434491; ENST00000439062; ENST00000443369; ENST00000447382; ENST00000453359; ENST00000461629; ENST00000465496; ENST00000473566; ENST00000482913; BC053621; OTTHU…	interleukin 1 receptor accessory protein	chr3	+	Multiple_Complex	190514051	190659750
TC0600006967.hg.1	EDN1	2.4	7.2	5.93	0.37	0.03	T	T	0.0033	0.4116	1.12e-05	6.8e-05	T	NM_001168319; NM_001955; ENST00000379375; BC009720; OTTHUMT00000039872	endothelin 1	chr6	+	Multiple_Complex	12290296	12297194
TC0500007201.hg.1	OSMR	5.82	7.62	5.07	0.55	0.37	T	F	6.08e-10	1.21e-06	3.29e-20	6.38e-17	F	NM_001168355; NM_003999; ENST00000274276; ENST00000502536; ENST00000508882; ENST00000509237; ENST00000513831; BC125209; BC125210; OTTHUMT00000207609; OTTHUMT00000366997; OTTHUMT00000366998; OTTHUMT00000366999; OTTHUMT00000367000; uc003jlm.2; uc003jln.2	oncostatin M receptor	chr5	+	Multiple_Complex	38845858	38945596
TC1900010016.hg.1	ISYNA1	2.27	11.37	10.18	0.48	0.06	T	T	0.002	0.3132	1.1e-11	3.64e-10	T	NM_001170938; NM_001253389; NM_016368; NR_045573; NR_045574; ENST00000338128; ENST00000457269; ENST00000577820; ENST00000577916; ENST00000578352; ENST00000578963; ENST00000581672; ENST00000581800; ENST00000582287; ENST00000582770; ENST00000582811; ENST00000583309; ENST00000583534; ENST00000583816; BC018952; BC066902; OTTHUMT00000444468; OTTHUMT00000444469; OTTHUMT00000444470; OTTHUMT00000444471; …	inositol-3-phosphate synthase 1	chr19	-	Multiple_Complex	18434388	18438301
TC0200012499.hg.1	MCFD2	2.17	11.84	10.72	0.11	0.18	T	T	0.0018	0.2969	6.93e-14	4.59e-12	T	NM_001171506; NM_001171507; NM_001171508; NM_001171509; NM_001171510; NM_001171511; NM_139279; ENST00000319466; ENST00000409105; ENST00000409147; ENST00000409207; ENST00000409218; ENST00000409800; ENST00000409913; ENST00000409973; ENST00000412438; ENST00000417180; ENST00000434262; ENST00000444761; ENST00000470873; ENST00000477791; ENST00000479225; ENST00000487121; ENST00000493804; BC037845; BC040…	multiple coagulation factor deficiency 2	chr2	-	Multiple_Complex	46901870	46941855
TC0200014512.hg.1	ZEB2	2.04	6.02	4.99	0.11	0.44	T	T	0.0026	0.3632	1.48e-16	2.55e-14	T	NM_001171653; NM_014795; NR_033258; ENST00000303660; ENST00000392861; ENST00000409211; ENST00000409487; ENST00000419938; ENST00000427902; ENST00000431672; ENST00000434448; ENST00000435831; ENST00000440875; ENST00000444559; ENST00000453352; ENST00000461784; ENST00000462355; ENST00000464380; ENST00000465070; ENST00000465308; ENST00000470879; ENST00000472146; ENST00000475115; ENST00000476394; ENST00…	zinc finger E-box binding homeobox 2	chr2	-	Multiple_Complex	144384081	144524661
TC0600007792.hg.1	PPARD	2.59	6.77	5.4	0.42	0.33	T	T	0.0013	0.2333	7.88e-16	1.02e-13	T	NM_001171818; NM_001171819; NM_001171820; NM_006238; NM_177435; ENST00000311565; ENST00000337400; ENST00000360694; ENST00000418635; ENST00000448077; BC002715; BC007578; OTTHUMT00000040288; OTTHUMT00000040289; uc003okm.3; uc011dtb.2; uc011dtc.2	peroxisome proliferator-activated receptor delta	chr6	+	Multiple_Complex	35342558	35428191
TC1000007959.hg.1	CDH23	-2.59	8.13	9.51	0.86	0.42	T	T	0.0064	0.5467	2.24e-13	1.26e-11	T	NM_001171930; NM_001171931; NM_001171932; NM_001171933; NM_001171934; NM_001171935; NM_001171936; NM_022124; NM_052836; ENST00000224721; ENST00000299366; ENST00000398788; ENST00000398792; ENST00000398809; ENST00000398842; ENST00000442677; ENST00000461841; ENST00000466757; ENST00000470494; ENST00000475158; ENST00000616684; ENST00000619887; ENST00000622827; OTTHUMT00000051227; OTTHUMT00000051228; O…	cadherin-related 23	chr10	+	Multiple_Complex	71396934	71815947
TC0100008807.hg.1	NEXN	7.6	8.66	5.73	0.55	0.1	T	T	4.09e-08	4.63e-05	2.71e-17	6.58e-15	T	NM_001172309; NM_144573; ENST00000330010; ENST00000334785; ENST00000342754; ENST00000401035; ENST00000440324; ENST00000464998; ENST00000470735; ENST00000480732; BC111395; BC114444; BC114445; OTTHUMT00000097549; OTTHUMT00000097550; OTTHUMT00000097551; OTTHUMT00000097552; OTTHUMT00000097553; OTTHUMT00000097554; OTTHUMT00000099423	nexilin (F actin binding protein)	chr1	+	Multiple_Complex	77888513	77943895
TC1200009892.hg.1	OLR1	2.47	6.48	5.18	0.6	0.33	T	T	0.019	0.7795	1.02e-08	1.43e-07	T	NM_001172632; NM_001172633; NM_002543; ENST00000309539; ENST00000339968; ENST00000432556; ENST00000536989; ENST00000538745; ENST00000538873; ENST00000539518; ENST00000543414; ENST00000543993; ENST00000544577; ENST00000545927; BC022295; OTTHUMT00000400091; OTTHUMT00000400092; OTTHUMT00000400094; OTTHUMT00000400095; OTTHUMT00000400096; OTTHUMT00000400097; OTTHUMT00000400100; OTTHUMT00000400101; OTT…	oxidized low density lipoprotein (lectin-like) receptor 1	chr12	-	Multiple_Complex	10158300	10172191
TC0700008873.hg.1	CAV1	55.02	11.09	5.31	0.7	0.65	T	T	3.33e-12	1.34e-08	4.41e-20	7.3e-17	T	NM_001172895; NM_001172896; NM_001172897; NM_001753; ENST00000341049; ENST00000393467; ENST00000393468; ENST00000393470; ENST00000405348; ENST00000451122; ENST00000456473; ENST00000489856; ENST00000614113; BC082246; OTTHUMT00000059734; OTTHUMT00000141423; OTTHUMT00000141424; OTTHUMT00000141425; OTTHUMT00000315775; OTTHUMT00000316596; OTTHUMT00000316597; OTTHUMT00000319688	caveolin 1	chr7	+	Multiple_Complex	116524785	116561185
TC0X00009869.hg.1	ARHGEF9; ARHGEF9-IT1	2	7.16	6.16	0.14	0.41	T	T	0.018	0.7684	1.56e-13	9.22e-12	T	NM_001173479; NM_001173480; NM_015185; NR_046803; ENST00000253401; ENST00000374870; ENST00000374872; ENST00000374878; ENST00000420917; ENST00000437457; ENST00000466925; ENST00000495564; ENST00000498761; ENST00000623417; ENST00000623517; ENST00000623566; ENST00000623951; ENST00000624210; ENST00000624355; ENST00000624387; ENST00000624538; ENST00000624783; ENST00000624843; ENST00000625116; BC117406;…	Cdc42 guanine nucleotide exchange factor 9; ARHGEF9 intronic transcript 1	chrX	-	Multiple_Complex	63634967	63809274
TC0800010163.hg.1	FGFR1	2.23	6.38	5.22	0.33	0.33	T	T	5.27e-05	0.0221	3.57e-16	5.28e-14	T	NM_001174063; NM_001174064; NM_001174065; NM_001174066; NM_001174067; NM_015850; NM_023105; NM_023106; NM_023110; ENST00000326324; ENST00000335922; ENST00000341462; ENST00000356207; ENST00000397090; ENST00000397091; ENST00000397103; ENST00000397108; ENST00000397113; ENST00000413133; ENST00000425967; ENST00000434187; ENST00000440174; ENST00000447712; ENST00000464163; ENST00000466021; ENST000004708…	fibroblast growth factor receptor 1	chr8	-	Multiple_Complex	38411138	38468834
TC1400007227.hg.1	LGALS3	3.03	8.06	6.46	0.61	0.09	T	T	0.0115	0.6661	1.92e-13	1.1e-11	T	NM_001177388; NM_002306; NR_003225; ENST00000254301; ENST00000553493; ENST00000553755; ENST00000554715; ENST00000556263; ENST00000556322; ENST00000556438; BC001120; BC053667; BC068068; OTTHUMT00000411308; OTTHUMT00000411309; OTTHUMT00000411310; OTTHUMT00000411311; OTTHUMT00000411312; OTTHUMT00000411313; OTTHUMT00000411314	lectin, galactoside-binding, soluble, 3	chr14	+	Multiple_Complex	55124110	55145430
TC1200012719.hg.1	WDR66	-2.02	7.77	8.78	0.52	0.39	T	T	0.0135	0.7008	0.0731	0.1311	T	NM_001178003; NM_144668; ENST00000397454; ENST00000428465; ENST00000535257; ENST00000540779; ENST00000543211; ENST00000545752; ENST00000545988; ENST00000546044; BC028421; BC036233; OTTHUMT00000401701; OTTHUMT00000401702; OTTHUMT00000401703; OTTHUMT00000401704; OTTHUMT00000401705; OTTHUMT00000401706; OTTHUMT00000401707; OTTHUMT00000401708	WD repeat domain 66	chr12	+	Multiple_Complex	121918557	122003927
TC0500007337.hg.1	PARP8	2.13	9.1	8.01	0.16	0.05	T	T	0.0105	0.6475	1.56e-11	4.9e-10	T	NM_001178055; NM_001178056; NM_024615; ENST00000281631; ENST00000502524; ENST00000503046; ENST00000503193; ENST00000503561; ENST00000503665; ENST00000503707; ENST00000503750; ENST00000503790; ENST00000503888; ENST00000505180; ENST00000505554; ENST00000505697; ENST00000507812; ENST00000510040; ENST00000510303; ENST00000511363; ENST00000513414; ENST00000513738; ENST00000514067; ENST00000514342; ENS…	poly(ADP-ribose) polymerase family member 8	chr5	+	Multiple_Complex	50665899	50846522
TC0100014988.hg.1	F3	22.71	9.8	5.3	0.64	0.17	T	F	4.31e-10	9.14e-07	7.59e-18	2.44e-15	F	NM_001178096; NM_001993; ENST00000334047; ENST00000370207; ENST00000478217; ENST00000480356; BC011029; OTTHUMT00000029593; OTTHUMT00000029594; OTTHUMT00000029595; OTTHUMT00000029596	coagulation factor III (thromboplastin, tissue factor)	chr1	-	Multiple_Complex	94529176	94541857
TC0500011852.hg.1	LOX	11.62	13.24	9.71	0.57	0.39	T	T	2.11e-08	2.62e-05	6.58e-14	4.38e-12	T	NM_001178102; NM_002317; ENST00000231004; ENST00000503759; ENST00000505593; ENST00000508067; ENST00000513319; BC074820; BC074872; BC089436; OTTHUMT00000250887; OTTHUMT00000371232; OTTHUMT00000371233; OTTHUMT00000371235; OTTHUMT00000371236	lysyl oxidase	chr5	-	Multiple_Complex	122063195	122078360
TC0300009126.hg.1	GYG1	2.07	7.96	6.91	0.75	0.26	T	T	0.0113	0.6621	1.92e-13	1.1e-11	T	NM_001184720; NM_001184721; NM_004130; ENST00000296048; ENST00000345003; ENST00000461191; ENST00000465547; ENST00000469873; ENST00000473005; ENST00000478067; ENST00000479119; ENST00000483267; ENST00000484197; ENST00000488851; ENST00000492285; ENST00000497528; ENST00000627418; BC000033; OTTHUMT00000356046; OTTHUMT00000356047; OTTHUMT00000356048; OTTHUMT00000356049; OTTHUMT00000356051; OTTHUMT00000…	glycogenin 1	chr3	+	Multiple_Complex	148991341	149027669
TC2200006945.hg.1	SEZ6L	4.21	11.01	8.94	0.51	0.64	T	T	1.37e-05	0.0073	1.15e-13	7.07e-12	T	NM_001184773; NM_001184774; NM_001184775; NM_001184776; NM_001184777; NM_021115; ENST00000248933; ENST00000343706; ENST00000360929; ENST00000402979; ENST00000403121; ENST00000404234; ENST00000483291; ENST00000494013; ENST00000529632; ENST00000629590; BC126115; BC143851; BC143854; OTTHUMT00000320355; OTTHUMT00000320356; OTTHUMT00000320357; OTTHUMT00000320358; OTTHUMT00000320359; OTTHUMT00000320360…	seizure related 6 homolog (mouse)-like	chr22	+	Multiple_Complex	26169474	26383597
TC1900010818.hg.1	PSG1	5.08	7.04	4.69	0.45	0.25	T	F	0.0012	0.2263	2.97e-10	6.39e-09	F	NM_001184825; NM_001184826; NM_001297773; NM_006905; ENST00000244296; ENST00000312439; ENST00000403380; ENST00000436291; ENST00000595124; ENST00000595356; ENST00000595930; ENST00000597058; ENST00000601073; ENST00000601456; ENST00000602039; BC022338; BC058285; uc002ovd.1	pregnancy specific beta-1-glycoprotein 1	chr19	-	Multiple_Complex	42866460	42879822
TC0200015976.hg.1	SP110	3.38	6.84	5.08	0.3	0.2	T	T	0.0018	0.2905	4.52e-13	2.28e-11	T	NM_001185015; NM_004509; NM_004510; NM_080424; ENST00000258381; ENST00000258382; ENST00000358662; ENST00000392048; ENST00000409815; ENST00000416610; ENST00000455674; ENST00000462232; ENST00000463022; ENST00000477068; ENST00000480916; ENST00000483067; ENST00000486146; ENST00000489597; ENST00000490880; ENST00000540870; BC019059; OTTHUMT00000256915; OTTHUMT00000332413; OTTHUMT00000332414; OTTHUMT000…	SP110 nuclear body protein	chr2	-	Multiple_Complex	230167293	230225729
TC0100015102.hg.1	COL11A1	3.75	6.67	4.76	0.4	0.15	T	T	7.07e-07	0.0005	6.11e-17	1.27e-14	T	NM_001190709; NM_001854; NM_080629; NM_080630; ENST00000353414; ENST00000358392; ENST00000370096; ENST00000427239; ENST00000447608; ENST00000461720; ENST00000465209; ENST00000470170; ENST00000475980; ENST00000512756; BC117697; OTTHUMT00000029997; OTTHUMT00000029998; OTTHUMT00000029999; OTTHUMT00000030000; OTTHUMT00000030001; OTTHUMT00000030086; OTTHUMT00000030087; OTTHUMT00000360666; uc001dum.3	collagen, type XI, alpha 1	chr1	-	Multiple_Complex	102876467	103108496
TC0500010788.hg.1	IL6ST	78.61	11.69	5.39	0.74	0.24	T	T	1.45e-14	1.38e-10	3.78e-21	1.55e-17	T	NM_001190981; NM_002184; NM_175767; NR_120480; ENST00000336909; ENST00000381286; ENST00000381287; ENST00000381293; ENST00000381294; ENST00000381298; ENST00000396816; ENST00000423954; ENST00000502326; ENST00000503773; ENST00000506241; ENST00000522633; ENST00000523039; ENST00000577363; ENST00000583149; BC117402; BC117404; OTTHUMT00000214146; OTTHUMT00000368494; OTTHUMT00000368495; OTTHUMT0000036849…	interleukin 6 signal transducer	chr5	-	Multiple_Complex	55935095	55994993
TC1000008800.hg.1	GSTO1	2.46	9.13	7.83	0.34	0.33	T	T	9.26e-05	0.0359	7.22e-15	6.72e-13	T	NM_001191002; NM_001191003; NM_004832; ENST00000369710; ENST00000369713; ENST00000432659; ENST00000445155; ENST00000470554; ENST00000493946; ENST00000539281; BC000127; OTTHUMT00000050193; OTTHUMT00000050194; OTTHUMT00000050195; OTTHUMT00000050196; OTTHUMT00000050197	glutathione S-transferase omega 1	chr10	+	Multiple_Complex	104235356	104267464
TC0700010671.hg.1	PDE1C	8.13	9.29	6.27	0.55	0.41	T	T	4.8e-08	5.17e-05	2.06e-16	3.29e-14	T	NM_001191056; NM_001191057; NM_001191058; NM_001191059; NM_005020; ENST00000321453; ENST00000396182; ENST00000396184; ENST00000396189; ENST00000396191; ENST00000396193; ENST00000464881; ENST00000478736; ENST00000479980; ENST00000482681; ENST00000495221; BC022479; BC022525; OTTHUMT00000215075; OTTHUMT00000215076; OTTHUMT00000215077; OTTHUMT00000328456; OTTHUMT00000328457; OTTHUMT00000328458; OTTHU…	phosphodiesterase 1C, calmodulin-dependent 70kDa	chr7	-	Multiple_Complex	31751179	32299404
TC1500006788.hg.1	GREM1	5.91	12.56	10	0.47	0.09	T	T	7.94e-08	8.05e-05	2.61e-19	2.14e-16	T	NM_001191322; NM_001191323; NM_013372; ENST00000560677; ENST00000560830; ENST00000622074; BC069525; BC093778; BC101611; OTTHUMT00000251455; OTTHUMT00000417302; OTTHUMT00000417303	gremlin 1, DAN family BMP antagonist	chr15	+	Multiple_Complex	32717974	32745107
TC1600007448.hg.1	CORO1A	2.39	11.15	9.89	0.28	0.29	T	T	5.91e-06	0.0035	2.77e-14	2.1e-12	T	NM_001193333; NM_007074; ENST00000219150; ENST00000561815; ENST00000561849; ENST00000562129; ENST00000563778; ENST00000564446; ENST00000564768; ENST00000565497; ENST00000566619; ENST00000567034; ENST00000568763; ENST00000568982; ENST00000569203; ENST00000569469; ENST00000569970; ENST00000570045; ENST00000570244; BC110374; BC126385; BC126387; OTTHUMT00000255195; OTTHUMT00000434058; OTTHUMT00000434…	coronin, actin binding protein, 1A	chr16	+	Multiple_Complex	30182827	30189254
TC1200010252.hg.1	TMTC1	5.96	9.66	7.09	1	0.53	T	T	6.58e-06	0.0038	8.01e-15	7.33e-13	T	NM_001193451; NM_175861; ENST00000256062; ENST00000319685; ENST00000539277; ENST00000546582; ENST00000550354; ENST00000551659; ENST00000552618; ENST00000552925; ENST00000553189; BC042083; OTTHUMT00000403503; OTTHUMT00000403505; OTTHUMT00000403506; OTTHUMT00000403507; OTTHUMT00000403508; OTTHUMT00000403509; OTTHUMT00000403510; OTTHUMT00000403511; OTTHUMT00000403512	transmembrane and tetratricopeptide repeat containing 1	chr12	-	Multiple_Complex	29500813	29784759
TC0400007609.hg.1	REST	2.56	6.26	4.91	0.59	0.43	T	F	0.0015	0.261	3.87e-16	5.66e-14	F	NM_001193508; NM_005612; ENST00000309042; ENST00000503522; ENST00000511065; ENST00000514063; ENST00000611211; ENST00000612429; ENST00000616975; ENST00000619101; ENST00000622863; BC132859; BC136491; OTTHUMT00000250691; OTTHUMT00000362229; OTTHUMT00000362230; OTTHUMT00000362231	RE1-silencing transcription factor	chr4	+	Multiple_Complex	56907876	56935844
TC0100016917.hg.1	CSRP1	3.42	13.54	11.77	0.69	0.72	T	T	3.27e-05	0.0152	8.78e-12	2.99e-10	T	NM_001193570; NM_001193571; NM_001193572; NM_004078; ENST00000340006; ENST00000367306; ENST00000458271; ENST00000471596; ENST00000481851; ENST00000524951; ENST00000526256; ENST00000526317; ENST00000526723; ENST00000527573; ENST00000527662; ENST00000529975; ENST00000530120; ENST00000531916; ENST00000532313; ENST00000532460; ENST00000533188; ENST00000533402; ENST00000533432; BC032493; OTTHUMT000000…	cysteine and glycine-rich protein 1	chr1	-	Multiple_Complex	201483530	201509456
TC1200010968.hg.1	DDIT3	-3.32	8.92	10.66	0.26	0.44	T	T	7.14e-05	0.0289	3.8e-08	4.56e-07	T	NM_001195053; NM_001195054; NM_001195055; NM_001195056; NM_001195057; NM_004083; ENST00000346473; ENST00000547303; ENST00000547526; ENST00000551116; ENST00000552740; ENST00000618206; ENST00000623876; BC003637; OTTHUMT00000407134; OTTHUMT00000407135; OTTHUMT00000407136; OTTHUMT00000407137; OTTHUMT00000407138; OTTHUMT00000407139	DNA-damage-inducible transcript 3	chr12	-	Coding	57516588	57520517
TC0600010542.hg.1	SERPINB6	17.24	8.32	4.22	0.79	0.47	T	T	7.93e-11	1.99e-07	1.22e-19	1.27e-16	T	NM_001195291; NM_001271822; NM_001271823; NM_001271824; NM_001271825; NM_001297699; NM_001297700; NM_004568; ENST00000335686; ENST00000380520; ENST00000380524; ENST00000380529; ENST00000380539; ENST00000380546; ENST00000612421; ENST00000616722; BC001394; BC098564; OTTHUMT00000043421; OTTHUMT00000043422; OTTHUMT00000043423; OTTHUMT00000043424; OTTHUMT00000043425; OTTHUMT00000043426; uc003muk.3	serpin peptidase inhibitor, clade B (ovalbumin), member 6	chr6	-	Multiple_Complex	2940064	2972165
TC0700007065.hg.1	PLEKHA8	2.08	8.87	7.81	0.31	0.37	T	T	0.004	0.4454	0.1254	0.203	T	NM_001197026; NM_001197027; NM_032639; ENST00000258679; ENST00000396257; ENST00000396259; ENST00000440706; ENST00000449726; ENST00000483799; ENST00000498106; ENST00000622102; BC002838; BC053990; OTTHUMT00000214982; OTTHUMT00000214983; OTTHUMT00000214984; OTTHUMT00000327688; OTTHUMT00000327690; OTTHUMT00000327691; uc022aba.1	pleckstrin homology domain containing, family A (phosphoinositide binding specific) member 8	chr7	+	Multiple_Complex	30027404	30130483
TC0900007006.hg.1	PRSS3	3.78	8.85	6.93	0.83	0.58	T	T	0.0057	0.52	2.43e-06	1.78e-05	T	NM_001197097; NM_001197098; NM_002771; NM_007343; ENST00000342836; ENST00000361005; ENST00000379405; ENST00000429677; ENST00000457896; ENST00000468152; ENST00000477653; ENST00000495682; BC069476; BC069494; OTTHUMT00000052119; OTTHUMT00000052120; OTTHUMT00000052121; OTTHUMT00000052122; OTTHUMT00000052123; OTTHUMT00000052124	protease, serine, 3	chr9	+	Multiple_Complex	33750466	33799231
TC0700008004.hg.1	GTF2IRD1	-2.18	8.32	9.45	0.17	0.2	T	T	0.0049	0.4941	0.0553	0.1042	T	NM_001199207; NM_005685; NM_016328; ENST00000265755; ENST00000424337; ENST00000455841; ENST00000470715; ENST00000476977; ENST00000486086; ENST00000489094; BC018136; OTTHUMT00000252654; OTTHUMT00000351530; OTTHUMT00000351531; OTTHUMT00000351532; OTTHUMT00000351533; OTTHUMT00000351534; OTTHUMT00000351535; uc003uar.1	GTF2I repeat domain containing 1	chr7	+	Multiple_Complex	74453790	74602604
TC1100012957.hg.1	TRIM22	2.85	7.21	5.69	0.21	0.09	T	T	2.23e-07	0.0002	2.82e-20	5.81e-17	T	NM_001199573; NM_006074; ENST00000379965; ENST00000414641; ENST00000414897; ENST00000425490; ENST00000450670; ENST00000454828; ENST00000460454; ENST00000480395; ENST00000493494; BC022281; BC035582; OTTHUMT00000143387; OTTHUMT00000143388; OTTHUMT00000143389; OTTHUMT00000143390; OTTHUMT00000143391; OTTHUMT00000143392; OTTHUMT00000143393; OTTHUMT00000143394; OTTHUMT00000143395	tripartite motif containing 22	chr11	+	Multiple_Complex	5689587	5715043
TC0200008062.hg.1	ACTG2	6.08	10.03	7.42	0.81	0.36	T	T	1.39e-05	0.0073	1.2e-11	3.91e-10	T	NM_001199893; NM_001615; ENST00000345517; ENST00000409624; ENST00000409731; ENST00000409918; ENST00000429756; ENST00000438902; ENST00000442912; ENST00000468543; ENST00000473016; BC012617; OTTHUMT00000252044; OTTHUMT00000328085; OTTHUMT00000328086; OTTHUMT00000328087; OTTHUMT00000328089; OTTHUMT00000328090; OTTHUMT00000328091; OTTHUMT00000328092; OTTHUMT00000328093	actin, gamma 2, smooth muscle, enteric	chr2	+	Multiple_Complex	73892314	73919865
TC0100015234.hg.1	SLC16A4	4.98	7.81	5.49	0.62	0.31	T	T	1.09e-05	0.006	1.33e-15	1.59e-13	T	NM_001201546; NM_001201547; NM_001201548; NM_001201549; NM_004696; ENST00000369779; ENST00000369781; ENST00000437429; ENST00000461647; ENST00000467986; ENST00000472422; ENST00000492412; ENST00000497687; ENST00000528649; ENST00000541986; BC021664; OTTHUMT00000031115; OTTHUMT00000031955; OTTHUMT00000031956; OTTHUMT00000031957; OTTHUMT00000031958; OTTHUMT00000031959; OTTHUMT00000031960; OTTHUMT00000…	solute carrier family 16, member 4	chr1	-	Multiple_Complex	110362848	110391082
TC1700009637.hg.1	PLSCR3; TMEM256; TMEM256-PLSCR3	2.74	7.1	5.64	0.08	0.38	T	T	0.0004	0.117	3.48e-16	5.18e-14	T	NM_001201576; NM_020360; NM_152766; NR_037719; ENST00000302422; ENST00000324822; ENST00000535512; ENST00000571078; ENST00000571541; ENST00000571802; ENST00000573070; ENST00000573213; ENST00000573774; ENST00000574401; ENST00000575427; ENST00000575434; ENST00000575543; ENST00000576017; ENST00000576201; ENST00000576362; ENST00000619711; BC011735; BC030270; BC093026; OTTHUMT00000256404; OTTHUMT000004…	phospholipid scramblase 3; transmembrane protein 256; TMEM256-PLSCR3 readthrough (NMD candidate)	chr17	-	Multiple_Complex	7389727	7404137
TC0100009908.hg.1	ECM1	4.34	9.23	7.11	0.81	0.51	T	T	0.0002	0.0625	1.39e-11	4.44e-10	T	NM_001202858; NM_004425; NM_022664; ENST00000346569; ENST00000369047; ENST00000369049; ENST00000470432; ENST00000490346; ENST00000496744; ENST00000498579; BC023505; OTTHUMT00000035832; OTTHUMT00000035833; OTTHUMT00000035834; OTTHUMT00000035835; OTTHUMT00000087250; OTTHUMT00000087251; OTTHUMT00000087252	extracellular matrix protein 1	chr1	+	Multiple_Complex	150508011	150513789
TC0900011300.hg.1	TNFSF15	2.77	8.69	7.22	0.16	0.26	T	T	2.24e-05	0.0108	6.53e-08	7.35e-07	T	NM_001204344; NM_005118; ENST00000374044; ENST00000374045; BC069435; BC074940; BC074941; BC104462; BC104463; OTTHUMT00000055424; OTTHUMT00000055425	tumor necrosis factor (ligand) superfamily, member 15	chr9	-	Coding	114784635	114806128
TC0600008697.hg.1	NT5E	112.27	14.46	7.65	0.85	0.44	T	T	2.48e-14	2.1e-10	1.67e-19	1.53e-16	T	NM_001204813; NM_002526; ENST00000257770; ENST00000369646; ENST00000369651; ENST00000416334; ENST00000437581; BC065937; OTTHUMT00000041388; OTTHUMT00000041389; OTTHUMT00000041390; OTTHUMT00000041391; uc010kbr.3	5-nucleotidase, ecto (CD73)	chr6	+	Multiple_Complex	85449584	85495791
TC0300013962.hg.1	ANO10	7.19	8.49	5.64	0.41	0.26	T	T	1.11e-10	2.63e-07	1.18e-20	3.34e-17	T	NM_001204831; NM_001204832; NM_001204833; NM_001204834; NM_018075; ENST00000292246; ENST00000350459; ENST00000396091; ENST00000414522; ENST00000427171; ENST00000428472; ENST00000444344; ENST00000448045; ENST00000451430; ENST00000456438; ENST00000466658; OTTHUMT00000256649; OTTHUMT00000256650; OTTHUMT00000344331; OTTHUMT00000344332; OTTHUMT00000344333; OTTHUMT00000344334; OTTHUMT00000344370; OTTHU…	anoctamin 10	chr3	-	Multiple_Complex	43354859	43622068
TC1100009611.hg.1	JAM3	2.8	10.88	9.39	0.27	0.26	T	T	1.19e-05	0.0064	3.55e-13	1.86e-11	T	NM_001205329; NM_032801; ENST00000299106; ENST00000441717; ENST00000524969; ENST00000531302; ENST00000532165; ENST00000532252; ENST00000533711; ENST00000534549; BC012147; OTTHUMT00000393303; OTTHUMT00000393304; OTTHUMT00000393308; OTTHUMT00000393309; OTTHUMT00000393310; OTTHUMT00000393311; OTTHUMT00000393571; OTTHUMT00000393572	junctional adhesion molecule 3	chr11	+	Multiple_Complex	134068925	134152001
TC0100010244.hg.1	IFI16	19.92	9.36	5.04	0.37	0.71	T	F	7.52e-10	1.48e-06	2.26e-18	9.91e-16	F	NM_001206567; NM_005531; ENST00000295809; ENST00000340979; ENST00000359709; ENST00000368131; ENST00000368132; ENST00000426592; ENST00000447473; ENST00000448393; ENST00000474473; ENST00000483916; ENST00000493884; ENST00000562225; ENST00000566111; ENST00000567661; BC017059; OTTHUMT00000090101; OTTHUMT00000090102; OTTHUMT00000090104; OTTHUMT00000090105; OTTHUMT00000090106; OTTHUMT00000090107; OTTHUM…	interferon, gamma-inducible protein 16	chr1	+	Multiple_Complex	158999968	159055155
TC0100011454.hg.1	HSD11B1	2.28	6.77	5.58	0.04	0.28	T	T	0.0367	0.8967	3.07e-10	6.56e-09	T	NM_001206741; NM_005525; NM_181755; ENST00000261465; ENST00000367027; ENST00000367028; ENST00000615289; BC012593; OTTHUMT00000088742; OTTHUMT00000088743; OTTHUMT00000473474	hydroxysteroid (11-beta) dehydrogenase 1	chr1	+	Multiple_Complex	209686178	209734950
TC0700008870.hg.1	CAV2	6.56	8.41	5.69	0.43	0.5	T	T	6.18e-08	6.56e-05	7.59e-15	7.02e-13	T	NM_001206747; NM_001206748; NM_001233; NM_198212; ENST00000222693; ENST00000343213; ENST00000393480; ENST00000460222; ENST00000462876; ENST00000465451; ENST00000467035; ENST00000472470; ENST00000477018; ENST00000478226; ENST00000484871; ENST00000485561; ENST00000490906; ENST00000495841; ENST00000498493; BC005256; OTTHUMT00000059735; OTTHUMT00000141426; OTTHUMT00000257941; OTTHUMT00000268467; OTTH…	caveolin 2	chr7	+	Multiple_Complex	116287380	116508541
TC1100008469.hg.1	SERPINH1	6.83	9.17	6.4	0.2	0.41	T	T	8.89e-07	0.0006	1.21e-16	2.19e-14	T	NM_001207014; NM_001235; ENST00000358171; ENST00000524558; ENST00000525492; ENST00000525611; ENST00000525876; ENST00000526242; ENST00000526397; ENST00000526638; ENST00000528760; ENST00000528990; ENST00000529643; ENST00000530284; ENST00000532356; ENST00000533449; ENST00000533603; BC014623; BC036298; BC070087; OTTHUMT00000383605; OTTHUMT00000383606; OTTHUMT00000383608; OTTHUMT00000383610; OTTHUMT00…	serpin peptidase inhibitor, clade H (heat shock protein 47), member 1, (collagen binding protein 1)	chr11	+	Multiple_Complex	75562056	75572804
TC1600008617.hg.1	CDH13	2.01	7.26	6.25	0.15	0.09	T	T	0.021	0.8025	1.31e-11	4.22e-10	T	NM_001220488; NM_001220489; NM_001220490; NM_001220491; NM_001220492; NM_001257; ENST00000268613; ENST00000428848; ENST00000431540; ENST00000539548; ENST00000562307; ENST00000562601; ENST00000565636; ENST00000566333; ENST00000566620; ENST00000567109; ENST00000567445; ENST00000568770; ENST00000569144; ENST00000569454; ENST00000569455; ENST00000615627; ENST00000622885; BC028624; BC030653; OTTHUMT00…	cadherin 13	chr16	+	Multiple_Complex	82626794	83800640
TC1100012165.hg.1	CASP4	7.93	7.82	4.83	0.77	0.49	T	F	2.11e-08	2.62e-05	6.3e-18	2.11e-15	F	NM_001225; NM_033306; ENST00000393150; ENST00000417440; ENST00000444739; ENST00000524843; ENST00000525116; ENST00000529183; ENST00000529565; ENST00000530309; ENST00000531333; ENST00000531546; ENST00000533252; ENST00000533730; ENST00000534356; ENST00000613196; BC017839; OTTHUMT00000387751; OTTHUMT00000387752; OTTHUMT00000387753; OTTHUMT00000387754; OTTHUMT00000387755; OTTHUMT00000387756; OTTHUMT00…	caspase 4	chr11	-	Multiple_Complex	104942866	104969436
TC2000006861.hg.1	RIN2	2.7	7.73	6.3	0.28	0.57	T	T	0.0002	0.073	5.03e-16	7.03e-14	T	NM_001242581; NM_018993; ENST00000255006; ENST00000440354; ENST00000459721; ENST00000465815; ENST00000467569; ENST00000484638; ENST00000488077; BC128065; OTTHUMT00000078210; OTTHUMT00000078211; OTTHUMT00000078212; OTTHUMT00000078213; OTTHUMT00000078214; OTTHUMT00000078215	Ras and Rab interactor 2	chr20	+	Multiple_Complex	19886521	20002459
TC2000009250.hg.1	PLTP	2.73	7.68	6.23	0.69	0.15	T	T	0.0335	0.8818	4.86e-11	1.32e-09	T	NM_001242920; NM_001242921; NM_006227; NM_182676; ENST00000354050; ENST00000372420; ENST00000372431; ENST00000420868; ENST00000477313; BC005045; BC019847; BC019898; OTTHUMT00000080348; OTTHUMT00000080349; OTTHUMT00000354631; OTTHUMT00000354632; OTTHUMT00000354633	phospholipid transfer protein	chr20	-	Multiple_Complex	45898620	45912364
TC0600014257.hg.1	HLA-C	2.78	7.73	6.26	0.57	0.3	T	T	0.0005	0.1201	1.95e-15	2.19e-13	T	NM_001243042; ENST00000376228; ENST00000376237; ENST00000383329; ENST00000415537; ENST00000466892; ENST00000470363; ENST00000484378; ENST00000487245; ENST00000495835; BC002463; BC008457; BC033293; OTTHUMT00000076281; OTTHUMT00000258079; OTTHUMT00000258081; OTTHUMT00000258082; OTTHUMT00000258083; OTTHUMT00000258084; OTTHUMT00000258086; OTTHUMT00000258087; OTTHUMT00000258924	major histocompatibility complex, class I, C	chr6	-	Multiple_Complex	31268749	31272136
TC0600007862.hg.1	PIM1	-2.1	11.78	12.85	0.4	0.31	T	T	0.0056	0.5189	5.32e-12	1.93e-10	T	NM_001243186; NM_002648; ENST00000373509; ENST00000468243; ENST00000479509; BC020224; OTTHUMT00000043901; OTTHUMT00000043903; OTTHUMT00000043904	Pim-1 proto-oncogene, serine/threonine kinase	chr6	+	Multiple_Complex	37170146	37175428
TC1300008573.hg.1	STARD13	4.55	7.49	5.31	0.28	0.35	T	T	2.7e-07	0.0002	9.07e-17	1.75e-14	T	NM_001243466; NM_001243474; NM_001243476; NM_052851; NM_178006; NM_178007; ENST00000255486; ENST00000336934; ENST00000344312; ENST00000399365; ENST00000439831; ENST00000487412; ENST00000491333; ENST00000498019; ENST00000567873; BC046563; OTTHUMT00000044437; OTTHUMT00000044438; OTTHUMT00000044439; OTTHUMT00000044440; OTTHUMT00000044441; OTTHUMT00000276118; OTTHUMT00000431924; OTTHUMT00000431925; O…	StAR-related lipid transfer domain containing 13	chr13	-	Multiple_Complex	33103135	33676835
TC1400009524.hg.1	ZFP36L1	3.48	8.84	7.04	0.52	0.25	T	T	2.64e-05	0.0124	7.9e-16	1.02e-13	T	NM_001244698; NM_001244701; NM_004926; ENST00000336440; ENST00000439696; ENST00000553375; ENST00000555997; ENST00000557022; ENST00000557086; BC018340; OTTHUMT00000413226; OTTHUMT00000413227; OTTHUMT00000413228; OTTHUMT00000413229; OTTHUMT00000413230; OTTHUMT00000413231	ZFP36 ring finger protein-like 1	chr14	-	Coding	68787655	68796294
TC0400012810.hg.1	MOB1B	2.02	8.13	7.12	0.22	0.21	T	T	0.0009	0.1816	4.13e-14	2.96e-12	T	NM_001244766; NM_001244767; NM_173468; ENST00000309395; ENST00000396051; ENST00000502869; ENST00000509041; BC038112; OTTHUMT00000362634; OTTHUMT00000362635; OTTHUMT00000362636; OTTHUMT00000362637	MOB kinase activator 1B	chr4	+	Multiple_Complex	70902326	70988174
TC0500013301.hg.1	DAB2	28.32	9.43	4.61	0.66	0.43	T	F	3.18e-11	8.82e-08	4.77e-19	3.22e-16	F	NM_001244871; NM_001343; ENST00000320816; ENST00000339788; ENST00000502388; ENST00000502879; ENST00000503513; ENST00000505968; ENST00000507539; ENST00000509337; ENST00000511536; ENST00000512525; ENST00000513052; ENST00000515269; ENST00000515700; ENST00000545653; BC003064; OTTHUMT00000367014; OTTHUMT00000367015; OTTHUMT00000367016; OTTHUMT00000367017; OTTHUMT00000367089; OTTHUMT00000367090; OTTHUM…	Dab, mitogen-responsive phosphoprotein, homolog 2 (Drosophila)	chr5	-	Multiple_Complex	39371674	39425233
TC0900010570.hg.1	FRMD3	2.24	11.36	10.19	0.54	0.32	T	T	0.0012	0.2255	2.52e-15	2.71e-13	T	NM_001244959; NM_001244960; NM_001244961; NM_001244962; NM_174938; ENST00000304195; ENST00000328788; ENST00000376434; ENST00000376438; ENST00000431299; ENST00000465485; ENST00000621208; BC037253; OTTHUMT00000052829; OTTHUMT00000052830; OTTHUMT00000052831; OTTHUMT00000052832; OTTHUMT00000052833; OTTHUMT00000157355; uc004amq.1; uc022biz.1	FERM domain containing 3	chr9	-	Multiple_Complex	83242990	83538546
TC1200009875.hg.1	CLECL1	-2.45	5.83	7.12	0.33	0.67	F	T	0.0114	0.6636	0.1761	0.2655	F	NM_001253750; NM_001267701; NM_172004; ENST00000327839; ENST00000540988; ENST00000542530; ENST00000621400; BC093857; BC093859; OTTHUMT00000399813; OTTHUMT00000399814; OTTHUMT00000399815	C-type lectin-like 1	chr12	-	Coding	9715860	9733299
TC0200012161.hg.1	GALNT14	3.44	6.92	5.14	0.52	1.01	T	T	0.0083	0.5977	5.15e-07	4.52e-06	T	NM_001253826; NM_001253827; NM_024572; NR_045602; ENST00000324589; ENST00000349752; ENST00000406653; ENST00000424136; ENST00000430167; ENST00000455477; ENST00000461193; ENST00000464038; ENST00000475320; ENST00000481023; ENST00000485468; ENST00000486564; ENST00000490212; ENST00000496397; ENST00000498206; BC010659; OTTHUMT00000157264; OTTHUMT00000157265; OTTHUMT00000157266; OTTHUMT00000157267; OTTH…	polypeptide N-acetylgalactosaminyltransferase 14	chr2	-	Multiple_Complex	30910465	31155202
TC0400010785.hg.1	IGFBP7	76.82	12.13	5.87	0.38	0.6	T	T	5.79e-10	1.17e-06	2.34e-15	2.55e-13	T	NM_001253835; NM_001553; ENST00000295666; ENST00000512512; ENST00000514062; BC017201; BC066339; OTTHUMT00000250693; OTTHUMT00000362249; OTTHUMT00000362250	insulin like growth factor binding protein 7	chr4	-	Multiple_Complex	57030773	57110385
TC1200008615.hg.1	MYBPC1	-2.12	4.68	5.76	0.22	0.22	T	T	0.0035	0.4234	8.21e-06	5.17e-05	T	NM_001254718; NM_001254719; NM_001254720; NM_001254721; NM_001254722; NM_001254723; NM_002465; NM_206819; NM_206820; NM_206821; ENST00000361466; ENST00000361685; ENST00000392934; ENST00000441232; ENST00000452455; ENST00000536007; ENST00000541119; ENST00000545503; ENST00000547405; ENST00000547509; ENST00000547627; ENST00000548298; ENST00000548532; ENST00000548834; ENST00000549145; ENST00000549608;…	myosin binding protein C, slow type	chr12	+	Multiple_Complex	101568353	101686018
TC0200014597.hg.1	RND3	4.75	13.44	11.2	0.51	0.27	T	T	1.12e-06	0.0008	4.46e-16	6.34e-14	T	NM_001254738; NM_005168; ENST00000263895; ENST00000375734; ENST00000409557; ENST00000439275; ENST00000454202; ENST00000466334; ENST00000472416; ENST00000473639; ENST00000497865; BC012513; OTTHUMT00000254808; OTTHUMT00000254809; OTTHUMT00000332342; OTTHUMT00000332343; OTTHUMT00000332344; OTTHUMT00000332345; OTTHUMT00000332346; OTTHUMT00000332347; OTTHUMT00000332348	Rho family GTPase 3	chr2	-	Multiple_Complex	150468193	150539011
TC0300011247.hg.1	WNT5A	5.8	10.5	7.97	0.33	0.07	T	T	6.59e-08	6.88e-05	6.19e-18	2.09e-15	T	NM_001256105; NM_003392; ENST00000264634; ENST00000474267; ENST00000482079; ENST00000493406; ENST00000497027; ENST00000497817; ENST00000614415; BC064694; OTTHUMT00000350793; OTTHUMT00000350845; OTTHUMT00000350847; OTTHUMT00000350848; OTTHUMT00000350849	wingless-type MMTV integration site family, member 5A	chr3	-	Multiple_Complex	55465715	55489945
TC0500011194.hg.1	F2RL2	10.02	7.78	4.45	0.82	0.3	T	T	7.56e-07	0.0006	4.73e-18	1.7e-15	T	NM_001256566; NM_004101; ENST00000296641; ENST00000504899; BC093648; BC093650; OTTHUMT00000219958; OTTHUMT00000368874	coagulation factor II (thrombin) receptor-like 2	chr5	-	Coding	76615482	76623434
TC0100010152.hg.1	LMNA	2.56	10.56	9.2	0.62	0.21	T	T	0.0002	0.0552	2.13e-18	9.54e-16	T	NM_001257374; NM_001282624; NM_001282625; NM_001282626; NM_005572; NM_170707; NM_170708; ENST00000347559; ENST00000361308; ENST00000368297; ENST00000368298; ENST00000368299; ENST00000368300; ENST00000368301; ENST00000448611; ENST00000459904; ENST00000469565; ENST00000470199; ENST00000470835; ENST00000473598; ENST00000478063; ENST00000495341; ENST00000496738; ENST00000498722; ENST00000502357; ENST…	lamin A/C	chr1	+	Multiple_Complex	156082546	156140089
TC0900007816.hg.1	CTSL	2.11	6.46	5.38	0.2	0.09	T	T	0.0072	0.5661	6.37e-17	1.31e-14	T	NM_001257971; NM_001257972; NM_001257973; NM_001912; NM_145918; ENST00000340342; ENST00000342020; ENST00000343150; ENST00000375894; ENST00000482054; ENST00000495822; BC012612; BC142983; OTTHUMT00000052936; OTTHUMT00000052937; OTTHUMT00000052938; OTTHUMT00000052939; OTTHUMT00000052940; OTTHUMT00000052941	cathepsin L	chr9	+	Multiple_Complex	87725519	87731469
TC0400008628.hg.1	SPRY1	3.41	11.29	9.52	0.2	0.42	T	T	0.0005	0.1281	0.0003	0.0013	T	NM_001258038; NM_001258039; NM_005841; NM_199327; ENST00000339241; ENST00000394339; ENST00000505319; ENST00000507703; ENST00000508849; ENST00000515726; ENST00000610581; ENST00000622283; BC063856; OTTHUMT00000256711; OTTHUMT00000363944; OTTHUMT00000363945; OTTHUMT00000363946; OTTHUMT00000363947; OTTHUMT00000363948	sprouty RTK signaling antagonist 1	chr4	+	Multiple_Complex	123396795	123403760
TC0600009439.hg.1	TMEM200A	6.69	7.67	4.93	0.15	0.39	T	T	3e-08	3.48e-05	4.1e-17	9.25e-15	T	NM_001258276; NM_001258277; NM_001258278; NM_052913; ENST00000296978; ENST00000392429; ENST00000545622; ENST00000617887; BC044246; OTTHUMT00000042201	transmembrane protein 200A	chr6	+	Coding	130365734	130443364
TC1100009024.hg.1	LAYN	3.4	7.72	5.96	0.18	0.35	T	T	8.3e-05	0.0329	6.78e-17	1.37e-14	T	NM_001258390; NM_001258391; NM_178834; ENST00000375614; ENST00000375615; ENST00000436913; ENST00000525126; ENST00000525866; ENST00000528102; ENST00000528924; ENST00000530962; ENST00000533265; ENST00000533999; BC025407; OTTHUMT00000391185; OTTHUMT00000391186; OTTHUMT00000391187; OTTHUMT00000391188; OTTHUMT00000391189; OTTHUMT00000391190; OTTHUMT00000391192; OTTHUMT00000391194; OTTHUMT00000391195	layilin	chr11	+	Multiple_Complex	111540280	111561745
TC1700008175.hg.1	CALCOCO2	2.42	10.81	9.54	0.12	0.38	T	T	0.0007	0.153	1.72e-14	1.39e-12	T	NM_001261390; NM_001261391; NM_001261393; NM_001261395; NM_005831; ENST00000258947; ENST00000372317; ENST00000416445; ENST00000448105; ENST00000502761; ENST00000503463; ENST00000505071; ENST00000506971; ENST00000507076; ENST00000507306; ENST00000508679; ENST00000509014; ENST00000509112; ENST00000509415; ENST00000509507; ENST00000509784; ENST00000510356; ENST00000510997; ENST00000511697; ENST00000…	calcium binding and coiled-coil domain 2	chr17	+	Multiple_Complex	48830988	48866522
TC0900006559.hg.1	CD274	2.53	6.46	5.12	0.4	0.65	T	T	0.0227	0.8156	1.55e-09	2.74e-08	T	NM_001267706; NM_014143; NR_052005; ENST00000381573; ENST00000381577; ENST00000474218; ENST00000492923; ENST00000498261; BC069381; BC074984; BC113734; BC113736; OTTHUMT00000051631; OTTHUMT00000051632; OTTHUMT00000051633; OTTHUMT00000207346	CD274 molecule	chr9	+	Multiple_Complex	5450503	5470567
TC2100006784.hg.1	JAM2	3.57	6.81	4.98	0.33	0.62	T	T	0.0014	0.2555	4.74e-14	3.34e-12	T	NM_001270407; NM_001270408; NM_021219; NR_072999; ENST00000312957; ENST00000400532; ENST00000460679; ENST00000471689; ENST00000477351; ENST00000480456; ENST00000492962; BC017779; OTTHUMT00000171347; OTTHUMT00000171349; OTTHUMT00000171352; OTTHUMT00000171353; OTTHUMT00000171354; OTTHUMT00000171355	junctional adhesion molecule 2	chr21	+	Multiple_Complex	25639272	25717562
TC1400007328.hg.1	DAAM1	-2.55	12.47	13.82	0.5	0.27	T	T	0.0037	0.4334	1.7e-13	9.91e-12	T	NM_001270520; NM_014992; ENST00000360909; ENST00000395125; ENST00000553307; ENST00000553472; ENST00000553966; ENST00000554459; ENST00000555651; ENST00000556135; ENST00000556596; ENST00000556894; ENST00000557029; ENST00000557327; ENST00000557628; BC038428; BC064999; OTTHUMT00000276942; OTTHUMT00000411330; OTTHUMT00000411418; OTTHUMT00000411419; OTTHUMT00000411421; OTTHUMT00000411422; OTTHUMT000004…	dishevelled associated activator of morphogenesis 1	chr14	+	Multiple_Complex	59188646	59371405
TC0900011404.hg.1	STOM	3.31	7.32	5.59	0.29	0.18	T	T	0.0001	0.0443	3.55e-16	5.27e-14	T	NM_001270526; NM_001270527; NM_004099; NM_198194; NR_073037; ENST00000286713; ENST00000347359; ENST00000538954; BC010703; OTTHUMT00000053889; OTTHUMT00000053890	stomatin	chr9	-	Multiple_Complex	121338988	121370304
TC0700011809.hg.1	TFPI2	5.09	9.6	7.25	1.39	0.08	T	T	0.0044	0.4696	5.87e-08	6.69e-07	T	NM_001271003; NM_001271004; NM_006528; ENST00000222543; ENST00000451238; ENST00000461482; BC005330; OTTHUMT00000254720; OTTHUMT00000341554; OTTHUMT00000341555	tissue factor pathway inhibitor 2	chr7	-	Multiple_Complex	93885397	93890991
TC1700012087.hg.1	STRA13	-2.09	8.1	9.16	0.52	0.26	T	T	0.0096	0.6246	3.36e-11	9.59e-10	T	NM_001271006; NM_001271007; NM_144998; ENST00000306704; ENST00000392359; ENST00000577379; ENST00000579520; ENST00000580090; ENST00000580435; ENST00000583767; ENST00000584347; ENST00000584514; ENST00000584600; ENST00000585091; BC009571; OTTHUMT00000255173; OTTHUMT00000255174; OTTHUMT00000441992; OTTHUMT00000441993; OTTHUMT00000441994; OTTHUMT00000441995; OTTHUMT00000441996; OTTHUMT00000441997; OTT…	stimulated by retinoic acid 13	chr17	-	Multiple_Complex	82018702	82024107
TC1700007725.hg.1	LASP1	2.5	10.88	9.56	0.34	0.07	T	T	0.0005	0.1201	5.34e-14	3.66e-12	T	NM_001271608; NM_006148; NR_073384; ENST00000318008; ENST00000419929; ENST00000433206; ENST00000435347; ENST00000443937; ENST00000579123; ENST00000581485; ENST00000584106; ENST00000585841; BC007560; BC012460; OTTHUMT00000256890; OTTHUMT00000256891; OTTHUMT00000442004; OTTHUMT00000442005; OTTHUMT00000442006; OTTHUMT00000443679; OTTHUMT00000443680; uc002hra.3	LIM and SH3 protein 1	chr17	+	Multiple_Complex	38869859	38921770
TC1300007870.hg.1	ITGBL1	5.91	8.27	5.71	0.51	0.24	T	T	8.82e-08	8.81e-05	4.91e-17	1.07e-14	T	NM_001271754; NM_001271755; NM_001271756; NM_004791; ENST00000376162; ENST00000376180; ENST00000474233; ENST00000490242; ENST00000545560; ENST00000618057; ENST00000622834; BC036788; OTTHUMT00000045668; OTTHUMT00000045669; OTTHUMT00000471111; OTTHUMT00000471112	integrin beta like 1	chr13	+	Multiple_Complex	101452593	101723106
TC0500013384.hg.1	PPP2R2B	3.92	9.93	7.97	0.44	0.45	T	T	0.0002	0.0625	3.4e-10	7.21e-09	T	NM_001271899; NM_001271900; NM_001271948; NM_181674; NM_181675; NM_181676; NM_181677; NM_181678; NR_073526; NR_073527; ENST00000336640; ENST00000394411; ENST00000394413; ENST00000394414; ENST00000453001; ENST00000502876; ENST00000504198; ENST00000504565; ENST00000508267; ENST00000508545; ENST00000509721; ENST00000512011; ENST00000512639; ENST00000512984; ENST00000515880; ENST00000520231; ENST0000…	protein phosphatase 2, regulatory subunit B, beta	chr5	-	Multiple_Complex	146589504	147084784
TC1400008021.hg.1	CHGA	3.98	12.61	10.62	0.52	0.44	T	T	4.47e-07	0.0004	3.18e-17	7.49e-15	T	NM_001275; NM_001301690; ENST00000216492; ENST00000334654; ENST00000553866; ENST00000556076; ENST00000556098; ENST00000556876; BC001059; BC006459; OTTHUMT00000412411; OTTHUMT00000412412; OTTHUMT00000412414; OTTHUMT00000412415; OTTHUMT00000412416; OTTHUMT00000412417	chromogranin A	chr14	+	Multiple_Complex	92923080	92935296
TC1900010836.hg.1	PSG4	6.6	8.2	5.47	0.7	0.21	T	T	2.54e-06	0.0017	6.42e-15	6.11e-13	T	NM_001276495; NM_002780; NM_213633; ENST00000244295; ENST00000405312; ENST00000433626; ENST00000451895; ENST00000490769; ENST00000495316; ENST00000595949; ENST00000596199; ENST00000596907; ENST00000597349; ENST00000597374; ENST00000597912; ENST00000599371; ENST00000599391; ENST00000599746; ENST00000600572; ENST00000601041; BC008405; BC063127; OTTHUMT00000323073; OTTHUMT00000323074; OTTHUMT0000032…	pregnancy specific beta-1-glycoprotein 4	chr19	-	Multiple_Complex	43192702	43207299
TC0500011240.hg.1	HOMER1	2.19	8.01	6.88	0.34	0.61	T	T	0.026	0.8441	0.0498	0.0956	T	NM_001277077; NM_001277078; NM_004272; ENST00000282260; ENST00000334082; ENST00000460741; ENST00000508576; ENST00000535690; BC015502; BC047438; OTTHUMT00000258856; OTTHUMT00000258857; OTTHUMT00000258858; OTTHUMT00000370191	homer scaffolding protein 1	chr5	-	Multiple_Complex	79372636	79514217
TC1000010831.hg.1	HERC4	2.49	11.42	10.1	0.73	0.38	T	T	0.0005	0.1253	1.16e-15	1.41e-13	T	NM_001278185; NM_001278186; NM_001278187; NM_015601; NM_022079; ENST00000277817; ENST00000373700; ENST00000395185; ENST00000395198; ENST00000412272; ENST00000427635; ENST00000460168; ENST00000463478; ENST00000473533; ENST00000480158; ENST00000492996; ENST00000505760; ENST00000506515; ENST00000513996; ENST00000515753; BC039600; OTTHUMT00000048300; OTTHUMT00000048301; OTTHUMT00000048302; OTTHUMT000…	HECT and RLD domain containing E3 ubiquitin protein ligase 4	chr10	-	Multiple_Complex	67921899	68075348
TC0900006937.hg.1	ACO1	4.48	9.67	7.5	0.04	0.96	T	T	9.25e-05	0.0359	2.45e-15	2.64e-13	T	NM_001278352; NM_002197; ENST00000309951; ENST00000379923; ENST00000541043; BC018103; OTTHUMT00000051998; OTTHUMT00000051999	aconitase 1, soluble	chr9	+	Multiple_Complex	32384603	32454769
TC0200014792.hg.1	COBLL1	3	6.68	5.1	0.3	0.58	T	F	0.0024	0.3518	4.3e-11	1.18e-09	F	NM_001278458; NM_001278460; NM_001278461; NM_014900; ENST00000342193; ENST00000375458; ENST00000392717; ENST00000409184; ENST00000414843; ENST00000434366; ENST00000439313; ENST00000444537; ENST00000445474; ENST00000448708; ENST00000452626; ENST00000456171; ENST00000456693; ENST00000460238; ENST00000474975; ENST00000480873; ENST00000483743; ENST00000489955; ENST00000491126; ENST00000493713; ENST00…	cordon-bleu WH2 repeat protein like 1	chr2	-	Multiple_Complex	164653331	164843679
TC1900008143.hg.1	AXL	4.2	7.32	5.25	0.76	0.17	T	T	9.58e-05	0.0367	1.09e-17	3.22e-15	T	NM_001278599; NM_001699; NM_021913; ENST00000301178; ENST00000359092; ENST00000593513; ENST00000594880; ENST00000599659; BC032229; OTTHUMT00000463323; OTTHUMT00000463324; OTTHUMT00000463399; OTTHUMT00000463400; OTTHUMT00000463401	AXL receptor tyrosine kinase	chr19	+	Multiple_Complex	41219199	41261767
TC1900011709.hg.1	FXYD1	2.69	5.44	4.01	0.6	0.49	T	T	0.0428	0.9227	0.0033	0.0098	T	NM_001278717; NM_001278718; NM_005031; NM_021902; ENST00000351325; ENST00000455515; ENST00000587056; ENST00000588081; ENST00000588607; ENST00000588715; ENST00000589121; ENST00000589209; ENST00000590462; ENST00000592818; ENST00000612146; BC032800; OTTHUMT00000460754; OTTHUMT00000460755; OTTHUMT00000460756; OTTHUMT00000460757; OTTHUMT00000460758; OTTHUMT00000460759; OTTHUMT00000460760; OTTHUMT00000…	FXYD domain containing ion transport regulator 1	chr19	+	Multiple_Complex	35138789	35143109
TC0100013581.hg.1	SPOCD1	4.94	7.1	4.8	0.33	0.45	T	T	3.07e-05	0.0143	2.21e-16	3.51e-14	T	NM_001281987; NM_001281988; NM_144569; ENST00000257100; ENST00000360482; ENST00000452755; ENST00000460061; ENST00000468720; ENST00000473361; ENST00000485944; ENST00000525930; ENST00000528579; ENST00000528791; ENST00000529396; ENST00000531039; ENST00000532604; ENST00000533231; BC114430; OTTHUMT00000011053; OTTHUMT00000011205; OTTHUMT00000011207; OTTHUMT00000011208; OTTHUMT00000011209; OTTHUMT00000…	SPOC domain containing 1	chr1	-	Multiple_Complex	31790422	31816051
TC1600008643.hg.1	WFDC1	3.79	8.16	6.23	0.72	0.43	T	T	0.0191	0.7803	5.82e-09	8.74e-08	T	NM_001282466; NM_001282467; NM_021197; ENST00000219454; ENST00000567056; ENST00000568638; ENST00000613603; ENST00000622779; BC029159; OTTHUMT00000269083; OTTHUMT00000433399; OTTHUMT00000433400; OTTHUMT00000433401; OTTHUMT00000474338	WAP four-disulfide core domain 1	chr16	+	Multiple_Complex	84294646	84329851
TC0100012469.hg.1	MXRA8	13.04	8.92	5.21	0.67	0.7	T	T	2.56e-10	6e-07	3.19e-19	2.49e-16	T	NM_001282582; NM_001282583; NM_001282584; NM_001282585; NM_032348; ENST00000309212; ENST00000342753; ENST00000445648; ENST00000460473; ENST00000464351; ENST00000473097; ENST00000474033; ENST00000476718; ENST00000477278; ENST00000478517; BC006213; BC017312; OTTHUMT00000008282; OTTHUMT00000008283; OTTHUMT00000008475; OTTHUMT00000008476; OTTHUMT00000008477; OTTHUMT00000008478; OTTHUMT00000008479; OT…	matrix-remodelling associated 8	chr1	-	Multiple_Complex	1352689	1363541
TC1000009830.hg.1	CCDC3	-2.09	5.47	6.53	0.65	0.56	T	T	0.0467	0.9356	3.3e-08	4.03e-07	T	NM_001282658; NM_031455; ENST00000378825; ENST00000378839; BC051334; OTTHUMT00000046828; OTTHUMT00000046829	coiled-coil domain containing 3	chr10	-	Multiple_Complex	12896625	13099773
TC0X00008002.hg.1	NGFRAP1	4.68	9.84	7.62	0.54	0.4	T	T	1.91e-07	0.0002	2.12e-17	5.37e-15	T	NM_001282674; NM_014380; NM_206915; NM_206917; ENST00000361298; ENST00000372634; ENST00000372635; ENST00000372645; BC003190; OTTHUMT00000057709; OTTHUMT00000057710; OTTHUMT00000057711; OTTHUMT00000057712	nerve growth factor receptor (TNFRSF16) associated protein 1	chrX	+	Multiple_Complex	103376323	103378164
TC1000006937.hg.1	PLXDC2	2.65	7.54	6.13	0.43	0.22	T	T	0.0017	0.2829	4.92e-13	2.45e-11	T	NM_001282736; NM_032812; ENST00000377238; ENST00000377242; ENST00000377252; BC012885; OTTHUMT00000047101; OTTHUMT00000047102; OTTHUMT00000047103	plexin domain containing 2	chr10	+	Multiple_Complex	19816239	20289856
TC0800008674.hg.1	DEPTOR	-2.71	7.97	9.41	0.26	0.32	T	T	0.0014	0.2484	1.93e-11	5.92e-10	T	NM_001283012; NM_022783; ENST00000286234; ENST00000518057; ENST00000523492; BC012040; BC024746; OTTHUMT00000381600; OTTHUMT00000381601; OTTHUMT00000381602	DEP domain containing MTOR-interacting protein	chr8	+	Multiple_Complex	119867419	120050918
TC1200009796.hg.1	SLC2A14	4.17	8.87	6.81	0.41	0.21	T	T	3.37e-05	0.0155	2.86e-15	3.01e-13	T	NM_001286233; NM_001286234; NM_001286235; NM_001286236; NM_001286237; NM_153449; ENST00000340749; ENST00000396589; ENST00000431042; ENST00000535266; ENST00000535295; ENST00000535344; ENST00000535383; ENST00000535587; ENST00000536594; ENST00000537557; ENST00000539234; ENST00000539738; ENST00000539924; ENST00000542505; ENST00000542546; ENST00000542782; ENST00000542916; ENST00000543909; ENST00000544…	solute carrier family 2 (facilitated glucose transporter), member 14	chr12	-	Multiple_Complex	7812512	7891196
TC1100013109.hg.1	GRAMD1B	2.33	12.16	10.93	0.43	0.52	T	T	0.024	0.8289	4.67e-09	7.21e-08	T	NM_001286563; NM_001286564; NM_020716; ENST00000322282; ENST00000450171; ENST00000456860; ENST00000525945; ENST00000529432; ENST00000529750; ENST00000532581; ENST00000534764; ENST00000632815; ENST00000633087; BC105741; BC105931; BC105932; BC107480; OTTHUMT00000387403; OTTHUMT00000387404; OTTHUMT00000387405; OTTHUMT00000387406; OTTHUMT00000387407; OTTHUMT00000387408; OTTHUMT00000387409; OTTHUMT000…	GRAM domain containing 1B	chr11	+	Multiple_Complex	123480738	123627774
TC0600009683.hg.1	AIG1	2.31	8.56	7.35	0.3	0.59	T	T	0.0003	0.0949	3.86e-15	3.92e-13	T	NM_001286587; NM_001286588; NM_001286589; NM_016108; ENST00000275235; ENST00000344492; ENST00000357847; ENST00000367596; ENST00000367601; ENST00000447498; ENST00000458219; ENST00000470265; ENST00000494282; ENST00000629020; BC025278; OTTHUMT00000042506; OTTHUMT00000042507; OTTHUMT00000042508; OTTHUMT00000042509; OTTHUMT00000042510; OTTHUMT00000042511; OTTHUMT00000042512; OTTHUMT00000042513; OTTHUM…	androgen-induced 1	chr6	+	Multiple_Complex	143059363	143340343
TC2100006854.hg.1	MAP3K7CL	2.11	6.23	5.15	0.46	0.74	T	T	0.0095	0.6236	2.86e-10	6.17e-09	T	NM_001286617; NM_001286618; NM_001286619; NM_001286620; NM_001286622; NM_001286623; NM_001286624; NM_001286634; NM_020152; ENST00000286791; ENST00000339024; ENST00000341618; ENST00000399925; ENST00000399926; ENST00000399928; ENST00000399934; ENST00000399935; ENST00000399947; ENST00000419845; ENST00000451489; ENST00000460883; ENST00000470800; ENST00000492930; ENST00000496779; ENST00000545939; BC00…	MAP3K7 C-terminal like	chr21	+	Multiple_Complex	29077471	29175889
TC0900008865.hg.1	CERCAM	2.08	8.95	7.89	0.19	0.07	T	T	0.0003	0.0885	6.2e-16	8.42e-14	T	NM_001286760; NM_016174; ENST00000372838; ENST00000372842; ENST00000411852; ENST00000420034; ENST00000420512; ENST00000447915; ENST00000463535; ENST00000472858; ENST00000483737; ENST00000483893; ENST00000487001; ENST00000493788; ENST00000612334; ENST00000613052; BC098432; BC119698; BC119699; OTTHUMT00000054434; OTTHUMT00000054435; OTTHUMT00000054436; OTTHUMT00000054437; OTTHUMT00000054438; OTTHUM…	cerebral endothelial cell adhesion molecule	chr9	+	Multiple_Complex	128411751	128437351
TC0700013397.hg.1	CDK14	3.29	11.81	10.09	0.24	0.71	T	T	2.43e-05	0.0115	2.14e-06	1.58e-05	T	NM_001287135; NM_001287136; NM_001287137; NM_012395; ENST00000265741; ENST00000380050; ENST00000406263; ENST00000430760; ENST00000431029; ENST00000436577; ENST00000446224; ENST00000446790; ENST00000456689; ENST00000460493; ENST00000478540; ENST00000484035; ENST00000487145; ENST00000496279; BC136476; BC136477; BC152436; BC167152; BC167156; OTTHUMT00000059970; OTTHUMT00000140389; OTTHUMT00000140390…	cyclin-dependent kinase 14	chr7	+	Multiple_Complex	90563774	91210590
TC0100015093.hg.1	OLFM3	5.01	10.4	8.07	0.31	0.35	T	T	2.32e-08	2.83e-05	6.58e-17	1.34e-14	T	NM_001288821; NM_001288823; NM_058170; NR_110210; NR_110211; NR_110212; ENST00000338858; ENST00000370103; ENST00000462354; ENST00000465523; ENST00000468901; ENST00000536598; BC022531; OTTHUMT00000030142; OTTHUMT00000030143; OTTHUMT00000030144; OTTHUMT00000030145; OTTHUMT00000092518	olfactomedin 3	chr1	-	Multiple_Complex	101802567	101997234
TC1900006819.hg.1	TRIP10	2.96	6.88	5.31	0.39	0.44	T	T	4.97e-06	0.003	5.14e-19	3.44e-16	T	NM_001288962; NM_001288963; NM_004240; NR_110231; ENST00000313244; ENST00000313285; ENST00000595305; ENST00000595319; ENST00000596078; ENST00000596543; ENST00000596673; ENST00000596758; ENST00000598843; ENST00000600428; ENST00000600491; ENST00000600677; ENST00000601303; BC013002; OTTHUMT00000317127; OTTHUMT00000317129; OTTHUMT00000317130; OTTHUMT00000317131; OTTHUMT00000317133; OTTHUMT00000317134…	thyroid hormone receptor interactor 10	chr19	+	Multiple_Complex	6737925	6751526
TC1000012169.hg.1	ADAM12	3.17	7.99	6.33	0.53	0.83	T	T	0.0008	0.1704	4.84e-13	2.42e-11	T	NM_001288973; NM_001288974; NM_001288975; NM_003474; NM_021641; ENST00000368676; ENST00000368679; ENST00000448723; ENST00000467145; ENST00000482291; ENST00000485388; ENST00000494661; BC060804; OTTHUMT00000050961; OTTHUMT00000050962; OTTHUMT00000050963; OTTHUMT00000050964; OTTHUMT00000050965; OTTHUMT00000050966; OTTHUMT00000050967	ADAM metallopeptidase domain 12	chr10	-	Multiple_Complex	126012381	126388558
TC1100012308.hg.1	CRYAB	7.74	7.99	5.04	0.42	0.47	T	T	7.28e-09	1.03e-05	2.16e-18	9.63e-16	T	NM_001289807; NM_001289808; NM_001885; ENST00000227251; ENST00000524660; ENST00000525823; ENST00000526167; ENST00000526180; ENST00000527899; ENST00000527950; ENST00000528628; ENST00000528961; ENST00000529647; ENST00000531198; ENST00000533280; ENST00000533475; ENST00000533879; ENST00000533971; ENST00000616970; BC007008; OTTHUMT00000391654; OTTHUMT00000391655; OTTHUMT00000391656; OTTHUMT00000391657…	crystallin alpha B	chr11	-	Coding	111908565	111923722
TC1100011128.hg.1	ATL3	3.16	9.36	7.7	0.52	0.07	T	T	3.86e-05	0.0172	8.22e-17	1.62e-14	T	NM_001290048; NM_015459; ENST00000398868; ENST00000535789; ENST00000538786; ENST00000540699; BC077727; OTTHUMT00000396637; OTTHUMT00000396639; OTTHUMT00000396640; OTTHUMT00000396641	atlastin GTPase 3	chr11	-	Multiple_Complex	63624082	63671974
TC1000009276.hg.1	DOCK1	2.39	6.18	4.93	0.34	0.66	T	T	0.0003	0.0972	2.16e-16	3.44e-14	T	NM_001290223; NM_001380; ENST00000280333; ENST00000464466; ENST00000473861; ENST00000484400; ENST00000495574; ENST00000623213; BC146857; OTTHUMT00000050979; OTTHUMT00000050980; OTTHUMT00000050981; OTTHUMT00000050982; OTTHUMT00000050983; OTTHUMT00000478871	dedicator of cytokinesis 1	chr10	+	Multiple_Complex	126905409	127452517
TC0200014771.hg.1	FAP	19.62	8.88	4.59	0.69	0.44	T	F	3.8e-09	6.05e-06	1.81e-17	4.73e-15	F	NM_001291807; NM_004460; ENST00000188790; ENST00000422436; ENST00000443424; ENST00000447386; ENST00000450031; ENST00000461506; ENST00000462608; ENST00000465088; ENST00000465424; ENST00000480044; ENST00000480838; ENST00000493182; ENST00000497414; ENST00000627638; BC026250; OTTHUMT00000332852; OTTHUMT00000332854; OTTHUMT00000332855; OTTHUMT00000332856; OTTHUMT00000332857; OTTHUMT00000332858; OTTHUM…	fibroblast activation protein alpha	chr2	-	Multiple_Complex	162170684	162245151
TC0400012820.hg.1	FGF5	4.61	11.24	9.04	0.75	0.35	T	T	0.0003	0.0855	4.09e-13	2.09e-11	T	NM_001291812; NM_004464; NM_033143; ENST00000312465; ENST00000380628; ENST00000456523; ENST00000503413; BC074858; BC074859; BC131502; OTTHUMT00000252627; OTTHUMT00000252628; OTTHUMT00000362782; OTTHUMT00000362783	fibroblast growth factor 5	chr4	+	Multiple_Complex	80266588	80291017
TC0100013229.hg.1	HSPG2	2.07	7.7	6.65	0.15	0.2	T	T	0.0004	0.1074	3.73e-18	1.39e-15	T	NM_001291860; NM_005529; ENST00000374673; ENST00000374676; ENST00000374695; ENST00000412328; ENST00000426143; ENST00000427897; ENST00000439717; ENST00000453796; ENST00000469378; ENST00000471322; ENST00000480900; ENST00000481644; ENST00000486901; ENST00000493940; ENST00000498495; OTTHUMT00000007598; OTTHUMT00000007599; OTTHUMT00000007600; OTTHUMT00000007769; OTTHUMT00000007770; OTTHUMT00000007771;…	heparan sulfate proteoglycan 2	chr1	-	Multiple_Complex	21822232	21937297
TC0100011920.hg.1	GALNT2	2.01	9.44	8.44	0.18	0.23	T	T	0.0007	0.1641	1.72e-15	1.96e-13	T	NM_001291866; NM_004481; NR_120373; ENST00000366672; ENST00000485438; ENST00000488903; ENST00000492568; ENST00000494106; BC041120; OTTHUMT00000092158; OTTHUMT00000092159; OTTHUMT00000092160; OTTHUMT00000092161; OTTHUMT00000092162	polypeptide N-acetylgalactosaminyltransferase 2	chr1	+	Multiple_Complex	230057789	230282130
TC1300006658.hg.1	WASF3	2.62	10.38	8.99	0.25	0.27	T	T	9.61e-05	0.0367	4.55e-09	7.05e-08	T	NM_001291965; NM_006646; ENST00000335327; ENST00000361042; ENST00000496788; BC050283; OTTHUMT00000044258; OTTHUMT00000044259	WAS protein family, member 3	chr13	+	Multiple_Complex	26557703	26688948
TC1600011378.hg.1	MVP; PAGR1	2.68	7.62	6.2	0.34	0.04	T	T	0.0002	0.0568	1.83e-18	8.49e-16	T	NM_001293204; NM_001293205; NM_005115; NM_017458; NM_024516; ENST00000320330; ENST00000357402; ENST00000395353; ENST00000562463; ENST00000563096; ENST00000563123; ENST00000563558; ENST00000563915; ENST00000565164; ENST00000565830; ENST00000566066; ENST00000566252; ENST00000566554; ENST00000566859; ENST00000568068; ENST00000569612; ENST00000569887; ENST00000570061; ENST00000570234; ENST00000629059…	major vault protein; PAXIP1 associated glutamate-rich protein 1	chr16	+	Multiple_Complex	29815952	29848039
TC0700009411.hg.1	MGAM2	-3.11	10.49	12.13	0.49	0.8	T	T	0.0017	0.2849	1.34e-15	1.59e-13	T	NM_001293626; ENST00000477922; ENST00000496337; ENST00000550469	maltase-glucoamylase 2 (putative)	chr7	+	Multiple_Complex	142111749	142223674
TC0100016431.hg.1	TNFSF4	4.22	6.58	4.51	0.28	0.37	T	F	0.0008	0.1757	4.8e-11	1.31e-09	F	NM_001297562; NM_003326; ENST00000281834; ENST00000367718; ENST00000488053; BC041663; OTTHUMT00000084271; OTTHUMT00000084272; OTTHUMT00000098113	tumor necrosis factor (ligand) superfamily, member 4	chr1	-	Multiple_Complex	173183731	173207313
TC0100010284.hg.1	PEA15	2.27	14.44	13.26	0.58	0.14	T	T	0.0073	0.5698	2.01e-09	3.45e-08	T	NM_001297576; NM_001297577; NM_001297578; NM_003768; NR_123724; ENST00000360472; ENST00000368076; ENST00000368077; ENST00000488858; BC002426; BC010469; BC022554; OTTHUMT00000077407; OTTHUMT00000077408; OTTHUMT00000077409; OTTHUMT00000077410	phosphoprotein enriched in astrocytes 15	chr1	+	Multiple_Complex	160205319	160215376
TC1900007040.hg.1	CNN1	10.11	10.11	6.77	0.25	0.29	T	T	2.97e-07	0.0002	3.41e-14	2.52e-12	T	NM_001299; NM_001308341; NM_001308342; ENST00000252456; ENST00000535659; ENST00000585869; ENST00000586059; ENST00000586577; ENST00000587087; ENST00000588468; ENST00000588935; ENST00000592338; ENST00000592923; BC022015; BC036307; OTTHUMT00000458854; OTTHUMT00000458855; OTTHUMT00000458856; OTTHUMT00000458857; OTTHUMT00000458858; OTTHUMT00000458859; OTTHUMT00000458860; OTTHUMT00000458861; OTTHUMT000…	calponin 1, basic, smooth muscle	chr19	+	Multiple_Complex	11538717	11550323
TC0500008454.hg.1	PRR16	2.21	6.01	4.87	0.29	0.1	T	T	0.0031	0.3941	3.48e-15	3.59e-13	T	NM_001300783; NM_001308087; NM_001308088; NM_016644; ENST00000379551; ENST00000407149; ENST00000446965; ENST00000505123; ENST00000509923; BC038838; BC092474; OTTHUMT00000250867; OTTHUMT00000371059; OTTHUMT00000371060; OTTHUMT00000371061	proline rich 16	chr5	+	Multiple_Complex	120464278	120687332
TC1100011259.hg.1	FOSL1	6.09	7.53	4.93	0.95	0.6	T	T	9.37e-05	0.0362	1.1e-14	9.65e-13	T	NM_001300844; NM_001300855; NM_001300856; NM_001300857; NM_005438; NR_125339; ENST00000312562; ENST00000448083; ENST00000531493; ENST00000532401; ENST00000534222; BC016648; OTTHUMT00000391167; OTTHUMT00000391168; OTTHUMT00000391169; OTTHUMT00000391170; OTTHUMT00000391171	FOS-like antigen 1	chr11	-	Multiple_Complex	65892049	65900573
TC0500009055.hg.1	ABLIM3	3.99	7.26	5.26	0.11	0.34	T	T	2.81e-07	0.0002	6.97e-20	9.1e-17	T	NM_001301015; NM_001301018; NM_001301027; NM_001301028; NM_014945; ENST00000309868; ENST00000326685; ENST00000356541; ENST00000502855; ENST00000504238; ENST00000506113; ENST00000508983; ENST00000514212; ENST00000515171; ENST00000515796; ENST00000517451; ENST00000519549; BC001665; OTTHUMT00000252188; OTTHUMT00000373435; OTTHUMT00000373436; OTTHUMT00000373437; OTTHUMT00000373438; OTTHUMT00000373439…	actin binding LIM protein family, member 3	chr5	+	Multiple_Complex	149141483	149260542
TC0100009899.hg.1	C1orf54	2.3	6.48	5.28	0.08	0.08	T	F	0.0014	0.2517	1.67e-12	7.04e-11	F	NM_001301039; NM_001301040; NM_001301041; NM_001301042; NM_024579; ENST00000369098; ENST00000369099; ENST00000369102; BC017761; OTTHUMT00000035053; OTTHUMT00000035054; OTTHUMT00000035055	chromosome 1 open reading frame 54	chr1	+	Multiple_Complex	150268200	150280924
TC2000006444.hg.1	TRIB3	-2.45	8.11	9.4	0.19	0.56	T	T	0.0086	0.605	0.0653	0.1195	T	NM_001301188; NM_001301190; NM_001301193; NM_001301196; NM_001301201; NM_021158; ENST00000217233; ENST00000422053; ENST00000449710; ENST00000615226; BC019363; BC027484; OTTHUMT00000077441; OTTHUMT00000319372; OTTHUMT00000319373; OTTHUMT00000473302	tribbles pseudokinase 3	chr20	+	Multiple_Complex	362835	397559
TC0900009949.hg.1	TPM2	43.27	13.16	7.72	0.73	0.17	T	T	9.39e-15	9.81e-11	3.39e-20	6.4e-17	T	NM_001301226; NM_001301227; NM_003289; NM_213674; ENST00000329305; ENST00000360958; ENST00000378292; ENST00000378300; ENST00000471212; ENST00000486018; ENST00000604975; ENST00000607559; BC011776; OTTHUMT00000052375; OTTHUMT00000052376; OTTHUMT00000052377; OTTHUMT00000052378; OTTHUMT00000052379; OTTHUMT00000052380; OTTHUMT00000469787; OTTHUMT00000470143	tropomyosin 2 (beta)	chr9	-	Multiple_Complex	35681992	35691020
TC1900011967.hg.1	PSG9	3.31	5.98	4.25	0.25	0.29	T	F	0.0031	0.3983	1.4e-11	4.47e-10	F	NM_001301707; NM_001301708; NM_001301709; NM_002784; ENST00000244293; ENST00000270077; ENST00000291752; ENST00000443718; ENST00000593948; ENST00000596730; BC005925; BC020759; OTTHUMT00000323065; OTTHUMT00000323066; OTTHUMT00000463912; OTTHUMT00000463913; OTTHUMT00000463914; OTTHUMT00000463915	pregnancy specific beta-1-glycoprotein 9	chr19	-	Coding	43253279	43269563
TC0500012210.hg.1	TMEM173	2.44	9.42	8.13	0.5	0.47	T	T	0.0121	0.6783	3.6e-12	1.38e-10	T	NM_001301738; NM_198282; ENST00000330794; ENST00000502362; ENST00000502825; ENST00000503287; ENST00000503838; ENST00000507297; ENST00000509573; ENST00000510817; ENST00000511850; ENST00000511886; ENST00000512606; ENST00000514119; ENST00000514348; ENST00000514542; ENST00000515507; BC047779; OTTHUMT00000251338; OTTHUMT00000372327; OTTHUMT00000372328; OTTHUMT00000372329; OTTHUMT00000372330; OTTHUMT00…	transmembrane protein 173	chr5	-	Multiple_Complex	139475528	139482935
TC0100013872.hg.1	EDN2	-2.39	6.78	8.04	0.84	0.5	T	T	0.0107	0.6515	1.89e-12	7.88e-11	T	NM_001302269; NM_001956; NR_126098; ENST00000372587; ENST00000460255; ENST00000467046; ENST00000467872; ENST00000490783; BC034393; OTTHUMT00000016983; OTTHUMT00000016984; OTTHUMT00000016985; OTTHUMT00000016986; OTTHUMT00000016987	endothelin 2	chr1	-	Multiple_Complex	41478775	41484683
TC1300009781.hg.1	COL4A1	5.12	5.5	3.15	0.25	0.23	T	F	0.0003	0.0878	1.16e-13	7.14e-12	F	NM_001303110; NM_001845; ENST00000375820; ENST00000467182; ENST00000474391; ENST00000543140; ENST00000615732; BC151220; OTTHUMT00000045759; OTTHUMT00000312866; OTTHUMT00000312867; OTTHUMT00000476753; OTTHUMT00000476754; uc001vqw.4	collagen, type IV, alpha 1	chr13	-	Multiple_Complex	110148958	110307157
TC0100016664.hg.1	COLGALT2	-2.05	9.17	10.2	0.21	0.05	T	T	0.0051	0.5048	0.0008	0.0027	T	NM_001303420; NM_001303421; NM_015101; ENST00000361927; ENST00000367520; ENST00000367521; ENST00000486375; BC035672; OTTHUMT00000086128; OTTHUMT00000086129; OTTHUMT00000086130; OTTHUMT00000086131	collagen beta(1-O)galactosyltransferase 2	chr1	-	Multiple_Complex	183929662	184037770
TC2000009987.hg.1	OVOL2	-2.04	11.21	12.24	0.32	0.11	T	T	0.0019	0.3033	5.28e-19	3.47e-16	T	NM_001303461; NM_001303462; NM_021220; ENST00000278780; ENST00000462208; ENST00000483661; ENST00000494030; BC006148; OTTHUMT00000078148; OTTHUMT00000078150; OTTHUMT00000127614; OTTHUMT00000127615; uc002wqi.1	ovo-like zinc finger 2	chr20	-	Multiple_Complex	18024152	18059188
TC0700011797.hg.1	SAMD9L	4.47	7.06	4.9	0.54	0.24	T	F	2.78e-06	0.0018	1.91e-17	4.91e-15	F	NM_001303496; NM_001303497; NM_001303498; NM_001303500; NM_152703; ENST00000318238; ENST00000411955; ENST00000414791; ENST00000437805; ENST00000439952; ENST00000446033; ENST00000446959; ENST00000477816; ENST00000610760; BC127117; BC127118; OTTHUMT00000341730; OTTHUMT00000341731; OTTHUMT00000341732; OTTHUMT00000341733; OTTHUMT00000341734; OTTHUMT00000341735; OTTHUMT00000341736; OTTHUMT00000341737	sterile alpha motif domain containing 9-like	chr7	-	Multiple_Complex	93130054	93148388
TC1900006507.hg.1	CNN2	3.68	8.9	7.02	0.49	0.48	T	T	7.07e-05	0.0287	9.29e-16	1.17e-13	T	NM_001303499; NM_001303501; NM_004368; NM_201277; ENST00000263097; ENST00000348419; ENST00000562015; ENST00000562075; ENST00000562958; ENST00000564572; ENST00000565096; ENST00000566695; ENST00000568865; ENST00000569352; ENST00000606983; ENST00000607102; BC141818; BC141833; BC148264; OTTHUMT00000420293; OTTHUMT00000420295; OTTHUMT00000420296; OTTHUMT00000420297; OTTHUMT00000420298; OTTHUMT00000420…	calponin 2	chr19	+	Multiple_Complex	1026275	1039068
TC1200008535.hg.1	ELK3	2.57	9.63	8.26	0.39	0.36	T	T	0.0005	0.1338	3.52e-09	5.63e-08	T	NM_001303511; NM_005230; ENST00000228741; ENST00000547249; ENST00000547860; ENST00000549529; ENST00000549985; ENST00000552142; BC017371; OTTHUMT00000408694; OTTHUMT00000408695; OTTHUMT00000408696; OTTHUMT00000408697; OTTHUMT00000408698; OTTHUMT00000408699	ELK3, ETS-domain protein (SRF accessory protein 2)	chr12	+	Multiple_Complex	96194382	96269835
TC1000008099.hg.1	C10orf11	2.25	7.27	6.09	0.48	0.43	T	T	0.0051	0.5007	0.0009	0.003	T	NM_001305581; NM_032024; NR_131178; ENST00000372499; ENST00000468134; ENST00000483375; ENST00000488655; ENST00000488759; ENST00000493194; ENST00000493690; ENST00000496424; ENST00000593699; ENST00000593817; ENST00000595936; ENST00000596228; ENST00000597823; ENST00000598708; ENST00000611255; ENST00000611306; OTTHUMT00000048839; OTTHUMT00000048840; OTTHUMT00000048841; OTTHUMT00000048842; OTTHUMT0000…	chromosome 10 open reading frame 11	chr10	+	Multiple_Complex	75431453	76560167
TC1300009980.hg.1	LMO7	3.32	10	8.27	0.28	0.46	T	T	0.0002	0.0552	7.38e-16	9.68e-14	T	NM_001306080; NM_005358; NM_015842; ENST00000321797; ENST00000341547; ENST00000357063; ENST00000377499; ENST00000377534; ENST00000447038; ENST00000465261; ENST00000465309; ENST00000467686; ENST00000482116; ENST00000485987; ENST00000489941; ENST00000497947; ENST00000524651; ENST00000525107; ENST00000525373; ENST00000525914; ENST00000526202; ENST00000526371; ENST00000526528; ENST00000532377; ENST00…	LIM domain 7	chr13	+	Multiple_Complex	75620434	75859871
TC0200015650.hg.1	FN1	1498.02	14.61	4.06	0.6	0.34	T	F	1.61e-18	2.18e-13	2.47e-22	6.14e-18	F	NM_001306129; NM_001306130; NM_001306131; NM_001306132; NM_002026; NM_054034; NM_212474; NM_212476; NM_212478; NM_212482; ENST00000323926; ENST00000336916; ENST00000354785; ENST00000356005; ENST00000357867; ENST00000359671; ENST00000421182; ENST00000426059; ENST00000432072; ENST00000438981; ENST00000443816; ENST00000446046; ENST00000456923; ENST00000460217; ENST00000461974; ENST00000469569; ENST0…	fibronectin 1	chr2	-	Multiple_Complex	215360440	215436172
TC1600006593.hg.1	RAB26	2.61	9.45	8.07	1.12	0.3	T	T	0.0231	0.8217	1.75e-05	0.0001	T	NM_001308053; NM_014353; ENST00000210187; ENST00000541451; ENST00000561600; ENST00000562735; ENST00000564426; ENST00000565592; ENST00000566724; ENST00000567145; BC066913; OTTHUMT00000250767; OTTHUMT00000434788; OTTHUMT00000434789; OTTHUMT00000434790; OTTHUMT00000434791; OTTHUMT00000434792; OTTHUMT00000434793; OTTHUMT00000434794	RAB26, member RAS oncogene family	chr16	+	Multiple_Complex	2140803	2154165
TC0200011022.hg.1	SP140L	2.15	6.12	5.01	0.13	0.41	T	F	0.0015	0.2639	2.41e-14	1.86e-12	F	NM_001308162; NM_001308163; NM_138402; ENST00000243810; ENST00000396563; ENST00000415673; ENST00000444636; ENST00000458341; ENST00000462156; ENST00000466656; ENST00000483728; ENST00000496870; ENST00000497212; OTTHUMT00000332264; OTTHUMT00000339077; OTTHUMT00000339079; OTTHUMT00000339080; OTTHUMT00000339081; OTTHUMT00000339082; OTTHUMT00000339084; OTTHUMT00000374538	SP140 nuclear body protein-like	chr2	+	Multiple_Complex	230327179	230403732
TC0100008631.hg.1	SGIP1	2.83	11.46	9.96	0.83	0.98	T	T	0.0008	0.1704	1.36e-10	3.22e-09	T	NM_001308203; NM_032291; ENST00000237247; ENST00000320161; ENST00000371037; ENST00000371039; ENST00000424320; ENST00000435165; ENST00000468286; ENST00000468570; ENST00000480548; ENST00000483060; ENST00000484988; ENST00000487507; ENST00000493564; ENST00000497055; BC040516; OTTHUMT00000025395; OTTHUMT00000025396; OTTHUMT00000025397; OTTHUMT00000025398; OTTHUMT00000100219; OTTHUMT00000100220; OTTHUM…	SH3-domain GRB2-like (endophilin) interacting protein 1	chr1	+	Multiple_Complex	66533383	66751139
TC1600010561.hg.1	CDH11	6.81	8.4	5.63	0.64	0.18	T	T	4.87e-07	0.0004	1.4e-18	6.78e-16	T	NM_001308392; NM_001797; ENST00000268603; ENST00000394156; ENST00000562325; ENST00000562712; ENST00000562882; ENST00000562998; ENST00000563255; ENST00000563492; ENST00000564317; ENST00000564770; ENST00000565210; ENST00000566827; ENST00000567934; ENST00000568340; ENST00000569095; ENST00000569128; ENST00000569624; ENST00000569783; ENST00000619158; BC013609; OTTHUMT00000268755; OTTHUMT00000268756; O…	cadherin 11, type 2, OB-cadherin (osteoblast)	chr16	-	Multiple_Complex	64943753	65126112
TC0500012519.hg.1	SPARC	529.39	13.71	4.66	0.16	0.67	T	F	3.38e-18	2.3e-13	7.5e-23	4.37e-18	F	NM_001309443; NM_001309444; NM_003118; ENST00000231061; ENST00000520687; ENST00000521327; ENST00000521569; ENST00000522348; ENST00000524277; ENST00000537849; ENST00000538026; ENST00000539687; BC004974; BC008011; BC072457; OTTHUMT00000252430; OTTHUMT00000373826; OTTHUMT00000373827; OTTHUMT00000373828; OTTHUMT00000373829; OTTHUMT00000373830; OTTHUMT00000400803; OTTHUMT00000400804; OTTHUMT00000400805	secreted protein, acidic, cysteine-rich (osteonectin)	chr5	-	Multiple_Complex	151661096	151687165
TC1100012528.hg.1	THY1	9.4	12.49	9.25	0.33	0.44	T	T	2.4e-08	2.84e-05	2.5e-16	3.88e-14	T	NM_001311160; NM_001311162; NM_006288; ENST00000284240; ENST00000524659; ENST00000524970; ENST00000527590; ENST00000528295; ENST00000528522; ENST00000532974; ENST00000533840; ENST00000580275; ENST00000584021; BC065559; OTTHUMT00000388370; OTTHUMT00000388372; OTTHUMT00000388373; OTTHUMT00000388374; OTTHUMT00000388375; OTTHUMT00000388376; OTTHUMT00000388377; OTTHUMT00000388378; OTTHUMT00000447244; …	Thy-1 cell surface antigen	chr11	-	Multiple_Complex	119417378	119424985
TC0400012213.hg.1	CTSO	2.29	6.42	5.22	0.54	0.26	T	F	0.0013	0.2341	6.34e-17	1.3e-14	F	NM_001334; ENST00000433477; BC049206; OTTHUMT00000366469	cathepsin O	chr4	-	Coding	155924118	155953917
TC2000009646.hg.1	CTSZ	3.54	7.41	5.59	0.67	0.26	T	T	1.76e-05	0.009	3.44e-18	1.33e-15	T	NM_001336; ENST00000217131; ENST00000472025; ENST00000488395; ENST00000503833; BC042168; OTTHUMT00000079899; OTTHUMT00000079900; OTTHUMT00000079901; OTTHUMT00000439289	cathepsin Z	chr20	-	Multiple_Complex	58995185	59007254
TC0800010002.hg.1	DUSP4	2.37	9.86	8.62	0.4	0.05	T	T	8.13e-05	0.0328	1.24e-11	4.03e-10	T	NM_001394; NM_057158; ENST00000240100; ENST00000240101; BC002671; BC014565; OTTHUMT00000257249; OTTHUMT00000257250	dual specificity phosphatase 4	chr8	-	Multiple_Complex	29333062	29350750
TC0900011192.hg.1	LPAR1	27.55	10.65	5.87	0.79	0.02	T	T	1.71e-09	3.09e-06	9.86e-18	2.97e-15	T	NM_001401; NM_057159; ENST00000358883; ENST00000374430; ENST00000374431; ENST00000441240; ENST00000541779; BC030615; BC036034; BC073167; OTTHUMT00000053631; OTTHUMT00000053632; OTTHUMT00000053633; OTTHUMT00000053634	lysophosphatidic acid receptor 1	chr9	-	Multiple_Complex	110873263	111038458
TC1200006909.hg.1	EMP1	2.9	5.28	3.74	0.62	0.15	T	F	0.0031	0.3965	1.42e-16	2.47e-14	F	NM_001423; ENST00000256951; ENST00000396301; ENST00000431267; ENST00000535134; ENST00000536383; ENST00000537612; ENST00000538364; ENST00000541935; ENST00000542289; ENST00000542474; ENST00000544053; ENST00000546357; BC047300; OTTHUMT00000401019; OTTHUMT00000401020; OTTHUMT00000401021; OTTHUMT00000401022; OTTHUMT00000401024; OTTHUMT00000401025; OTTHUMT00000401064; OTTHUMT00000401065; OTTHUMT0000040…	epithelial membrane protein 1	chr12	+	Multiple_Complex	13196668	13219939
TC1600009362.hg.1	EMP2	6.41	9.09	6.41	1.1	0.29	T	T	2.41e-05	0.0115	8.25e-15	7.52e-13	T	NM_001424; ENST00000342147; ENST00000359543; ENST00000536829; BC009687; OTTHUMT00000251965; OTTHUMT00000397900; OTTHUMT00000397901	epithelial membrane protein 2	chr16	-	Multiple_Complex	10528422	10580716
TC0200007458.hg.1	EPAS1	12.5	9.27	5.63	0.35	0.3	T	T	2.83e-10	6.31e-07	4.39e-20	7.3e-17	T	NM_001430; ENST00000263734; ENST00000449347; ENST00000460015; ENST00000463191; ENST00000465318; ENST00000466465; ENST00000467888; ENST00000468530; ENST00000475822; ENST00000483692; BC051338; OTTHUMT00000250752; OTTHUMT00000328041; OTTHUMT00000328042; OTTHUMT00000328043; OTTHUMT00000328044; OTTHUMT00000328045; OTTHUMT00000328046; OTTHUMT00000328047; OTTHUMT00000328048; OTTHUMT00000328049; uc002ruv…	endothelial PAS domain protein 1	chr2	+	Multiple_Complex	46293667	46386703
TC0200015136.hg.1	FRZB	4.97	12.43	10.12	0.49	0.29	T	T	1.01e-06	0.0007	8.41e-13	3.86e-11	T	NM_001463; ENST00000295113; BC027855; OTTHUMT00000255808	frizzled-related protein	chr2	-	Coding	182833275	182867162
TC1000008396.hg.1	IFIT2	2.11	6.07	4.99	0.15	0.3	T	T	0.0077	0.5811	2.76e-10	5.99e-09	T	NM_001547; ENST00000371826; ENST00000611722; BC032839; OTTHUMT00000049293	interferon-induced protein with tetratricopeptide repeats 2	chr10	+	Coding	89301949	89309276
TC1700007796.hg.1	IGFBP4	9.39	8.2	4.97	0.47	0.32	T	T	2.71e-10	6.13e-07	1.24e-21	1.2e-17	T	NM_001552; ENST00000269593; BC016041; OTTHUMT00000257134	insulin like growth factor binding protein 4	chr17	+	Multiple_Complex	40443424	40457731
TC0100008912.hg.1	CYR61	7.06	8.08	5.26	0.37	0.48	T	T	1.03e-08	1.4e-05	8.01e-20	1.03e-16	T	NM_001554; ENST00000451137; ENST00000480413; ENST00000617517; BC001271; BC009199; BC016952; OTTHUMT00000029187; OTTHUMT00000029188	cysteine-rich, angiogenic inducer, 61	chr1	+	Multiple_Complex	85580761	85583965
TC1100011083.hg.1	AHNAK	2.53	6.74	5.41	0.54	0.29	T	T	0.0026	0.3636	2.92e-18	1.17e-15	T	NM_001620; NM_024060; ENST00000257247; ENST00000378024; ENST00000525875; ENST00000528508; ENST00000530124; ENST00000530285; ENST00000531324; ENST00000533365; OTTHUMT00000395014; OTTHUMT00000395570; OTTHUMT00000395571; OTTHUMT00000395572; OTTHUMT00000395574; OTTHUMT00000395575; OTTHUMT00000395576; OTTHUMT00000395686	AHNAK nucleoprotein	chr11	-	Multiple_Complex	62433542	62556235
TC0700006795.hg.1	AHR	7.45	9.93	7.03	0.75	0.33	T	T	8.49e-08	8.54e-05	6.27e-18	2.11e-15	T	NM_001621; ENST00000242057; ENST00000463496; ENST00000475440; ENST00000481944; ENST00000492120; BC069390; BC070080; OTTHUMT00000250200; OTTHUMT00000314620; OTTHUMT00000314624; OTTHUMT00000314625; OTTHUMT00000314626	aryl hydrocarbon receptor	chr7	+	Multiple_Complex	17298622	17346152
TC0X00008785.hg.1	BGN	6.22	13.94	11.31	0.9	0.58	T	T	0.0007	0.161	5.78e-08	6.59e-07	T	NM_001711; ENST00000331595; ENST00000431891; ENST00000472615; ENST00000480756; ENST00000492658; BC002416; BC004244; OTTHUMT00000060981; OTTHUMT00000060982; OTTHUMT00000060984; OTTHUMT00000060985; OTTHUMT00000060986	biglycan	chrX	+	Multiple_Complex	153494889	153509554
TC1200012592.hg.1	C1S	12.46	8.33	4.69	0.17	0.18	T	F	1.14e-08	1.51e-05	2.37e-18	1.02e-15	F	NM_001734; NM_201442; ENST00000328916; ENST00000360817; ENST00000402681; ENST00000403949; ENST00000413211; ENST00000423384; ENST00000443875; ENST00000461983; ENST00000463798; ENST00000470326; ENST00000473545; ENST00000488701; ENST00000489541; ENST00000495053; ENST00000495061; ENST00000497061; ENST00000541647; ENST00000542978; ENST00000543187; ENST00000617865; BC056903; OTTHUMT00000317482; OTTHUMT…	complement component 1, s subcomponent	chr12	+	Multiple_Complex	7060515	7071032
TC1200006555.hg.1	CCND2	3.4	9.31	7.54	0.59	0.28	T	T	0.0025	0.3576	1.07e-10	2.61e-09	T	NM_001759; ENST00000261254; ENST00000536537; ENST00000536795; ENST00000541542; BC010958; BC089384; OTTHUMT00000398287; OTTHUMT00000398288; OTTHUMT00000398289; OTTHUMT00000398509	cyclin D2	chr12	+	Multiple_Complex	4273736	4305356
TC1200006604.hg.1	CD9	17.37	13.04	8.92	0.57	0.2	T	T	1.7e-07	0.0002	4.69e-14	3.32e-12	T	NM_001769; ENST00000009180; ENST00000382515; ENST00000382518; ENST00000382519; ENST00000481267; ENST00000536586; ENST00000538418; ENST00000538834; ENST00000540891; ENST00000543916; ENST00000546073; ENST00000610354; ENST00000617871; BC011988; OTTHUMT00000103345; OTTHUMT00000103346; OTTHUMT00000103347; OTTHUMT00000103348; OTTHUMT00000399410; OTTHUMT00000399411; OTTHUMT00000399412; OTTHUMT0000039941…	CD9 molecule	chr12	+	Multiple_Complex	6199715	6238271
TC0800009961.hg.1	CLU; MIR6843	5.44	9.39	6.95	0.13	0.38	T	T	5.34e-06	0.0032	1.09e-17	3.2e-15	T	NM_001831; NR_038335; NR_045494; NR_106902; ENST00000316403; ENST00000405140; ENST00000518050; ENST00000519472; ENST00000519742; ENST00000520491; ENST00000520796; ENST00000521770; ENST00000522098; ENST00000522238; ENST00000522299; ENST00000522413; ENST00000522502; ENST00000523396; ENST00000523500; ENST00000523589; ENST00000560566; ENST00000617673; BC010514; BC019588; OTTHUMT00000219953; OTTHUMT00…	clusterin; microRNA 6843	chr8	-	Multiple_Complex	27596917	27615031
TC2100007446.hg.1	COL6A1	23.11	10.07	5.53	0.47	0.5	T	T	2.02e-12	8.84e-09	7e-21	2.44e-17	T	NM_001848; ENST00000361866; ENST00000463060; ENST00000466285; ENST00000486023; ENST00000492851; ENST00000498614; ENST00000612273; BC052575; OTTHUMT00000206877; OTTHUMT00000206878; OTTHUMT00000206879; OTTHUMT00000206880; OTTHUMT00000206881; OTTHUMT00000206882	collagen, type VI, alpha 1	chr21	+	Multiple_Complex	45981737	46005050
TC2100007451.hg.1	COL6A2	8.24	9.21	6.17	0.19	0.28	T	T	1.71e-07	0.0002	1.04e-17	3.1e-15	T	NM_001849; NM_058174; NM_058175; ENST00000300527; ENST00000310645; ENST00000397763; ENST00000409416; ENST00000413758; ENST00000436769; ENST00000460886; ENST00000485591; BC065509; uc002zhy.1	collagen, type VI, alpha 2	chr21	+	Multiple_Complex	46098097	46132849
TC0300008130.hg.1	COL8A1	3.12	7.88	6.24	0.08	0.2	T	T	0.0011	0.2091	2.17e-12	8.86e-11	T	NM_001850; NM_020351; ENST00000261037; ENST00000273342; ENST00000452013; ENST00000462604; ENST00000463753; ENST00000474648; ENST00000483969; ENST00000621757; BC013581; OTTHUMT00000309001; OTTHUMT00000309002; OTTHUMT00000309003; OTTHUMT00000309004; OTTHUMT00000309005; OTTHUMT00000309006; OTTHUMT00000476503	collagen, type VIII, alpha 1	chr3	+	Multiple_Complex	99638475	99799226
TC1900010513.hg.1	COX7A1	2.06	7.08	6.03	0.51	0.39	T	T	0.0009	0.1825	1.44e-13	8.62e-12	T	NM_001864; ENST00000292907; ENST00000437291; ENST00000481297; ENST00000589154; BC002757; OTTHUMT00000109545; OTTHUMT00000109546; OTTHUMT00000109547; OTTHUMT00000458122; uc002odm.1	cytochrome c oxidase subunit VIIa polypeptide 1 (muscle)	chr19	-	Multiple_Complex	36150922	36152869
TC0600013186.hg.1	CTGF	13.15	9.42	5.71	0.28	0.34	T	T	2.67e-10	6.13e-07	1.15e-19	1.22e-16	T	NM_001901; ENST00000367976; BC087839; OTTHUMT00000042239	connective tissue growth factor	chr6	-	Multiple_Complex	131948176	131951378
TC0800009619.hg.1	CTSB	3.84	13.7	11.76	0.31	0.18	T	T	8.26e-05	0.0329	5.62e-13	2.75e-11	T	NM_001908; NM_147780; NM_147781; NM_147782; NM_147783; ENST00000345125; ENST00000353047; ENST00000420692; ENST00000453527; ENST00000505496; ENST00000524500; ENST00000524654; ENST00000525076; ENST00000525315; ENST00000526195; ENST00000526481; ENST00000526645; ENST00000527215; ENST00000527243; ENST00000528965; ENST00000530290; ENST00000530296; ENST00000530624; ENST00000530640; ENST00000531089; ENST…	cathepsin B	chr8	-	Multiple_Complex	11842524	11869448
TC1200011496.hg.1	DCN	490.24	14.81	5.87	0.16	0.38	T	T	1.38e-17	3.75e-13	6.06e-22	8.23e-18	T	NM_001920; NM_133503; NM_133504; NM_133505; NM_133506; NM_133507; ENST00000052754; ENST00000393155; ENST00000420120; ENST00000425043; ENST00000441303; ENST00000456569; ENST00000546370; ENST00000546391; ENST00000546745; ENST00000547568; ENST00000547937; ENST00000548218; ENST00000548768; ENST00000549513; ENST00000550099; ENST00000550563; ENST00000550758; ENST00000551354; ENST00000552145; ENST000005…	decorin	chr12	-	Multiple_Complex	91140484	91183123
TC1200011470.hg.1	DUSP6	6.56	9.11	6.4	0.67	0.27	T	T	1.98e-05	0.0099	2.63e-08	3.3e-07	T	NM_001946; NM_022652; ENST00000279488; ENST00000308385; ENST00000547140; ENST00000547291; ENST00000548755; BC003143; BC003562; BC005047; BC037236; OTTHUMT00000406534; OTTHUMT00000406535; OTTHUMT00000406536; OTTHUMT00000406537; OTTHUMT00000406538	dual specificity phosphatase 6	chr12	-	Multiple_Complex	89347232	89353271
TC2000009813.hg.1	EEF1A2	-2.07	9.08	10.13	0.55	0.03	T	T	0.0168	0.7518	4.67e-15	4.64e-13	T	NM_001958; ENST00000217182; ENST00000298049; BC000432; BC110409; OTTHUMT00000080495	eukaryotic translation elongation factor 1 alpha 2	chr20	-	Multiple_Complex	63488012	63499315
TC0500008785.hg.1	EGR1	43.87	12.87	7.42	0.8	0.18	T	T	8.23e-11	2.03e-07	3.89e-12	1.47e-10	T	NM_001964; ENST00000239938; BC073983; OTTHUMT00000251274	early growth response 1	chr5	+	Coding	138465490	138469315
TC0400008618.hg.1	FGF2	2.18	11.73	10.6	0.43	0.11	T	T	0.0004	0.1095	1.6e-14	1.31e-12	T	NM_002006; ENST00000264498; ENST00000608478; ENST00000614010; OTTHUMT00000095330; OTTHUMT00000472102	fibroblast growth factor 2 (basic)	chr4	+	Multiple_Complex	122826708	122898236
TC1500007185.hg.1	FGF7	9.22	9.44	6.24	0.87	0.29	T	T	2.02e-07	0.0002	2.23e-17	5.61e-15	T	NM_002009; ENST00000267843; ENST00000560270; ENST00000560704; ENST00000560765; ENST00000560979; ENST00000614567; BC010956; OTTHUMT00000254374; OTTHUMT00000417886; OTTHUMT00000417887; OTTHUMT00000417888; OTTHUMT00000417889; uc001zxn.3	fibroblast growth factor 7	chr15	+	Multiple_Complex	49423096	49488775
TC0500009108.hg.1	GPX3	4.34	6.78	4.66	0.97	0.23	T	T	0.0004	0.1139	5.23e-13	2.59e-11	T	NM_002084; ENST00000388825; ENST00000517973; ENST00000519214; ENST00000520059; ENST00000520597; ENST00000521632; ENST00000521650; ENST00000521722; ENST00000614343; ENST00000622181; BC013601; BC035841; BC050378; OTTHUMT00000374772; OTTHUMT00000374773; OTTHUMT00000374775; OTTHUMT00000374776; OTTHUMT00000374904; OTTHUMT00000374905; OTTHUMT00000374907; OTTHUMT00000374908	glutathione peroxidase 3	chr5	+	Multiple_Complex	151020438	151028993
TC2200007204.hg.1	HMOX1	-7.75	7.06	10.02	0.06	1.45	T	T	0.0009	0.1884	0.0014	0.0046	T	NM_002133; ENST00000216117; ENST00000412893; ENST00000481190; ENST00000494998; BC001491; OTTHUMT00000320657; OTTHUMT00000320658; OTTHUMT00000320659; OTTHUMT00000320660	heme oxygenase 1	chr22	+	Multiple_Complex	35380361	35394214
TC2000007083.hg.1	ID1	-3.29	12.62	14.34	0.93	0.25	T	T	0.0066	0.5521	0.003	0.009	T	NM_002165; NM_181353; ENST00000376105; ENST00000376112; BC000613; BC012420; OTTHUMT00000078550; OTTHUMT00000078551	inhibitor of DNA binding 1, dominant negative helix-loop-helix protein	chr20	+	Multiple_Complex	31605283	31606515
TC1200007693.hg.1	IGFBP6	2.7	5.85	4.42	0.39	0.43	T	T	0.001	0.2018	5.35e-17	1.15e-14	T	NM_002178; ENST00000301464; ENST00000548176; ENST00000548547; ENST00000549628; BC003507; BC005007; BC010162; BC011708; OTTHUMT00000405812; OTTHUMT00000405813; OTTHUMT00000405814; OTTHUMT00000405815	insulin like growth factor binding protein 6	chr12	+	Multiple_Complex	53097436	53102345
TC0500007138.hg.1	IL7R	5.1	10.23	7.88	0.41	0.26	T	T	8.71e-06	0.0048	3.23e-15	3.36e-13	T	NM_002185; NR_120485; ENST00000303115; ENST00000505093; ENST00000505875; ENST00000506850; ENST00000508941; ENST00000509668; ENST00000511031; ENST00000511982; ENST00000514217; ENST00000515665; BC067537; BC067538; BC067539; BC067540; BC069999; OTTHUMT00000207577; OTTHUMT00000367183; OTTHUMT00000367184; OTTHUMT00000367185; OTTHUMT00000367186; OTTHUMT00000367187; OTTHUMT00000367188; OTTHUMT0000036718…	interleukin 7 receptor	chr5	+	Multiple_Complex	35852695	35879603
TC0700010854.hg.1	INHBA	2.19	9.14	8.01	0.54	0.54	T	T	0.001	0.1976	1.24e-13	7.6e-12	T	NM_002192; ENST00000242208; ENST00000442711; ENST00000464515; BC007858; OTTHUMT00000250793; OTTHUMT00000338448; OTTHUMT00000338449	inhibin beta A	chr7	-	Multiple_Complex	41685114	41703108
TC0500007368.hg.1	ITGA2	5.85	7.3	4.75	0.57	0.37	T	T	8.1e-09	1.13e-05	4.17e-19	2.98e-16	T	NM_002203; NR_073103; NR_073104; NR_073105; NR_073106; NR_073107; ENST00000296585; ENST00000503810; ENST00000509814; ENST00000509960; ENST00000510722; ENST00000513685; OTTHUMT00000253857; OTTHUMT00000367803; OTTHUMT00000367804; OTTHUMT00000367805; OTTHUMT00000367806; OTTHUMT00000368751; uc003joy.3	integrin, alpha 2 (CD49B, alpha 2 subunit of VLA-2 receptor)	chr5	+	Multiple_Complex	52989326	53094779
TC1700008228.hg.1	ITGA3	2.6	10.66	9.29	0.46	0.17	T	T	0.0004	0.1052	1.56e-14	1.28e-12	T	NM_002204; ENST00000007722; ENST00000320031; ENST00000504417; ENST00000505306; ENST00000505552; ENST00000505612; ENST00000506401; ENST00000506437; ENST00000506827; ENST00000507771; ENST00000508100; ENST00000510809; ENST00000512553; ENST00000514834; ENST00000515147; ENST00000570989; BC136636; BC144328; BC150190; OTTHUMT00000366298; OTTHUMT00000366299; OTTHUMT00000366300; OTTHUMT00000366303; OTTHUM…	integrin alpha 3	chr17	+	Multiple_Complex	50055968	50090485
TC1200010839.hg.1	ITGA5	21.06	7.99	3.59	0.68	0.11	T	F	2.37e-12	1.01e-08	2.42e-21	1.45e-17	F	NM_002205; ENST00000293379; ENST00000435631; ENST00000547197; ENST00000547744; ENST00000549601; ENST00000550141; ENST00000551564; ENST00000551861; ENST00000552387; ENST00000552431; ENST00000552564; ENST00000552583; ENST00000553071; BC008786; OTTHUMT00000406173; OTTHUMT00000406174; OTTHUMT00000406175; OTTHUMT00000406176; OTTHUMT00000406177; OTTHUMT00000406178; OTTHUMT00000406179; OTTHUMT0000040618…	integrin alpha 5	chr12	-	Multiple_Complex	54395261	54419460
TC1000010265.hg.1	ITGB1	2.64	16.48	15.08	0.26	0.21	T	T	3.17e-06	0.002	1.01e-15	1.25e-13	T	NM_002211; NM_033668; NM_133376; ENST00000302278; ENST00000396033; ENST00000414670; ENST00000417122; ENST00000423113; ENST00000437302; ENST00000439974; ENST00000464001; ENST00000472147; ENST00000474568; ENST00000475184; ENST00000480226; ENST00000484088; ENST00000488427; ENST00000488494; ENST00000493758; ENST00000494395; ENST00000528877; ENST00000534049; BC020057; OTTHUMT00000047496; OTTHUMT000000…	integrin beta 1	chr10	-	Multiple_Complex	32900318	33005792
TC0300012233.hg.1	ITGB5	4.42	6.73	4.58	0.4	0.22	T	F	1.82e-06	0.0012	2.57e-17	6.29e-15	F	NM_002213; ENST00000296181; ENST00000460797; ENST00000461306; ENST00000465464; ENST00000474838; ENST00000476988; ENST00000481591; ENST00000483168; ENST00000488466; ENST00000496703; ENST00000608107; ENST00000608657; ENST00000608945; BC006541; OTTHUMT00000355286; OTTHUMT00000355287; OTTHUMT00000355288; OTTHUMT00000356213; OTTHUMT00000356214; OTTHUMT00000356236; OTTHUMT00000356237; OTTHUMT0000035623…	integrin beta 5	chr3	-	Multiple_Complex	124761948	124901418
TC0100012006.hg.1	KCNK1	2.79	7.16	5.68	0.87	0.69	T	T	0.0009	0.1852	1.97e-05	0.0001	T	NM_002245; ENST00000366620; ENST00000366621; ENST00000446915; ENST00000472190; ENST00000472869; ENST00000487728; BC018051; OTTHUMT00000092565; OTTHUMT00000092566; OTTHUMT00000092567; OTTHUMT00000092568; OTTHUMT00000092569; OTTHUMT00000098989; uc010pxo.1	potassium channel, two pore domain subfamily K, member 1	chr1	+	Multiple_Complex	233614004	233672512
TC1700010677.hg.1	KRT19	-2.91	11.53	13.07	0.3	0.34	T	T	0.0493	0.947	1.34e-06	1.05e-05	T	NM_002276; ENST00000361566; ENST00000455635; ENST00000462611; ENST00000468880; ENST00000471565; ENST00000479031; ENST00000593096; BC002539; BC007628; BC010409; BC067744; BC084574; OTTHUMT00000257285; OTTHUMT00000257891; OTTHUMT00000257892; OTTHUMT00000257893; OTTHUMT00000257894; OTTHUMT00000257895; OTTHUMT00000448597	keratin 19, type I	chr17	-	Multiple_Complex	41523617	41528389
TC2200007312.hg.1	LGALS1	51.3	12.46	6.78	0.89	0.63	T	T	1.45e-13	8.54e-10	1.21e-19	1.27e-16	T	NM_002305; ENST00000215909; ENST00000425542; ENST00000454173; ENST00000464120; ENST00000472321; ENST00000480207; ENST00000489315; BC001693; BC020675; OTTHUMT00000319482; OTTHUMT00000319483; OTTHUMT00000319484; OTTHUMT00000319485; OTTHUMT00000319486; OTTHUMT00000319487; OTTHUMT00000319488	lectin, galactoside-binding, soluble, 1	chr22	+	Multiple_Complex	37675606	37679806
TC1200007861.hg.1	LRP1	3.09	8.12	6.49	0.64	0.13	T	T	8.59e-07	0.0006	1.74e-19	1.55e-16	T	NM_002332; ENST00000243077; ENST00000338962; ENST00000451724; ENST00000553277; ENST00000553446; ENST00000554118; ENST00000554174; ENST00000555124; ENST00000555941; ENST00000556247; ENST00000556356; ENST00000556830; OTTHUMT00000412771; OTTHUMT00000412772; OTTHUMT00000412773; OTTHUMT00000412774; OTTHUMT00000412775; OTTHUMT00000412776; OTTHUMT00000412777; OTTHUMT00000412787; OTTHUMT00000412788; OTTH…	LDL receptor related protein 1	chr12	+	Multiple_Complex	57128493	57213351
TC1200011495.hg.1	LUM	31.39	10.42	5.45	0.72	0.32	T	T	4.96e-12	1.85e-08	6.88e-20	9.07e-17	T	NM_002345; ENST00000266718; ENST00000546642; ENST00000548071; BC007038; BC035997; OTTHUMT00000407150; OTTHUMT00000407151; OTTHUMT00000407152	lumican	chr12	-	Multiple_Complex	91102629	91111831
TC0600012434.hg.1	ME1	3.46	7.69	5.9	0.28	0.44	T	T	4.52e-06	0.0028	1.36e-19	1.34e-16	T	NM_002395; ENST00000369705; BC025246; OTTHUMT00000041350	malic enzyme 1, NADP(+)-dependent, cytosolic	chr6	-	Multiple_Complex	83210389	83431219
TC1100012133.hg.1	MMP3	2.65	7.93	6.53	0.25	0.43	T	T	0.0055	0.5152	1.45e-09	2.6e-08	T	NM_002422; ENST00000299855; ENST00000434103; ENST00000524478; BC069676; BC069716; BC074815; BC074869; BC105954; BC107490; BC107491; OTTHUMT00000109758; OTTHUMT00000109759; OTTHUMT00000386645	matrix metallopeptidase 3	chr11	-	Multiple_Complex	102835797	102843803
TC0X00011302.hg.1	MSN	44.84	11.2	5.71	0.76	0.47	T	T	1.05e-12	5.27e-09	1.34e-19	1.33e-16	T	NM_002444; ENST00000360270; BC017293; OTTHUMT00000056981	moesin	chrX	+	Multiple_Complex	65667644	65741931
TC0200016755.hg.1	NEUROD1	-2.09	6.19	7.25	0.56	0.47	T	T	0.0218	0.8076	3.72e-09	5.91e-08	T	NM_002500; ENST00000295108; ENST00000496876; BC009046; OTTHUMT00000255792; OTTHUMT00000334797	neuronal differentiation 1	chr2	-	Multiple_Complex	181673088	181680876
TC0100017844.hg.1	NID1	2.17	14.17	13.06	0.63	0.39	T	T	0.0009	0.1856	3.97e-05	0.0002	T	NM_002508; ENST00000264187; ENST00000366595; BC045606; OTTHUMT00000096647; OTTHUMT00000097390	nidogen 1	chr1	-	Multiple_Complex	235975830	236065181
TC0200008627.hg.1	NPAS2	3.96	7.44	5.46	0.5	0.38	T	T	6.74e-07	0.0005	2.8e-17	6.79e-15	T	NM_002518; ENST00000335681; ENST00000427413; ENST00000433408; ENST00000448812; ENST00000450763; ENST00000451740; ENST00000471974; ENST00000474550; ENST00000486017; ENST00000490052; ENST00000492373; ENST00000495559; BC051351; BC072383; OTTHUMT00000253168; OTTHUMT00000329071; OTTHUMT00000329072; OTTHUMT00000329073; OTTHUMT00000329074; OTTHUMT00000329075; OTTHUMT00000329076; OTTHUMT00000329077; OTTH…	neuronal PAS domain protein 2	chr2	+	Multiple_Complex	100820151	100996829
TC0800011611.hg.1	TNFRSF11B	12.93	10.73	7.03	0.74	0.62	T	T	2.31e-09	4.02e-06	1.85e-16	3.01e-14	T	NM_002546; ENST00000297350; ENST00000517352; ENST00000521597; BC030155; OTTHUMT00000381220; OTTHUMT00000381221; OTTHUMT00000381222	tumor necrosis factor receptor superfamily, member 11b	chr8	-	Multiple_Complex	118923557	118952200
TC0900008545.hg.1	PAPPA	2.82	8.35	6.86	0.19	0.52	T	T	0.0186	0.7767	3.61e-09	5.76e-08	T	NM_002581; ENST00000328252; ENST00000460463; ENST00000483254; BC078657; OTTHUMT00000055546; OTTHUMT00000055547; OTTHUMT00000055548	pregnancy-associated plasma protein A, pappalysin 1	chr9	+	Multiple_Complex	116153792	116402322
TC0700008556.hg.1	PCOLCE	2.28	7.82	6.63	0.31	0.48	T	T	0.0178	0.7661	1.58e-13	9.31e-12	T	NM_002593; ENST00000223061; ENST00000460002; ENST00000462260; ENST00000468214; ENST00000472348; ENST00000482863; ENST00000486440; ENST00000487172; ENST00000490909; ENST00000496269; BC000574; BC033205; OTTHUMT00000345285; OTTHUMT00000345286; OTTHUMT00000345287; OTTHUMT00000345288; OTTHUMT00000345289; OTTHUMT00000345290; OTTHUMT00000345291; OTTHUMT00000345292; OTTHUMT00000345293; OTTHUMT00000345294	procollagen C-endopeptidase enhancer	chr7	+	Multiple_Complex	100602177	100608176
TC0500012459.hg.1	PDGFRB	2.98	7.26	5.69	0.62	0.63	T	T	0.0004	0.1044	8.55e-17	1.66e-14	T	NM_002609; ENST00000261799; ENST00000517488; ENST00000517660; ENST00000517957; ENST00000519575; ENST00000520229; ENST00000520579; ENST00000520851; ENST00000521723; ENST00000522466; ENST00000523456; BC032224; OTTHUMT00000252332; OTTHUMT00000381781; OTTHUMT00000381782; OTTHUMT00000381783; OTTHUMT00000381784; OTTHUMT00000381785; OTTHUMT00000381786; OTTHUMT00000381787; OTTHUMT00000381788; OTTHUMT0000…	platelet-derived growth factor receptor, beta polypeptide	chr5	-	Multiple_Complex	150113837	150155872
TC1000007883.hg.1	SRGN	7.4	8.05	5.16	0.19	0.36	T	T	2.2e-07	0.0002	1.52e-16	2.6e-14	T	NM_002727; NR_036430; ENST00000242465; ENST00000462445; BC015516; OTTHUMT00000048379; OTTHUMT00000048380	serglycin	chr10	+	Multiple_Complex	69088072	69104811
TC1000009152.hg.1	HTRA1	9.09	9.66	6.48	0.25	0.02	T	T	3.15e-09	5.29e-06	8.99e-19	5.07e-16	T	NM_002775; ENST00000368984; ENST00000420892; OTTHUMT00000050802; OTTHUMT00000128327; uc001lgj.2	HtrA serine peptidase 1	chr10	+	Multiple_Complex	122461525	122514908
TC0100014191.hg.1	RAB3B	8.05	12.92	9.91	0.8	0.5	T	T	4.29e-08	4.79e-05	8.41e-15	7.64e-13	T	NM_002867; ENST00000371655; BC005035; OTTHUMT00000023816; uc001cth.3	RAB3B, member RAS oncogene family	chr1	-	Multiple_Complex	51907956	51990764
TC0200009091.hg.1	RALB	2.05	9.14	8.1	0.64	0.1	T	T	0.0093	0.6202	5.53e-12	2e-10	T	NM_002881; ENST00000272519; ENST00000412383; ENST00000420510; ENST00000431732; ENST00000447591; ENST00000449649; ENST00000470417; ENST00000631312; BC018163; OTTHUMT00000254232; OTTHUMT00000332358; OTTHUMT00000332359; OTTHUMT00000332362; OTTHUMT00000338460; OTTHUMT00000338461; OTTHUMT00000338462	v-ral simian leukemia viral oncogene homolog B	chr2	+	Multiple_Complex	120240064	120294713
TC1200007844.hg.1	RBMS2	4.74	7.3	5.06	0.19	0.44	T	T	3.1e-08	3.53e-05	5.18e-20	8.09e-17	T	NM_002898; ENST00000262031; ENST00000542360; ENST00000549945; ENST00000550726; ENST00000551369; ENST00000552228; ENST00000552247; ENST00000552916; BC027863; BC072679; OTTHUMT00000409366; OTTHUMT00000409367; OTTHUMT00000409368; OTTHUMT00000409369; OTTHUMT00000409514; OTTHUMT00000409515; OTTHUMT00000409516; OTTHUMT00000409622	RNA binding motif, single stranded interacting protein 2	chr12	+	Multiple_Complex	56521825	56596196
TC0100015867.hg.1	S100A3	5.64	9.3	6.8	0.68	0.11	T	T	1.38e-06	0.0009	3.74e-05	0.0002	T	NM_002960; ENST00000368712; ENST00000368713; BC012893; OTTHUMT00000037726; OTTHUMT00000084785	S100 calcium binding protein A3	chr1	-	Multiple_Complex	153547329	153549372
TC0100015819.hg.1	S100A10	5.05	15.17	12.84	0.35	0.45	T	T	7.2e-07	0.0005	1.09e-13	6.74e-12	T	NM_002966; ENST00000368809; ENST00000368811; ENST00000478348; ENST00000478574; BC015973; BC105786; OTTHUMT00000036673; OTTHUMT00000036674; OTTHUMT00000036675; OTTHUMT00000095723	S100 calcium binding protein A10	chr1	-	Multiple_Complex	151982910	151994390
TC1700007557.hg.1	CCL2	8.69	13.63	10.51	0.39	0.83	T	T	7.52e-06	0.0043	2.26e-10	5.02e-09	T	NM_002982; ENST00000225831; ENST00000580907; ENST00000582017; ENST00000624362; BC009716; OTTHUMT00000256384; OTTHUMT00000447595; OTTHUMT00000447596; OTTHUMT00000447597	chemokine (C-C motif) ligand 2	chr17	+	Multiple_Complex	34255218	34257203
TC2000009218.hg.1	SDC4	2.25	9.81	8.65	0.4	0.17	T	T	0.0006	0.1422	4.93e-18	1.74e-15	T	NM_002999; ENST00000372733; BC030805; OTTHUMT00000080515	syndecan 4	chr20	-	Multiple_Complex	45325288	45348424
TC1900008435.hg.1	SEPW1	2.5	11.09	9.76	0.6	0.08	T	T	0.001	0.1996	2.92e-08	3.63e-07	T	NM_003009; ENST00000509570; ENST00000593892; ENST00000595509; ENST00000595615; ENST00000598083; ENST00000598273; ENST00000598956; ENST00000599302; ENST00000599590; ENST00000599627; ENST00000599874; ENST00000601048; ENST00000601419; ENST00000601937; ENST00000602163; ENST00000612212; BC000581; BC032546; BC039597; BC047893; OTTHUMT00000464884; OTTHUMT00000464885; OTTHUMT00000464886; OTTHUMT000004648…	selenoprotein W, 1	chr19	+	Multiple_Complex	47778572	47784686
TC0800010234.hg.1	SFRP1	4.96	7.75	5.44	0.57	0.19	T	T	6.11e-09	8.91e-06	5.44e-21	2.02e-17	T	NM_003012; ENST00000220772; ENST00000379845; BC036503; OTTHUMT00000377132; OTTHUMT00000377133	secreted frizzled-related protein 1	chr8	-	Multiple_Complex	41261949	41309497
TC0X00007744.hg.1	SH3BGRL	6.69	9.36	6.62	0.48	0.51	T	T	5.9e-08	6.3e-05	1.4e-17	3.89e-15	T	NM_003022; ENST00000373212; ENST00000463546; ENST00000474113; ENST00000481106; BC016709; BC103762; OTTHUMT00000057350; OTTHUMT00000057351; OTTHUMT00000057352; OTTHUMT00000057353	SH3 domain binding glutamate-rich protein like	chrX	+	Multiple_Complex	81201804	81298547
TC2100008249.hg.1	TFF3	3.12	9.02	7.38	0.65	0.25	T	T	1.31e-05	0.007	6.28e-12	2.24e-10	T	NM_003226; ENST00000291525; ENST00000398431; ENST00000489676; ENST00000518498; BC017859; OTTHUMT00000195358; OTTHUMT00000195359; OTTHUMT00000195360	trefoil factor 3	chr21	-	Multiple_Complex	42311667	42315651
TC1500006925.hg.1	THBS1	45.09	13.7	8.2	0.65	0.48	T	T	4.24e-12	1.65e-08	2.94e-18	1.18e-15	T	NM_003246; ENST00000260356; ENST00000397591; ENST00000466755; ENST00000484734; ENST00000490247; ENST00000497720; ENST00000559746; ENST00000560894; BC136469; BC136470; OTTHUMT00000257831; OTTHUMT00000257832; OTTHUMT00000257833; OTTHUMT00000257835; OTTHUMT00000257836; OTTHUMT00000257837; OTTHUMT00000257838; OTTHUMT00000418642	thrombospondin 1	chr15	+	Multiple_Complex	39581079	39599466
TC0600013998.hg.1	THBS2	3.46	6.42	4.64	0.45	0.3	T	T	0.0007	0.1593	3.97e-16	5.77e-14	T	NM_003247; ENST00000366787; ENST00000435791; ENST00000461848; ENST00000472733; ENST00000488355; ENST00000617924; BC146676; BC150175; OTTHUMT00000105439; OTTHUMT00000105440; OTTHUMT00000105441; OTTHUMT00000105442; OTTHUMT00000105443	thrombospondin 2	chr6	-	Multiple_Complex	169215780	169254114
TC0X00007149.hg.1	TIMP1	37.93	16.18	10.93	0.52	0.34	T	T	8e-12	2.65e-08	1.05e-16	1.96e-14	T	NM_003254; ENST00000218388; ENST00000377017; ENST00000441738; ENST00000445623; ENST00000456754; BC000866; OTTHUMT00000056423; OTTHUMT00000056424; OTTHUMT00000056425; OTTHUMT00000056426; OTTHUMT00000056427	TIMP metallopeptidase inhibitor 1	chrX	+	Multiple_Complex	47582291	47586791
TC0900008587.hg.1	TLR4	3.61	9.91	8.06	0.52	0.61	T	T	3.79e-05	0.017	1.55e-10	3.61e-09	T	NM_003266; NM_138554; NM_138557; ENST00000355622; ENST00000394487; ENST00000472304; ENST00000490685; BC117422; OTTHUMT00000055549; OTTHUMT00000055550; OTTHUMT00000055551; OTTHUMT00000055552	toll-like receptor 4	chr9	+	Multiple_Complex	117704175	117717491
TC1100009817.hg.1	PHLDA2	2.03	7.86	6.83	0.21	0.03	T	T	0.001	0.205	9.23e-07	7.56e-06	T	NM_003311; ENST00000314222; BC005034; OTTHUMT00000030116	pleckstrin homology-like domain, family A, member 2	chr11	-	Multiple_Complex	2928273	2929455
TC1000008056.hg.1	VCL	2.39	11.88	10.62	0.6	0.05	T	T	1.99e-05	0.0099	4.94e-16	6.93e-14	T	NM_003373; NM_014000; ENST00000211998; ENST00000372755; ENST00000436396; ENST00000461383; ENST00000472585; ENST00000478896; ENST00000623461; ENST00000624354; BC039174; OTTHUMT00000048751; OTTHUMT00000048752; OTTHUMT00000048753; OTTHUMT00000048754; OTTHUMT00000048755; OTTHUMT00000478980; OTTHUMT00000478981	vinculin	chr10	+	Multiple_Complex	73995193	74121363
TC1000006891.hg.1	VIM	672.4	15.22	5.82	0.59	0.62	T	T	1.26e-17	3.75e-13	1.82e-21	1.31e-17	T	NM_003380; ENST00000224237; ENST00000421459; ENST00000469543; ENST00000478317; ENST00000478746; ENST00000485947; ENST00000487938; ENST00000495528; ENST00000497849; ENST00000544301; BC000163; BC030573; BC066956; OTTHUMT00000047015; OTTHUMT00000047016; OTTHUMT00000047017; OTTHUMT00000047018; OTTHUMT00000047019; OTTHUMT00000047020; OTTHUMT00000047021; OTTHUMT00000047022; OTTHUMT00000047023	vimentin	chr10	+	Multiple_Complex	17228259	17237593
TC1100012949.hg.1	IFITM1	10.48	9.63	6.25	0.5	0.21	T	T	6.9e-07	0.0005	5.57e-15	5.41e-13	T	NM_003641; ENST00000328221; ENST00000408968; ENST00000525554; ENST00000528780; BC000897; OTTHUMT00000383595; OTTHUMT00000386371; OTTHUMT00000386372; OTTHUMT00000386373	interferon induced transmembrane protein 1	chr11	+	Multiple_Complex	313506	315272
TC0100018443.hg.1	PLPP3	5.6	11.35	8.87	0.24	0.39	T	T	3.8e-06	0.0024	6.12e-16	8.33e-14	T	NM_003713; ENST00000371250; ENST00000459962; ENST00000472957; BC009196; OTTHUMT00000022334; OTTHUMT00000095575; OTTHUMT00000095576	phospholipid phosphatase 3	chr1	-	Multiple_Complex	56494747	56579584
TC1400010651.hg.1	DLK1	2.35	13.35	12.12	0.54	0.35	T	T	3.75e-05	0.0169	1.22e-18	6.27e-16	T	NM_003836; ENST00000331224; ENST00000392848; ENST00000555747; ENST00000556051; BC007741; BC013197; BC014015; OTTHUMT00000414388; OTTHUMT00000414390; OTTHUMT00000414393; OTTHUMT00000414394	delta-like 1 homolog (Drosophila)	chr14	+	Multiple_Complex	100725705	100735198
TC0800009872.hg.1	TNFRSF10D	9.49	8.08	4.84	0.07	0.36	T	T	1e-09	1.89e-06	2.73e-18	1.13e-15	T	NM_003840; ENST00000312584; BC052270; OTTHUMT00000215135	tumor necrosis factor receptor superfamily, member 10d, decoy with truncated death domain	chr8	-	Coding	23135588	23164030
TC0200010545.hg.1	NRP2	2.01	12.13	11.13	0.28	0.26	T	T	0.002	0.3071	4.34e-06	2.95e-05	T	NM_003872; NM_018534; NM_201264; NM_201266; NM_201267; NM_201279; ENST00000272849; ENST00000357118; ENST00000357785; ENST00000360409; ENST00000412873; ENST00000417189; ENST00000450507; ENST00000460987; ENST00000464003; ENST00000467850; ENST00000468256; ENST00000472299; ENST00000477199; ENST00000478013; ENST00000478054; ENST00000483917; ENST00000485684; BC101525; BC104770; BC117413; BC143238; BC14…	neuropilin 2	chr2	+	Multiple_Complex	205681990	205798133
TC0600011386.hg.1	IER3	4.09	9.41	7.38	0.45	0.33	T	T	0.0019	0.3059	2.41e-13	1.34e-11	T	NM_003897; ENST00000259874; ENST00000376377; BC000844; BC005080; OTTHUMT00000076578; OTTHUMT00000076579	immediate early response 3	chr6	-	Coding	30743199	30744554
TC0500010043.hg.1	SEMA5A	5.99	9.11	6.53	0.16	0.76	T	T	4.76e-07	0.0004	6.82e-16	9.09e-14	T	NM_003966; ENST00000382496; ENST00000509486; ENST00000513968; ENST00000514923; BC115696; OTTHUMT00000206989; OTTHUMT00000365997; OTTHUMT00000365998; OTTHUMT00000365999	sema domain, seven thrombospondin repeats (type 1 and type 1-like), transmembrane domain (TM) and short cytoplasmic domain, (semaphorin) 5A	chr5	-	Multiple_Complex	9035026	9546121
TC1200006896.hg.1	GPRC5A; MIR614	2.47	6.38	5.07	1.04	0.22	T	T	0.0003	0.0863	1.75e-16	2.9e-14	T	NM_003979; NR_030345; ENST00000014914; ENST00000385082; ENST00000534831; ENST00000537783; ENST00000540125; ENST00000542056; BC003665; OTTHUMT00000400682; OTTHUMT00000400683; OTTHUMT00000400684; OTTHUMT00000400685; OTTHUMT00000400686; uc001rbb.4	G protein-coupled receptor, class C, group 5, member A; microRNA 614	chr12	+	Multiple_Complex	12890782	12917937
TC1100011643.hg.1	ARRB1	2.22	7.9	6.75	0.55	0.16	T	T	0.0028	0.3756	4.49e-05	0.0002	T	NM_004041; NM_020251; ENST00000360025; ENST00000420843; ENST00000524400; ENST00000527385; ENST00000529280; ENST00000529741; ENST00000530086; ENST00000531012; ENST00000532447; ENST00000532525; ENST00000533255; ENST00000533609; BC003636; OTTHUMT00000384092; OTTHUMT00000384093; OTTHUMT00000384094; OTTHUMT00000384095; OTTHUMT00000384149; OTTHUMT00000384150; OTTHUMT00000384151; OTTHUMT00000384152; OTT…	arrestin, beta 1	chr11	-	Multiple_Complex	75260122	75351831
TC0300013751.hg.1	BDH1	-2.2	8.03	9.17	0.41	0.12	T	T	0.0058	0.5242	1.11e-14	9.71e-13	T	NM_004051; NM_203315; ENST00000358186; ENST00000392378; ENST00000392379; ENST00000431056; ENST00000432819; ENST00000434143; ENST00000441275; ENST00000445160; ENST00000446746; ENST00000455876; ENST00000468710; ENST00000476764; ENST00000477015; ENST00000479425; ENST00000483920; ENST00000492681; ENST00000495285; BC005844; BC011964; BC019317; OTTHUMT00000340267; OTTHUMT00000340268; OTTHUMT00000340269…	3-hydroxybutyrate dehydrogenase, type 1	chr3	-	Multiple_Complex	197509783	197573323
TC1700010798.hg.1	DUSP3	2.05	8.35	7.31	0.36	0.14	T	T	0.0119	0.6722	6.16e-14	4.13e-12	T	NM_004090; ENST00000226004; ENST00000590342; ENST00000590753; ENST00000590935; ENST00000591618; BC002682; BC035701; OTTHUMT00000453503; OTTHUMT00000453504; OTTHUMT00000453505; OTTHUMT00000453506; OTTHUMT00000453507	dual specificity phosphatase 3	chr17	-	Multiple_Complex	43766121	43779000
TC0700008351.hg.1	GNG11	2.34	7.17	5.94	0.21	0.38	T	T	0.0056	0.5189	7.28e-13	3.41e-11	T	NM_004126; ENST00000248564; BC009709; OTTHUMT00000254719	guanine nucleotide binding protein (G protein), gamma 11	chr7	+	Multiple_Complex	93921699	93928610
TC0900006522.hg.1	SLC1A1	3.11	7.2	5.57	0.21	0.36	T	T	0.0003	0.0774	1.33e-14	1.13e-12	T	NM_004170; ENST00000262352; ENST00000422398; ENST00000490167; BC033040; OTTHUMT00000051571; OTTHUMT00000051572; OTTHUMT00000051573	solute carrier family 1 (neuronal/epithelial high affinity glutamate transporter, system Xag), member 1	chr9	+	Multiple_Complex	4490427	4587469
TC1100010897.hg.1	UBE2L6	3.42	7.19	5.42	0.21	0.26	T	T	4.19e-05	0.0184	6.9e-19	4.13e-16	T	NM_004223; NM_198183; ENST00000287156; ENST00000340573; ENST00000526659; ENST00000527022; ENST00000528275; BC032491; OTTHUMT00000392655; OTTHUMT00000392657; OTTHUMT00000392658; OTTHUMT00000392659; OTTHUMT00000392660	ubiquitin-conjugating enzyme E2L 6	chr11	-	Multiple_Complex	57551655	57568330
TC0900011120.hg.1	KLF4	-2.67	6.49	7.9	0.37	0.3	T	T	0.0024	0.3466	0.0007	0.0026	T	NM_004235; ENST00000374672; ENST00000411706; ENST00000420475; ENST00000493306; ENST00000497048; ENST00000610832; BC029923; BC030811; OTTHUMT00000053555; OTTHUMT00000053556; OTTHUMT00000053557; OTTHUMT00000053558; OTTHUMT00000342675	Kruppel-like factor 4 (gut)	chr9	-	Multiple_Complex	107484852	107490482
TC1200008650.hg.1	ASCL1	-4.28	11.32	13.42	0.41	0.51	T	T	8.82e-06	0.0049	9.93e-20	1.12e-16	T	NM_004316; ENST00000266744; BC002341; BC003134; BC004425; BC031299; OTTHUMT00000406707	achaete-scute family bHLH transcription factor 1	chr12	+	Multiple_Complex	102957674	102960516
TC0400012769.hg.1	BST1	2.34	6.38	5.16	0.34	0.33	T	T	0.0006	0.1426	6.09e-17	1.27e-14	T	NM_004334; ENST00000265016; ENST00000382346; ENST00000505785; ENST00000514445; ENST00000514989; BC012095; OTTHUMT00000214968; OTTHUMT00000214969; OTTHUMT00000359348; OTTHUMT00000359349; OTTHUMT00000359350; uc003goh.4	bone marrow stromal cell antigen 1	chr4	+	Multiple_Complex	15702950	15738313
TC0700009236.hg.1	CALD1	30.83	12.07	7.12	0.53	0.19	T	T	1.53e-12	7.43e-09	4.55e-19	3.15e-16	T	NM_004342; NM_033138; NM_033139; NM_033140; NM_033157; ENST00000361675; ENST00000361901; ENST00000393118; ENST00000417172; ENST00000422748; ENST00000424922; ENST00000430085; ENST00000435928; ENST00000436461; ENST00000443197; ENST00000445569; ENST00000454108; ENST00000462181; ENST00000466704; ENST00000472096; ENST00000473714; ENST00000475772; ENST00000478075; ENST00000480638; ENST00000482470; ENST…	caldesmon 1	chr7	+	Multiple_Complex	134744252	134970729
TC0200016193.hg.1	COL6A3	88.33	11.53	5.07	0.24	0.61	T	T	2.4e-15	3.25e-11	3.17e-22	6.14e-18	T	NM_004369; NM_057164; NM_057165; NM_057166; NM_057167; ENST00000295550; ENST00000347401; ENST00000353578; ENST00000392003; ENST00000392004; ENST00000409809; ENST00000433762; ENST00000468792; ENST00000472056; ENST00000473258; ENST00000491233; ENST00000491769; ENST00000493475; ENST00000493608; BC144595; BC150625; BC171790; OTTHUMT00000315790; OTTHUMT00000315791; OTTHUMT00000315792; OTTHUMT000003157…	collagen, type VI, alpha 3	chr2	-	Multiple_Complex	237324003	237414375
TC0600012314.hg.1	COL12A1	16.94	9.43	5.35	0.4	0.39	T	T	8.39e-12	2.71e-08	3.94e-21	1.57e-17	T	NM_004370; NM_080645; ENST00000322507; ENST00000345356; ENST00000416123; ENST00000419671; ENST00000425443; ENST00000474564; ENST00000483888; ENST00000486533; ENST00000493109; ENST00000511023; ENST00000615798; BC146868; OTTHUMT00000041249; OTTHUMT00000041250; OTTHUMT00000041251; OTTHUMT00000041252; OTTHUMT00000041253; OTTHUMT00000041254; OTTHUMT00000041255; OTTHUMT00000041256; OTTHUMT00000363218; …	collagen, type XII, alpha 1	chr6	-	Multiple_Complex	75084326	75206051
TC1000008891.hg.1	DUSP5	3.48	6.9	5.1	0.6	0.03	T	T	4.1e-05	0.0181	9.22e-16	1.16e-13	T	NM_004419; ENST00000369583; ENST00000468749; BC062545; OTTHUMT00000050333; OTTHUMT00000050335	dual specificity phosphatase 5	chr10	+	Multiple_Complex	110497838	110511544
TC0300014082.hg.1	ETV5	3.93	6.85	4.88	0.88	0.13	T	F	4.37e-06	0.0027	2.77e-16	4.29e-14	F	NM_004454; ENST00000306376; ENST00000413301; ENST00000421809; ENST00000422039; ENST00000433149; ENST00000434744; ENST00000440773; ENST00000472868; ENST00000475484; ENST00000476890; ENST00000480706; ENST00000484223; ENST00000489830; ENST00000495808; BC007333; OTTHUMT00000344947; OTTHUMT00000344948; OTTHUMT00000344949; OTTHUMT00000344950; OTTHUMT00000344951; OTTHUMT00000344952; OTTHUMT00000344953; …	ets variant 5	chr3	-	Multiple_Complex	186046308	186110318
TC0900010773.hg.1	ROR2	2.97	7.7	6.13	0.66	0.09	T	T	0.0001	0.0414	3.94e-05	0.0002	T	NM_004560; ENST00000375708; ENST00000375715; ENST00000476440; ENST00000493846; ENST00000495386; ENST00000546883; ENST00000548585; ENST00000550066; BC130522; OTTHUMT00000053040; OTTHUMT00000053041; OTTHUMT00000053042; OTTHUMT00000053043; OTTHUMT00000053044; OTTHUMT00000404380; OTTHUMT00000404401; OTTHUMT00000404402; uc004ari.1	receptor tyrosine kinase-like orphan receptor 2	chr9	-	Multiple_Complex	91563091	91950162
TC0500012138.hg.1	SPOCK1	4.26	13.23	11.14	0.41	0.44	T	T	8.34e-05	0.033	1.37e-05	8.11e-05	T	NM_004598; ENST00000282223; ENST00000394945; ENST00000503916; ENST00000505690; ENST00000508642; ENST00000509293; ENST00000509978; ENST00000510405; ENST00000510689; ENST00000515091; BC030691; OTTHUMT00000251222; OTTHUMT00000372763; OTTHUMT00000373462; OTTHUMT00000373463; OTTHUMT00000373464; OTTHUMT00000373465; OTTHUMT00000373466; OTTHUMT00000373467; OTTHUMT00000373468	sparc/osteonectin, cwcv and kazal-like domains proteoglycan (testican) 1	chr5	-	Multiple_Complex	136975298	137598379
TC2000009058.hg.1	TGM2	3.02	7.07	5.47	0.74	0.48	T	T	0.0018	0.2967	1.9e-13	1.09e-11	T	NM_004613; NM_198951; ENST00000361475; ENST00000373403; ENST00000453095; ENST00000468262; ENST00000469269; ENST00000474777; BC003551; OTTHUMT00000079150; OTTHUMT00000079151; OTTHUMT00000276738; OTTHUMT00000276739; OTTHUMT00000276741; OTTHUMT00000276742	transglutaminase 2	chr20	-	Multiple_Complex	38127387	38166578
TC1700012457.hg.1	AXIN2	-2.17	7.34	8.45	0.56	0.11	T	T	0.0105	0.6475	4.24e-11	1.17e-09	T	NM_004655; ENST00000307078; ENST00000375702; ENST00000544103; ENST00000577278; ENST00000578251; ENST00000580513; ENST00000585045; ENST00000611991; ENST00000618960; BC101533; BC143244; OTTHUMT00000445900; OTTHUMT00000445901; OTTHUMT00000445902; OTTHUMT00000445903; OTTHUMT00000445904; OTTHUMT00000445905; OTTHUMT00000445906	axin 2	chr17	-	Multiple_Complex	65528563	65561647
TC0700007345.hg.1	STK17A	2.35	12.35	11.12	0.13	0.28	T	T	0.0002	0.0538	4.73e-14	3.34e-12	T	NM_004760; ENST00000319357; ENST00000462448; ENST00000474211; BC023508; BC047696; OTTHUMT00000250902; OTTHUMT00000338845; OTTHUMT00000338846	serine/threonine kinase 17a	chr7	+	Multiple_Complex	43582758	43627379
TC0100006723.hg.1	VAMP3	2.5	10.74	9.42	0.43	0.04	T	T	0.0089	0.6142	5.3e-12	1.93e-10	T	NM_004781; ENST00000054666; ENST00000470357; ENST00000487194; BC003570; BC005941; BC007050; OTTHUMT00000003625; OTTHUMT00000003626; OTTHUMT00000099330; uc001aol.3	vesicle associated membrane protein 3	chr1	+	Multiple_Complex	7771269	7781432
TC0800010648.hg.1	CYP7B1	-2.15	10.15	11.25	0.45	0.26	T	T	0.0249	0.837	1.49e-10	3.49e-09	T	NM_004820; ENST00000310193; ENST00000523954; BC136574; OTTHUMT00000378550; OTTHUMT00000380072	cytochrome P450, family 7, subfamily B, polypeptide 1	chr8	-	Multiple_Complex	64587763	64798791
TC2100007241.hg.1	ABCG1	2.69	10.93	9.5	0.44	0.71	T	T	0.0001	0.045	7.14e-16	9.44e-14	T	NM_004915; NM_016818; NM_207174; NM_207627; NM_207628; NM_207629; ENST00000343687; ENST00000347800; ENST00000361802; ENST00000398437; ENST00000398449; ENST00000398457; ENST00000450121; ENST00000462050; ENST00000467818; ENST00000472587; ENST00000496783; BC029158; OTTHUMT00000195313; OTTHUMT00000195314; OTTHUMT00000195315; OTTHUMT00000195316; OTTHUMT00000195317; OTTHUMT00000195318; OTTHUMT000001953…	ATP binding cassette subfamily G member 1	chr21	+	Multiple_Complex	42199689	42297244
TC1400006659.hg.1	MMP14	6.23	6.62	3.98	0.25	0.28	T	F	3.41e-07	0.0003	2.79e-19	2.22e-16	F	NM_004995; ENST00000311852; ENST00000547074; ENST00000547279; ENST00000547596; ENST00000548162; ENST00000548761; BC064803; OTTHUMT00000071660; OTTHUMT00000408324; OTTHUMT00000408325; OTTHUMT00000408327; OTTHUMT00000408329; OTTHUMT00000408330	matrix metallopeptidase 14 (membrane-inserted)	chr14	+	Multiple_Complex	22836533	22849027
TC0300006622.hg.1	PPARG	2.01	6.41	5.4	0.41	0.31	T	T	0.007	0.5625	7.05e-14	4.66e-12	T	NM_005037; NM_015869; NM_138711; NM_138712; ENST00000287820; ENST00000309576; ENST00000396999; ENST00000397000; ENST00000397010; ENST00000397012; ENST00000397015; ENST00000397023; ENST00000397026; ENST00000397029; ENST00000438682; ENST00000455517; ENST00000477039; ENST00000497594; BC006811; OTTHUMT00000251979; OTTHUMT00000251980; OTTHUMT00000290121; OTTHUMT00000290122; OTTHUMT00000290123; OTTHUMT…	peroxisome proliferator-activated receptor gamma	chr3	+	Multiple_Complex	12287368	12434356
TC0100011320.hg.1	CNTN2	4.16	11.37	9.31	0.48	0.21	T	T	2.79e-07	0.0002	2.67e-15	2.85e-13	T	NM_005076; ENST00000331830; ENST00000481872; ENST00000525433; ENST00000527340; ENST00000530117; ENST00000530594; ENST00000532366; BC129986; OTTHUMT00000090080; OTTHUMT00000090081; OTTHUMT00000386318; OTTHUMT00000386319; OTTHUMT00000386320; OTTHUMT00000386321; OTTHUMT00000386322	contactin 2 (axonal)	chr1	+	Multiple_Complex	205043197	205078499
TC0600009862.hg.1	AKAP12	3.3	7.17	5.45	0.49	0.3	T	T	0.0003	0.0774	7.47e-15	6.92e-13	T	NM_005100; NM_144497; ENST00000253332; ENST00000354675; ENST00000359755; ENST00000402676; ENST00000490177; OTTHUMT00000042712; OTTHUMT00000042713; OTTHUMT00000042714	A kinase (PRKA) anchor protein 12	chr6	+	Multiple_Complex	151239999	151358561
TC1700009498.hg.1	ATP2A3	-2.81	9.37	10.86	0.68	0.8	T	T	0.002	0.315	1.7e-09	2.97e-08	T	NM_005173; NM_174953; NM_174954; NM_174955; NM_174956; NM_174957; NM_174958; ENST00000309890; ENST00000352011; ENST00000359983; ENST00000397035; ENST00000397041; ENST00000397043; ENST00000570773; ENST00000570845; ENST00000571245; ENST00000572116; ENST00000572176; ENST00000572694; ENST00000574202; ENST00000574999; ENST00000576957; BC035729; OTTHUMT00000438394; OTTHUMT00000438395; OTTHUMT0000043839…	ATPase, Ca++ transporting, ubiquitous	chr17	-	Multiple_Complex	3923869	3964464
TC1700011074.hg.1	DLX3	-2.79	8.8	10.29	0.29	0.11	T	T	6e-06	0.0035	2.3e-18	9.98e-16	T	NM_005220; ENST00000434704; ENST00000512495; BC012361; BC028970; OTTHUMT00000366307; OTTHUMT00000366308; uc002ipy.3	distal-less homeobox 3	chr17	-	Coding	49990005	49995224
TC0700007596.hg.1	EGFR	3.05	6.47	4.87	0.74	0.26	T	F	3.59e-05	0.0164	5.19e-17	1.13e-14	F	NM_005228; NM_201282; NM_201283; NM_201284; ENST00000275493; ENST00000342916; ENST00000344576; ENST00000420316; ENST00000442591; ENST00000450046; ENST00000454757; ENST00000455089; ENST00000459688; ENST00000463948; ENST00000485503; BC094761; OTTHUMT00000251456; OTTHUMT00000251457; OTTHUMT00000251458; OTTHUMT00000343056; OTTHUMT00000343057; OTTHUMT00000343059; OTTHUMT00000343060; OTTHUMT00000343061…	epidermal growth factor receptor	chr7	+	Multiple_Complex	55019021	55256620
TC0100007512.hg.1	GPR3	2.55	7.7	6.34	0.51	0.25	T	T	0.0084	0.5982	0.0439	0.0861	T	NM_005281; ENST00000374024; BC032702; OTTHUMT00000009522	G protein-coupled receptor 3	chr1	+	Coding	27392644	27395814
TC1000009067.hg.1	GRK5	2.66	8.08	6.67	0.75	0.32	T	T	0.0437	0.9252	0.0001	0.0005	T	NM_005308; ENST00000369108; ENST00000392870; BC064506; OTTHUMT00000050652; OTTHUMT00000050653	G protein-coupled receptor kinase 5	chr10	+	Multiple_Complex	119207589	119459742
TC0X00006686.hg.1	GRPR	8.01	8.09	5.09	0.79	0.34	T	T	0.0005	0.1338	1.24e-10	2.97e-09	T	NM_005314; ENST00000380289; BC074733; OTTHUMT00000055901	gastrin-releasing peptide receptor	chrX	+	Coding	16123301	16153518
TC0800011646.hg.1	HAS2	93.55	11.07	4.53	0.6	0.15	T	F	5.55e-13	2.9e-09	3.84e-19	2.82e-16	F	NM_005328; ENST00000303924; BC069353; BC109071; BC109072; OTTHUMT00000381150	hyaluronan synthase 2	chr8	-	Multiple_Complex	121612116	121641390
TC0100017289.hg.1	PTPN14	2.88	7.95	6.42	0.06	0.33	T	T	8.68e-06	0.0048	3.02e-16	4.59e-14	T	NM_005401; ENST00000366956; ENST00000473261; ENST00000486173; ENST00000491277; ENST00000543945; BC101754; BC104803; OTTHUMT00000089918; OTTHUMT00000089919; OTTHUMT00000089920; OTTHUMT00000098633	protein tyrosine phosphatase, non-receptor type 14	chr1	-	Multiple_Complex	214344172	214552449
TC0400012487.hg.1	VEGFC	9.12	10.95	7.76	0.92	0.48	T	T	1.04e-07	0.0001	9.73e-17	1.85e-14	T	NM_005429; ENST00000507638; ENST00000618562; BC035212; BC063685; OTTHUMT00000361991; OTTHUMT00000361992	vascular endothelial growth factor C	chr4	-	Multiple_Complex	176683534	176792745
TC1800007868.hg.1	YES1	2.85	10.45	8.94	0.5	0.11	T	T	0.003	0.3905	1.36e-10	3.23e-09	T	NM_005433; ENST00000314574; ENST00000577611; ENST00000577961; ENST00000581960; ENST00000584307; BC048960; OTTHUMT00000440827; OTTHUMT00000441337; OTTHUMT00000441689; OTTHUMT00000441690; OTTHUMT00000441712	YES proto-oncogene 1, Src family tyrosine kinase	chr18	-	Multiple_Complex	721588	812546
TC1200011435.hg.1	RASSF9	2.01	11.67	10.66	0.27	0.17	T	T	0.0051	0.5007	3.17e-15	3.31e-13	T	NM_005447; ENST00000361228; BC031589; OTTHUMT00000406109	Ras association (RalGDS/AF-6) domain family (N-terminal) member 9	chr12	-	Coding	85800697	85836570
TC0900009580.hg.1	CER1	2.33	7.59	6.37	0.68	0.42	T	T	0.0003	0.0833	4.18e-08	4.97e-07	T	NM_005454; ENST00000380911; BC069405; BC069491; BC069503; BC103976; BC103977; OTTHUMT00000055453	cerberus 1, DAN family BMP antagonist	chr9	-	Coding	14719724	14722717
TC0600007530.hg.1	HLA-E	3.44	5.58	3.79	0.51	0.05	T	F	0.0001	0.0398	1.7e-16	2.85e-14	F	NM_005516; ENST00000376630; ENST00000484194; ENST00000493699; BC002578; BC040479; OTTHUMT00000076282; OTTHUMT00000256052; OTTHUMT00000256053	major histocompatibility complex, class I, E	chr6	+	Multiple_Complex	30489406	30494205
TC0300009916.hg.1	HES1	4.59	11.08	8.88	0.77	0.4	T	T	7.63e-06	0.0044	2.26e-10	5.02e-09	T	NM_005524; ENST00000232424; ENST00000476918; BC039152; OTTHUMT00000342632; OTTHUMT00000342633	hes family bHLH transcription factor 1	chr3	+	Multiple_Complex	194136142	194138732
TC0100010867.hg.1	LAMC2	2.49	10.62	9.31	0.65	0.1	T	T	0.0048	0.4896	9.01e-11	2.26e-09	T	NM_005562; NM_018891; ENST00000264144; ENST00000461729; ENST00000476255; ENST00000493293; BC112286; BC113378; OTTHUMT00000086258; OTTHUMT00000086259; OTTHUMT00000086260; OTTHUMT00000086261	laminin, gamma 2	chr1	+	Multiple_Complex	183186039	183245127
TC1500007829.hg.1	LOXL1	4.18	9.37	7.31	0.14	0.33	T	T	4.54e-08	4.97e-05	4.79e-20	7.65e-17	T	NM_005576; ENST00000261921; ENST00000562548; ENST00000566011; ENST00000566530; ENST00000567675; BC015090; BC068542; OTTHUMT00000268995; OTTHUMT00000419872; OTTHUMT00000419946; OTTHUMT00000419947; OTTHUMT00000420342	lysyl oxidase-like 1	chr15	+	Multiple_Complex	73925989	73952137
TC1500007619.hg.1	SMAD6	-3.84	9.76	11.7	0.55	0.46	T	T	0.0156	0.7345	0.0017	0.0056	T	NM_005585; NR_027654; ENST00000288840; ENST00000557916; ENST00000558937; ENST00000559931; ENST00000612349; BC012986; OTTHUMT00000256953; OTTHUMT00000417451; OTTHUMT00000417452; OTTHUMT00000417453; OTTHUMT00000474051	SMAD family member 6	chr15	+	Multiple_Complex	66702228	66782848
TC0100010299.hg.1	NHLH1	-2.22	11	12.15	0.49	0.59	T	T	0.0009	0.186	2.17e-15	2.4e-13	T	NM_005598; ENST00000302101; BC013789; OTTHUMT00000080676	nescient helix-loop-helix 1	chr1	+	Coding	160367067	160372848
TC1800008781.hg.1	ATP8B1	2.36	12.42	11.18	0.22	0.62	T	T	0.0003	0.0957	2.6e-13	1.43e-11	T	NM_005603; ENST00000283684; ENST00000536015; ENST00000585322; ENST00000588255; ENST00000589147; ENST00000591728; OTTHUMT00000256097; OTTHUMT00000450163; OTTHUMT00000450164; OTTHUMT00000450458; OTTHUMT00000450459	ATPase, aminophospholipid transporter, class I, type 8B, member 1	chr18	-	Multiple_Complex	57646426	57803101
TC0600014031.hg.1	DLL1	-2.51	9.32	10.65	0.11	0.43	T	T	0.0001	0.0437	1.19e-15	1.44e-13	T	NM_005618; ENST00000366756; ENST00000630500; OTTHUMT00000043254; OTTHUMT00000484762	delta-like 1 (Drosophila)	chr6	-	Multiple_Complex	170282206	170306565
TC0200016774.hg.1	ABCB6	-2.03	7.03	8.05	0.4	0.4	T	T	0.0028	0.3798	0.0003	0.0013	T	NM_005689; ENST00000265316; ENST00000295750; ENST00000417678; ENST00000443805; ENST00000448398; ENST00000452545; ENST00000485773; ENST00000487380; ENST00000492543; ENST00000492953; ENST00000494639; ENST00000496984; ENST00000497882; BC000559; OTTHUMT00000256820; OTTHUMT00000336019; OTTHUMT00000336021; OTTHUMT00000336022; OTTHUMT00000336023; OTTHUMT00000336024; OTTHUMT00000336025; OTTHUMT0000033602…	ATP binding cassette subfamily B member 6 (Langereis blood group)	chr2	-	Multiple_Complex	219209766	219218990
TC0500011225.hg.1	LHFPL2	2.33	7.57	6.35	0.06	0.18	T	T	0.0011	0.217	5.97e-14	4.02e-12	T	NM_005779; ENST00000380345; ENST00000502722; ENST00000503686; ENST00000510949; ENST00000512759; ENST00000514587; ENST00000515007; ENST00000515349; BC136335; BC136336; OTTHUMT00000369098; OTTHUMT00000369099; OTTHUMT00000369100; OTTHUMT00000369101; OTTHUMT00000369102; OTTHUMT00000369103; OTTHUMT00000370580	lipoma HMGIC fusion partner-like 2	chr5	-	Multiple_Complex	78485215	78770021
TC1300008668.hg.1	LHFP	5.48	10.42	7.97	0.58	0.56	T	T	0.0019	0.3033	5.51e-09	8.33e-08	T	NM_005780; ENST00000379589; ENST00000495922; BC017824; OTTHUMT00000044619; OTTHUMT00000044620	lipoma HMGIC fusion partner	chr13	-	Multiple_Complex	39342892	39603528
TC1700008539.hg.1	MRC2	2.01	6.51	5.5	0.3	0.16	T	T	0.0009	0.1816	1.56e-16	2.66e-14	T	NM_006039; ENST00000303375; ENST00000446119; ENST00000579432; ENST00000580916; ENST00000583597; ENST00000584265; ENST00000584682; BC146647; BC150212; BC153884; OTTHUMT00000445152; OTTHUMT00000445153; OTTHUMT00000445154; OTTHUMT00000445155; OTTHUMT00000445156; OTTHUMT00000445157; OTTHUMT00000445158	mannose receptor, C type 2	chr17	+	Multiple_Complex	62627401	62693601
TC0700013578.hg.1	SEMA3A	3.1	11.91	10.28	0.53	0.57	T	T	0.006	0.5304	2.76e-10	5.98e-09	T	NM_006080; ENST00000265362; ENST00000420047; ENST00000436949; BC111416; OTTHUMT00000253355; OTTHUMT00000336604; OTTHUMT00000342239	sema domain, immunoglobulin domain (Ig), short basic domain, secreted, (semaphorin) 3A	chr7	-	Multiple_Complex	83955777	84195445
TC2000007251.hg.1	MYL9	238.33	14.05	6.15	0.59	0.78	T	T	3.03e-15	3.74e-11	1.13e-19	1.21e-16	T	NM_006097; NM_181526; ENST00000279022; ENST00000346786; BC002648; OTTHUMT00000079015; OTTHUMT00000079016	myosin light chain 9	chr20	+	Multiple_Complex	36541484	36551447
TC0600014277.hg.1	HLA-DMA	2.01	6.2	5.19	0.37	0.63	T	T	0.0311	0.8706	4.7e-11	1.29e-09	T	NM_006120; ENST00000374843; ENST00000395303; ENST00000395305; ENST00000456800; ENST00000475627; ENST00000477541; ENST00000480785; BC011447; BC026279; OTTHUMT00000076325; OTTHUMT00000276489; OTTHUMT00000276490; OTTHUMT00000276491; OTTHUMT00000276492; OTTHUMT00000276493; OTTHUMT00000276494	major histocompatibility complex, class II, DM alpha	chr6	-	Multiple_Complex	32948613	32953122
TC0700012506.hg.1	PAX4	-2.69	7.37	8.79	1.5	0.49	T	T	0.009	0.6164	5.59e-08	6.4e-07	T	NM_006193; ENST00000338516; ENST00000341640; ENST00000378740; ENST00000463946; ENST00000477423; ENST00000483494; ENST00000611453; BC074761; BC107149; BC107150; OTTHUMT00000349165; OTTHUMT00000349166; OTTHUMT00000349167; OTTHUMT00000349168; OTTHUMT00000349169; uc003vmg.1; uc010lld.1	paired box 4	chr7	-	Multiple_Complex	127610292	127615928
TC0400012796.hg.1	PDGFRA	9.33	8.83	5.61	0.41	0.3	T	T	2.79e-08	3.26e-05	1.82e-19	1.6e-16	T	NM_006206; ENST00000257290; ENST00000461294; ENST00000503856; ENST00000504461; ENST00000507536; ENST00000508170; ENST00000509092; ENST00000509490; ENST00000512143; ENST00000512522; BC063414; OTTHUMT00000250598; OTTHUMT00000361558; OTTHUMT00000361559; OTTHUMT00000361560; OTTHUMT00000361561; OTTHUMT00000361562; OTTHUMT00000361563; OTTHUMT00000361564; OTTHUMT00000361565; OTTHUMT00000361566	platelet-derived growth factor receptor, alpha polypeptide	chr4	+	Multiple_Complex	54229097	54298247
TC0600009459.hg.1	ENPP1	3.37	6.51	4.76	0.5	0.23	T	T	0.0002	0.0639	4.93e-16	6.92e-14	T	NM_006208; ENST00000360971; ENST00000459624; ENST00000486853; ENST00000513998; BC059375; OTTHUMT00000042238; OTTHUMT00000125562; OTTHUMT00000125563; OTTHUMT00000359148; uc011ecf.2	ectonucleotide pyrophosphatase/phosphodiesterase 1	chr6	+	Multiple_Complex	131808016	131895155
TC1900011153.hg.1	RRAS	3.43	7.49	5.72	0.21	0.51	T	T	0.0012	0.2255	1.24e-11	4.04e-10	T	NM_006270; ENST00000246792; ENST00000601532; BC016286; BC016318; OTTHUMT00000465791; OTTHUMT00000465792	related RAS viral (r-ras) oncogene homolog	chr19	-	Multiple_Complex	49635292	49640201
TC1400009992.hg.1	FBLN5	6.39	7.19	4.52	0.38	0.38	T	T	8.48e-06	0.0048	6.8e-16	9.08e-14	T	NM_006329; ENST00000267620; ENST00000342058; ENST00000554121; ENST00000554468; ENST00000556154; ENST00000556961; ENST00000557088; ENST00000557462; ENST00000557570; BC022280; OTTHUMT00000411785; OTTHUMT00000411786; OTTHUMT00000411787; OTTHUMT00000411788; OTTHUMT00000411789; OTTHUMT00000411790; OTTHUMT00000411791; OTTHUMT00000411792; OTTHUMT00000411793	fibulin 5	chr14	-	Multiple_Complex	91869411	91947987
TC0500007376.hg.1	FST	21.16	10.15	5.75	0.22	0.03	T	T	1.02e-13	6.95e-10	6.06e-22	8.23e-18	T	NM_006350; NM_013409; ENST00000256759; ENST00000396947; ENST00000491717; ENST00000497789; ENST00000504226; BC004107; OTTHUMT00000253906; OTTHUMT00000319780; OTTHUMT00000319781; OTTHUMT00000368435; OTTHUMT00000368436	follistatin	chr5	+	Multiple_Complex	53480409	53487134
TC2000007209.hg.1	PROCR	3.28	8.02	6.3	0.1	0.28	T	T	0.0006	0.1397	7.79e-11	1.99e-09	T	NM_006404; ENST00000216968; BC014451; OTTHUMT00000078843	protein C receptor, endothelial	chr20	+	Coding	35171937	35177362
TC1400009697.hg.1	NPC2; MIR4709	2.32	9.6	8.38	0.21	0.34	T	T	0.0007	0.1537	3.11e-15	3.26e-13	T	NM_006432; NR_039858; ENST00000238633; ENST00000434013; ENST00000541064; ENST00000553490; ENST00000554482; ENST00000555592; ENST00000555619; ENST00000556009; ENST00000557510; ENST00000577272; BC002532; OTTHUMT00000412344; OTTHUMT00000412345; OTTHUMT00000412346; OTTHUMT00000412347; OTTHUMT00000412348; OTTHUMT00000412349; OTTHUMT00000412350; OTTHUMT00000412351; OTTHUMT00000412352; uc021rwm.1	Niemann-Pick disease, type C2; microRNA 4709	chr14	-	Multiple_Complex	74476192	74494177
TC1100012948.hg.1	IFITM2	35.03	10.45	5.32	0.6	0.37	T	T	4.75e-11	1.24e-07	1.61e-17	4.32e-15	T	NM_006435; ENST00000399817; ENST00000527146; ENST00000533141; ENST00000602569; ENST00000616316; BC009696; OTTHUMT00000383590; OTTHUMT00000383591; OTTHUMT00000383592; OTTHUMT00000468099	interferon induced transmembrane protein 2	chr11	+	Multiple_Complex	307631	309410
TC0X00007655.hg.1	SLC16A2	2.92	6.95	5.4	0.45	0.19	T	T	0.0134	0.7008	3.22e-11	9.22e-10	T	NM_006517; ENST00000587091; ENST00000590447; OTTHUMT00000057266; OTTHUMT00000450056	solute carrier family 16, member 2 (thyroid hormone transporter)	chrX	+	Multiple_Complex	74421415	74533929
TC2000009504.hg.1	ZNF217	4.3	7.21	5.11	0.34	0.34	T	T	2.86e-07	0.0002	9.36e-19	5.2e-16	T	NM_006526; ENST00000302342; ENST00000371471; ENST00000431687; ENST00000437222; ENST00000540425; BC113427; OTTHUMT00000079757; OTTHUMT00000079758; OTTHUMT00000259205; OTTHUMT00000259206	zinc finger protein 217	chr20	-	Multiple_Complex	53567065	53609907
TC0900007877.hg.1	GADD45G	-2.01	8.68	9.69	1.03	0.23	T	T	0.0445	0.9278	1.3e-12	5.64e-11	T	NM_006705; ENST00000252506; ENST00000375769; ENST00000494726; BC000465; BC019325; OTTHUMT00000053000; OTTHUMT00000053001; OTTHUMT00000053002	growth arrest and DNA-damage-inducible, gamma	chr9	+	Multiple_Complex	89605012	89606555
TC0X00007889.hg.1	DIAPH2	2.94	6.12	4.56	0.46	0.05	T	F	5.03e-06	0.003	8.41e-18	2.62e-15	F	NM_006729; NM_007309; ENST00000324765; ENST00000355827; ENST00000373049; ENST00000373054; ENST00000373061; BC117414; BC143838; OTTHUMT00000058870; OTTHUMT00000058871	diaphanous-related formin 2	chrX	+	Multiple_Complex	96684663	97604997
TC1200008224.hg.1	GLIPR1	54.33	13.04	7.27	0.64	0.43	T	T	7.89e-12	2.65e-08	2.54e-17	6.27e-15	T	NM_006851; ENST00000266659; ENST00000456650; ENST00000536703; ENST00000550491; BC012510; OTTHUMT00000405722; OTTHUMT00000405723; OTTHUMT00000405724; OTTHUMT00000405725	GLI pathogenesis-related 1	chr12	+	Multiple_Complex	75480680	75503853
TC2200007356.hg.1	KDELR3	16.73	10.75	6.69	0.43	0.18	T	T	3.02e-07	0.0003	7.37e-14	4.84e-12	T	NM_006855; NM_016657; ENST00000216014; ENST00000409006; ENST00000471268; BC001277; BC096722; BC098131; BC098156; BC098336	KDEL (Lys-Asp-Glu-Leu) endoplasmic reticulum protein retention receptor 3	chr22	+	Multiple_Complex	38468062	38483447
TC0100010571.hg.1	PRRX1	13.82	9.22	5.43	0.14	0.32	T	T	4.71e-10	9.69e-07	1.73e-19	1.55e-16	T	NM_006902; NM_022716; ENST00000239461; ENST00000367760; ENST00000476867; ENST00000485529; ENST00000495280; ENST00000496573; ENST00000497230; ENST00000553786; BC074993; OTTHUMT00000085235; OTTHUMT00000085236; OTTHUMT00000085237; OTTHUMT00000085238; OTTHUMT00000085437; OTTHUMT00000085438; OTTHUMT00000099326; OTTHUMT00000411902	paired related homeobox 1	chr1	+	Multiple_Complex	170662728	170739419
TC1200009800.hg.1	SLC2A3	7.18	8.24	5.39	0.75	0.02	T	T	1.05e-06	0.0008	4.83e-16	6.8e-14	T	NM_006931; ENST00000075120; ENST00000469295; ENST00000476634; ENST00000479059; ENST00000486749; ENST00000490763; ENST00000495813; ENST00000541671; ENST00000543435; ENST00000544291; ENST00000544936; BC039196; OTTHUMT00000257914; OTTHUMT00000257915; OTTHUMT00000257916; OTTHUMT00000257917; OTTHUMT00000257918; OTTHUMT00000257919; OTTHUMT00000399823; OTTHUMT00000399826; OTTHUMT00000399827; OTTHUMT0000…	solute carrier family 2 (facilitated glucose transporter), member 3	chr12	-	Multiple_Complex	7919228	7936296
TC2100007821.hg.1	ADAMTS1	19.17	9.14	4.88	1.17	0.15	T	F	1e-10	2.42e-07	3.7e-19	2.74e-16	F	NM_006988; ENST00000284984; ENST00000451462; ENST00000464589; ENST00000492656; ENST00000517452; ENST00000517777; BC036515; OTTHUMT00000171650; OTTHUMT00000171651; OTTHUMT00000171652; OTTHUMT00000171653; OTTHUMT00000381380; OTTHUMT00000381381	ADAM metallopeptidase with thrombospondin type 1 motif 1	chr21	-	Multiple_Complex	26835747	26845409
TC2100007822.hg.1	ADAMTS5	2.56	5.68	4.33	0.28	0.52	T	T	0.0104	0.6449	7.06e-15	6.59e-13	T	NM_007038; ENST00000284987; BC093775; BC093777; OTTHUMT00000171648	ADAM metallopeptidase with thrombospondin type 1 motif 5	chr21	-	Multiple_Complex	26917912	26967120
TC0300012145.hg.1	FSTL1; MIR198	4.65	7.99	5.77	0.35	0.11	T	T	1.13e-06	0.0008	5.29e-19	3.47e-16	T	NM_007085; NR_029584; ENST00000295633; ENST00000424703; ENST00000464690; ENST00000467994; ENST00000468098; ENST00000469005; ENST00000472536; ENST00000480823; ENST00000485968; ENST00000488318; BC000055; OTTHUMT00000355399; OTTHUMT00000355401; OTTHUMT00000355402; OTTHUMT00000355403; OTTHUMT00000355404; OTTHUMT00000355405; OTTHUMT00000355406; OTTHUMT00000355407; OTTHUMT00000355408; OTTHUMT00000355409	follistatin like 1; microRNA 198	chr3	-	Multiple_Complex	120392293	120451253
TC1700010540.hg.1	PCGF2	2.09	11.55	10.49	0.4	0.09	T	T	0.0004	0.1159	0.0056	0.0151	T	NM_007144; ENST00000610747; ENST00000611883; ENST00000616129; ENST00000616199; ENST00000618506; ENST00000618941; ENST00000620225; BC004858; BC024255; OTTHUMT00000477447; OTTHUMT00000477448; OTTHUMT00000477449; OTTHUMT00000477450; OTTHUMT00000477451; OTTHUMT00000477452	polycomb group ring finger 2	chr17	-	Coding	38733897	38749817
TC1200010705.hg.1	GALNT6	2.55	8.91	7.56	0.55	0.55	T	T	0.0488	0.9449	0.0123	0.0295	T	NM_007210; ENST00000356317; ENST00000543196; ENST00000603188; ENST00000603203; ENST00000603482; ENST00000603563; ENST00000603641; ENST00000603680; ENST00000604381; ENST00000604426; ENST00000604506; ENST00000604847; ENST00000605055; ENST00000605089; ENST00000605138; ENST00000605367; ENST00000605617; ENST00000605720; ENST00000605822; BC035822; BC114505; OTTHUMT00000469735; OTTHUMT00000469736; OTTHU…	polypeptide N-acetylgalactosaminyltransferase 6	chr12	-	Multiple_Complex	51351247	51392867
TC0200015242.hg.1	STAT1	2.52	12.48	11.15	0.09	0.35	T	T	2.89e-05	0.0136	4.47e-17	9.91e-15	T	NM_007315; NM_139266; ENST00000361099; ENST00000392322; ENST00000392323; ENST00000409465; ENST00000415035; ENST00000423282; ENST00000424722; ENST00000432058; ENST00000452281; ENST00000454414; ENST00000464072; ENST00000540176; BC002704; OTTHUMT00000255997; OTTHUMT00000257868; OTTHUMT00000257869; OTTHUMT00000257870; OTTHUMT00000257871; OTTHUMT00000335580; OTTHUMT00000335581; OTTHUMT00000335582; OTT…	signal transducer and activator of transcription 1	chr2	-	Multiple_Complex	190964358	191020960
TC0800010784.hg.1	TRPA1	10.41	7.34	3.96	1.37	0.25	T	F	0.0006	0.1487	5.81e-12	2.09e-10	F	NM_007332; ENST00000262209; ENST00000519720; ENST00000520596; ENST00000520788; ENST00000522271; ENST00000523582; OTTHUMT00000379077; OTTHUMT00000379079; OTTHUMT00000379106; OTTHUMT00000379107; OTTHUMT00000379108; OTTHUMT00000379109	transient receptor potential cation channel, subfamily A, member 1	chr8	-	Multiple_Complex	72019917	72075617
TC1400009175.hg.1	NID2	6.73	10.3	7.55	0.54	0.77	T	T	5.46e-09	8.14e-06	1.29e-18	6.49e-16	T	NM_007361; ENST00000216286; ENST00000541773; ENST00000553297; ENST00000554284; ENST00000555310; ENST00000556572; ENST00000556686; ENST00000557051; ENST00000617139; BC035608; OTTHUMT00000276888; OTTHUMT00000411605; OTTHUMT00000411606; OTTHUMT00000411607; OTTHUMT00000411608; OTTHUMT00000411609; OTTHUMT00000411610	nidogen 2 (osteonidogen)	chr14	-	Multiple_Complex	52004802	52069228
TC0500011502.hg.1	ELL2	2.17	15.13	14.01	0.37	0.4	T	T	0.003	0.3863	1.52e-09	2.69e-08	T	NM_012081; ENST00000237853; ENST00000505584; ENST00000506628; ENST00000508694; ENST00000508757; ENST00000513343; ENST00000515020; BC028412; OTTHUMT00000242846; OTTHUMT00000370237; OTTHUMT00000370238; OTTHUMT00000370239; OTTHUMT00000370240; OTTHUMT00000370242; OTTHUMT00000370243; uc003klr.4	elongation factor, RNA polymerase II, 2	chr5	-	Multiple_Complex	95885098	95962071
TC1000007010.hg.1	MSRB2	3.27	5.47	3.76	0.17	0.1	T	F	6.95e-07	0.0005	8.43e-21	2.72e-17	F	NM_012228; ENST00000376510; ENST00000468633; ENST00000472663; BC018030; BC117471; BC130380; OTTHUMT00000047205; OTTHUMT00000047206; OTTHUMT00000047207	methionine sulfoxide reductase B2	chr10	+	Multiple_Complex	23095449	23122013
TC1700010723.hg.1	PTRF	3.63	6.79	4.93	0.59	0.3	T	T	1.66e-06	0.0011	1.98e-20	4.64e-17	T	NM_012232; ENST00000357037; BC008849; BC066123; BC073759; OTTHUMT00000449938	polymerase I and transcript release factor	chr17	-	Multiple_Complex	42402449	42423517
TC1000007641.hg.1	DKK1	10.92	7.74	4.29	0.07	0.29	T	F	3.02e-08	3.48e-05	2.03e-17	5.17e-15	F	NM_012242; ENST00000373970; ENST00000467359; ENST00000476752; ENST00000494277; BC001539; OTTHUMT00000048098; OTTHUMT00000048099; OTTHUMT00000048100; OTTHUMT00000048101	dickkopf WNT signaling pathway inhibitor 1	chr10	+	Multiple_Complex	52314281	52318042
TC0600012040.hg.1	TRAM2	5.65	12.98	10.48	0.47	0.31	T	T	7.31e-06	0.0042	1.19e-13	7.31e-12	T	NM_012288; ENST00000182527; BC028121; OTTHUMT00000040910	translocation associated membrane protein 2	chr6	-	Multiple_Complex	52497402	52577064
TC1900009630.hg.1	KEAP1	-2.3	10.79	11.99	0.4	0.13	T	T	0.0071	0.5625	3.01e-05	0.0002	T	NM_012289; NM_203500; ENST00000171111; ENST00000393623; ENST00000585845; ENST00000588024; ENST00000590237; ENST00000590593; ENST00000591039; ENST00000591419; ENST00000592055; ENST00000592478; BC002417; BC002930; BC015945; OTTHUMT00000452000; OTTHUMT00000452001; OTTHUMT00000452002; OTTHUMT00000452003; OTTHUMT00000452004; OTTHUMT00000452005; OTTHUMT00000452006; OTTHUMT00000452007; OTTHUMT0000045200…	kelch-like ECH-associated protein 1	chr19	-	Multiple_Complex	10486120	10503741
TC0200011503.hg.1	PXDN	5.38	8.69	6.26	0.15	0.54	T	T	1.88e-09	3.32e-06	1e-19	1.12e-16	T	NM_012293; ENST00000252804; ENST00000425171; ENST00000433670; ENST00000447941; ENST00000453308; ENST00000465809; ENST00000467191; ENST00000477093; ENST00000477810; ENST00000478155; ENST00000483018; ENST00000485177; ENST00000493654; ENST00000493779; OTTHUMT00000322505; OTTHUMT00000322506; OTTHUMT00000322507; OTTHUMT00000322508; OTTHUMT00000322510; OTTHUMT00000322511; OTTHUMT00000322512; OTTHUMT000…	peroxidasin	chr2	-	Multiple_Complex	1631887	1744852
TC0X00010989.hg.1	LDOC1	2.04	5.71	4.69	0.65	0.38	T	T	0.0039	0.4451	1.15e-16	2.1e-14	T	NM_012317; ENST00000370526; ENST00000460721; BC003104; OTTHUMT00000058592; OTTHUMT00000058593	leucine zipper, down-regulated in cancer 1	chrX	-	Multiple_Complex	141175745	141177214
TC0900007604.hg.1	OSTF1	2.03	12.7	11.68	0.46	0.49	T	T	0.0496	0.9473	0.001	0.0036	T	NM_012383; ENST00000346234; BC007459; OTTHUMT00000052704	osteoclast stimulating factor 1	chr9	+	Multiple_Complex	75088482	75147265
TC0600007060.hg.1	MYLIP; MIR4639	2.53	11.58	10.24	0.12	0.53	T	T	0.0071	0.5625	1.29e-12	5.61e-11	T	NM_013262; NR_039782; ENST00000349606; ENST00000356840; ENST00000584938; BC002860; OTTHUMT00000043864; OTTHUMT00000043865	myosin regulatory light chain interacting protein; microRNA 4639	chr6	+	Multiple_Complex	16129086	16148248
TC1200012668.hg.1	TRHDE	5.05	7.5	5.16	0.61	0.54	T	F	1.52e-06	0.001	7.45e-16	9.77e-14	F	NM_013381; ENST00000261180; ENST00000547300; ENST00000549138; ENST00000549401; ENST00000549922; ENST00000552503; BC142706; BC150181; OTTHUMT00000405380; OTTHUMT00000405381; OTTHUMT00000405382; OTTHUMT00000405383; OTTHUMT00000405384; OTTHUMT00000405385	thyrotropin-releasing hormone degrading enzyme	chr12	+	Multiple_Complex	72272683	72670757
TC1000011445.hg.1	MYOF	18.43	10.35	6.15	0.19	0.26	T	T	7.73e-14	5.83e-10	2.17e-22	6.14e-18	T	NM_013451; NM_133337; ENST00000358334; ENST00000359263; ENST00000371488; ENST00000371489; ENST00000463743; ENST00000474161; ENST00000475358; ENST00000485212; ENST00000488645; BC052617; OTTHUMT00000049419; OTTHUMT00000049420; OTTHUMT00000049421; OTTHUMT00000049422; OTTHUMT00000049423; OTTHUMT00000049424; OTTHUMT00000049425; OTTHUMT00000049426; OTTHUMT00000049427; uc001kip.4	myoferlin	chr10	-	Multiple_Complex	93306429	93482317
TC1400006663.hg.1	LRP10	4.53	9.38	7.2	0.44	0.25	T	T	5.03e-09	7.67e-06	9.39e-19	5.2e-16	T	NM_014045; ENST00000359591; ENST00000470660; ENST00000546834; ENST00000551466; ENST00000553002; BC113714; BC113716; OTTHUMT00000071663; OTTHUMT00000071664; OTTHUMT00000408287; OTTHUMT00000408288; OTTHUMT00000408289	LDL receptor related protein 10	chr14	+	Multiple_Complex	22871613	22881580
TC1000009930.hg.1	HACD1	4.28	8	5.91	0.3	0.48	T	T	3.59e-06	0.0023	3.76e-17	8.6e-15	T	NM_014241; ENST00000326961; ENST00000361271; ENST00000466335; ENST00000471481; ENST00000498812; ENST00000632169; BC010353	3-hydroxyacyl-CoA dehydratase 1	chr10	-	Multiple_Complex	17589032	17617377
TC0X00010515.hg.1	CAPN6	2.4	8.38	7.12	1.22	0.61	T	T	0.0124	0.6848	2.11e-09	3.59e-08	T	NM_014289; ENST00000324068; BC000730; OTTHUMT00000057922	calpain 6	chrX	-	Coding	111245099	111270546
TC0X00007919.hg.1	SRPX2	3.85	6.37	4.43	0.69	0.35	T	T	0.0012	0.2227	2.14e-13	1.21e-11	T	NM_014467; ENST00000373004; ENST00000481988; BC020733; OTTHUMT00000057486; OTTHUMT00000057487	sushi-repeat containing protein, X-linked 2	chrX	+	Multiple_Complex	100644166	100671299
TC2200009271.hg.1	APOBEC3C	10.38	8.77	5.39	0.37	0.42	T	T	5.53e-07	0.0004	6.27e-17	1.29e-14	T	NM_014508; ENST00000361441; ENST00000428892; BC011739; OTTHUMT00000321241; OTTHUMT00000321242	apolipoprotein B mRNA editing enzyme, catalytic polypeptide-like 3C	chr22	+	Multiple_Complex	39014083	39020352
TC0200009739.hg.1	GALNT5	18.18	9.83	5.64	0.97	0.2	T	T	4.56e-10	9.52e-07	7.2e-18	2.33e-15	T	NM_014568; ENST00000259056; ENST00000461704; ENST00000463418; BC142676; BC142703; OTTHUMT00000254925; OTTHUMT00000332667; OTTHUMT00000332668	polypeptide N-acetylgalactosaminyltransferase 5	chr2	+	Multiple_Complex	157257598	157314211
TC1900008432.hg.1	EHD2	99.48	11.7	5.06	1.05	0.23	T	T	4.43e-13	2.41e-09	9.57e-20	1.12e-16	T	NM_014601; ENST00000263277; ENST00000538399; ENST00000540884; ENST00000596225; ENST00000602215; BC014445; OTTHUMT00000465851; OTTHUMT00000465853; OTTHUMT00000465856; OTTHUMT00000465857; OTTHUMT00000465858	EH domain containing 2	chr19	+	Multiple_Complex	47713343	47743134
TC0X00006616.hg.1	FRMPD4	2.54	9.78	8.43	0.32	0.24	T	T	0.0093	0.6202	0.02	0.0446	T	NM_014728; ENST00000380682; ENST00000616992; BC113700; BC113702; BC143746; OTTHUMT00000055771; uc004cuz.2	FERM and PDZ domain containing 4	chrX	+	Coding	12138466	12724523
TC0X00008940.hg.1	MXRA5	2.27	5.73	4.55	0.35	0.48	T	T	0.035	0.8894	1.46e-12	6.25e-11	T	NM_015419; ENST00000217939; OTTHUMT00000055655	matrix-remodelling associated 5	chrX	-	Coding	3308565	3346643
TC0600013190.hg.1	MOXD1	57.46	12.57	6.72	1.34	0.45	T	T	3.35e-09	5.48e-06	6.81e-10	1.33e-08	T	NM_015529; ENST00000336749; ENST00000367963; ENST00000392401; ENST00000489128; BC018756; OTTHUMT00000125836; OTTHUMT00000125837; OTTHUMT00000316062; OTTHUMT00000316063	monooxygenase, DBH-like 1	chr6	-	Multiple_Complex	132296055	132401545
TC0100007406.hg.1	LDLRAP1	2.02	8.14	7.12	0.57	0.43	T	T	0.0039	0.4418	1.68e-09	2.93e-08	T	NM_015627; ENST00000374338; ENST00000462394; ENST00000470950; ENST00000474283; ENST00000484476; ENST00000485476; ENST00000488127; BC029770; OTTHUMT00000019350; OTTHUMT00000019351; OTTHUMT00000019352; OTTHUMT00000089939; OTTHUMT00000089940; OTTHUMT00000101971; OTTHUMT00000101972	low density lipoprotein receptor adaptor protein 1	chr1	+	Multiple_Complex	25543580	25568886
TC1600010627.hg.1	TPPP3	-2.35	9.24	10.48	0.88	0.65	T	T	0.0299	0.8633	2.87e-12	1.13e-10	T	NM_015964; NM_016140; ENST00000290942; ENST00000393957; ENST00000561537; ENST00000562206; ENST00000564104; BC000691; OTTHUMT00000268836; OTTHUMT00000268837; OTTHUMT00000421787; OTTHUMT00000421788; OTTHUMT00000421789	tubulin polymerization-promoting protein family member 3	chr16	-	Multiple_Complex	67389807	67393535
TC1100008199.hg.1	GAL	2.19	5.52	4.39	0.37	0.27	T	F	0.0295	0.8598	0.0007	0.0026	F	NM_015973; ENST00000265643; ENST00000538401; BC030241; OTTHUMT00000396843; OTTHUMT00000397456	galanin/GMAP prepropeptide	chr11	+	Multiple_Complex	68683779	68691175
TC1200009981.hg.1	HEBP1	3.96	9.28	7.29	0.11	0.21	T	T	1.32e-07	0.0001	1.03e-17	3.07e-15	T	NM_015987; ENST00000014930; ENST00000535636; ENST00000536942; ENST00000540916; BC016277; OTTHUMT00000401001; OTTHUMT00000401002; OTTHUMT00000401003; OTTHUMT00000401004	heme binding protein 1	chr12	-	Multiple_Complex	12974864	13000309
TC1600011546.hg.1	PLLP	-2.36	5.91	7.15	0.35	0.41	T	T	0.0107	0.6528	7.98e-10	1.53e-08	T	NM_015993; ENST00000219207; ENST00000564018; ENST00000569059; BC002760; OTTHUMT00000257341; OTTHUMT00000430348; OTTHUMT00000430349	plasmolipin	chr16	-	Multiple_Complex	57256097	57284687
TC0800007114.hg.1	SCARA3	18.99	8.42	4.18	0.55	0.1	T	F	3.44e-09	5.56e-06	2.79e-18	1.14e-15	F	NM_016240; NM_182826; ENST00000301904; ENST00000337221; BC060811; BC075067; BC075068; OTTHUMT00000376258; OTTHUMT00000376259	scavenger receptor class A, member 3	chr8	+	Multiple_Complex	27633868	27676776
TC0200007954.hg.1	PCYOX1	2.07	12.6	11.55	0.16	0.23	T	T	5.2e-05	0.022	2.65e-15	2.83e-13	T	NM_016297; ENST00000264441; ENST00000414812; ENST00000422380; ENST00000433351; ENST00000451279; ENST00000480949; BC033815; BC051891; OTTHUMT00000251872; OTTHUMT00000331593; OTTHUMT00000331594; OTTHUMT00000331595; OTTHUMT00000331596; OTTHUMT00000331597	prenylcysteine oxidase 1	chr2	+	Multiple_Complex	70257386	70281191
TC1700010973.hg.1	COPZ2	2.52	6.89	5.56	0.54	0.26	T	T	5.25e-05	0.0221	1.11e-17	3.23e-15	T	NM_016429; ENST00000579263; ENST00000580174; ENST00000580409; ENST00000581637; ENST00000581756; ENST00000583414; ENST00000584955; ENST00000585182; ENST00000612370; ENST00000621465; BC015924; OTTHUMT00000442948; OTTHUMT00000442949; OTTHUMT00000442950; OTTHUMT00000442951; OTTHUMT00000442952; OTTHUMT00000442953; OTTHUMT00000442954; OTTHUMT00000442955; OTTHUMT00000442956; OTTHUMT00000442957	coatomer protein complex subunit zeta 2	chr17	-	Multiple_Complex	48026167	48038030
TC0200007237.hg.1	CRIM1	12.2	11.36	7.75	0.97	0.27	T	T	8.35e-10	1.6e-06	6.78e-18	2.23e-15	T	NM_016441; ENST00000280527; ENST00000413985; ENST00000426856; ENST00000428774; ENST00000473403; ENST00000477491; ENST00000481321; ENST00000497236; BC111989; BC113371; OTTHUMT00000216878; OTTHUMT00000325444; OTTHUMT00000325445; OTTHUMT00000325446; OTTHUMT00000325447; OTTHUMT00000325448; OTTHUMT00000325449; OTTHUMT00000325450	cysteine rich transmembrane BMP regulator 1 (chordin-like)	chr2	+	Multiple_Complex	36355926	36551135
TC1400009481.hg.1	PLEK2	3.55	10.93	9.1	1.11	0.52	T	T	0.0041	0.454	1.69e-06	1.29e-05	T	NM_016445; ENST00000216446; ENST00000553387; ENST00000554395; ENST00000555803; ENST00000556532; ENST00000557388; BC001226; OTTHUMT00000412547; OTTHUMT00000412711; OTTHUMT00000412712; OTTHUMT00000412713; OTTHUMT00000412714; OTTHUMT00000412715	pleckstrin 2	chr14	-	Multiple_Complex	67386983	67412200
TC1500007518.hg.1	RAB8B	2.1	11.43	10.36	0.24	0.24	T	T	0.005	0.496	1.49e-10	3.5e-09	T	NM_016530; ENST00000321437; ENST00000558119; ENST00000558990; ENST00000559006; ENST00000559927; BC020654; OTTHUMT00000256336; OTTHUMT00000417741; OTTHUMT00000417742; OTTHUMT00000417743; OTTHUMT00000417744	RAB8B, member RAS oncogene family	chr15	+	Multiple_Complex	63189469	63267782
TC1100012000.hg.1	GPR83	2.5	10.06	8.73	0.98	0.08	T	T	0.0017	0.2829	2.48e-12	9.95e-11	T	NM_016540; ENST00000243673; ENST00000539203; BC067473; BC067474; OTTHUMT00000396232; OTTHUMT00000396233; uc001pet.2	G protein-coupled receptor 83	chr11	-	Multiple_Complex	94377311	94401419
TC1200010201.hg.1	TM7SF3	2.49	10.46	9.14	0.48	0.53	T	T	0.0387	0.9052	0.0018	0.0058	T	NM_016551; ENST00000343028; ENST00000512808; ENST00000535260; ENST00000535423; ENST00000535819; ENST00000537406; ENST00000539399; ENST00000539741; ENST00000541081; ENST00000542019; ENST00000542667; ENST00000543088; ENST00000543655; ENST00000543803; ENST00000543882; ENST00000544179; ENST00000545303; ENST00000545344; ENST00000545600; BC005176; OTTHUMT00000403033; OTTHUMT00000403036; OTTHUMT00000403…	transmembrane 7 superfamily member 3	chr12	-	Multiple_Complex	26971571	27014434
TC0800007027.hg.1	SLC25A37	2.08	6.6	5.54	0.32	0.42	T	T	0.0228	0.8184	1.04e-07	1.11e-06	T	NM_016612; ENST00000290075; ENST00000417331; ENST00000517923; ENST00000518881; ENST00000519192; ENST00000519973; ENST00000520654; ENST00000520949; ENST00000521637; ENST00000522164; ENST00000523883; ENST00000523930; BC132799; BC132801; OTTHUMT00000376039; OTTHUMT00000376040; OTTHUMT00000376041; OTTHUMT00000376042; OTTHUMT00000376044; OTTHUMT00000376045; OTTHUMT00000376046; OTTHUMT00000376047; OTTH…	solute carrier family 25 (mitochondrial iron transporter), member 37	chr8	+	Multiple_Complex	23528805	23575463
TC1100011257.hg.1	EFEMP2	19.22	10.35	6.08	0.54	0.45	T	T	3.36e-12	1.34e-08	2.23e-20	5.04e-17	T	NM_016938; NR_037718; ENST00000307998; ENST00000524408; ENST00000525392; ENST00000526624; ENST00000526628; ENST00000526911; ENST00000527277; ENST00000527378; ENST00000527969; ENST00000528176; ENST00000528409; ENST00000529870; ENST00000530806; ENST00000530850; ENST00000531005; ENST00000531645; ENST00000531972; ENST00000532084; ENST00000532648; ENST00000533347; BC010456; OTTHUMT00000391046; OTTHUMT…	EGF containing fibulin-like extracellular matrix protein 2	chr11	-	Multiple_Complex	65866441	65873592
TC0700009399.hg.1	TAS2R4	-2.35	5.71	6.94	0.47	0.3	T	T	0.0057	0.5216	0.0124	0.0298	T	NM_016944; ENST00000247881; BC130439; BC136508; OTTHUMT00000349285	taste receptor, type 2, member 4	chr7	+	Coding	141778442	141780819
TC0300011264.hg.1	IL17RD	4.81	6.55	4.28	0.58	0.51	T	F	2.09e-06	0.0014	5.27e-05	0.0003	F	NM_017563; ENST00000296318; ENST00000320057; ENST00000463523; ENST00000467210; ENST00000469841; ENST00000479825; ENST00000498471; BC111702; OTTHUMT00000316679; OTTHUMT00000316680; OTTHUMT00000352662; OTTHUMT00000352664; OTTHUMT00000352665; OTTHUMT00000352666; OTTHUMT00000352667; uc003dil.3	interleukin 17 receptor D	chr3	-	Multiple_Complex	57089982	57170306
TC0100010267.hg.1	DUSP23	2.04	13.42	12.38	0.36	0.33	T	T	0.0001	0.0469	1.8e-17	4.71e-15	T	NM_017823; ENST00000368107; ENST00000368108; ENST00000368109; BC001140; OTTHUMT00000059110; OTTHUMT00000059111; OTTHUMT00000085552	dual specificity phosphatase 23	chr1	+	Multiple_Complex	159780932	159782543
TC1600007931.hg.1	LPCAT2	3.44	9.74	7.96	0.17	0.32	T	T	1.96e-05	0.0098	2.92e-14	2.19e-12	T	NM_017839; ENST00000262134; ENST00000562299; ENST00000563095; ENST00000564084; ENST00000565056; ENST00000566375; ENST00000566911; ENST00000566915; ENST00000615823; BC002472; OTTHUMT00000256977; OTTHUMT00000433264; OTTHUMT00000433265; OTTHUMT00000433266; OTTHUMT00000433267; OTTHUMT00000433268; OTTHUMT00000433269; OTTHUMT00000433270	lysophosphatidylcholine acyltransferase 2	chr16	+	Multiple_Complex	55508998	55586670
TC1500010877.hg.1	PARP16	-2.09	8.11	9.17	0.43	0.34	T	T	0.0042	0.4575	2.19e-11	6.6e-10	T	NM_017851; ENST00000261888; ENST00000444347; ENST00000558873; ENST00000560149; BC006389; BC031074; OTTHUMT00000256827; OTTHUMT00000418174; OTTHUMT00000418175; OTTHUMT00000418715	poly(ADP-ribose) polymerase family member 16	chr15	-	Multiple_Complex	65258094	65300618
TC0700010621.hg.1	FKBP14	2.88	13.3	11.77	0.19	0.11	T	T	1.19e-06	0.0008	1.27e-11	4.12e-10	T	NM_017946; NR_046478; NR_046479; ENST00000222803; ENST00000412494; ENST00000419018; ENST00000479939; BC005206; OTTHUMT00000214229; OTTHUMT00000327692; OTTHUMT00000327693; OTTHUMT00000327694	FK506 binding protein 14	chr7	-	Multiple_Complex	30010583	30026801
TC1700011561.hg.1	WIPI1	4.76	10.9	8.65	0.95	0.43	T	T	1.84e-05	0.0093	1.63e-11	5.09e-10	T	NM_017983; ENST00000262139; ENST00000546360; ENST00000585393; ENST00000586815; ENST00000587731; ENST00000589316; ENST00000589459; ENST00000590402; ENST00000591494; ENST00000591744; ENST00000592645; BC039867; OTTHUMT00000448739; OTTHUMT00000448740; OTTHUMT00000448741; OTTHUMT00000448742; OTTHUMT00000448743; OTTHUMT00000448744; OTTHUMT00000448745; OTTHUMT00000448746; OTTHUMT00000448747; OTTHUMT0000…	WD repeat domain, phosphoinositide interacting 1	chr17	-	Multiple_Complex	68420948	68457513
TC0300008148.hg.1	TMEM45A	3.69	9.09	7.2	0.34	0.24	T	T	7.89e-07	0.0006	1.7e-15	1.94e-13	T	NM_018004; ENST00000323523; ENST00000403410; ENST00000449609; ENST00000462884; ENST00000485260; ENST00000488904; ENST00000489060; BC040355; OTTHUMT00000317571; OTTHUMT00000317572; OTTHUMT00000317573; OTTHUMT00000317574; OTTHUMT00000317575; OTTHUMT00000317576; OTTHUMT00000317577	transmembrane protein 45A	chr3	+	Multiple_Complex	100492619	100577444
TC0200007908.hg.1	ANTXR1	3.58	12.22	10.38	0.68	0.11	T	T	2.19e-07	0.0002	9.13e-17	1.76e-14	T	NM_018153; NM_032208; NM_053034; ENST00000303714; ENST00000409349; ENST00000409829; ENST00000463335; ENST00000481119; ENST00000482235; ENST00000497197; BC012074; OTTHUMT00000251770; OTTHUMT00000327211; OTTHUMT00000327258; OTTHUMT00000327259; OTTHUMT00000327260; OTTHUMT00000327262; OTTHUMT00000327263	anthrax toxin receptor 1	chr2	+	Multiple_Complex	69013144	69249327
TC0100014849.hg.1	GBP3	9.09	8.9	5.72	0.42	0.27	T	T	1.36e-08	1.78e-05	2.63e-18	1.1e-15	T	NM_018284; ENST00000235878; ENST00000370481; ENST00000370482; ENST00000445969; ENST00000461384; ENST00000475853; ENST00000489444; ENST00000493594; ENST00000564037; ENST00000564665; ENST00000568006; BC140837; OTTHUMT00000029292; OTTHUMT00000029293; OTTHUMT00000029294; OTTHUMT00000029295; OTTHUMT00000029296; OTTHUMT00000097592; OTTHUMT00000313541; OTTHUMT00000421169; OTTHUMT00000421172; OTTHUMT0000…	guanylate binding protein 3	chr1	-	Multiple_Complex	89006666	89022894
TC1200008629.hg.1	DRAM1	3.79	9.16	7.24	0.93	0.18	T	T	6.2e-06	0.0036	3.53e-17	8.17e-15	T	NM_018370; ENST00000258534; ENST00000544152; ENST00000546729; ENST00000549066; ENST00000549365; ENST00000551403; ENST00000614926; BC018435; OTTHUMT00000409195; OTTHUMT00000409196; OTTHUMT00000409197; OTTHUMT00000409198; OTTHUMT00000409199; OTTHUMT00000409200; OTTHUMT00000474591	DNA-damage regulated autophagy modulator 1	chr12	+	Multiple_Complex	101877327	102012130
TC1700008514.hg.1	TBX4	2.31	6.26	5.05	0.26	0.27	T	F	0.0002	0.0582	1.36e-17	3.82e-15	F	NM_018488; ENST00000240335; ENST00000393853; ENST00000586874; ENST00000589003; ENST00000589449; ENST00000590174; ENST00000593249; BC136403; BC142620; BC144062; OTTHUMT00000449647; OTTHUMT00000449648; OTTHUMT00000449649; OTTHUMT00000449650; OTTHUMT00000449651; OTTHUMT00000449652; OTTHUMT00000449653; uc002izi.3; uc010ddo.3	T-box 4	chr17	+	Multiple_Complex	61452404	61485110
TC0200014468.hg.1	LRP1B	-2.32	8.04	9.26	0.44	0.33	T	T	8.26e-05	0.0329	4.45e-14	3.16e-12	T	NM_018557; ENST00000389484; ENST00000434794; ENST00000437977; ENST00000442974; ENST00000486364; ENST00000618808; OTTHUMT00000254736; OTTHUMT00000332012; OTTHUMT00000332123; OTTHUMT00000332124; OTTHUMT00000332125	LDL receptor related protein 1B	chr2	-	Multiple_Complex	140231423	142137830
TC0100013182.hg.1	CAMK2N1	2.99	13.71	12.13	0.76	0.3	T	T	6.8e-05	0.0278	1.43e-14	1.19e-12	T	NM_018584; ENST00000375078; ENST00000489020; OTTHUMT00000007949; OTTHUMT00000007950	calcium/calmodulin-dependent protein kinase II inhibitor 1	chr1	-	Multiple_Complex	20482391	20486235
TC0100009441.hg.1	CTTNBP2NL	2.07	10.68	9.63	0.25	0.13	T	T	0.0036	0.4278	2.06e-12	8.47e-11	T	NM_018704; ENST00000271277; ENST00000441739; ENST00000502356; ENST00000607039; BC016029; OTTHUMT00000030686; OTTHUMT00000030687; OTTHUMT00000470347; OTTHUMT00000472480	CTTNBP2 N-terminal like	chr1	+	Multiple_Complex	112396178	112463456
TC0100014522.hg.1	GNG12	2.74	12.96	11.51	0.16	0.29	T	T	5.04e-05	0.0214	8.64e-14	5.57e-12	T	NM_018841; ENST00000370982; ENST00000494936; BC005940	guanine nucleotide binding protein (G protein), gamma 12	chr1	-	Multiple_Complex	67701466	67833472
TC0700010604.hg.1	CPVL	2.66	12.73	11.31	0.61	0.23	T	T	0.0025	0.3568	9.43e-17	1.81e-14	T	NM_019029; NM_031311; ENST00000265394; ENST00000396276; ENST00000409850; ENST00000432534; ENST00000437527; ENST00000447426; ENST00000448959; ENST00000449801; ENST00000455544; ENST00000455893; ENST00000458405; ENST00000488891; ENST00000612187; ENST00000614864; BC016838; OTTHUMT00000214214; OTTHUMT00000214215; OTTHUMT00000328117; OTTHUMT00000328118; OTTHUMT00000328119; OTTHUMT00000328120; OTTHUMT00…	carboxypeptidase, vitellogenic-like	chr7	-	Multiple_Complex	28995231	29195451
TC0300012943.hg.1	LXN	7.33	9.21	6.34	0.17	0.28	T	T	3.02e-06	0.0019	5.77e-15	5.57e-13	T	NM_020169; ENST00000264265; ENST00000482640; BC005346; BC008438; OTTHUMT00000352284; OTTHUMT00000352285; uc003fch.3	latexin	chr3	-	Multiple_Complex	158645822	158672693
TC1400010635.hg.1	TMEM63C	2.14	10.3	9.2	0.66	0.11	T	T	0.0022	0.3274	4.29e-10	8.83e-09	T	NM_020431; ENST00000298351; ENST00000554346; ENST00000554766; ENST00000555338; ENST00000555588; ENST00000556514; ENST00000557504; BC136613; BC136614; OTTHUMT00000414188; OTTHUMT00000414189; OTTHUMT00000414190; OTTHUMT00000414191; OTTHUMT00000414192; OTTHUMT00000414193; OTTHUMT00000414288	transmembrane protein 63C	chr14	+	Multiple_Complex	77175850	77259495
TC1900008544.hg.1	RCN3	4.91	9.81	7.52	0.24	0.41	T	T	1.82e-07	0.0002	1.64e-16	2.78e-14	T	NM_020650; ENST00000270645; ENST00000593483; ENST00000593644; ENST00000597801; ENST00000598833; BC013436; OTTHUMT00000465261; OTTHUMT00000465262; OTTHUMT00000465263; OTTHUMT00000465264; OTTHUMT00000465265	reticulocalbin 3, EF-hand calcium binding domain	chr19	+	Multiple_Complex	49527618	49546962
TC1400007404.hg.1	RHOJ	5.13	9.97	7.62	0.97	0.38	T	T	0.0004	0.116	0.0022	0.0069	T	NM_020663; ENST00000316754; ENST00000555125; ENST00000557133; ENST00000557447; BC062575; OTTHUMT00000276975; OTTHUMT00000411875; OTTHUMT00000411876; OTTHUMT00000411893	ras homolog family member J	chr14	+	Multiple_Complex	63204114	63293512
TC0300012238.hg.1	HEG1	2.53	6.21	4.87	0.4	0.3	T	T	0.0041	0.4556	1.02e-16	1.91e-14	T	NM_020733; ENST00000311127; ENST00000477536; ENST00000480667; ENST00000482699; ENST00000487661; ENST00000488654; OTTHUMT00000355732; OTTHUMT00000355733; OTTHUMT00000355778; OTTHUMT00000355779; OTTHUMT00000355780; OTTHUMT00000355781; uc003ehs.4	heart development protein with EGF-like domains 1	chr3	-	Multiple_Complex	124965710	125055958
TC1000008385.hg.1	STAMBPL1	2.31	10.6	9.39	0.27	0.33	T	T	0.014	0.7085	7.08e-10	1.38e-08	T	NM_020799; ENST00000371922; ENST00000371924; ENST00000371926; ENST00000371927; ENST00000461650; ENST00000468698; BC010846; OTTHUMT00000049283; OTTHUMT00000049284; OTTHUMT00000049285; OTTHUMT00000049286; OTTHUMT00000049287; OTTHUMT00000049288	STAM binding protein-like 1	chr10	+	Multiple_Complex	88879734	88975153
TC1000010192.hg.1	KIAA1462	2.18	5.39	4.26	0.65	0.14	T	T	0.0004	0.102	2.19e-18	9.69e-16	T	NM_020848; ENST00000375377; ENST00000464386; ENST00000465712; OTTHUMT00000047408; OTTHUMT00000047409; OTTHUMT00000047411	KIAA1462	chr10	-	Multiple_Complex	30012800	30115494
TC1100009657.hg.1	IFITM3	134.49	12.32	5.25	0.76	0.36	T	T	4.35e-14	3.47e-10	9.97e-20	1.12e-16	T	NM_021034; NR_049759; ENST00000399808; ENST00000526811; ENST00000531688; ENST00000602735; BC006794; BC008417; BC022439; BC070243; OTTHUMT00000384765; OTTHUMT00000384766; OTTHUMT00000384767; OTTHUMT00000468087	interferon induced transmembrane protein 3	chr11	-	Multiple_Complex	319669	327537
TC0300009202.hg.1	MBNL1	2.53	12.49	11.15	0.33	0.21	T	T	0.0002	0.0561	4.78e-15	4.73e-13	T	NM_021038; NM_207292; NM_207293; NM_207294; NM_207295; NM_207296; NM_207297; ENST00000282486; ENST00000282488; ENST00000324196; ENST00000324210; ENST00000355460; ENST00000357472; ENST00000459747; ENST00000460166; ENST00000460591; ENST00000461436; ENST00000463374; ENST00000464596; ENST00000465907; ENST00000466565; ENST00000477171; ENST00000478535; ENST00000485509; ENST00000485910; ENST00000492948;…	muscleblind like splicing regulator 1	chr3	+	Multiple_Complex	152243828	152465780
TC0300013520.hg.1	CLDN1	8.35	8.27	5.21	0.6	0.37	T	T	4.42e-05	0.0192	1.31e-11	4.23e-10	T	NM_021101; ENST00000295522; ENST00000490800; BC012471; OTTHUMT00000343516; OTTHUMT00000343561	claudin 1	chr3	-	Multiple_Complex	190305701	190322475
TC0900007113.hg.1	RECK	8.68	8.75	5.63	0.66	0.15	T	T	1.42e-08	1.84e-05	1.19e-17	3.46e-15	T	NM_021111; ENST00000377966; ENST00000475774; ENST00000479053; BC137093; OTTHUMT00000052409; OTTHUMT00000052410; OTTHUMT00000052411	reversion-inducing-cysteine-rich protein with kazal motifs	chr9	+	Multiple_Complex	36036433	36124455
TC1600011060.hg.1	COTL1	2.49	13.89	12.58	0.24	0.43	T	T	0.0002	0.0564	3.58e-11	1.01e-09	T	NM_021149; ENST00000262428; ENST00000561707; ENST00000564057; ENST00000564662; ENST00000567278; ENST00000567786; BC010039; BC010884; BC016702; BC042970; BC053682; OTTHUMT00000269075; OTTHUMT00000433431; OTTHUMT00000433648; OTTHUMT00000433649; OTTHUMT00000433651; OTTHUMT00000433652	coactosin-like F-actin binding protein 1	chr16	-	Multiple_Complex	84565594	84618096
TC1200011591.hg.1	NTN4	5.33	8.93	6.52	0.48	0.39	T	T	4.47e-07	0.0004	4.39e-16	6.26e-14	T	NM_021229; ENST00000343702; ENST00000344911; ENST00000538383; ENST00000547980; ENST00000550074; ENST00000552603; ENST00000553059; BC136798; BC136799; OTTHUMT00000408372; OTTHUMT00000408373; OTTHUMT00000408374; OTTHUMT00000408375; OTTHUMT00000408376; OTTHUMT00000408377; OTTHUMT00000408378; uc001tei.3	netrin 4	chr12	-	Multiple_Complex	95657807	95791152
TC1700007858.hg.1	FKBP10	2.03	10.21	9.19	0.19	0.16	T	T	0.0052	0.5104	3.23e-14	2.41e-12	T	NM_021939; ENST00000321562; ENST00000429461; ENST00000455106; ENST00000464180; ENST00000487489; ENST00000489591; ENST00000490938; ENST00000585664; ENST00000585922; BC016467; OTTHUMT00000257410; OTTHUMT00000257412; OTTHUMT00000257413; OTTHUMT00000257414; OTTHUMT00000257415; OTTHUMT00000257416; OTTHUMT00000257417; OTTHUMT00000449106; OTTHUMT00000449107	FK506 binding protein 10	chr17	+	Multiple_Complex	41812680	41823217
TC1300007135.hg.1	ITM2B	2.14	15.28	14.18	0.26	0.26	T	T	0.0013	0.2333	5.63e-14	3.83e-12	T	NM_021999; ENST00000378549; ENST00000378565; ENST00000463839; ENST00000607866; BC000554; BC016148; OTTHUMT00000044870; OTTHUMT00000044871; OTTHUMT00000044872; OTTHUMT00000470215	integral membrane protein 2B	chr13	+	Multiple_Complex	48233138	48270357
TC1600009580.hg.1	XYLT1	2.33	6.76	5.54	0.16	0.29	T	T	0.0246	0.8334	5.38e-14	3.69e-12	T	NM_022166; ENST00000261381; ENST00000563403; ENST00000568226; ENST00000575674; OTTHUMT00000252241; OTTHUMT00000436075; OTTHUMT00000436076; OTTHUMT00000437944	xylosyltransferase I	chr16	-	Multiple_Complex	17101769	17470881
TC1700011451.hg.1	SMURF2	2.24	13.48	12.31	0.45	0.3	T	T	0.0006	0.1463	6.62e-13	3.14e-11	T	NM_022739; ENST00000262435; ENST00000578200; ENST00000578386; ENST00000580072; ENST00000580246; ENST00000582081; ENST00000585301; BC093876; BC111945; OTTHUMT00000445225; OTTHUMT00000445226; OTTHUMT00000445227; OTTHUMT00000445228; OTTHUMT00000445229; OTTHUMT00000445230; OTTHUMT00000445231	SMAD specific E3 ubiquitin protein ligase 2	chr17	-	Multiple_Complex	64542295	64662268
TC0100011665.hg.1	2020-03-01	-2.28	11.27	12.46	0.24	0.06	T	T	0.0002	0.0585	1.44e-15	1.69e-13	T	NM_022746; ENST00000366910; ENST00000407981; ENST00000443880; ENST00000463976; ENST00000472269; ENST00000492847; ENST00000496110; BC010619; OTTHUMT00000090904; OTTHUMT00000090905; OTTHUMT00000090906; OTTHUMT00000090907; OTTHUMT00000090908; OTTHUMT00000090909; OTTHUMT00000090910	mitochondrial amidoxime reducing component 1	chr1	+	Multiple_Complex	220786697	220819657
TC0700010989.hg.1	TNS3	2.66	10.56	9.15	0.07	0.55	T	T	0.0001	0.0405	4.46e-13	2.25e-11	T	NM_022748; ENST00000311160; ENST00000413551; ENST00000415929; ENST00000428457; ENST00000434451; ENST00000442536; ENST00000450444; ENST00000457718; ENST00000458317; ENST00000469470; ENST00000474346; ENST00000485555; BC137133; BC137134; OTTHUMT00000157253; OTTHUMT00000340600; OTTHUMT00000340602; OTTHUMT00000340603; OTTHUMT00000340607; OTTHUMT00000340608; OTTHUMT00000340609; OTTHUMT00000340610; OTTH…	tensin 3	chr7	-	Multiple_Complex	47275154	47582558
TC1200012680.hg.1	ACSS3	2.92	9.83	8.28	0.53	0.37	T	T	0.001	0.1958	5.93e-08	6.75e-07	T	NM_024560; ENST00000261206; ENST00000546664; ENST00000548058; ENST00000548324; ENST00000548387; ENST00000551745; BC009317; BC015769; OTTHUMT00000407794; OTTHUMT00000407795; OTTHUMT00000407796; OTTHUMT00000407797; OTTHUMT00000407798; OTTHUMT00000407799	acyl-CoA synthetase short-chain family member 3	chr12	+	Multiple_Complex	81077211	81261205
TC1100012615.hg.1	CLMP	3.11	10.03	8.4	0.71	0.09	T	T	5.44e-05	0.0227	5.93e-17	1.24e-14	T	NM_024769; ENST00000448775; ENST00000527977; ENST00000529128; ENST00000530371; BC009371; OTTHUMT00000387542; OTTHUMT00000387544; OTTHUMT00000387545; OTTHUMT00000387546	CXADR-like membrane protein	chr11	-	Multiple_Complex	123069865	123195299
TC2000006993.hg.1	SYNDIG1	-2.5	5.73	7.05	0.56	0.45	T	T	0.009	0.6172	7.89e-09	1.14e-07	T	NM_024893; ENST00000376862; ENST00000482637; BC030637; OTTHUMT00000078376; OTTHUMT00000078377	synapse differentiation inducing 1	chr20	+	Multiple_Complex	24469199	24666617
TC0100017145.hg.1	PLXNA2	2.59	8.39	7.01	0.47	0.78	T	T	0.031	0.8705	0.0003	0.0011	T	NM_025179; ENST00000367033; ENST00000460870; ENST00000463510; ENST00000480053; ENST00000483048; ENST00000486969; BC132676; BC136530; OTTHUMT00000088932; OTTHUMT00000088946; OTTHUMT00000088947; OTTHUMT00000088948; OTTHUMT00000088949; OTTHUMT00000088950	plexin A2	chr1	-	Multiple_Complex	208022242	208244320
TC0900006560.hg.1	PDCD1LG2	6.8	7.61	4.85	0.53	0.64	T	T	8.68e-06	0.0048	4.65e-14	3.29e-12	T	NM_025239; ENST00000397747; BC074766; BC113678; BC113680; OTTHUMT00000051634	programmed cell death 1 ligand 2	chr9	+	Multiple_Complex	5510545	5572835
TC0200016424.hg.1	LBH	10.06	10.15	6.82	0.33	0.48	T	T	3.63e-11	9.85e-08	9.97e-20	1.12e-16	T	NM_030915; ENST00000395323; ENST00000401506; ENST00000406087; ENST00000407930; ENST00000412933; ENST00000464412; ENST00000467242; ENST00000484150; BC109376; BC126434; BC130415; OTTHUMT00000325091; OTTHUMT00000325092; OTTHUMT00000325093; OTTHUMT00000325094; OTTHUMT00000325095; OTTHUMT00000325097; OTTHUMT00000325098; OTTHUMT00000325390	limb bud and heart development	chr2	+	Multiple_Complex	30231531	30260033
TC0500010453.hg.1	ADAMTS12	2.47	6.73	5.42	0.23	0.63	T	T	0.0001	0.0416	4.19e-13	2.14e-11	T	NM_030955; ENST00000352040; ENST00000504582; ENST00000504830; ENST00000506952; ENST00000509762; ENST00000515401; BC131733; OTTHUMT00000367163; OTTHUMT00000367164; OTTHUMT00000367165; OTTHUMT00000367166; OTTHUMT00000367499; OTTHUMT00000367500; uc003jib.1	ADAM metallopeptidase with thrombospondin type 1 motif 12	chr5	-	Multiple_Complex	33523535	33892192
TC0100007449.hg.1	SH3BGRL3	7.49	11.46	8.55	0.53	0.31	T	T	3.35e-09	5.48e-06	1.93e-18	8.87e-16	T	NM_031286; ENST00000270792; ENST00000319041; ENST00000614679; BC030135; OTTHUMT00000009498; OTTHUMT00000009499	SH3 domain binding glutamate-rich protein like 3	chr1	+	Multiple_Complex	26279176	26281522
TC1200006787.hg.1	GABARAPL1	20	9.05	4.73	0.42	0.28	T	F	6.44e-09	9.3e-06	1.57e-16	2.67e-14	F	NM_031412; ENST00000266458; ENST00000421801; ENST00000535576; ENST00000537201; ENST00000539170; ENST00000539289; ENST00000539408; ENST00000540424; ENST00000541453; ENST00000541960; ENST00000542722; ENST00000543602; ENST00000544284; ENST00000545047; ENST00000545290; ENST00000545859; ENST00000545887; ENST00000546017; ENST00000629504; BC009309; BC028315; OTTHUMT00000399651; OTTHUMT00000399652; OTTHU…	GABA(A) receptor-associated protein like 1	chr12	+	Multiple_Complex	10212458	10223130
TC0X00009356.hg.1	TMEM47	4.44	12.65	10.5	0.75	0.35	T	T	0.0002	0.0723	1.91e-12	7.92e-11	T	NM_031442; ENST00000275954; BC039242; OTTHUMT00000056209; uc004ddh.3	transmembrane protein 47	chrX	-	Coding	34627064	34657288
TC1700010648.hg.1	KRTAP1-5	10.73	8.46	5.04	0.2	0.29	T	T	5.34e-06	0.0032	1.43e-12	6.13e-11	T	NM_031957; ENST00000361883; BC069533; BC093841; BC101555; OTTHUMT00000257691	keratin associated protein 1-5	chr17	-	Coding	41026026	41027228
TC1800008952.hg.1	DSEL	5.19	8.1	5.72	0.54	0.55	T	T	3.18e-06	0.002	2.09e-16	3.34e-14	T	NM_032160; ENST00000310045; BC117325; OTTHUMT00000256221	dermatan sulfate epimerase-like	chr18	-	Coding	67506582	67516980
TC0100018246.hg.1	LRRC8C	2.46	7.52	6.22	0.79	0.18	T	T	0.0179	0.768	1.62e-09	2.85e-08	T	NM_032270; ENST00000370454; ENST00000416805; ENST00000479252; ENST00000482063; BC113973; OTTHUMT00000028435; OTTHUMT00000029206; OTTHUMT00000097360; OTTHUMT00000097361	leucine rich repeat containing 8 family, member C	chr1	+	Multiple_Complex	89633072	89769903
TC1200009172.hg.1	ORAI1	-2.19	7.44	8.57	0.34	0.16	T	T	0.0151	0.7247	0.0176	0.0401	T	NM_032790; ENST00000611718; ENST00000616379; ENST00000617316; BC013386; BC015369; BC075831; OTTHUMT00000402151; OTTHUMT00000402152	ORAI calcium release-activated calcium modulator 1	chr12	+	Multiple_Complex	121626550	121642677
TC1300006774.hg.1	MEDAG	2	6.23	5.23	0.49	0.26	T	T	0.0071	0.5636	9.34e-17	1.79e-14	T	NM_032849; ENST00000380482; ENST00000428944; BC040165; BC101624; BC101626; OTTHUMT00000044375; OTTHUMT00000044376	mesenteric estrogen-dependent adipogenesis	chr13	+	Coding	30906175	30925572
TC1100009330.hg.1	UBASH3B	2.68	8.9	7.48	0.21	0.39	T	T	0.0005	0.1296	9.42e-12	3.18e-10	T	NM_032873; ENST00000284273; ENST00000525711; ENST00000526386; ENST00000526493; ENST00000529998; ENST00000530578; ENST00000530917; ENST00000533451; BC007541; OTTHUMT00000387499; OTTHUMT00000387500; OTTHUMT00000387501; OTTHUMT00000387502; OTTHUMT00000387503; OTTHUMT00000387504; OTTHUMT00000387505; OTTHUMT00000387506	ubiquitin associated and SH3 domain containing B	chr11	+	Multiple_Complex	122655675	122814479
TC0300009194.hg.1	SUCNR1	2.11	5.64	4.56	1	0.48	T	F	0.0164	0.745	0.0005	0.0019	F	NM_033050; ENST00000362032; BC030948; OTTHUMT00000357897	succinate receptor 1	chr3	+	Coding	151873643	151884619
TC0800007848.hg.1	TRIM55	3.07	6.17	4.55	0.07	0.17	T	T	1.83e-05	0.0093	3.11e-17	7.36e-15	T	NM_033058; NM_184085; NM_184086; NM_184087; ENST00000276573; ENST00000315962; ENST00000350034; ENST00000353317; ENST00000517647; BC007750; OTTHUMT00000378921; OTTHUMT00000378922; OTTHUMT00000378923; OTTHUMT00000378924; OTTHUMT00000378925	tripartite motif containing 55	chr8	+	Multiple_Complex	66126896	66175487
TC1300009646.hg.1	NALCN	2.29	6.27	5.07	0.57	0.32	T	T	0.0243	0.83	2.17e-11	6.55e-10	T	NM_052867; ENST00000251127; ENST00000376200; ENST00000467264; ENST00000470333; ENST00000497170; OTTHUMT00000045663; OTTHUMT00000045664; OTTHUMT00000045665; OTTHUMT00000045666	sodium leak channel, non selective	chr13	-	Multiple_Complex	101053776	101416492
TC1800008804.hg.1	ALPK2	2.18	6.81	5.68	0.14	0.17	T	T	0.0007	0.1581	1.78e-15	2.02e-13	T	NM_052947; ENST00000361673; ENST00000587399; ENST00000587842; ENST00000589204; ENST00000590642; ENST00000590662; OTTHUMT00000256126; OTTHUMT00000449121; OTTHUMT00000449122; OTTHUMT00000449123; OTTHUMT00000449124; OTTHUMT00000449125	alpha kinase 2	chr18	-	Multiple_Complex	58481247	58628957
TC0300012212.hg.1	MYLK	25.45	11.03	6.36	0.55	0.71	T	T	7.44e-12	2.65e-08	6.15e-20	8.79e-17	T	NM_053025; NM_053026; NM_053027; NM_053028; NM_053031; NM_053032; ENST00000346322; ENST00000354792; ENST00000359169; ENST00000360304; ENST00000360772; ENST00000418370; ENST00000464489; ENST00000475616; ENST00000503644; ENST00000504946; ENST00000506361; ENST00000508240; ENST00000510571; ENST00000510775; ENST00000511058; ENST00000513111; ENST00000514623; ENST00000514895; ENST00000515434; ENST000005…	myosin light chain kinase	chr3	-	Multiple_Complex	123610049	123884331
TC1100008236.hg.1	CCND1	6.12	13.69	11.08	0.69	0.57	T	T	1.22e-06	0.0008	3.3e-15	3.42e-13	T	NM_053056; ENST00000227507; ENST00000535993; ENST00000536559; ENST00000539241; ENST00000542367; ENST00000545484; BC000076; BC001501; BC014078; BC023620; BC025302; OTTHUMT00000396775; OTTHUMT00000396812; OTTHUMT00000396813; OTTHUMT00000396814; OTTHUMT00000396815; OTTHUMT00000396816	cyclin D1	chr11	+	Multiple_Complex	69639107	69654474
TC0100015871.hg.1	S100A16	16.89	7.35	3.27	0.33	0.49	T	F	3.52e-10	7.71e-07	5.16e-20	8.09e-17	F	NM_080388; ENST00000368703; ENST00000368704; ENST00000368705; ENST00000368706; ENST00000474991; BC010541; BC019099; BC095462; OTTHUMT00000037712; OTTHUMT00000037713; OTTHUMT00000084604; OTTHUMT00000084605; OTTHUMT00000084606	S100 calcium binding protein A16	chr1	-	Multiple_Complex	153606886	153613145
TC2200008465.hg.1	SELM	7.08	8.06	5.24	0.09	0.23	T	T	1.14e-05	0.0061	1.61e-15	1.86e-13	T	NM_080430; ENST00000400299; ENST00000402395; ENST00000460642; ENST00000465447; ENST00000465536; ENST00000469262; ENST00000490967; ENST00000491958; ENST00000495533; ENST00000611680; BC013421; BC030236; BC068004; CCDS43003.1; hsa_circ_0062875; hsa_circ_0062876; hsa_circ_0062877; hsa_circ_0062878; SELM.fAug10; SELM.gAug10; uc021wnx.2; uc032qlx.2; uc062dhl.1; uc062dhm.1; uc062dhn.1; uc062dho.1; uc062…	selenoprotein M; selenoprotein M [Source:EntrezGene;Acc:140606]; Salzman2013 ANNOTATED, CDS, coding, OVCODE, OVERLAPTX, OVEXON, UTR3 best transcript NM_080430; Salzman2013 ANNOTATED, CDS, coding, OVCODE, OVERLAPTX, OVEXON, UTR3, UTR5 best transcript NM_080430; Transcript Identified by AceView, Entrez Gene ID(s) 140606	chr22	-	Multiple_Complex	31104772	31120069
TC0300011815.hg.1	DCBLD2	117.16	13.72	6.85	0.91	0.39	T	T	1.52e-14	1.38e-10	4.53e-20	7.4e-17	T	NM_080927; ENST00000326840; ENST00000326857; ENST00000449482; ENST00000460008; ENST00000469648; ENST00000470393; ENST00000479144; ENST00000486004; ENST00000494614; ENST00000496736; BC029658; OTTHUMT00000324675; OTTHUMT00000324676; OTTHUMT00000324677; OTTHUMT00000324678; OTTHUMT00000324679; OTTHUMT00000324680; OTTHUMT00000324681; OTTHUMT00000353094; OTTHUMT00000353095; OTTHUMT00000353096	discoidin, CUB and LCCL domain containing 2	chr3	-	Multiple_Complex	98795941	98901689
TC0900011038.hg.1	GRIN3A	3.82	11.19	9.26	0.46	0.35	T	T	6.42e-06	0.0038	6.98e-17	1.41e-14	T	NM_133445; ENST00000361820; ENST00000479772; BC132866; BC132868; BC167432; OTTHUMT00000053453; OTTHUMT00000053454	glutamate receptor, ionotropic, N-methyl-D-aspartate 3A	chr9	-	Multiple_Complex	101569352	101738580
TC0400007270.hg.1	FAM114A1	4.78	6.69	4.43	0.58	0.21	T	F	2.36e-08	2.83e-05	1.17e-18	6.03e-16	F	NM_138389; NR_033290; ENST00000358869; ENST00000508737; ENST00000510213; ENST00000512889; ENST00000513966; ENST00000515037; BC001096; BC040452; OTTHUMT00000250436; OTTHUMT00000360578; OTTHUMT00000360579; OTTHUMT00000360580; OTTHUMT00000360581; OTTHUMT00000361364	family with sequence similarity 114, member A1	chr4	+	Multiple_Complex	38867677	38945744
TC0300006968.hg.1	CMTM7	2.93	5.99	4.44	0.44	0.16	T	F	0.0024	0.347	3.37e-13	1.78e-11	F	NM_138410; NM_181472; ENST00000334983; ENST00000349718; ENST00000454304; ENST00000464689; ENST00000465248; ENST00000487007; BC010116	CKLF-like MARVEL transmembrane domain containing 7	chr3	+	Multiple_Complex	32391671	32483067
TC1400010390.hg.1	AHNAK2	2.08	5.75	4.69	0.25	0.25	T	T	0.0028	0.379	5.6e-16	7.72e-14	T	NM_138420; ENST00000333244; ENST00000555122; ENST00000555544; ENST00000557457; OTTHUMT00000410298; OTTHUMT00000410299; OTTHUMT00000410300; OTTHUMT00000410301; uc021seo.1	AHNAK nucleoprotein 2	chr14	-	Multiple_Complex	104937244	104978357
TC0500013381.hg.1	PRELID2	-2.31	9.68	10.88	0.79	0.67	T	T	0.0169	0.7523	5.29e-07	4.63e-06	T	NM_138492; NM_182960; NM_205846; ENST00000334744; ENST00000394450; ENST00000505097; ENST00000505416; ENST00000510594; ENST00000511435; ENST00000515161; ENST00000515475; BC012033; OTTHUMT00000372967; OTTHUMT00000372968; OTTHUMT00000372969; OTTHUMT00000372970; OTTHUMT00000373285; OTTHUMT00000373286; OTTHUMT00000373287; OTTHUMT00000373647	PRELI domain containing 2	chr5	-	Multiple_Complex	145703904	145835369
TC1100009514.hg.1	TMEM45B	2.56	6.51	5.15	0.47	0.14	T	T	3.97e-05	0.0175	2.15e-08	2.77e-07	T	NM_138788; ENST00000281441; ENST00000524567; ENST00000525709; ENST00000527754; ENST00000529381; BC016153; OTTHUMT00000386058; OTTHUMT00000386059; OTTHUMT00000386060; OTTHUMT00000386061; OTTHUMT00000386062	transmembrane protein 45B	chr11	+	Multiple_Complex	129815819	129860003
TC1900010494.hg.1	HSPB6	2.3	8.57	7.37	0.38	0.38	T	T	0.0037	0.4334	9.35e-14	5.95e-12	T	NM_144617; ENST00000004982; ENST00000587965; ENST00000592984; BC068046; OTTHUMT00000109498; OTTHUMT00000459116	heat shock protein, alpha-crystallin-related, B6	chr19	-	Multiple_Complex	35754526	35758079
TC0500007120.hg.1	TTC23L	2.02	6.35	5.33	0.08	0.53	T	T	0.0019	0.3021	0.0046	0.0127	T	NM_144725; ENST00000502674; ENST00000502782; ENST00000505624; ENST00000506758; ENST00000508377; ENST00000508722; ENST00000514080; ENST00000610313; BC057775; OTTHUMT00000366819; OTTHUMT00000366820; OTTHUMT00000366821; OTTHUMT00000366822; OTTHUMT00000366823; OTTHUMT00000366824; OTTHUMT00000366825	tetratricopeptide repeat domain 23-like	chr5	+	Multiple_Complex	34838833	34899459
TC0X00008246.hg.1	SLC25A43	3.81	6.77	4.84	0.86	0.2	T	F	0.0008	0.1662	1.16e-14	1.01e-12	F	NM_145305; ENST00000217909; ENST00000484058; ENST00000488158; ENST00000493093; BC019584; BC071871; OTTHUMT00000058028; OTTHUMT00000058029; OTTHUMT00000058030; OTTHUMT00000058031	solute carrier family 25, member 43	chrX	+	Multiple_Complex	119399060	119454478
TC1500006896.hg.1	SPRED1	2.24	10.01	8.84	0.25	0.42	T	T	0.0008	0.1731	3.1e-10	6.62e-09	T	NM_152594; ENST00000299084; ENST00000561205; ENST00000561317; BC137480; BC137481; OTTHUMT00000418217; OTTHUMT00000418218; OTTHUMT00000418219	sprouty-related, EVH1 domain containing 1	chr15	+	Multiple_Complex	38252326	38357249
TC0300006827.hg.1	UBE2E2	2.63	8.83	7.43	0.4	0.26	T	T	0.0002	0.0755	2.9e-16	4.44e-14	T	NM_152653; ENST00000335798; ENST00000396703; ENST00000425792; ENST00000427371; ENST00000452894; ENST00000613545; ENST00000628311; BC022332; OTTHUMT00000252881; OTTHUMT00000340885; OTTHUMT00000340888; OTTHUMT00000340917; OTTHUMT00000340918	ubiquitin conjugating enzyme E2E 2	chr3	+	Multiple_Complex	23203020	23602168
TC1800006675.hg.1	APCDD1	3.85	11.68	9.74	0.46	0.38	T	T	6.95e-05	0.0283	3.01e-11	8.72e-10	T	NM_153000; ENST00000355285; ENST00000423585; ENST00000578882; ENST00000579685; ENST00000582723; ENST00000584596; BC053324; OTTHUMT00000254529; OTTHUMT00000444866; OTTHUMT00000444867; OTTHUMT00000444868; OTTHUMT00000444869; OTTHUMT00000444870	adenomatosis polyposis coli down-regulated 1	chr18	+	Multiple_Complex	10454546	10489948
TC0300014050.hg.1	NPHP3	3.91	6.58	4.61	0.42	0.32	T	F	4.23e-06	0.0026	2.74e-15	2.91e-13	F	NM_153240; ENST00000337331; ENST00000465756; ENST00000469232; ENST00000471145; ENST00000474871; ENST00000476742; ENST00000490993; ENST00000493732; ENST00000512094; ENST00000515289; OTTHUMT00000357016; OTTHUMT00000357017; OTTHUMT00000357018; OTTHUMT00000357019; OTTHUMT00000357020; OTTHUMT00000357021; OTTHUMT00000357042; OTTHUMT00000357043; OTTHUMT00000358313; OTTHUMT00000358314	nephronophthisis 3 (adolescent)	chr3	-	Multiple_Complex	132680609	132722459
TC0300009944.hg.1	FAM43A	-2.27	8.42	9.6	0.68	0.44	T	T	0.0037	0.4334	4.63e-11	1.27e-09	T	NM_153690; ENST00000329759; BC039689; BC064989; OTTHUMT00000342734	family with sequence similarity 43, member A	chr3	+	Multiple_Complex	194685893	194689037
TC0100015596.hg.1	LIX1L	2.32	8.68	7.47	0.16	0.22	T	T	0.0101	0.6348	6.37e-10	1.26e-08	T	NM_153713; ENST00000604000; BC035727; OTTHUMT00000038513	limb and CNS expressed 1 like	chr1	-	Multiple_Complex	145933423	145958019
TC0200007399.hg.1	PLEKHH2	2.54	9.95	8.61	0.91	0.24	T	T	0.0037	0.4334	0.0003	0.0014	T	NM_172069; ENST00000282406; ENST00000405000; ENST00000405223; ENST00000460356; ENST00000480103; ENST00000490038; ENST00000491692; ENST00000493408; BC063310; OTTHUMT00000250537; OTTHUMT00000326136; OTTHUMT00000326137; OTTHUMT00000326163; OTTHUMT00000326164; OTTHUMT00000326165; OTTHUMT00000326166; OTTHUMT00000326323	pleckstrin homology domain containing, family H (with MyTH4 domain) member 2	chr2	+	Multiple_Complex	43637273	43767987
TC0200016464.hg.1	APLF	2.16	6.31	5.2	0.47	0.18	T	F	0.0003	0.0885	6.75e-11	1.76e-09	F	NM_173545; BC041144; OTTHUMT00000251759; OTTHUMT00000326968; OTTHUMT00000394759	aprataxin and PNKP like factor	chr2	+	Multiple_Complex	68467559	68580162
TC0600009256.hg.1	DCBLD1	2.05	4.59	3.55	0.18	0.08	T	F	0.0006	0.146	7.22e-18	2.33e-15	F	NM_173674; ENST00000296955; ENST00000338728; ENST00000424717; ENST00000478345; ENST00000481630; ENST00000487076; ENST00000525483; ENST00000528138; ENST00000528162; ENST00000533453; ENST00000533950; ENST00000534777; BC035671; OTTHUMT00000041979; OTTHUMT00000041980; OTTHUMT00000041981; OTTHUMT00000041982; OTTHUMT00000041985; OTTHUMT00000387918; OTTHUMT00000387919; OTTHUMT00000387920; OTTHUMT0000038…	discoidin, CUB and LCCL domain containing 1	chr6	+	Multiple_Complex	117453817	117569858
TC1400009770.hg.1	ZDHHC22	2.41	10.13	8.86	0.8	0.54	T	T	9.12e-05	0.0356	1.92e-13	1.1e-11	T	NM_174976; ENST00000319374; ENST00000555327; ENST00000555389; BC117676; OTTHUMT00000414289; OTTHUMT00000414290; OTTHUMT00000414291; uc010asp.3	zinc finger, DHHC-type containing 22	chr14	-	Multiple_Complex	77131270	77142734
TC1600007959.hg.1	MT1E	3.44	12.9	11.12	0.84	0.73	T	T	0.0012	0.2255	6.89e-12	2.43e-10	T	NM_175617; ENST00000306061; ENST00000330439; ENST00000568293; BC009699; BC062734; BC131609; OTTHUMT00000256600; OTTHUMT00000434375; OTTHUMT00000434376	metallothionein 1E	chr16	+	Multiple_Complex	56625475	56627113
TC1600007960.hg.1	MT1M	2.09	11.53	10.46	0.59	0.51	T	T	0.0132	0.6943	1.37e-11	4.39e-10	T	NM_176870; ENST00000379818; ENST00000570233; BC028280; BC103841; OTTHUMT00000434359; OTTHUMT00000434360	metallothionein 1M	chr16	+	Coding	56632233	56633986
TC0900009711.hg.1	IFNE; MIR31HG	2.36	6.19	4.95	0.55	0.18	T	T	0.005	0.5006	9.26e-15	8.31e-13	T	NM_176891; NR_027054; ENST00000448696; BC100871; BC100872; BC100873; OTTHUMT00000051901	interferon, epsilon; MIR31 host gene	chr9	-	Multiple_Complex	21454268	21559833
TC0800008547.hg.1	PKHD1L1	-2.23	6.03	7.19	0.86	0.44	T	T	0.0217	0.807	9.34e-08	1.01e-06	T	NM_177531; ENST00000378402; ENST00000526472; ENST00000533183; ENST00000534623; OTTHUMT00000381017; OTTHUMT00000383533; OTTHUMT00000383534; OTTHUMT00000383535	polycystic kidney and hepatic disease 1 (autosomal recessive)-like 1	chr8	+	Multiple_Complex	109362477	109531271
TC1700011547.hg.1	C17orf58	-2.07	4.77	5.82	0.37	0.34	T	T	0.0125	0.6871	0.1059	0.1771	T	NM_181655; NM_181656; ENST00000334461; ENST00000449250; ENST00000536693; BC036760; BC105124; BC112073; OTTHUMT00000448104; OTTHUMT00000448105; OTTHUMT00000448106	chromosome 17 open reading frame 58	chr17	-	Multiple_Complex	67991099	67993649
TC1700009318.hg.1	FAM101B	2.43	7.57	6.29	0.31	0.07	T	T	0.0047	0.4859	1.27e-15	1.52e-13	T	NM_182705; ENST00000329099; BC031341; OTTHUMT00000255652	family with sequence similarity 101, member B	chr17	-	Multiple_Complex	439978	445940
TC0600010609.hg.1	PXDC1	2.7	6.41	4.97	0.36	0.1	T	T	6.74e-06	0.0039	1.16e-18	6.01e-16	T	NM_183373; ENST00000380277; ENST00000380283; ENST00000477592; ENST00000485986; BC056908; OTTHUMT00000039688; OTTHUMT00000039689; OTTHUMT00000039690; OTTHUMT00000039691	PX domain containing 1	chr6	-	Multiple_Complex	3722602	3752026
TC1400009924.hg.1	EML5	-2.15	8.13	9.23	0.61	0.39	T	T	0.0048	0.4878	6.1e-11	1.61e-09	T	NM_183387; ENST00000380664; ENST00000553281; ENST00000553320; ENST00000553526; ENST00000553962; ENST00000553973; ENST00000554922; ENST00000555823; BC150639; OTTHUMT00000410488; OTTHUMT00000410489; OTTHUMT00000410490; OTTHUMT00000410491; OTTHUMT00000410492; OTTHUMT00000410493; OTTHUMT00000410494; OTTHUMT00000410495	echinoderm microtubule associated protein like 5	chr14	-	Multiple_Complex	88612431	88792752
TC0500013261.hg.1	GALNT10	2.28	5.86	4.67	0.5	0.27	T	T	0.0054	0.513	2.39e-15	2.59e-13	T	NM_198321; ENST00000297107; ENST00000377661; ENST00000425427; ENST00000517958; ENST00000519235; ENST00000519544; ENST00000519571; ENST00000520647; ENST00000521781; ENST00000521786; OTTHUMT00000252453; OTTHUMT00000374248; OTTHUMT00000374249; OTTHUMT00000374250; OTTHUMT00000374272; OTTHUMT00000374273; OTTHUMT00000374274; OTTHUMT00000374275; OTTHUMT00000374276; OTTHUMT00000374277	polypeptide N-acetylgalactosaminyltransferase 10	chr5	+	Multiple_Complex	154190730	154420984
TC0500010670.hg.1	EMB	3.2	6.24	4.56	0.18	0.4	T	F	0.0001	0.0493	2.36e-14	1.83e-12	F	NM_198449; ENST00000303221; ENST00000505896; ENST00000506190; ENST00000508934; ENST00000514111; BC059398; OTTHUMT00000253853; OTTHUMT00000367698; OTTHUMT00000367699; OTTHUMT00000367701; OTTHUMT00000367702	embigin	chr5	-	Multiple_Complex	50396192	50443248
TC0100013042.hg.1	SPATA21	2.08	5.14	4.08	0.39	0.2	T	F	0.0187	0.7769	0.0421	0.0832	F	NM_198546; ENST00000335496; ENST00000375577; ENST00000466212; ENST00000491418; ENST00000540400; ENST00000612240; BC150598; OTTHUMT00000006677; OTTHUMT00000006678; OTTHUMT00000006679; OTTHUMT00000355657; uc001ayn.3	spermatogenesis associated 21	chr1	-	Multiple_Complex	16387117	16437424
TC0300014031.hg.1	CCDC80; LINC01279	81.07	10.94	4.6	0.85	0.75	T	T	1.38e-13	8.54e-10	2.82e-20	5.81e-17	T	NM_199511; NM_199512; NR_109779; ENST00000206423; ENST00000439685; ENST00000461431; ENST00000479368; ENST00000480275; BC110842; BC116178; OTTHUMT00000354219; OTTHUMT00000354221; OTTHUMT00000354224; OTTHUMT00000354225; OTTHUMT00000354227	coiled-coil domain containing 80; long intergenic non-protein coding RNA 1279	chr3	-	Multiple_Complex	112596794	112649611
TC0100018479.hg.1	NOTCH2NL	2.36	9.17	7.94	0.29	0.15	T	T	0.0002	0.0711	1.81e-17	4.73e-15	T	NM_203458; ENST00000362074; ENST00000479995; ENST00000578207; ENST00000579793; BC010154; BC065219; OTTHUMT00000038544; OTTHUMT00000038545; OTTHUMT00000038546; OTTHUMT00000109207	notch 2 N-terminal like	chr1	-	Multiple_Complex	146146203	146229034
TC0700012709.hg.1	FAM180A	4.24	7.9	5.82	0.58	0.29	T	T	0.0002	0.0589	4.73e-15	4.69e-13	T	NM_205855; ENST00000338588; ENST00000415751; ENST00000435869; ENST00000444083; BC137311; BC137312; OTTHUMT00000340554; OTTHUMT00000340555; OTTHUMT00000340556	family with sequence similarity 180, member A	chr7	-	Multiple_Complex	135728348	135748846
TC1500007463.hg.1	C2CD4A	5.35	9.18	6.76	0.39	0.47	T	T	1.15e-08	1.51e-05	2.35e-14	1.83e-12	T	NM_207322; ENST00000355522; OTTHUMT00000416008; uc002ahf.4	C2 calcium-dependent domain containing 4A	chr15	+	Coding	62066977	62070917
TC0300008883.hg.1	nokume	2.31	6.57	5.36	0.23	0.22	T	F	0.0071	0.5642	6.45e-11	1.69e-09	F	nokume.aAug10-unspliced; nokume.bAug10	Transcript Identified by AceView	chr3	+	Unassigned	134355347	134357446
TC1500008247.hg.1	noswy	-2.19	8.8	9.93	0.31	0.19	T	T	0.0037	0.4334	1.23e-10	2.96e-09	T	noswy.aAug10-unspliced	Transcript Identified by AceView	chr15	+	Coding	89092765	89093623
TC0700012614.hg.1	noykee	2.79	8.36	6.88	0.95	0.41	T	T	0.0031	0.3943	4.55e-14	3.23e-12	T	noykee.aAug10-unspliced	Transcript Identified by AceView	chr7	-	Coding	130887511	130888878
TC0X00009475.hg.1	PPP1R2P9	2.34	5.01	3.78	0.48	0.06	T	F	0.004	0.4451	0.0227	0.0497	F	NR_002191; OTTHUMT00000056294	protein phosphatase 1, regulatory (inhibitor) subunit 2 pseudogene 9	chrX	-	Multiple_Complex	42777366	42778235
TC1100009780.hg.1	H19; MIR675	2.48	10.97	9.66	0.95	0.52	T	T	0.0251	0.8376	1.37e-08	1.86e-07	T	NR_002196; NR_030533; NR_131223; NR_131224; ENST00000411754; ENST00000411861; ENST00000412788; ENST00000414790; ENST00000417089; ENST00000422826; ENST00000428066; ENST00000431095; ENST00000436715; ENST00000439725; ENST00000442037; ENST00000446406; ENST00000447298	H19, imprinted maternally expressed transcript (non-protein coding); microRNA 675	chr11	-	Multiple_Complex	1995130	2001710
TC0100015977.hg.1	SNORA80E	4.05	13.63	11.61	0.84	0.29	T	T	0.0034	0.4118	5.64e-08	6.46e-07	T	NR_002974; ENST00000384744	small nucleolar RNA, H/ACA box 80E	chr1	-	Small_RNA	155919909	155920045
TC2200009239.hg.1	MIAT	-2.62	9.18	10.57	0.76	0.36	T	T	0.0003	0.0874	2.26e-15	2.48e-13	T	NR_003491; NR_033319; NR_033320; NR_033321; ENST00000413665; ENST00000418918; ENST00000419237; ENST00000421867; ENST00000422403; ENST00000425476; ENST00000430483; ENST00000436238; ENST00000439738; ENST00000440347; ENST00000449717; ENST00000450203; ENST00000451141; ENST00000452429; ENST00000453023; ENST00000455640; ENST00000458302; ENST00000613780; ENST00000616213; ENST00000616469; ENST00000620145	myocardial infarction associated transcript (non-protein coding)	chr22	+	Multiple_Complex	26646428	26676951
TC0500006712.hg.1	SNORD123; SNHG18	2.65	6.4	4.99	0.06	0.24	T	F	0.0006	0.1376	1.15e-15	1.4e-13	F	NR_003689; NR_045196	small nucleolar RNA, C/D box 123; small nucleolar RNA host gene 18	chr5	+	Multiple_Complex	9546200	9550609
TC1700008955.hg.1	SNORD1B	-2.01	6.53	7.54	0.5	0.27	T	T	0.009	0.6177	6.12e-07	5.27e-06	T	NR_004396; ENST00000363091	small nucleolar RNA, C/D box 1B	chr17	+	Small_RNA	76561108	76561193
TC0100007567.hg.1	RNU11	-2.06	9.43	10.48	0.53	0.54	T	T	0.0157	0.7349	1.6e-07	1.62e-06	T	NR_004407; ENST00000387069	RNA, U11 small nuclear	chr1	+	Multiple_Complex	28648599	28648734
TC0200013886.hg.1	MIR4435-2HG	2.48	10.87	9.56	0.28	0.35	T	T	0.0002	0.0692	2.34e-14	1.82e-12	T	NR_015395; NR_024373	MIR4435-2 host gene	chr2	-	NonCoding	111196166	111495805
TC0600007160.hg.1	CASC15	2.39	8.8	7.55	0.4	0.07	T	T	0.0049	0.4912	0.0043	0.0121	T	NR_015410; ENST00000444265; ENST00000605917; ENST00000606197; ENST00000606336; ENST00000606851; ENST00000607048	cancer susceptibility candidate 15 (non-protein coding)	chr6	+	NonCoding	21664772	22222410
TC0200016485.hg.1	LINC00152	4.64	10.66	8.44	0.38	0.6	T	T	2.33e-08	2.83e-05	1.88e-17	4.88e-15	T	NR_024204; NR_024205; NR_024206	long intergenic non-protein coding RNA 152	chr2	+	NonCoding	87455368	87584075
TC0300012831.hg.1	MBNL1-AS1	2.53	7.16	5.82	0.1	0.04	T	T	0.0001	0.0512	5.71e-17	1.21e-14	T	NR_027037; NR_027038; ENST00000445466; ENST00000608395	MBNL1 antisense RNA 1	chr3	-	NonCoding	152262616	152269626
TC0100018475.hg.1	LINC01138	2.35	10.03	8.8	0.33	0.15	T	T	0.0003	0.0784	7.55e-09	1.1e-07	T	NR_027468; NR_104014	long intergenic non-protein coding RNA 1138	chr1	-	Multiple_Complex	148362994	148460150
TC0600007518.hg.1	HLA-L	2.06	10.32	9.28	0.31	0.18	T	T	0.0025	0.3599	3.55e-13	1.86e-11	T	NR_027822; ENST00000420110; ENST00000463348; ENST00000482052; BC139904; BC141846; OTTHUMT00000076296; OTTHUMT00000256044; OTTHUMT00000356318	major histocompatibility complex, class I, L (pseudogene)	chr6	+	Multiple_Complex	30259562	30304135
TC2200007526.hg.1	RNU12	2.55	12.33	10.98	0.52	0.43	T	T	0.0169	0.7523	3.23e-05	0.0002	T	NR_029422; ENST00000362512	RNA, U12 small nuclear	chr22	+	Multiple_Complex	42614914	42616588
TC0900008017.hg.1	MIRLET7D	-2.41	7.32	8.59	0.07	0.24	T	T	0.0053	0.5104	0.0176	0.04	T	NR_029481	microRNA let-7d	chr9	+	Multiple_Complex	94178826	94178930
TC1200007739.hg.1	MIR196A2	-2.06	4.85	5.89	0.39	0.17	T	T	0.0258	0.8423	0.0144	0.0339	T	NR_029617; ENST00000385189	microRNA 196a-2	chr12	+	Multiple_Complex	53991732	53991852
TC0200012662.hg.1	MIR216A	-2.19	4.55	5.68	0.28	0.51	F	T	0.0006	0.1497	6.93e-06	4.45e-05	F	NR_029629; ENST00000385063; uc010ype.1	microRNA 216a	chr2	-	Precursor_microRNA	55988950	55989059
TC1700011284.hg.1	MIR301A	-2.26	4.94	6.12	0.59	0.16	F	T	0.0027	0.3719	2.61e-07	2.49e-06	F	NR_029842; ENST00000385261; uc010wod.1	microRNA 301a	chr17	-	Precursor_microRNA	59151136	59151221
TC1400008296.hg.1	MIR382	-2.09	7.54	8.6	0.57	0.26	T	T	0.0011	0.2085	2.8e-05	0.0002	T	NR_029874	microRNA 382	chr14	+	Multiple_Complex	101054306	101054381
TC1400008273.hg.1	MIR329-2	-2.6	6	7.38	0.72	0.15	T	T	0.0023	0.3399	0.0053	0.0144	T	NR_029968; ENST00000385029; uc021scr.1	microRNA 329-2	chr14	+	Precursor_microRNA	101027100	101027183
TC1400008282.hg.1	MIR376B	-2.01	7.27	8.27	1.46	0.36	T	T	0.0036	0.4293	0.0006	0.0023	T	NR_030157; ENST00000614515	microRNA 376b	chr14	+	Multiple_Complex	101040427	101040536
TC1400008302.hg.1	MIR496	-2	3.75	4.75	0.27	0.39	F	T	0.0126	0.6898	0.1166	0.1914	F	NR_030176	microRNA 496	chr14	+	Multiple_Complex	101060558	101060674
TC1400008280.hg.1	MIR376A2	-2.91	5.52	7.06	0.71	0.3	F	T	0.0007	0.1507	0.007	0.0183	F	NR_030266	microRNA 376a-2	chr14	+	Multiple_Complex	101040052	101040162
TC0700011851.hg.1	MIR591	-2.49	6.72	8.03	0.56	0.32	T	T	0.0036	0.4285	2.9e-07	2.73e-06	T	NR_030322; ENST00000385290; uc022aho.1	microRNA 591	chr7	-	Precursor_microRNA	96219662	96219756
TC1400008276.hg.1	MIR543	-4.35	5.43	7.55	0.77	0.66	T	T	0.0025	0.358	0.012	0.0291	T	NR_030619	microRNA 543	chr14	+	Multiple_Complex	101031963	101032070
TC0700010762.hg.1	MIR1200	2.23	8.77	7.61	0.41	0.28	T	T	0.027	0.8484	1.88e-09	3.25e-08	T	NR_031604; ENST00000408398; uc022abw.1	microRNA 1200	chr7	-	Precursor_microRNA	36919357	36919432
TC1800006907.hg.1	MIR320C2	-2.02	3.18	4.19	0.12	0.5	F	F	0.026	0.8441	0.1367	0.2175	F	NR_031724; ENST00000390762; uc021uih.1	microRNA 320c-2	chr18	+	Precursor_microRNA	24321686	24321735
TC0800007992.hg.1	MIR2052	-2.62	6.84	8.23	0.57	0.42	T	T	0.0092	0.6189	5.62e-13	2.74e-11	T	NR_031744	microRNA 2052	chr8	+	Multiple_Complex	74705693	74705747
TC1700012279.hg.1	HOXB-AS3	4.3	7.76	5.66	0.72	0.52	T	T	1.52e-05	0.0079	1.21e-16	2.19e-14	T	NR_033201; NR_033202; NR_033203; NR_033204; NR_033205; NR_110329; NR_110330; NR_110331; ENST00000429755; ENST00000460041; ENST00000466037; ENST00000467155; ENST00000474040; ENST00000474324; ENST00000476204; ENST00000477144; ENST00000480872; ENST00000481995; ENST00000487849; ENST00000491264; ENST00000492897; ENST00000494420; BC010732	HOXB cluster antisense RNA 3	chr17	+	Multiple_Complex	48590420	48606414
TC1600011143.hg.1	FENDRR	4.24	6.05	3.97	0.57	0.36	T	F	5.45e-05	0.0227	1.45e-15	1.7e-13	F	NR_033925; NR_036444; ENST00000593604; ENST00000594398; ENST00000595886; ENST00000597578; ENST00000598996; ENST00000599749; ENST00000600553	FOXF1 adjacent non-coding developmental regulatory RNA	chr16	-	NonCoding	86474445	86509099
TC1200009364.hg.1	MIR3612	-2.08	5.64	6.7	0.28	0.34	T	T	0.0018	0.2905	7.4e-10	1.43e-08	T	NR_037406; ENST00000579753; uc021rgo.1	microRNA 3612	chr12	+	Precursor_microRNA	128294092	128294178
TC1000009150.hg.1	MIR3941	2.01	5.87	4.87	0.21	0.37	T	T	0.0156	0.7345	0.0006	0.0023	T	NR_037506; ENST00000582572; uc021qad.1	microRNA 3941	chr10	+	Precursor_microRNA	122416965	122417067
TC0700008171.hg.1	MAGI2-AS3	2.42	8.38	7.11	0.57	0.41	T	T	3.02e-05	0.0141	1.73e-17	4.56e-15	T	NR_038343; NR_038344; NR_038345; NR_038346; ENST00000414797; ENST00000422093; ENST00000424477; ENST00000426835; ENST00000429408; ENST00000435749; ENST00000442765; ENST00000446159; ENST00000448195; ENST00000448636; ENST00000451809; ENST00000452320; ENST00000611793; ENST00000612203; ENST00000612949; ENST00000613867; ENST00000613892; ENST00000614953; ENST00000616192; ENST00000616796; ENST00000617955…	MAGI2 antisense RNA 3	chr7	+	Multiple_Complex	79452877	79471208
TC0100012007.hg.1	MIR4427	2.51	5.55	4.22	0.35	0.48	F	F	0.0002	0.0641	3.96e-06	2.72e-05	F	NR_039625; ENST00000585213; uc021pkp.1	microRNA 4427	chr1	+	Precursor_microRNA	233624152	233624219
TC0200016263.hg.1	MIR4441	-2.12	5.43	6.52	0.46	0.33	T	T	0.0121	0.6784	0.0503	0.0963	T	NR_039643; ENST00000582623; uc021vyz.1	microRNA 4441	chr2	-	Precursor_microRNA	239085827	239085926
TC1000006952.hg.1	MIR4675	2.02	6.46	5.45	0.23	0.03	T	T	0.0095	0.6236	2.71e-08	3.4e-07	T	NR_039822; ENST00000577898; uc021pnt.1	microRNA 4675	chr10	+	Precursor_microRNA	20551970	20552046
TC2000006987.hg.1	FLJ33581; RP5-1100I6.2	-2.06	4.23	5.27	0.05	0.53	T	T	0.0004	0.1154	0.006	0.016	T	NR_040102; ENST00000457274; ENST00000457274.1; OTTHUMT00000078370; uc002wtv.1	uncharacterized LOC400839; uncharacterized LOC400839 [Source:EntrezGene;Acc:400839]; novel transcript	chr20	+	NonCoding	24199767	24224588
TC1200007200.hg.1	LINC00941	4.95	11.28	8.97	0.85	0.76	T	T	0.0015	0.2693	0.0006	0.0022	T	NR_040245	long intergenic non-protein coding RNA 941	chr12	+	NonCoding	30795043	30810607
TC1300008153.hg.1	GAS6-AS2	2.71	5.36	3.93	0.08	0.25	T	T	2.26e-05	0.0109	6.21e-19	3.9e-16	T	NR_044993; ENST00000608651	GAS6 antisense RNA 2 (head to head)	chr13	+	NonCoding	113864168	113866833
TC1300009472.hg.1	GPC5-AS1	-2.49	9.09	10.41	0.56	0.46	T	T	0.0032	0.4048	4.29e-16	6.15e-14	T	NR_046520; NR_049775; NR_049776; ENST00000419288; ENST00000451897	GPC5 antisense RNA 1	chr13	-	NonCoding	92701389	92721614
TC0900007995.hg.1	MIR548AU	-2.44	6.68	7.97	0.69	0.37	T	T	0.0015	0.2604	0.004	0.0115	T	NR_049853_2	Homo sapiens microRNA 548au (MIR548AU), microRNA.	chr9	+	Multiple_Complex	93594841	93594894
TC0800010831.hg.1	MIR5681B	2.08	5.08	4.03	0.36	0.27	F	F	0.0351	0.8894	0.2022	0.296	F	NR_049871	microRNA 5681b	chr8	-	Multiple_Complex	74548550	74548609
TC0500011859.hg.1	MGC32805; CTC-210G5.1	-2.11	6.25	7.33	0.63	0.25	T	T	0.0004	0.1138	4.69e-09	7.24e-08	T	NR_051996; ENST00000503529; ENST00000506053; ENST00000509993; ENST00000510972; ENST00000503529.1; ENST00000506053.1; ENST00000509993.1; ENST00000510972.1; MGC32805.aAug10; OTTHUMT00000371227; OTTHUMT00000371228; OTTHUMT00000371229; OTTHUMT00000371230; uc003ktb.1; uc063gka.1; uc063gkb.1; uc063gkc.1	uncharacterized LOC153163; uncharacterized LOC153163 [Source:EntrezGene;Acc:153163]; Transcript Identified by AceView, Entrez Gene ID(s) 153163; novel transcript	chr5	-	Multiple_Complex	122436497	122479087
TC0200016770.hg.1	MIR6809; TNS1	2.64	5.44	4.03	0.42	0.4	T	F	0.0006	0.1425	1.02e-18	5.54e-16	F	NR_106867; ENST00000310858; ENST00000413280; ENST00000413554; ENST00000419504; ENST00000423413; ENST00000430930; ENST00000439083; ENST00000446688; ENST00000449814; ENST00000453356; ENST00000479185; ENST00000480416; ENST00000480665; ENST00000490566; ENST00000492338; ENST00000495556; ENST00000611415; ENST00000612189; ENST00000615025; BC116187; BC116188; BC140942; OTTHUMT00000339207; OTTHUMT00000339…	microRNA 6809; tensin 1	chr2	-	Multiple_Complex	217802789	217978934
TC1000009719.hg.1	LINC00706	-2.05	4.81	5.85	0.34	0.53	F	T	0.0195	0.7825	0.0837	0.1465	F	NR_108074; ENST00000628989	long intergenic non-protein coding RNA 706	chr10	-	NonCoding	6738435	6842906
TC2200006848.hg.1	PCAT14	-2.32	6.87	8.08	0.34	0.44	T	T	0.0004	0.1036	1.34e-06	1.05e-05	T	NR_109832	prostate cancer associated transcript 14 (non-protein coding)	chr22	+	NonCoding	23536705	23547797
TC1200012277.hg.1	LOC101927415; RP11-486O12.2	-2.04	7.54	8.57	0.03	0.35	T	T	0.001	0.2008	2.29e-09	3.86e-08	T	NR_110049; ENST00000498967.2; OTTHUMT00000400605; uc031zqt.2	uncharacterized LOC101927415; novel transcript	chr12	-	NonCoding	123575891	123585115
TC0100018280.hg.1	FAM231D; LINC00869	2.43	11.06	9.78	0.18	0.24	T	T	1.76e-05	0.009	1.95e-10	4.41e-09	T	NR_111934; NR_111950; NR_111951; NR_111952; NR_111953; ENST00000429388; ENST00000430442; ENST00000435115; ENST00000439719; ENST00000610297; ENST00000610578; ENST00000620190; ENST00000621156; ENST00000622079; ENST00000622695; OTTHUMT00000478080	family with sequence similarity 231, member D; long intergenic non-protein coding RNA 869	chr1	+	Multiple_Complex	149606196	149705721
TC1300009274.hg.1	LMO7-AS1	2.26	5.39	4.21	0.52	0.24	T	F	0.0288	0.8578	2.25e-13	1.26e-11	F	NR_120410; NR_120411; NR_120412; ENST00000568302; ENST00000568735	LMO7 antisense RNA 1	chr13	-	NonCoding	75604700	75635994
TC1200008306.hg.1	LOC102724663; RP11-121G22.3; snawney	-2.38	5.4	6.65	0.48	0.25	T	T	0.0095	0.6236	1.14e-07	1.2e-06	T	NR_120491; ENST00000547762; ENST00000549161; ENST00000550138; ENST00000550302; ENST00000550938; ENST00000550999; ENST00000551401; ENST00000551699; ENST00000552534; ENST00000553197; ENST00000547762.1; ENST00000549161.1; ENST00000550138.1; ENST00000550302.1; ENST00000550938.1; ENST00000550999.1; ENST00000551401.1; ENST00000551699.1; ENST00000552534.1; ENST00000553197.1; OTTHUMT00000408170; OTTHUMT0…	uncharacterized LOC102724663; novel transcript; Transcript Identified by AceView	chr12	+	NonCoding	81270608	81312422
TC0500011429.hg.1	LINC01339	2.32	6.57	5.35	0.61	0.18	T	T	0.0061	0.5353	0.0432	0.085	T	NR_120601	long intergenic non-protein coding RNA 1339	chr5	-	Multiple_Complex	90158339	90290071
TC0500012313.hg.1	SPRY4-IT1	2.55	7.87	6.52	0.49	0.25	T	T	3.13e-05	0.0146	6.6e-07	5.63e-06	T	NR_131221; ENST00000630558	SPRY4 intronic transcript 1	chr5	-	NonCoding	142317620	142318322
TC0200016583.hg.1	LOC105747689	6.33	6.58	3.92	0.41	0.15	T	F	1.42e-05	0.0074	6.73e-15	6.35e-13	F	NR_131917	uncharacterized LOC105747689	chr2	+	NonCoding	191690181	191720329
TC1000010276.hg.1	NRP1	2.49	6.57	5.25	0.28	0.25	T	F	0.0016	0.2774	3.85e-07	3.5e-06	F	NRP1.vdAug10-unspliced	Transcript Identified by AceView, Entrez Gene ID(s) 8829	chr10	-	Unassigned	33271449	33272388
TC0500007116.hg.1	nuhime	2.11	7.62	6.55	0.06	0.34	T	T	0.0203	0.7946	0.126	0.2039	T	nuhime.bAug10-unspliced	Transcript Identified by AceView	chr5	+	Unassigned	34690168	34690552
TC0900009277.hg.1	nuke	-2.91	6.23	7.78	0.43	0.79	T	T	0.0056	0.5185	1.12e-08	1.55e-07	T	nuke.aAug10-unspliced	Transcript Identified by AceView	chr9	+	Coding	137268424	137270733
TC1700010932.hg.1	nunoma	-2.11	7.1	8.17	0.3	0.01	T	T	0.0157	0.7351	0.0001	0.0005	T	nunoma.bAug10-unspliced	Transcript Identified by AceView	chr17	-	Unassigned	47182520	47183110
TC0500010847.hg.1	nypluby	2.53	11.34	10	0.53	0.15	T	T	0.0234	0.8224	1.91e-13	1.09e-11	T	nypluby.aAug10-unspliced	Transcript Identified by AceView	chr5	-	Unassigned	59176874	59177778
TC1700009005.hg.1	nyskee	-2.43	6.61	7.89	0.5	0.41	T	T	0.0028	0.377	0.0115	0.028	T	nyskee.aAug10-unspliced	Transcript Identified by AceView	chr17	+	Coding	77427442	77428550
TC0600008905.hg.1	BDH2P1	2.17	5.54	4.42	0.14	0.07	T	T	0.0001	0.0443	3.2e-16	4.81e-14	T	OTTHUMT00000041588	3-hydroxybutyrate dehydrogenase, type 2 pseudogene 1	chr6	+	Pseudogene	99174744	99175479
TC1300008050.hg.1	RP11-65D24.2; swydoy	-2.85	6.05	7.56	0.43	0.31	T	T	0.0016	0.2805	1.48e-08	1.99e-07	T	OTTHUMT00000045814; OTTHUMT00000471073; swydoy.aAug10; uc058yip.1; uc058yiq.1	novel transcript; Transcript Identified by AceView	chr13	+	Multiple_Complex	111588201	111672608
TC2000007323.hg.1	RPS3P2	-2.25	5.77	6.94	0.48	0.1	T	T	3.37e-05	0.0155	0.0016	0.0053	T	OTTHUMT00000079175	ribosomal protein S3 pseudogene 2	chr20	+	Pseudogene	38537758	38538458
TC1700006994.hg.1	IL6STP1	6.3	7.52	4.87	0.61	0.28	T	F	4.48e-09	6.97e-06	1.22e-16	2.19e-14	F	OTTHUMT00000131036	interleukin 6 signal transducer (gp130, oncostatin M receptor) pseudogene 1	chr17	+	Pseudogene	15783288	15784307
TC1100006702.hg.1	OR52U1P	-2.37	3.47	4.71	0.19	0.53	F	T	0.0133	0.6969	0.2464	0.3456	F	OTTHUMT00000143398	olfactory receptor, family 52, subfamily U, member 1 pseudogene	chr11	+	Pseudogene	5719290	5720212
TC0500006979.hg.1	MSNP1	3.99	8.2	6.2	0.82	0.39	T	T	4.33e-05	0.0189	3.55e-14	2.61e-12	T	OTTHUMT00000366523	moesin pseudogene 1	chr5	+	Pseudogene	25909503	25911234
TC0500013280.hg.1	ZDHHC11B	-2.08	5.57	6.62	0.23	0.35	T	T	0.0012	0.2255	0.0002	0.001	T	OTTHUMT00000367532; OTTHUMT00000376355	zinc finger, DHHC-type containing 11B	chr5	-	Multiple_Complex	710355	767208
TC0500008495.hg.1	KRT18P16	2.11	7.69	6.61	0.51	0.23	T	T	0.011	0.6577	8.77e-08	9.53e-07	T	OTTHUMT00000371247	keratin 18 pseudogene 16	chr5	+	Pseudogene	123636110	123637403
TC1200011559.hg.1	RBMS2P1	2.17	6.62	5.5	0.18	0.14	T	T	0.0011	0.2132	6.12e-12	2.19e-10	T	OTTHUMT00000384030	RNA binding motif, single stranded interacting protein 2 pseudogene 1	chr12	-	Pseudogene	94423744	94424969
TC1900009833.hg.1	ITGB1P1	2.08	15.49	14.43	0.33	0.05	T	T	6.27e-05	0.0259	1.14e-16	2.08e-14	T	OTTHUMT00000466382	integrin beta 1 pseudogene 1	chr19	-	Pseudogene	14621634	14622242
TC0100016096.hg.1	OR10AE1P	2.28	5.36	4.17	0.51	0.25	T	F	0.0194	0.7825	0.4079	0.5093	F	OTTHUMT00000470991	olfactory receptor, family 10, subfamily AE, member 1 pseudogene	chr1	-	Pseudogene	159581620	159582648
TC1500009070.hg.1	CTD-2033D15.3	2.44	6.41	5.12	0.11	0.1	T	T	0.0004	0.1103	2.67e-14	2.03e-12	T	OTTHUMT00000473822; uc059hnt.1	novel transcript, antisense to THBS1	chr15	-	NonCoding	39588357	39588882
TC1500009301.hg.1	RP11-96O20.5	-2.03	5.83	6.85	0.48	0.55	T	T	0.0367	0.8967	2.37e-05	0.0001	T	OTTHUMT00000473900; uc059iun.1	novel transcript	chr15	-	NonCoding	45585757	45586304
TC1500009922.hg.1	RP11-138H8.8	3.72	6.22	4.33	0.58	0.35	T	F	4.79e-06	0.0029	3.98e-15	4.02e-13	F	OTTHUMT00000474076; uc059kwb.1	novel transcript, sense intronic to UACA	chr15	-	NonCoding	70758269	70758856
TC1200009139.hg.1	RP11-173P15.10	-2.14	4.76	5.86	0.14	0.53	T	T	0.0169	0.7523	1.59e-05	9.24e-05	T	OTTHUMT00000474634; uc058udv.1	novel transcript	chr12	+	NonCoding	120709112	120709523
TC1200010338.hg.1	RP11-278C7.5	-2.24	6.41	7.57	0.66	0.34	T	T	0.0066	0.5525	0.0611	0.1132	T	OTTHUMT00000474662; uc058mpq.1	novel transcript, sense intronic to YARS2	chr12	-	NonCoding	32736930	32737660
TC1200009460.hg.1	RP11-417L19.6	-2.12	7.34	8.43	0.26	0.18	T	T	0.0013	0.2341	1.42e-10	3.35e-09	T	OTTHUMT00000474782; uc058vht.1	novel transcript, sense intronic to PUS1	chr12	+	NonCoding	131934642	131934928
TC1100006602.hg.1	CTC-343N3.1	-2.09	6.37	7.43	0.16	0.36	T	T	0.002	0.3145	1.37e-08	1.86e-07	T	OTTHUMT00000474985; uc057yab.1	novel transcript, antisense to NAP1L4	chr11	+	NonCoding	2989863	2991344
TC1000008410.hg.1	LINC01374	2.04	5.13	4.1	0.57	0.31	T	F	0.0312	0.8726	0.0276	0.0586	F	OTTHUMT00000479821; uc057uut.1	long intergenic non-protein coding RNA 1374; long intergenic non-protein coding RNA 1374 [Source:HGNC Symbol;Acc:HGNC:50631]	chr10	+	NonCoding	89853516	89914955
TC2200008232.hg.1	LL22NC03-N95F10.1	-2.18	7.79	8.91	0.47	0.61	T	T	0.0057	0.5202	4.23e-09	6.62e-08	T	OTTHUMT00000487940	novel transcript	chr22	-	NonCoding	24691122	24696038
TC0100007947.hg.1	pakoybu	-3.63	3.79	5.65	0.58	0.69	F	F	0.0143	0.7139	0.0135	0.032	F	pakoybu.aAug10-unspliced	Transcript Identified by AceView	chr1	+	Unassigned	40219085	40220970
TC0800008793.hg.1	parla	-2.28	5.72	6.91	0.6	0.13	T	T	0.0126	0.6896	1.3e-05	7.72e-05	T	parla.aAug10-unspliced	Transcript Identified by AceView	chr8	+	Unassigned	125307706	125309266
TC0800006953.hg.1	perbla	2.02	5.41	4.4	0.57	0.24	T	F	0.0287	0.8572	0.1389	0.2203	F	perbla.aAug10-unspliced	Transcript Identified by AceView	chr8	+	Unassigned	21445814	21448161
TC1800006676.hg.1	peykloy	2.33	8.64	7.42	0.39	0.06	T	T	0.0006	0.1442	2.09e-14	1.66e-12	T	peykloy.aAug10-unspliced	Transcript Identified by AceView	chr18	+	Coding	10464595	10468413
TC0100013637.hg.1	peyleybu	2.13	8.3	7.2	0.8	0.41	T	T	0.0211	0.8025	3.27e-14	2.43e-12	T	peyleybu.aAug10-unspliced	Transcript Identified by AceView	chr1	-	Coding	32951163	32951492
TC1800008600.hg.1	peysar	-2.23	7.25	8.41	0.53	0.23	T	T	0.0222	0.8112	1.24e-06	9.78e-06	T	peysar.bAug10-unspliced	Transcript Identified by AceView	chr18	-	Unassigned	46792849	46793399
TC1500008619.hg.1	plachubu	-2.7	8.03	9.47	0.57	0.45	T	T	0.0034	0.4173	2.25e-10	5.02e-09	T	plachubu.aAug10-unspliced	Transcript Identified by AceView	chr15	-	Coding	20486916	20487469
TC1700009278.hg.1	plarvobu	-2.58	4.94	6.31	0.32	0.35	T	T	0.0003	0.0867	1.98e-07	1.95e-06	T	plarvobu.aAug10-unspliced	Transcript Identified by AceView	chr17	+	Coding	82753607	82753940
TC0700009180.hg.1	plawbleeby	-2.11	6.02	7.1	0.25	0.21	T	T	0.0017	0.2849	0.0007	0.0027	T	plawbleeby.aAug10-unspliced	Transcript Identified by AceView	chr7	+	Coding	131418737	131420121
TC0700008032.hg.1	pleegoy	-2.21	5.69	6.83	0.13	0.26	T	T	0.0024	0.349	0.0021	0.0066	T	pleegoy.aAug10-unspliced	Transcript Identified by AceView	chr7	+	Unassigned	75104414	75106948
TC0300007488.hg.1	plerfoybo	-2.12	5.83	6.91	0.33	0.15	T	T	0.0075	0.5741	0.0169	0.0388	T	plerfoybo.aAug10-unspliced	Transcript Identified by AceView	chr3	+	Unassigned	52645511	52646068
TC1600007459.hg.1	plerner	-2.07	8	9.05	0.27	0.13	T	T	0.0489	0.945	0.0074	0.0193	T	plerner.aAug10	Transcript Identified by AceView	chr16	+	Unassigned	30264589	30265730
TC1300008943.hg.1	pleychee	-2.13	6.54	7.63	0.29	0.37	T	T	0.0095	0.6236	1.53e-05	8.91e-05	T	pleychee.aAug10-unspliced	Transcript Identified by AceView	chr13	-	Coding	50082327	50083007
TC1200008183.hg.1	pleykoby	-2.1	5.65	6.73	0.47	0.38	F	T	0.0071	0.5625	0.0173	0.0396	F	pleykoby.aAug10-unspliced	Transcript Identified by AceView	chr12	+	Coding	71757902	71760433
TC1200008077.hg.1	plonee	2.07	6.11	5.06	0.23	0.19	T	T	0.0018	0.2935	0.0315	0.0654	T	plonee.aAug10-unspliced	Transcript Identified by AceView	chr12	+	Coding	67398916	67399352
TC1200006434.hg.1	plorblo	-2.1	6.34	7.41	0.22	0.33	T	T	0.0124	0.6864	0.0261	0.0558	T	plorblo.aAug10-unspliced	Transcript Identified by AceView	chr12	+	Coding	29579	31232
TC1800007160.hg.1	plorsy	-2.81	4.27	5.76	0.67	0.58	F	F	0.0018	0.2905	4.22e-05	0.0002	F	plorsy.aAug10	Transcript Identified by AceView	chr18	+	Unassigned	42138218	42151217
TC1600006743.hg.1	ploysmer	-2.08	5.96	7.01	0.9	0.38	T	T	0.0175	0.7599	1.25e-05	7.47e-05	T	ploysmer.aAug10-unspliced	Transcript Identified by AceView	chr16	+	Unassigned	4515198	4516451
TC2200007964.hg.1	plujey	-2.52	5.84	7.17	0.27	0.41	T	T	0.0433	0.9249	0.0001	0.0005	T	plujey.aAug10-unspliced	Transcript Identified by AceView	chr22	-	Coding	19053791	19054368
TC1200007598.hg.1	plyflo	-2.06	5.4	6.45	0.4	0.47	T	T	0.0327	0.878	0.0004	0.0016	T	plyflo.aAug10-unspliced	Transcript Identified by AceView	chr12	+	Unassigned	50133181	50134097
TC0500006641.hg.1	plyger	-2.53	3.67	5.01	0.37	0.6	F	F	0.0008	0.1689	0.0482	0.093	F	plyger.aAug10-unspliced	Transcript Identified by AceView	chr5	+	Coding	6486246	6486977
TC1700007086.hg.1	plyseebo	-2.3	7.6	8.8	0.61	0.21	T	T	0.0083	0.5972	1.02e-07	1.09e-06	T	plyseebo.aAug10-unspliced	Transcript Identified by AceView	chr17	+	Coding	17751285	17751737
TC0500012850.hg.1	plystorbu	2.14	5.56	4.47	0.25	0.08	T	T	0.0006	0.1463	0.0018	0.0058	T	plystorbu.aAug10-unspliced	Transcript Identified by AceView	chr5	-	Coding	172914243	172914767
TC0700008699.hg.1	porkaw	-2.12	4.66	5.74	0.66	0.52	T	T	0.0111	0.6606	0.0498	0.0956	T	porkaw.aAug10-unspliced	Transcript Identified by AceView	chr7	+	Unassigned	105324762	105325487
TC0800006638.hg.1	porzuby	2.19	5.13	3.99	0.33	0.17	F	F	0.0299	0.8633	0.2079	0.3025	F	porzuby.aAug10-unspliced	Transcript Identified by AceView	chr8	+	Coding	8152007	8152334
TC1300007942.hg.1	poynoy	2.42	5.6	4.32	0.5	0.7	F	F	0.0007	0.1627	0.0087	0.022	F	poynoy.aAug10-unspliced	Transcript Identified by AceView	chr13	+	Unassigned	106554925	106555080
TC1000007627.hg.1	poyshar	2.01	5.35	4.34	0.42	0.17	T	F	0.0488	0.9449	1.81e-09	3.15e-08	F	poyshar.aAug10-unspliced	Transcript Identified by AceView	chr10	+	Unassigned	51244887	51246625
TC1700007783.hg.1	poywer	-2.02	6.67	7.68	0.22	0.3	T	T	0.0008	0.1781	1e-06	8.14e-06	T	poywer.aAug10-unspliced	Transcript Identified by AceView	chr17	+	Unassigned	40165521	40165743
TC0100014313.hg.1	PPAP2B	3.07	8.39	6.77	0.18	0.37	T	T	0.0003	0.0908	1.63e-13	9.58e-12	T	PPAP2B.eAug10-unspliced	Transcript Identified by AceView, Entrez Gene ID(s) 8613	chr1	-	Unassigned	56524650	56525366
TC1700008145.hg.1	rarzy	-2.18	7.71	8.83	0.36	0.28	T	T	0.0297	0.8608	2.58e-07	2.46e-06	T	rarzy.aAug10-unspliced	Transcript Identified by AceView	chr17	+	Unassigned	47917863	47918152
TC0300008145.hg.1	rawamo	-2.86	3.95	5.47	0.67	0.67	F	T	0.0235	0.8231	0.0091	0.023	F	rawamo.aAug10-unspliced	Transcript Identified by AceView	chr3	+	Coding	100368057	100370489
TC0X00006620.hg.1	rawara	2.77	9.41	7.94	0.7	0.65	T	T	0.0331	0.8811	0.0192	0.0432	T	rawara.aAug10-unspliced	Transcript Identified by AceView	chrX	+	Coding	12155021	12155581
TC0X00006619.hg.1	rawara	2.79	8.24	6.76	0.31	0.4	T	T	0.0072	0.565	0.0105	0.026	T	rawara.bAug10-unspliced	Transcript Identified by AceView	chrX	+	Unassigned	12153868	12154713
TC1500008155.hg.1	rawswa	-2.41	3.94	5.21	0.16	0.28	F	T	0.0003	0.0915	0.0008	0.0028	F	rawswa.aAug10-unspliced	Transcript Identified by AceView	chr15	+	Coding	84607136	84608311
TC1600007458.hg.1	reepee	-2.78	6.79	8.26	0.93	0.37	T	T	0.0253	0.838	0.0001	0.0006	T	reepee.aAug10-unspliced	Transcript Identified by AceView	chr16	+	Coding	30263009	30263320
TC1000007169.hg.1	rernorby	2.29	4.76	3.57	0.19	0.47	F	F	0.02	0.7905	0.0077	0.0199	F	rernorby.aAug10-unspliced	Transcript Identified by AceView	chr10	+	Coding	30208790	30209303
TC0500011813.hg.1	reyswarbu	-2.86	4.89	6.41	0.65	0.44	F	T	0.0233	0.8219	0.0313	0.0651	F	reyswarbu.aAug10-unspliced	Transcript Identified by AceView	chr5	-	Coding	119138192	119138504
TC0500010397.hg.1	RNASEN	-2.01	6.33	7.34	0.39	0.05	T	T	0.0372	0.8986	0.0031	0.009	T	RNASEN.vdAug10-unspliced	Transcript Identified by AceView, Entrez Gene ID(s) 29102	chr5	-	Unassigned	31451962	31452537
TC1400008923.hg.1	RNU7-41P	-2.27	7	8.19	0.41	0.61	T	T	0.0236	0.8238	2.29e-08	2.93e-07	T	RNU7-41P.aAug10-unspliced	Transcript Identified by AceView, Entrez Gene ID(s) 100147828	chr14	-	Unassigned	34845367	34845493
TC1900011563.hg.1	roblee	-2.62	3.19	4.58	0.59	0.51	F	F	0.0091	0.6179	0.0033	0.0096	F	roblee.aAug10-unspliced	Transcript Identified by AceView	chr19	-	Coding	57403797	57404402
TC0700007602.hg.1	rohora	2.06	5.39	4.34	0.08	0.44	T	F	0.0097	0.6283	1.08e-09	1.99e-08	F	rohora.aAug10-unspliced	Transcript Identified by AceView	chr7	+	Coding	55096247	55098001
TC0100015904.hg.1	ronira	-2.03	8.68	9.71	0.35	0.37	T	T	0.0062	0.5382	3.27e-06	2.3e-05	T	ronira.aAug10-unspliced	Transcript Identified by AceView	chr1	-	Unassigned	154216955	154219450
TC1000012057.hg.1	rormu	-2.29	4.19	5.38	0.38	0.17	F	T	0.0015	0.2691	1.6e-05	9.28e-05	F	rormu.aAug10-unspliced	Transcript Identified by AceView	chr10	-	Unassigned	121827749	121829058
TC2000008036.hg.1	roty	-2.48	6.44	7.75	0.58	0.3	T	T	0.0068	0.5553	1.69e-05	9.72e-05	T	roty.aAug10-unspliced	Transcript Identified by AceView	chr20	+	Coding	62939144	62940049
TC1500008138.hg.1	rurumi	-2.2	5.39	6.52	0.32	0.52	T	T	0.0065	0.5487	0.1581	0.244	T	rurumi.bAug10-unspliced	Transcript Identified by AceView	chr15	+	Unassigned	84223934	84224476
TC0700012621.hg.1	sableeby	2.54	5.7	4.35	0.65	0.65	T	T	0.0214	0.8046	1.02e-14	9.02e-13	T	sableeby.aAug10-unspliced	Transcript Identified by AceView	chr7	-	Unassigned	130906688	130911394
TC1900008330.hg.1	sarshar	-2.05	5.43	6.47	0.24	0.19	T	T	0.0047	0.4841	0.0432	0.085	T	sarshar.aAug10-unspliced	Transcript Identified by AceView	chr19	+	Coding	45513490	45514186
TC0800007191.hg.1	sarshor	2.04	4.25	3.22	0.32	0.39	F	F	0.0043	0.461	4.69e-15	4.65e-13	F	sarshor.aAug10-unspliced	Transcript Identified by AceView	chr8	+	Unassigned	30520369	30521481
TC0200011985.hg.1	sawpybo	2.17	6.39	5.27	0.42	0.27	T	T	0.0341	0.8856	0.1694	0.2576	T	sawpybo.aAug10-unspliced	Transcript Identified by AceView	chr2	-	Unassigned	24491926	24492513
TC0100016457.hg.1	seerabo	-2.18	4.11	5.23	0.35	0.52	T	T	0.0026	0.3661	0.0106	0.0261	T	seerabo.aAug10-unspliced	Transcript Identified by AceView	chr1	-	Coding	174404319	174405984
TC0X00007925.hg.1	serkar	2.66	5.2	3.79	0.5	0.28	T	F	0.0135	0.7008	0.2302	0.3278	F	serkar.aAug10-unspliced	Transcript Identified by AceView	chrX	+	Unassigned	100846376	100846941
TC1100012020.hg.1	SESN3	-2.34	7.68	8.9	0.32	0.43	T	T	0.0394	0.9085	5.5e-10	1.1e-08	T	SESN3.iAug10-unspliced	Transcript Identified by AceView, Entrez Gene ID(s) 143686	chr11	-	Unassigned	95195125	95195629
TC0600014010.hg.1	shasneebu	-2.04	10.2	11.23	0.21	0.26	T	T	0.0009	0.1825	7e-12	2.46e-10	T	shasneebu.aAug10-unspliced	Transcript Identified by AceView	chr6	-	Coding	169713850	169714387
TC2100007157.hg.1	shasoy	-2.37	5.46	6.7	0.55	0.25	T	T	0.0092	0.6188	0.0033	0.0097	T	shasoy.aAug10-unspliced	Transcript Identified by AceView	chr21	+	Unassigned	39301238	39302508
TC2200007198.hg.1	shawkey	-2.32	4.44	5.66	0.59	0.38	F	T	0.006	0.5287	0.0002	0.0008	F	shawkey.aAug10-unspliced	Transcript Identified by AceView	chr22	+	Unassigned	35313424	35313874
TC0400011934.hg.1	sheega	-3.42	6.12	7.89	0.81	0.2	T	T	0.0035	0.4243	2.85e-06	2.04e-05	T	sheega.aAug10-unspliced	Transcript Identified by AceView	chr4	-	Unassigned	139107811	139108428
TC0900009326.hg.1	sherwarby	-2.41	6.81	8.08	0.63	0.39	T	T	0.0048	0.4896	8.84e-12	3.01e-10	T	sherwarby.aAug10-unspliced	Transcript Identified by AceView	chr9	+	Coding	137991577	137992805
TC0100007314.hg.1	shorlarbo	-2.06	4.66	5.7	0.65	0.23	T	T	0.0157	0.7349	0.1091	0.1814	T	shorlarbo.aAug10-unspliced	Transcript Identified by AceView	chr1	+	Coding	23319157	23320042
TC1600007415.hg.1	showobu	-2.78	6.79	8.26	0.93	0.37	T	T	0.0253	0.838	0.0001	0.0006	T	showobu.aAug10-unspliced	Transcript Identified by AceView	chr16	+	Coding	29523026	29523337
TC0300007975.hg.1	shoygoybo	-2	7.22	8.22	0.52	0.31	T	T	0.0438	0.9252	2.31e-07	2.23e-06	T	shoygoybo.aAug10-unspliced	Transcript Identified by AceView	chr3	+	Coding	85107587	85108243
TC0100016855.hg.1	shukorbo	2.03	4.53	3.51	0.52	0.53	F	F	0.009	0.6177	0.0924	0.1587	F	shukorbo.aAug10-unspliced	Transcript Identified by AceView	chr1	-	Coding	198663917	198664816
TC1500009274.hg.1	shuso	2.22	5.99	4.84	0.41	0.43	T	T	0.0236	0.8238	0.0035	0.0101	T	shuso.aAug10-unspliced	Transcript Identified by AceView	chr15	-	Unassigned	44940527	44941525
TC0700013282.hg.1	sitemu	-2.2	7.19	8.33	0.44	0.58	T	T	0.0191	0.7795	0.0012	0.0039	T	sitemu.aAug10-unspliced	Transcript Identified by AceView	chr7	-	Coding	158550711	158551248
TC0700013086.hg.1	skaklorby	-2.32	7.64	8.86	0.21	0.89	T	T	0.0068	0.5553	9.44e-09	1.34e-07	T	skaklorby.aAug10-unspliced	Transcript Identified by AceView	chr7	-	Coding	151709126	151709447
TC0400006811.hg.1	skarflerby	-2.1	4.06	5.13	0.23	0.12	F	T	0.0006	0.1497	8.57e-06	5.36e-05	F	skarflerby.aAug10-unspliced	Transcript Identified by AceView	chr4	+	Coding	9323394	9324151
TC0300008120.hg.1	skarfy	3.99	5.79	3.8	0.72	0.47	T	F	2.46e-06	0.0016	1.46e-15	1.71e-13	F	skarfy.aAug10-unspliced	Transcript Identified by AceView	chr3	+	Unassigned	98797339	98800204
TC1300008089.hg.1	skawzoby	-3.74	5.45	7.36	0.72	0.38	T	T	0.0058	0.5242	1.16e-08	1.6e-07	T	skawzoby.aAug10-unspliced	Transcript Identified by AceView	chr13	+	Coding	112793529	112794398
TC0200011197.hg.1	skeydu	-2.88	7.68	9.2	0.99	0.23	T	T	0.0017	0.283	3.05e-08	3.76e-07	T	skeydu.aAug10-unspliced	Transcript Identified by AceView	chr2	+	Unassigned	235675680	235677924
TC1200009538.hg.1	skorblo	-2.05	9.39	10.43	0.05	0.37	T	T	0.0081	0.5935	0.0255	0.0549	T	skorblo.aAug10-unspliced	Transcript Identified by AceView	chr12	-	Unassigned	27720	28916
TC0200011199.hg.1	skordu	-2.17	5.48	6.6	0.33	0.14	T	T	0.0008	0.1781	5.29e-12	1.92e-10	T	skordu.aAug10-unspliced	Transcript Identified by AceView	chr2	+	Unassigned	235723429	235725508
TC0600008718.hg.1	skorfluby	2.01	7.21	6.2	0.25	0.26	T	T	0.0499	0.9484	0.0168	0.0386	T	skorfluby.aAug10-unspliced	Transcript Identified by AceView	chr6	+	Coding	87002377	87003797
TC1800007600.hg.1	skorsar	3.42	5.8	4.03	0.74	0.33	F	F	0.021	0.8025	2.5e-07	2.39e-06	F	skorsar.aAug10-unspliced	Transcript Identified by AceView	chr18	+	Coding	69088455	69089395
TC1800007072.hg.1	skorwu	-2.48	6.47	7.77	0.58	0.37	T	T	0.0044	0.4691	0.0001	0.0005	T	skorwu.aAug10-unspliced	Transcript Identified by AceView	chr18	+	Unassigned	35250667	35252496
TC0200011247.hg.1	skostarby	2.02	7.31	6.3	0.47	0.15	T	T	0.0033	0.4072	4.89e-17	1.07e-14	T	skostarby.aAug10-unspliced	Transcript Identified by AceView	chr2	+	Coding	237336079	237336491
TC0900011615.hg.1	skoytyby	-2.29	6.64	7.84	0.1	0.2	T	T	0.0132	0.6936	3.53e-08	4.28e-07	T	skoytyby.aAug10-unspliced	Transcript Identified by AceView	chr9	-	Coding	127979001	127979546
TC0200016281.hg.1	skujobu	-2.24	3.79	4.96	0.3	0.24	F	T	0.0026	0.3661	5.1e-06	3.4e-05	F	skujobu.aAug10-unspliced	Transcript Identified by AceView	chr2	-	Coding	239386237	239386818
TC0X00007893.hg.1	skuvy	2.64	5.11	3.72	0.59	0.44	F	F	0.0342	0.8856	0.1324	0.212	F	skuvy.aAug10-unspliced	Transcript Identified by AceView	chrX	+	Coding	97044423	97045100
TC0200011201.hg.1	sladu	-2.23	7.37	8.53	0.03	0.32	T	T	7.63e-05	0.0308	1.86e-12	7.77e-11	T	sladu.aAug10-unspliced	Transcript Identified by AceView	chr2	+	Unassigned	235737097	235737425
TC1600009413.hg.1	sleesmey	-2.45	4.22	5.51	0.55	0.48	F	T	0.0002	0.0749	2.65e-06	1.92e-05	F	sleesmey.aAug10-unspliced	Transcript Identified by AceView	chr16	-	Unassigned	11681872	11683158
TC1100010052.hg.1	slerkerby	-2.11	4.6	5.68	0.3	0.46	F	T	0.0187	0.7769	0.0032	0.0095	F	slerkerby.aAug10-unspliced	Transcript Identified by AceView	chr11	-	Coding	8951080	8951918
TC1000010915.hg.1	slernuby	-2.1	6.09	7.16	0.87	0.28	T	T	0.0009	0.1852	0.0003	0.0012	T	slernuby.aAug10-unspliced	Transcript Identified by AceView	chr10	-	Unassigned	70225650	70226491
TC0100009421.hg.1	slerpla	2.64	5.84	4.44	0.46	0.38	T	F	0.0279	0.8556	0.4367	0.5366	F	slerpla.aAug10-unspliced	Transcript Identified by AceView	chr1	+	Coding	111643113	111646457
TC1900011621.hg.1	slersaw	-2.02	4.67	5.69	0.56	0.35	T	T	0.0082	0.5972	0.0164	0.0379	T	slersaw.aAug10-unspliced	Transcript Identified by AceView	chr19	-	Coding	58378844	58379472
TC0200011988.hg.1	slorjarbo	-2.67	3.25	4.66	0.12	0.38	F	F	0.001	0.2046	0.0004	0.0016	F	slorjarbo.aAug10-unspliced	Transcript Identified by AceView	chr2	-	Unassigned	24570241	24570908
TC0100011832.hg.1	slorlubo	-2.12	6.01	7.09	0.6	0.25	T	T	0.0096	0.6246	0.0005	0.0018	T	slorlubo.aAug10-unspliced	Transcript Identified by AceView	chr1	+	Unassigned	227669630	227670369
TC1900008410.hg.1	slorwa	-2.24	10.47	11.63	0.61	0.68	T	T	0.0342	0.8858	5.19e-10	1.05e-08	T	slorwa.aAug10-unspliced	Transcript Identified by AceView	chr19	+	Unassigned	47189571	47190146
TC1200007253.hg.1	sloygoby	-2.33	8.12	9.34	0.26	0.14	T	T	0.0002	0.0552	1.55e-16	2.65e-14	T	sloygoby.aAug10-unspliced	Transcript Identified by AceView	chr12	+	Coding	31974040	31974819
TC0100008918.hg.1	sloynerbu	-2.26	4.88	6.05	0.71	0.55	F	F	0.0182	0.7703	0.0269	0.0572	F	sloynerbu.aAug10-unspliced	Transcript Identified by AceView	chr1	+	Unassigned	85657476	85658349
TC1700009335.hg.1	slydy	-2.32	3.4	4.61	0.86	0.2	F	T	0.0099	0.6317	0.0782	0.1384	F	slydy.aAug10-unspliced	Transcript Identified by AceView	chr17	-	Coding	815996	816886
TC1200007761.hg.1	slyno	-2.43	6.04	7.32	0.45	0.5	T	T	0.0346	0.8881	0.0003	0.0013	T	slyno.aAug10-unspliced	Transcript Identified by AceView	chr12	+	Coding	54337963	54339275
TC0500010185.hg.1	smagor	-2.19	5.38	6.51	0.58	0.17	T	T	0.0339	0.8832	0.0095	0.0238	T	smagor.aAug10-unspliced	Transcript Identified by AceView	chr5	-	Coding	15628679	15629127
TC0100014506.hg.1	smamobo	2.25	6.12	4.95	0.65	0.62	F	F	0.0435	0.9251	0.0015	0.0049	F	smamobo.aAug10-unspliced	Transcript Identified by AceView	chr1	-	Unassigned	67014692	67015422
TC0800010588.hg.1	smarshoy	-2.19	5.05	6.18	0.24	0.47	T	T	0.0128	0.6906	2.73e-05	0.0001	T	smarshoy.aAug10-unspliced	Transcript Identified by AceView	chr8	-	Coding	60565727	60566323
TC0700006670.hg.1	smeechoby	-2.52	7.59	8.93	0.63	0.35	T	T	0.0296	0.8601	7.63e-08	8.43e-07	T	smeechoby.aAug10-unspliced	Transcript Identified by AceView	chr7	+	Coding	7594323	7594862
TC1100008267.hg.1	smeemor	-2.12	6.43	7.52	0.47	0.22	T	T	0.0404	0.9112	2.99e-07	2.8e-06	T	smeemor.aAug10-unspliced	Transcript Identified by AceView	chr11	+	Unassigned	70328779	70329187
TC0300012062.hg.1	smerbobu	-2.6	5.4	6.78	0.47	0.21	T	T	0.0005	0.1277	0.002	0.0063	T	smerbobu.aAug10-unspliced	Transcript Identified by AceView	chr3	-	Unassigned	114885365	114886166
TC0500009056.hg.1	smerflo	2.11	5.58	4.51	0.68	0.29	T	F	0.003	0.3885	1.51e-13	8.98e-12	F	smerflo.aAug10-unspliced	Transcript Identified by AceView	chr5	+	Coding	149255783	149256178
TC0600013705.hg.1	smobley	-2.17	3.44	4.56	0.42	0.83	F	F	0.0147	0.7187	0.0282	0.0597	F	smobley.aAug10-unspliced	Transcript Identified by AceView	chr6	-	Coding	158003473	158004350
TC0700007066.hg.1	smorcherby	2.11	5.69	4.61	0.46	0.45	T	F	0.0384	0.903	0.1502	0.2343	F	smorcherby.aAug10-unspliced	Transcript Identified by AceView	chr7	+	Coding	30087516	30088288
TC1500010012.hg.1	smostey	2.15	5.27	4.16	0.62	0.41	F	F	0.0447	0.9285	0.0799	0.141	F	smostey.aAug10-unspliced	Transcript Identified by AceView	chr15	-	Unassigned	74351040	74352287
TC1400008842.hg.1	smoyswey	-2.7	5.98	7.41	0.6	0.12	T	T	0.0192	0.7809	0.0116	0.0281	T	smoyswey.aAug10-unspliced	Transcript Identified by AceView	chr14	-	Coding	31017360	31017700
TC0600013804.hg.1	smuryby	2.19	5.4	4.27	0.28	0.5	T	F	0.0008	0.1724	0.0009	0.0031	F	smuryby.aAug10-unspliced	Transcript Identified by AceView	chr6	-	Coding	161543017	161544144
TC1400008686.hg.1	snacharbu	-2.03	5.49	6.51	0.14	0.04	T	T	0.0005	0.1204	0.0002	0.001	T	snacharbu.aAug10-unspliced	Transcript Identified by AceView	chr14	-	Coding	22935367	22936065
TC1600007330.hg.1	snasnu	-2.08	6.44	7.5	0.26	0.3	T	T	0.0092	0.6201	0.0426	0.084	T	snasnu.aAug10-unspliced	Transcript Identified by AceView	chr16	+	Coding	28109306	28110123
TC1300009941.hg.1	sneezoy	-2.4	4.34	5.61	0.49	0.51	F	F	0.0046	0.4796	0.0002	0.0009	F	sneezoy.aAug10-unspliced	Transcript Identified by AceView	chr13	-	Unassigned	114251483	114252021
TC2100007333.hg.1	sneysmer	-2.79	8.47	9.95	0.16	0.63	T	T	9.92e-05	0.0378	4.75e-10	9.67e-09	T	sneysmer.aAug10-unspliced	Transcript Identified by AceView	chr21	+	Coding	43961660	43963677
TC0200013251.hg.1	snorkeebu	-2.12	4.36	5.45	0.49	0.36	T	T	0.0093	0.6202	0.1456	0.2288	T	snorkeebu.aAug10-unspliced	Transcript Identified by AceView	chr2	-	Coding	85171974	85172369
TC1600009415.hg.1	snowor	-2.22	6.42	7.57	0.53	0.3	T	T	0.0356	0.8907	0.0021	0.0064	T	snowor.aAug10-unspliced	Transcript Identified by AceView	chr16	-	Unassigned	11706305	11706855
TC1300008808.hg.1	snoycha	-2.31	4.34	5.55	0.2	0.6	F	T	0.042	0.9183	0.0046	0.0128	F	snoycha.aAug10	Transcript Identified by AceView	chr13	-	Unassigned	44908546	44918034
TC1400008846.hg.1	snoychobu	-2.03	6.23	7.25	0.38	0.41	T	T	0.0311	0.8706	8.73e-05	0.0004	T	snoychobu.aAug10-unspliced	Transcript Identified by AceView	chr14	-	Unassigned	31188254	31190105
TC0100010165.hg.1	snoygeebu	-2.14	5.07	6.17	0.59	0.6	F	T	0.007	0.559	2.18e-08	2.8e-07	F	snoygeebu.aAug10-unspliced	Transcript Identified by AceView	chr1	+	Unassigned	156289744	156290444
TC0500008704.hg.1	snoyspabu	-2.18	7.36	8.48	0.67	0.31	T	T	0.0464	0.9354	3.85e-05	0.0002	T	snoyspabu.aAug10-unspliced	Transcript Identified by AceView	chr5	+	Coding	134772859	134773351
TC1200010408.hg.1	snufo	-2.17	6.99	8.1	0.92	0.36	T	T	0.0224	0.812	4.28e-12	1.6e-10	T	snufo.aAug10-unspliced	Transcript Identified by AceView	chr12	-	Coding	39327735	39328576
TC0100007045.hg.1	snurawbo	-2.34	6	7.22	0.39	0.57	T	T	0.0053	0.5104	1.2e-07	1.25e-06	T	snurawbo.aAug10-unspliced	Transcript Identified by AceView	chr1	+	Unassigned	16510399	16512048
TC1900007187.hg.1	snutobu	2.92	14.37	12.83	0.59	0.16	T	T	4.25e-05	0.0186	1.42e-14	1.19e-12	T	snutobu.aAug10-unspliced	Transcript Identified by AceView	chr19	+	Unassigned	14621589	14623312
TC1600007266.hg.1	sospa	-2	4.09	5.1	0.45	0.33	F	F	0.0048	0.4896	0.0628	0.1157	F	sospa.aAug10-unspliced	Transcript Identified by AceView	chr16	+	Coding	24957812	24958314
TC0100009727.hg.1	sparma	-2.58	5.95	7.32	0.64	0.19	T	T	0.0218	0.8083	0.0957	0.1633	T	sparma.aAug10-unspliced	Transcript Identified by AceView	chr1	+	Coding	145201144	145204880
TC0300013402.hg.1	sparmawbu	-2.43	3.77	5.05	0.7	0.16	F	T	0.0225	0.8127	0.0363	0.0735	F	sparmawbu.aAug10-unspliced	Transcript Identified by AceView	chr3	-	Coding	184830531	184832188
TC0100014782.hg.1	spawplo	18.19	8.44	4.25	0.68	0.35	T	F	9.65e-09	1.32e-05	4.25e-15	4.26e-13	F	spawplo.aAug10-unspliced	Transcript Identified by AceView	chr1	-	Unassigned	85490340	85490876
TC0700008611.hg.1	speekar	-2.27	5.74	6.92	0.34	0.17	T	T	0.0005	0.1294	0.0033	0.0097	T	speekar.aAug10-unspliced	Transcript Identified by AceView	chr7	+	Coding	102070884	102071404
TC1100010375.hg.1	spercher	-2.05	4.09	5.13	0.87	0.98	F	T	0.0402	0.9112	0.3023	0.4051	F	spercher.aAug10-unspliced	Transcript Identified by AceView	chr11	-	Unassigned	24494644	24496029
TC0500007973.hg.1	speyployby	3.64	7.6	5.74	0.71	0.43	T	T	0.0042	0.4575	6.56e-06	4.23e-05	T	speyployby.aAug10-unspliced	Transcript Identified by AceView	chr5	+	Unassigned	83525354	83527366
TC2000008911.hg.1	speytu	-2.66	5.77	7.19	0.72	0.26	T	T	0.0099	0.6317	5.47e-05	0.0003	T	speytu.aAug10-unspliced	Transcript Identified by AceView	chr20	-	Coding	34107483	34108266
TC0800008646.hg.1	spola	2.35	5.43	4.2	0.29	0.67	T	T	0.0114	0.6644	1.54e-06	1.18e-05	T	spola.aAug10-unspliced	Transcript Identified by AceView	chr8	+	Coding	118046038	118046774
TC1000010732.hg.1	spomo	2.94	6.1	4.54	0.14	0.75	T	F	0.0016	0.2703	5.72e-08	6.53e-07	F	spomo.aAug10-unspliced	Transcript Identified by AceView	chr10	-	Unassigned	60503456	60504531
TC1600007932.hg.1	spowoy	2.08	5.04	3.98	0.66	0.64	F	F	0.0051	0.5029	2.73e-11	7.97e-10	F	spowoy.aAug10-unspliced	Transcript Identified by AceView	chr16	+	Unassigned	55509826	55510940
TC0700012965.hg.1	spoyklerby	-2.05	4.83	5.87	0.42	0.16	T	T	0.0002	0.0554	7.95e-09	1.15e-07	T	spoyklerby.aAug10-unspliced	Transcript Identified by AceView	chr7	-	Multiple_Complex	148940270	148941201
TC0500007974.hg.1	spoyployby	2.98	8.32	6.74	0.67	0.4	T	T	0.0009	0.191	2.65e-08	3.33e-07	T	spoyployby.aAug10-unspliced	Transcript Identified by AceView	chr5	+	Unassigned	83529062	83529336
TC1700011337.hg.1	spoyvoybu	-2.33	4.16	5.38	0.63	0.16	F	T	0.0056	0.5181	0.0073	0.019	F	spoyvoybu.aAug10-unspliced	Transcript Identified by AceView	chr17	-	Coding	61109288	61109632
TC2100007808.hg.1	spufoy	2.09	6.07	5.01	0.55	0.41	T	T	0.041	0.9138	0.0007	0.0024	T	spufoy.aAug10-unspliced	Transcript Identified by AceView	chr21	-	Unassigned	26052015	26052709
TC0100009206.hg.1	spyroybo	-2.52	4.39	5.72	0.35	0.36	F	T	0.0265	0.8472	0.4792	0.5756	F	spyroybo.aAug10-unspliced	Transcript Identified by AceView	chr1	+	Coding	100170790	100172216
TC1300009806.hg.1	stardoy	2.09	4.59	3.52	0.39	0.4	F	F	0.0251	0.8376	0.1488	0.2328	F	stardoy.aAug10-unspliced	Transcript Identified by AceView	chr13	-	Coding	110797967	110798669
TC0500007674.hg.1	stawstarbu	-2.01	5.91	6.92	0.83	0.68	T	T	0.0345	0.8876	0.0011	0.0039	T	stawstarbu.aAug10-unspliced	Transcript Identified by AceView	chr5	+	Unassigned	69375887	69376311
TC1200007333.hg.1	steecho	-2.26	3.9	5.07	0.16	0.3	F	F	0.006	0.5304	0.0216	0.0477	F	steecho.aAug10-unspliced	Transcript Identified by AceView	chr12	+	Unassigned	38821476	38822244
TC0600011757.hg.1	steespabu	2.76	8.16	6.7	0.35	0.33	T	T	0.0001	0.0412	1.25e-14	1.07e-12	T	steespabu.aAug10-unspliced	Transcript Identified by AceView	chr6	-	Coding	40545934	40546336
TC1100009682.hg.1	stertobo	-2.97	10	11.57	1.01	1.14	T	T	0.0356	0.8905	7.22e-05	0.0003	T	stertobo.aAug10-unspliced	Transcript Identified by AceView	chr11	-	Coding	585209	585546
TC0900007947.hg.1	stertuby	2.73	12.02	10.57	0.61	0.17	T	T	0.0001	0.0488	4.18e-08	4.96e-07	T	stertuby.aAug10-unspliced	Transcript Identified by AceView	chr9	+	Unassigned	92150534	92151452
TC1200012187.hg.1	steybleebu	-2.19	7.94	9.07	0.43	0.33	T	T	0.006	0.5304	9.45e-06	5.84e-05	T	steybleebu.aAug10-unspliced	Transcript Identified by AceView	chr12	-	Coding	120875266	120876342
TC0400012058.hg.1	steyswabu	-2.73	4.12	5.57	0.22	0.59	F	T	0.0041	0.4531	1.25e-05	7.48e-05	F	steyswabu.aAug10-unspliced	Transcript Identified by AceView	chr4	-	Coding	146275560	146276189
TC1400009266.hg.1	steyvoy	-2.36	4.71	5.95	0.13	0.44	T	T	0.0005	0.1255	0.0046	0.0128	T	steyvoy.aAug10-unspliced	Transcript Identified by AceView	chr14	-	Coding	55766330	55766667
TC0600010023.hg.1	stoflarby	-2.76	6.08	7.54	0.68	0.22	T	T	0.0006	0.1357	4.51e-07	4.02e-06	T	stoflarby.aAug10-unspliced	Transcript Identified by AceView	chr6	+	Coding	158693855	158694227
TC0300013734.hg.1	storkawbo	4.08	9.8	7.77	0.55	0.18	T	T	2.08e-05	0.0101	8.86e-09	1.27e-07	T	storkawbo.aAug10-unspliced	Transcript Identified by AceView	chr3	-	Multiple_Complex	197032920	197036433
TC0100007899.hg.1	storkloy	2.23	7.06	5.9	0.15	0.49	T	T	0.0334	0.8813	6.39e-06	4.14e-05	T	storkloy.aAug10-unspliced	Transcript Identified by AceView	chr1	+	Unassigned	39145057	39146448
TC1500009925.hg.1	stosoy	-2.31	3.65	4.86	0.21	0.55	F	F	0.0121	0.6777	0.2583	0.3584	F	stosoy.aAug10-unspliced	Transcript Identified by AceView	chr15	-	Coding	70810057	70811376
TC1900009862.hg.1	stoytobu	-2.43	6.57	7.86	0.72	0.58	T	T	0.0452	0.9309	0.0647	0.1186	T	stoytobu.aAug10-unspliced	Transcript Identified by AceView	chr19	-	Coding	15305731	15306504
TC1300008090.hg.1	stysto	-3.73	6.18	8.08	0.79	0.31	T	T	0.0028	0.3792	5.47e-08	6.28e-07	T	stysto.aAug10-unspliced	Transcript Identified by AceView	chr13	+	Unassigned	112797484	112800958
TC1200011977.hg.1	suhere	3.55	7.68	5.86	0.59	0.35	T	T	0.0002	0.0645	0.0002	0.001	T	suhere.aAug10	Transcript Identified by AceView	chr12	-	Coding	112789505	112792093
TC0600007519.hg.1	suklobu	-2.18	5.88	7.01	0.51	0.17	F	T	0.0454	0.932	3.52e-08	4.27e-07	F	suklobu.aAug10-unspliced	Transcript Identified by AceView	chr6	+	Coding	30317642	30317961
TC0700006474.hg.1	SUN1andGET4	-2.6	5.68	7.06	0.76	0.23	T	T	6.61e-05	0.0272	3.37e-06	2.37e-05	T	SUN1andGET4.vtAug10-unspliced	Transcript Identified by AceView, Entrez Gene ID(s) 51608; 23353	chr7	+	Unassigned	870888	871678
TC0300007653.hg.1	sunubo	2.15	7.02	5.92	0.43	0.37	T	T	0.0203	0.7938	1.76e-05	0.0001	T	sunubo.aAug10-unspliced	Transcript Identified by AceView	chr3	+	Coding	61952302	61952836
TC1900008391.hg.1	sushaw	2.19	5.9	4.78	0.48	0.61	T	T	0.0459	0.9337	0.0021	0.0065	T	sushaw.aAug10-unspliced	Transcript Identified by AceView	chr19	+	Coding	46741289	46741648
TC1900011588.hg.1	swablee	-2.2	5.29	6.43	0.8	0.37	F	T	0.0105	0.6475	0.038	0.0763	F	swablee.aAug10-unspliced	Transcript Identified by AceView	chr19	-	Coding	57822419	57822740
TC2200008691.hg.1	swarvaw	-2.35	6	7.23	0.41	0.63	T	T	0.0172	0.7568	0.0083	0.0213	T	swarvaw.aAug10-unspliced	Transcript Identified by AceView	chr22	-	Coding	38270444	38270944
TC0500007717.hg.1	swasloyby	-2.15	8.84	9.94	0.32	0.37	T	T	0.0143	0.7146	5.23e-13	2.59e-11	T	swasloyby.aAug10-unspliced	Transcript Identified by AceView	chr5	+	Coding	71195247	71196461
TC0200013432.hg.1	swawdoy	2.08	6.67	5.61	0.94	0.49	T	T	0.0331	0.8811	4.34e-14	3.09e-12	T	swawdoy.aAug10-unspliced	Transcript Identified by AceView	chr2	-	Unassigned	91648148	91652723
TC1500009398.hg.1	sweyzu	-2.57	4.81	6.17	0.99	0.47	F	T	0.0157	0.7352	0.0758	0.135	F	sweyzu.aAug10-unspliced	Transcript Identified by AceView	chr15	-	Coding	50742212	50742632
TC0700006604.hg.1	swoyglaby	-2.23	5.21	6.37	0.41	0.45	T	T	0.0036	0.4289	0.0015	0.005	T	swoyglaby.aAug10-unspliced	Transcript Identified by AceView	chr7	+	Coding	4685145	4688266
TC0400007273.hg.1	swoysmeyby	2.67	5.79	4.37	0.3	1.01	T	F	0.0151	0.725	4.84e-10	9.83e-09	F	swoysmeyby.aAug10-unspliced	Transcript Identified by AceView	chr4	+	Unassigned	38923641	38924348
TC0800010422.hg.1	swoywyby	-2.05	6.78	7.82	0.33	0.22	T	T	0.0151	0.725	7.58e-11	1.94e-09	T	swoywyby.aAug10-unspliced	Transcript Identified by AceView	chr8	-	Coding	52150820	52155882
TC0300012675.hg.1	swudobu	2.23	5.72	4.57	0.63	0.32	F	F	0.0034	0.4175	0.0014	0.0047	F	swudobu.aAug10-unspliced	Transcript Identified by AceView	chr3	-	Coding	142669724	142670229
TC1700008737.hg.1	swusa	-2.06	5.43	6.47	0.36	0.3	T	T	0.0012	0.2299	1.43e-05	8.39e-05	T	swusa.aAug10-unspliced	Transcript Identified by AceView	chr17	+	Unassigned	68294185	68295488
TC0400008272.hg.1	swybubo	2.31	4.58	3.38	1.01	0.07	T	F	0.0131	0.6936	6.39e-05	0.0003	F	swybubo.aAug10-unspliced	Transcript Identified by AceView	chr4	+	Coding	102540979	102543604
TC1400009995.hg.1	tarzey	-2.01	6	7.01	0.32	0.23	T	T	0.0132	0.6936	0.0046	0.0128	T	tarzey.aAug10-unspliced	Transcript Identified by AceView	chr14	-	Unassigned	91984334	91986269
TC2000007324.hg.1	tatey	-2.27	7.24	8.42	0.66	0.19	T	T	0.0233	0.8219	0.2515	0.3511	T	tatey.aAug10-unspliced	Transcript Identified by AceView	chr20	+	Unassigned	38567253	38568261
TC0300008595.hg.1	tawberbu	-2.27	5.58	6.76	0.71	0.31	T	T	0.0419	0.9183	0.0013	0.0042	T	tawberbu.aAug10-unspliced	Transcript Identified by AceView	chr3	+	Coding	124036833	124037241
TC1900010247.hg.1	tawloy	2.15	7.6	6.49	0.32	0.31	T	T	0.0222	0.8112	0.0008	0.0028	T	tawloy.aAug10-unspliced	Transcript Identified by AceView	chr19	-	Coding	27780699	27788219
TC0700008060.hg.1	teeblo	-2.47	4.66	5.97	0.19	0.89	F	T	0.042	0.9186	0.0009	0.0031	F	teeblo.aAug10-unspliced	Transcript Identified by AceView	chr7	+	Coding	75407278	75408155
TC2000006477.hg.1	teeja	-2.75	6.65	8.11	0.91	0.19	T	T	0.0422	0.9188	0.0018	0.0056	T	teeja.aAug10-unspliced	Transcript Identified by AceView	chr20	+	Coding	1156073	1157550
TC0500011526.hg.1	teeskorby	-2.02	5.49	6.51	0.35	0.09	T	T	0.0024	0.3517	0.001	0.0034	T	teeskorby.aAug10-unspliced	Transcript Identified by AceView	chr5	-	Coding	97062127	97062467
TC1400007753.hg.1	terbeyby	-2.43	6.77	8.05	0.43	0.21	T	T	0.0099	0.6319	2.05e-08	2.66e-07	T	terbeyby.aAug10-unspliced	Transcript Identified by AceView	chr14	+	Unassigned	77334765	77338122
[truncated: 447 more rows]

## Sheet: DEG
ID	Gene Symbol	Fold Change	H69_MIX Avg (log2)	H69_CT Avg (log2)	H69_MIX Standard Deviation	H69_CT Standard Deviation	H69_MIX Expressed	H69_CT Expressed	P-val	FDR P-val	Overall F-Test	Overall FDR F-Test	Expressed in Both Conditions	Public Gene IDs	Description	Chromosome	Strand	Group	Start	Stop
[truncated: 656 more rows]

[truncated: 1 more sheets: FDR 0.1]
