# Supplementary material for: Assessing the epithelial-to-mesenchymal plasticity in a small cell lung carcinoma (SCLC) and lung fibroblasts co-culture model
Source: Front Mol Biosci. 2023 Mar 3;10:1096326. doi: 10.3389/fmolb.2023.1096326 (PMC10022497; doi:10.3389/fmolb.2023.1096326)
Supplement: Supplementary file 15 [file Table10.XLSX]

## Sheet: Sheet1
Gene name	Forward primer	Reverse primer	Probe #
CDH1	CCCGGGACAACGTTTATTAC	GCTGGCTCAAGTCAAAGTCC	35
CDH2	GGTGGAGGAGAAGAAGACCAG	GGCATCAGGCTCCACAGT	66
ZEB1	GGGAGGAGCAGTGAAAGAGA	TTTCTTGCCCTTCCTTTCTG	3
ZEB2	CGATCCAGACCGCAATTAAC	TGCTGACTGCATGACCATC	65
TWIST1	AGCTACGCCTTCTCGGTCT	CCTTCTCTGGAAACAATGACATC	58
TWIST2	CATGTCCGCCTCCCACTA	GCATCATTCAGAATCTCCTCCT	10
SNAI1	GCTGCAGGACTCTAATCCAGA	ATCTCCGGAGGTGGGATG	11
SNAI2	TGGTTGCTTCAAGGACACAT	GCAAATGCTCTGTTGCAGTG	7
YAP1	ATCCCAGCACAGCAAATTCT	TGGATTTTGAGTCCCACCAT	47
CTGF	CCTGCAGGCTAGAGAAGCA	GATGCACTTTTTGCCCTTCT	85
CYR61	AAACCCGGATTTGTGAGGT	GCTGCATTTCTTGCCCTTT	66
TGFβ	ACTACTACGCCAAGGAGGTCAC	TGCTTGAACTTGTCATAGATTTCG	31
FN	CTGGCCGAAAATACATTGTAAA	CCACAGTCGGGTCAGGAG	32
AXL	TTGGGGCCAGAAGTTTGA	GTTATGGGCTTCGCAGGAG	61
GAPDH	AGCCACATCGCTCAGACAC	GCCCAATACGACCAAATCC	60
ITGA5	GGTGGACCAGGAAGCTATTT	GAACCAGGTTGATCAGGTACTC	SYBR green
ITGB1	CATGTTGTGGAGAATCCAGAGT	GCAGTAATGCAAGGCCAATAAG	SYBR green
GAPDH	AGCCACATCGCTCAGACAC	GCCCAATACGACCAAATCC	SYBR green
