# Supplementary material for: Assessing the epithelial-to-mesenchymal plasticity in a small cell lung carcinoma (SCLC) and lung fibroblasts co-culture model
Source: Front Mol Biosci. 2023 Mar 3;10:1096326. doi: 10.3389/fmolb.2023.1096326 (PMC10022497; doi:10.3389/fmolb.2023.1096326)
Supplement: Supplementary file 16 [file Table5.XLSX]

## Sheet: CCd8MIXvsCCD8INS_2FC_0.05P
ID	Gene Symbol	Fold Change	CCD8_MIX Avg (log2)	CCD8_INS Avg (log2)	CCD8_MIX Standard Deviation	CCD8_INS Standard Deviation	CCD8_MIX Expressed	CCD8_INS Expressed	P-val	FDR P-val	Overall F-Test	Overall FDR F-Test	Expressed in Both Conditions	Public Gene IDs	Description	Chromosome	Strand	Group	Start	Stop
TC1100012586.hg.1	MIR125B1	-6.67	4.77	7.5	0.04	0.19	T	T	5.18e-09	0.0007	4.9e-11	1.33e-09	T	NR_029671; ENST00000385236; uc010rzr.1	microRNA 125b-1	chr11	-	Precursor_microRNA	122099757	122099844
TC0800007957.hg.1	RDH10	-3.16	13.4	15.06	0.12	0.15	T	T	4.92e-07	0.0334	1.35e-12	5.97e-11	T	NM_172037; ENST00000240285; ENST00000518870; ENST00000519380; ENST00000521013; ENST00000521928; BC067131; OTTHUMT00000378982; OTTHUMT00000378983; OTTHUMT00000378984; OTTHUMT00000378985; OTTHUMT00000378986	retinol dehydrogenase 10 (all-trans)	chr8	+	Multiple_Complex	73294602	73325285
TC0300013734.hg.1	storkawbo	6.5	8.74	6.04	0.5	0.26	T	T	7.76e-07	0.0351	4.27e-09	6.53e-08	T	storkawbo.aAug10-unspliced	Transcript Identified by AceView	chr3	-	Multiple_Complex	197032920	197036433
TC1600011375.hg.1	QPRT	-3.29	6.84	8.56	0.08	0.32	T	T	1.66e-06	0.0496	7.91e-11	2.02e-09	T	NM_014298; ENST00000219771; ENST00000395384; ENST00000562473; ENST00000564967; BC005060; BC010033; BC018910; OTTHUMT00000215011; OTTHUMT00000433677; OTTHUMT00000433678; OTTHUMT00000433679	quinolinate phosphoribosyltransferase	chr16	+	Multiple_Complex	29679008	29698699
TC0100013053.hg.1	starawbo	14.6	12.75	8.89	0.1	0.93	T	T	1.83e-06	0.0496	2.09e-05	0.0001	T	starawbo.aAug10-unspliced	Transcript Identified by AceView	chr1	-	Unassigned	16665497	16666674
TC1400007488.hg.1	bersmo	3.21	5.33	3.64	0.33	0.28	F	F	2.27e-06	0.0515	5.6e-05	0.0003	F	bersmo.aAug10-unspliced	Transcript Identified by AceView	chr14	+	Unassigned	67114089	67116561
TC0300009916.hg.1	HES1	7.37	8.71	5.83	1.4	0.06	T	T	4.57e-06	0.0575	1.43e-09	2.51e-08	T	NM_005524; ENST00000232424; ENST00000476918; BC039152; OTTHUMT00000342632; OTTHUMT00000342633	hes family bHLH transcription factor 1	chr3	+	Multiple_Complex	194136142	194138732
TC0X00011361.hg.1	MIR222	-5.27	5.64	8.04	0.57	0.19	T	T	3.32e-06	0.0575	8.23e-12	2.81e-10	T	NR_029636; ENST00000384992	microRNA 222	chrX	-	Multiple_Complex	45747015	45747126
TC0100015496.hg.1	RNVU1-19	5.36	13.05	10.62	0.04	0.59	T	T	4.33e-06	0.0575	1.3e-08	1.73e-07	T	NR_104086; ENST00000613023	RNA, variant U1 small nuclear 19	chr1	-	Small_RNA	120850819	120850985
TC0X00010597.hg.1	zodu	-3.33	3.15	4.89	0.24	0.18	F	F	4.58e-06	0.0575	9.26e-05	0.0004	F	zodu.aAug10-unspliced	Transcript Identified by AceView	chrX	-	Coding	116654181	116658220
TC0500013057.hg.1		3.35	8.43	6.68	0.24	0.45	T	T	4.66e-06	0.0575	5.65e-12	2.03e-10	T			chr5	-	NonCoding	179617650	179617793
TC1000009578.hg.1	AL355361.1	-4.18	4.96	7.02	0.46	0.39	F	T	5.75e-06	0.0601	7.95e-05	0.0004	F	uc057rgc.1		chr10	-	Precursor_microRNA	2789039	2789125
TC1900009290.hg.1	SNORD38	-2.89	4.25	5.78	0.02	0.08	F	F	5.64e-06	0.0601	6.28e-06	3.96e-05	F	uc060rpv.1	Small nucleolar RNA SNORD38 [Source:RFAM;Acc:RF00212]	chr19	-	Small_RNA	3521248	3521320
TC1000007553.hg.1	kerspu	-2.96	4.57	6.13	0.07	0.57	F	T	6.36e-06	0.0616	3.31e-05	0.0002	F	kerspu.aAug10-unspliced	Transcript Identified by AceView	chr10	+	Coding	47556867	47557437
TC0900008917.hg.1		3.09	5.36	3.73	0.3	0.43	T	F	6.81e-06	0.0617	1.41e-05	8.11e-05	F			chr9	+	NonCoding	129422287	129430963
TC0500009097.hg.1	SYNPO	-2.94	12.14	13.69	0.04	0.04	T	T	7.99e-06	0.0637	4.52e-20	1.12e-16	T	NM_001109974; NM_001166208; NM_001166209; NM_007286; ENST00000307662; ENST00000394243; ENST00000518872; ENST00000519664; ENST00000522122; BC142683; BC146665; OTTHUMT00000252370; OTTHUMT00000252371; OTTHUMT00000380638; OTTHUMT00000380639; OTTHUMT00000380640	synaptopodin	chr5	+	Multiple_Complex	150601080	150659230
TC1100012589.hg.1	MIR100	-3.74	4.85	6.75	0.07	0.8	T	T	8.44e-06	0.0637	7.17e-11	1.85e-09	T	NR_029515; ENST00000385259; uc001pyh.1	microRNA 100	chr11	-	Precursor_microRNA	122152229	122152308
TC0300006527.hg.1	AC034187.4	-2.85	3.65	5.16	0.22	0.28	F	F	7.51e-06	0.0637	0.0005	0.002	F	uc062ghi.1		chr3	+	Precursor_microRNA	8695314	8695390
TC0300008917.hg.1	RP11-102M11.2	-4.15	4.85	6.9	0.48	0.47	T	T	1.51e-05	0.0849	0.0005	0.0019	T	ENST00000564748.1; OTTHUMT00000431115; uc062odw.1	novel transcript, antisense to STAG1	chr3	+	NonCoding	136752630	136755780
TC0100007076.hg.1	flawrobu	8.6	12.24	9.13	0.32	0.95	T	T	1.48e-05	0.0849	3.52e-05	0.0002	T	flawrobu.aAug10-unspliced	Transcript Identified by AceView	chr1	+	Unassigned	16740790	16741967
TC1100012962.hg.1	AMPD3	-2.68	7.09	8.51	0.29	0.1	T	T	1.31e-05	0.0849	4.52e-07	3.93e-06	T	NM_000480; NM_001025389; NM_001025390; NM_001172430; NM_001172431; ENST00000396553; ENST00000396554; ENST00000444303; ENST00000524866; ENST00000528723; ENST00000529507; ENST00000529744; ENST00000529834; ENST00000529835; ENST00000530864; ENST00000531227; ENST00000533116; ENST00000534047; BC126118; OTTHUMT00000385783; OTTHUMT00000385784; OTTHUMT00000385785; OTTHUMT00000385787; OTTHUMT00000385788; O…	adenosine monophosphate deaminase 3	chr11	+	Multiple_Complex	10450321	10507579
TC0100009707.hg.1	RNVU1-15	5.43	12.69	10.25	0.09	0.72	T	T	1.37e-05	0.0849	6.35e-05	0.0003	T	NR_104076; ENST00000384476	RNA, variant U1 small nuclear 15	chr1	+	Small_RNA	144412576	144412740
TC1500007638.hg.1		7.66	8.04	5.1	0.07	1.13	T	F	1.42e-05	0.0849	1.61e-05	9.09e-05	F			chr15	+	NonCoding	67199614	67201114
TC0700008480.hg.1		3.24	6.53	4.84	0.26	0.19	T	F	1.46e-05	0.0849	3.09e-05	0.0002	F			chr7	+	NonCoding	99058414	99058783
TC0300008190.hg.1		3.46	7.47	5.68	0.13	0.17	T	T	1.56e-05	0.0849	1.64e-05	9.25e-05	T			chr3	+	NonCoding	101864213	101864800
TC1900011984.hg.1	DMPK	-2.53	7.32	8.66	0.26	0.16	T	T	2.11e-05	0.1104	3.02e-05	0.0002	T	NM_001081560; NM_001081562; NM_001081563; NM_001288764; NM_001288765; NM_001288766; NM_004409; ENST00000291270; ENST00000343373; ENST00000354227; ENST00000447742; ENST00000458663; ENST00000588522; ENST00000593574; ENST00000595361; ENST00000596067; ENST00000596686; ENST00000596920; ENST00000597660; ENST00000598180; ENST00000598191; ENST00000598272; ENST00000599002; ENST00000599392; ENST00000600370…	dystrophia myotonica-protein kinase	chr19	-	Multiple_Complex	45769709	45782557
TC1800006492.hg.1		2.47	5.19	3.89	0.03	0.09	T	T	2.21e-05	0.1112	3.75e-05	0.0002	T			chr18	+	NonCoding	2843279	2844219
TC1300007898.hg.1	RP11-255P5.2	-4.06	4.56	6.59	0.74	0.56	F	T	2.79e-05	0.1277	5.84e-08	6.49e-07	F	ENST00000607072.1; OTTHUMT00000471205; uc058ycz.1	novel transcript	chr13	+	NonCoding	102888858	102889834
TC1700010783.hg.1	CTD-3014M21.1	5.52	7.53	5.07	0.71	0.72	T	T	2.64e-05	0.1277	3.2e-05	0.0002	T	ENST00000624705; OTTHUMT00000431415; uc060ftl.1	TEC	chr17	-	NonCoding	43360041	43361361
TC1500008775.hg.1	RP11-345N11.1	2.89	5.23	3.7	0.18	0.09	F	F	2.82e-05	0.1277	4.81e-15	4.94e-13	F	OTTHUMT00000473678; uc059gxd.1	novel transcript, sense intonic to GABRB3	chr15	-	NonCoding	26557598	26557937
TC1700010001.hg.1	SNORD3D	4.12	16.26	14.22	0.35	0.31	T	T	3.29e-05	0.1289	1.42e-07	1.43e-06	T	NR_006882; ENST00000630092	small nucleolar RNA, C/D box 3D	chr17	-	Multiple_Complex	19112000	19112636
TC0500011582.hg.1	saneme	2.08	5.33	4.27	0.3	0.3	T	F	3.24e-05	0.1289	3.92e-08	4.56e-07	F	saneme.bAug10-unspliced	Transcript Identified by AceView	chr5	-	Unassigned	100865656	100866192
TC0100009640.hg.1	U1	2.99	9.47	7.89	0.17	0.31	T	T	3.7e-05	0.1289	1.67e-08	2.16e-07	T	uc057jwk.1	U1 spliceosomal RNA [Source:RFAM;Acc:RF00003]	chr1	+	Small_RNA	120354987	120355148
TC1800009023.hg.1		-2.75	3.92	5.37	0.5	0.28	F	F	3.23e-05	0.1289	0.0005	0.0018	F			chr18	-	NonCoding	73889345	73897462
TC1300008853.hg.1		2.4	5.67	4.41	0	0.19	T	T	3.48e-05	0.1289	7.66e-06	4.72e-05	T			chr13	-	NonCoding	46723331	46733957
TC0900011524.hg.1		4.87	9.02	6.73	0.46	0.61	T	T	3.51e-05	0.1289	3.49e-08	4.12e-07	T			chr9	-	NonCoding	125240337	125240675
TC0100010991.hg.1		2.36	6.23	5	0.15	0.11	T	T	3.62e-05	0.1289	4.03e-05	0.0002	T			chr1	+	NonCoding	191181719	191260775
TC0600010170.hg.1		-2.93	3.18	4.73	0.08	0.39	F	F	3.63e-05	0.1289	0.0108	0.026	F			chr6	+	NonCoding	166019655	166033263
TC1700007324.hg.1		-2.48	4.59	5.9	0.29	0.24	F	F	3.69e-05	0.1289	0.0009	0.003	F			chr17	+	NonCoding	27370689	27370751
TC0400010609.hg.1	CORIN	-2.85	6.8	8.32	0.05	0.28	T	T	4.16e-05	0.1354	1.04e-10	2.57e-09	T	NM_001278585; NM_001278586; NM_006587; ENST00000273857; ENST00000502252; ENST00000502726; ENST00000503821; ENST00000504584; ENST00000505754; ENST00000505909; ENST00000508498; ENST00000510974; ENST00000515827; ENST00000610355; BC110451; OTTHUMT00000216906; OTTHUMT00000361674; OTTHUMT00000361675; OTTHUMT00000361676; OTTHUMT00000361677; OTTHUMT00000361679; OTTHUMT00000361680; OTTHUMT00000361681; OTT…	corin, serine peptidase	chr4	-	Multiple_Complex	47593998	47838106
TC0200007916.hg.1	pawporbo	-2.67	4.18	5.59	0.56	0.12	T	T	4.16e-05	0.1354	3.09e-07	2.81e-06	T	pawporbo.aAug10-unspliced	Transcript Identified by AceView	chr2	+	Coding	69391395	69391759
TC1000007257.hg.1	skawsweeby	2.34	5.39	4.16	0.07	0.12	T	F	4.19e-05	0.1354	8.61e-05	0.0004	F	skawsweeby.aAug10-unspliced	Transcript Identified by AceView	chr10	+	Unassigned	34330706	34331947
TC1100012148.hg.1	RP11-37O16.8	-2.97	5.63	7.2	0.45	0.2	T	T	4.89e-05	0.1544	0.0004	0.0017	T	ENST00000528866		chr11	-	Multiple_Complex	103409580	103409657
TC1800008055.hg.1		2.56	5.13	3.77	0.51	0.22	F	F	5.23e-05	0.1613	0.0047	0.0129	F			chr18	-	NonCoding	10190911	10201338
TC0200008976.hg.1	PGM5P4	-3.47	9.7	11.49	0.05	0.45	T	T	5.4e-05	0.1629	3.41e-16	5.43e-14	T	ENST00000421970	phosphoglucomutase 5 pseudogene 4 [Source:HGNC Symbol;Acc:HGNC:49605]	chr2	+	Multiple_Complex	113541392	113572296
TC0600009991.hg.1	fyjaw	2.32	5.08	3.86	0.1	0.3	T	F	6.41e-05	0.1867	6.5e-12	2.29e-10	F	fyjaw.aAug10-unspliced	Transcript Identified by AceView	chr6	+	Unassigned	157666411	157668525
TC0600007866.hg.1	sloyjaw	-3.31	4.69	6.42	0.61	0.12	T	T	6.74e-05	0.1867	9.6e-09	1.33e-07	T	sloyjaw.aAug10-unspliced	Transcript Identified by AceView	chr6	+	Coding	37297228	37309936
TC2200007105.hg.1		-2.89	4.7	6.23	0.01	0.29	T	T	6.62e-05	0.1867	1.35e-10	3.19e-09	T			chr22	+	NonCoding	31489900	31491562
TC0200006521.hg.1		-3.16	9.34	11	0.01	0.33	T	T	6.64e-05	0.1867	5.64e-05	0.0003	T			chr2	+	NonCoding	3177078	3181397
TC1700006557.hg.1		-5.39	4.6	7.03	0.63	0.34	T	T	7.26e-05	0.197	0.0019	0.006	T			chr17	+	NonCoding	2612410	2613042
TC0X00007299.hg.1	RP11-564H18.1	2.45	4.36	3.07	0.04	0.12	F	F	0.0001	0.2031	1.02e-05	6.08e-05	F	ENST00000599675		chrX	+	Multiple_Complex	52770808	52771080
TC1200006714.hg.1	fluforby	-2.87	4.87	6.39	0.77	0.47	T	T	7.73e-05	0.2031	0.003	0.0086	T	fluforby.aAug10-unspliced	Transcript Identified by AceView	chr12	+	Coding	8334926	8335299
TC2200008261.hg.1	naper	-2.72	4.09	5.53	0.1	0.13	F	T	7.91e-05	0.2031	2.31e-09	3.82e-08	F	naper.aAug10-unspliced	Transcript Identified by AceView	chr22	-	Coding	25451921	25452409
TC0200014414.hg.1	CXCR4	2.54	7.3	5.95	0	0.52	T	T	9.43e-05	0.2031	2.03e-20	6.87e-17	T	NM_001008540; NM_003467; ENST00000241393; ENST00000409817; ENST00000466288; BC020968; uc002tuy.3	chemokine (C-X-C motif) receptor 4	chr2	-	Multiple_Complex	136114349	136118165
TC0600007263.hg.1	HIST1H4A	2.74	7.66	6.21	1	0.28	T	T	9.51e-05	0.2031	2.69e-15	3.05e-13	T	NM_003538; ENST00000617569; BC066248; BC066249; BC067495; BC069654; OTTHUMT00000040081	histone cluster 1, H4a	chr6	+	Coding	26021679	26022050
TC0900012139.hg.1	PGM5	-3.28	9.67	11.38	0.01	0.26	T	T	8.65e-05	0.2031	5.32e-16	7.96e-14	T	NM_021965; ENST00000396392; ENST00000396396; ENST00000431583; ENST00000472639; ENST00000496758; BC033073; OTTHUMT00000052548; OTTHUMT00000052549; OTTHUMT00000052550; OTTHUMT00000316804; OTTHUMT00000316805; uc004agr.3	phosphoglucomutase 5	chr9	+	Multiple_Complex	68356899	68531061
TC1300007882.hg.1	FGF14-AS1	2.74	5.74	4.29	0.66	0.14	T	F	8.48e-05	0.2031	6.31e-13	3.1e-11	F	NR_125912	FGF14 antisense RNA 1	chr13	+	NonCoding	102367530	102373666
TC0200012660.hg.1	MIR217HG	2.3	4.92	3.72	0.53	0.3	T	F	8.99e-05	0.2031	7.06e-20	1.32e-16	F	NR_126406	MIR217 host gene	chr2	-	NonCoding	55956592	56047326
TC1100009923.hg.1	OR51AB1P	2.85	5.1	3.59	0.19	0.13	T	F	0.0001	0.2031	0.0002	0.0009	F	OTTHUMT00000142976	olfactory receptor, family 51, subfamily AB, member 1 pseudogene	chr11	-	Multiple_Complex	5291761	5292380
TC0100009467.hg.1	spapla	2.15	6.65	5.55	0.07	0.13	T	T	9.99e-05	0.2031	0.0001	0.0006	T	spapla.aAug10-unspliced	Transcript Identified by AceView	chr1	+	Unassigned	113044830	113045735
TC0200014756.hg.1	AC009299.1	-2.8	3.93	5.41	0.34	0.52	F	F	8.97e-05	0.2031	0.0073	0.0187	F	uc061oyv.1		chr2	-	Precursor_microRNA	161350217	161350360
TC1700008322.hg.1		2.47	6.05	4.74	0.52	0.3	T	F	9.3e-05	0.2031	0.0009	0.0032	F			chr17	+	NonCoding	54504003	54512418
TC0100012758.hg.1		2.18	5.33	4.21	0.08	0.05	T	F	9.43e-05	0.2031	0.0088	0.0218	F			chr1	-	NonCoding	8322633	8324346
TC0600012353.hg.1		-2.97	2.7	4.27	0.08	0.85	F	F	9.48e-05	0.2031	0.005	0.0136	F			chr6	-	NonCoding	78661186	78662755
TC1200007549.hg.1		2.3	4.1	2.89	0.19	0.07	F	F	9.8e-05	0.2031	3.78e-05	0.0002	F			chr12	+	NonCoding	49087542	49088948
TC0X00006635.hg.1		2.07	4.78	3.72	0.17	0.15	T	F	9.87e-05	0.2031	0.0024	0.0073	F			chrX	+	NonCoding	13187844	13190775
TC0800011027.hg.1		2.67	7.12	5.7	0.22	0.31	T	F	9.88e-05	0.2031	0.0015	0.0048	F			chr8	-	NonCoding	86761966	86782908
TC1100012441.hg.1		2.5	8.39	7.06	0.37	0.36	T	T	0.0001	0.2031	2.97e-05	0.0002	T			chr11	-	NonCoding	117135059	117136902
TC0700009227.hg.1		2.35	5.97	4.74	0.42	0.11	T	F	0.0001	0.2031	1.26e-05	7.35e-05	F			chr7	+	NonCoding	134299586	134300416
TC0200015425.hg.1	TRAK2	-2.35	12.46	13.69	0.18	0.33	T	T	0.0001	0.2071	1.39e-13	8.6e-12	T	NM_015049; ENST00000332624; ENST00000430254; ENST00000440597; ENST00000451703; ENST00000486291; ENST00000620184; BC040668; BC041330; BC048093; OTTHUMT00000256284; OTTHUMT00000336895; OTTHUMT00000336896; OTTHUMT00000336897; OTTHUMT00000336898	trafficking protein, kinesin binding 2	chr2	-	Multiple_Complex	201377207	201451611
TC0800011335.hg.1	feyveeby	-3.29	5.43	7.14	1.24	0.3	T	T	0.0001	0.2088	3.61e-05	0.0002	T	feyveeby.aAug10-unspliced	Transcript Identified by AceView	chr8	-	Unassigned	102652474	102653276
TC0800006831.hg.1	AC021760.1	-4.33	6.83	8.95	0.36	0.94	F	T	0.0001	0.2093	0.0013	0.0042	F	uc064kle.1		chr8	+	Precursor_microRNA	14514741	14514865
TC0300010822.hg.1	dyslaby	-2.64	4.48	5.88	0.59	0.1	T	T	0.0001	0.2146	3.56e-06	2.41e-05	T	dyslaby.bAug10-unspliced	Transcript Identified by AceView	chr3	-	Unassigned	41539053	41539604
TC0300008123.hg.1	LINC00973; CTD-2021J15.2; skeyswerby	-2.56	8.5	9.85	0.23	0.45	T	T	0.0001	0.2146	1.12e-12	5.09e-11	T	ENST00000473756.1; OTTHUMT00000353102; skeyswerby.bAug10; uc062lxs.1	long intergenic non-protein coding RNA 973 [Source:HGNC Symbol;Acc:HGNC:48868]; novel transcript; Transcript Identified by AceView	chr3	+	NonCoding	98981057	98998479
TC0100007087.hg.1	fluweybo	3.19	9.08	7.4	0.94	0.28	T	T	0.0001	0.2146	0.0149	0.0341	T	fluweybo.aAug10-unspliced	Transcript Identified by AceView	chr1	+	Coding	16897178	16897495
TC0600011177.hg.1	VN1R12P	2.34	5.76	4.53	0.36	0.18	T	F	0.0001	0.2146	0.0118	0.0279	F	OTTHUMT00000040132	vomeronasal 1 receptor 12 pseudogene	chr6	-	Multiple_Complex	27033435	27034310
TC0400008779.hg.1	sweesnerby	4.07	6.9	4.88	0.46	0.44	T	F	0.0001	0.2146	0.0047	0.0127	F	sweesnerby.aAug10-unspliced	Transcript Identified by AceView	chr4	+	Coding	138634634	138635198
TC1100011072.hg.1		-2.12	4.6	5.68	0.08	0.15	F	F	0.0001	0.2146	0.0028	0.0082	F			chr11	-	NonCoding	62229955	62230571
TC0Y00006582.hg.1	AC010891.2	2.46	6.08	4.78	0.12	0.35	T	T	0.0001	0.2154	0.0009	0.0032	T	ENST00000449963.1; OTTHUMT00000099586; uc065crd.1	novel transcript	chrY	+	NonCoding	9813315	9817513
TC1200012315.hg.1	RP11-83B20.2	-3.29	4.77	6.49	0.04	0.28	T	T	0.0001	0.2154	2.79e-08	3.38e-07	T	ENST00000623659; OTTHUMT00000400415; uc058uxr.1	novel transcript	chr12	-	Unassigned	124529722	124530228
TC0800011452.hg.1	RSPO2	-2.02	4.33	5.34	0.22	0.03	F	T	0.0001	0.2154	5.12e-06	3.32e-05	F	NM_001282863; NM_178565; ENST00000276659; ENST00000517781; ENST00000517939; ENST00000520026; ENST00000521502; ENST00000521757; ENST00000521956; ENST00000522333; BC027938; BC036554; OTTHUMT00000380828; OTTHUMT00000380829; OTTHUMT00000380830; OTTHUMT00000380831; OTTHUMT00000380832; OTTHUMT00000380833; OTTHUMT00000380834; OTTHUMT00000380835; uc003ymr.3	R-spondin 2	chr8	-	Coding	107899316	108083685
TC1400010390.hg.1	AHNAK2	-2.99	10.83	12.41	0.03	0.34	T	T	0.0001	0.2154	7.62e-17	1.62e-14	T	NM_138420; ENST00000333244; ENST00000555122; ENST00000555544; ENST00000557457; OTTHUMT00000410298; OTTHUMT00000410299; OTTHUMT00000410300; OTTHUMT00000410301; uc021seo.1	AHNAK nucleoprotein 2	chr14	-	Multiple_Complex	104937244	104978357
TC0200007928.hg.1	spoydarbu	2.56	5.5	4.14	0.26	0.15	T	F	0.0001	0.2154	0.0014	0.0046	F	spoydarbu.aAug10-unspliced	Transcript Identified by AceView	chr2	+	Coding	69714115	69715169
TCUn_GL000220v100006438.hg.1	AL592188.2	-3.45	10.7	12.49	0.4	0.68	T	T	0.0001	0.2154	0.0002	0.0008	T	uc022brg.2		chrUn_GL000220v1	+	Precursor_microRNA	151420	151533
TC2100006465.hg.1	FP671120.2	-3.45	10.7	12.49	0.4	0.68	T	T	0.0001	0.2154	0.0002	0.0008	T	uc032psp.2		chr21	+	Precursor_microRNA	8208012	8208125
TC2100006481.hg.1	FP236383.8	-3.45	10.7	12.49	0.4	0.68	T	T	0.0001	0.2154	0.0002	0.0008	T	uc032ptl.2		chr21	+	Precursor_microRNA	8391059	8391172
TC22_KI270733v1_random00006438.hg.1	AL353644.9	-3.45	10.7	12.49	0.4	0.68	T	T	0.0001	0.2154	0.0002	0.0008	T	uc032qtv.2		chr22_KI270733v1_random	+	Precursor_microRNA	169383	169496
TC0600009963.hg.1	weeskobu	-3.06	3.79	5.41	0.55	0.31	F	T	0.0001	0.2154	8.98e-08	9.49e-07	F	weeskobu.aAug10-unspliced	Transcript Identified by AceView	chr6	+	Unassigned	156851274	156852470
TC0100009025.hg.1		-2.34	4.94	6.16	0.34	0.22	F	T	0.0001	0.2154	0.0019	0.0059	F			chr1	+	NonCoding	91732731	91735609
TSUnmapped00000825.hg.1	LINC01297	2.04	4.34	3.31	0.37	0.1	F	F	0.0001	0.2171	2.13e-06	1.53e-05	F	NR_132385	long intergenic non-protein coding RNA 1297			NonCoding
TC1000011868.hg.1	roporby	-2.29	3.32	4.52	0.4	0.28	F	F	0.0001	0.2171	2.62e-05	0.0001	F	roporby.aAug10-unspliced	Transcript Identified by AceView	chr10	-	Unassigned	112979986	112980589
TC1700008510.hg.1		-3.73	6.69	8.59	0.01	0.64	T	T	0.0001	0.2171	5.41e-11	1.44e-09	T			chr17	+	NonCoding	61397952	61399459
TC0200007105.hg.1	jukla	2.79	4.62	3.14	0.28	0.17	F	F	0.0002	0.2262	0.0093	0.023	F	jukla.aAug10-unspliced	Transcript Identified by AceView	chr2	+	Unassigned	28698283	28698975
TC2000009890.hg.1	ANKEF1	-2.13	6.28	7.37	0.1	0.27	T	T	0.0002	0.2262	2.52e-07	2.35e-06	T	NM_001303472; NM_022096; NM_198798; ENST00000378380; ENST00000378392; ENST00000488991; BC022878; OTTHUMT00000077968; OTTHUMT00000077969; OTTHUMT00000077970	ankyrin repeat and EF-hand domain containing 1	chr20	+	Multiple_Complex	10034999	10058303
TC1300007039.hg.1	TSC22D1-AS1	-3.59	5.75	7.59	0.84	0.59	T	T	0.0002	0.2262	0.0014	0.0047	T	NR_038381; ENST00000616360; ENST00000617014	TSC22D1 antisense RNA 1	chr13	+	NonCoding	44575893	44580432
TC0X00010400.hg.1	AL008708.1	-2.08	2.47	3.52	0.25	0.2	F	F	0.0002	0.2262	1.11e-06	8.62e-06	F	uc033epi.2		chrX	-	Precursor_microRNA	103068865	103068986
TC1500007995.hg.1	AC069082.1	-2.27	6.73	7.92	0.19	0.21	T	T	0.0002	0.2262	0.0001	0.0006	T	uc059mhg.1		chr15	+	Precursor_microRNA	79114293	79114359
TC2000007748.hg.1		2.44	5.43	4.14	0.19	0.15	T	F	0.0002	0.2262	0.0004	0.0016	F			chr20	+	NonCoding	52264516	52267732
TC0200010944.hg.1		2.04	5.14	4.11	0.31	0.09	T	F	0.0002	0.2262	5.67e-07	4.8e-06	F			chr2	+	NonCoding	224764274	224764960
TC1700010007.hg.1	SNORD3C	2.43	15.93	14.65	0.01	0.11	T	T	0.0002	0.2266	9e-07	7.2e-06	T	NR_006881; ENST00000580533; ENST00000620446; ENST00000625845	small nucleolar RNA, C/D box 3C	chr17	-	Multiple_Complex	19189665	19190245
TC0600012847.hg.1		-3.46	4.63	6.42	0.02	0.39	F	T	0.0002	0.2266	0.0008	0.0029	F			chr6	-	NonCoding	110976289	110977494
TC1400010188.hg.1		-2.45	5.47	6.76	0.26	0.32	T	T	0.0002	0.2266	2.85e-10	6.11e-09	T			chr14	-	NonCoding	100228971	100238126
TC1400009861.hg.1		2.46	6.46	5.16	0.55	0.33	T	F	0.0002	0.2266	0.0011	0.0036	F			chr14	-	NonCoding	82904531	82906834
TC0X00010988.hg.1	RP3-507I15.2	-2.26	4.45	5.63	0.06	0.14	T	T	0.0002	0.2275	3.33e-06	2.27e-05	T	ENST00000566241.1; OTTHUMT00000430505; uc065bkg.1	novel transcript	chrX	-	NonCoding	141173226	141173588
TC2100006958.hg.1	kawtaw	-2.45	4.28	5.57	0.57	0.26	F	T	0.0002	0.2275	1.12e-05	6.61e-05	F	kawtaw.aAug10-unspliced	Transcript Identified by AceView	chr21	+	Unassigned	33235719	33239242
TC0700008224.hg.1	LOC101927378; AC003984.1	2.63	5.39	4	0.23	0.09	T	F	0.0002	0.2275	0.0192	0.0422	F	NR_110079; NR_110080; ENST00000446000; ENST00000450977; ENST00000446000.1; ENST00000450977.2; OTTHUMT00000336286; OTTHUMT00000336287; uc064exs.1	uncharacterized LOC101927378; novel transcript	chr7	+	NonCoding	84532476	84584322
TC1000009818.hg.1	perreyby	-2.01	8.59	9.6	0.06	0.02	T	T	0.0002	0.2275	2.41e-09	3.95e-08	T	perreyby.aAug10	Transcript Identified by AceView	chr10	-	Coding	12407985	12408638
TC0700007311.hg.1	parku	2.41	5.15	3.88	0.29	0.1	T	F	0.0002	0.2277	0.0094	0.0232	F	parku.aAug10	Transcript Identified by AceView	chr7	+	Multiple_Complex	41619501	41685122
TC0800010682.hg.1	chykor	-2.66	5.64	7.05	0.19	0.42	T	T	0.0002	0.2303	0.0226	0.0484	T	chykor.aAug10	Transcript Identified by AceView	chr8	-	Unassigned	66310812	66311365
TC0300012478.hg.1		3.58	4.86	3.02	0.24	0.33	F	F	0.0002	0.2303	0.0059	0.0157	F			chr3	-	NonCoding	133700146	133717294
TC1200007757.hg.1	RP11-968A15.8	-2.74	3.24	4.69	0.62	0.29	F	F	0.0002	0.237	5.69e-11	1.51e-09	F	ENST00000553061.1; OTTHUMT00000406596; uc058ovm.1	novel transcript, sense overlapping to COPZ1 & HNRNPA1	chr12	+	NonCoding	54276631	54345083
TC0X00009348.hg.1	skeetoy	4.64	5.17	2.96	0.09	0.3	F	F	0.0002	0.237	0.013	0.0305	F	skeetoy.aAug10-unspliced	Transcript Identified by AceView	chrX	-	Coding	33512598	33513147
TC1100010050.hg.1	Y_RNA	2.55	4.64	3.29	0.11	0.21	F	F	0.0002	0.2552	2.07e-06	1.49e-05	F	ENST00000411148; uc057yvo.1	Y RNA [Source:RFAM;Acc:RF00019]	chr11	-	NonCoding	8943380	8943467
TC1700008769.hg.1	KCNJ2	-5.08	6.11	8.45	0.8	1.03	T	T	0.0002	0.2552	1.33e-10	3.16e-09	T	NM_000891; ENST00000243457; ENST00000535240; OTTHUMT00000450888; OTTHUMT00000450889	potassium channel, inwardly rectifying subfamily J, member 2	chr17	+	Coding	70168673	70180048
TC0900007263.hg.1	ryvaby	-3.08	4.78	6.4	1.08	0.18	T	T	0.0002	0.2552	5.51e-06	3.53e-05	T	ryvaby.aAug10	Transcript Identified by AceView	chr9	+	NonCoding	41080300	41100878
TC1100009972.hg.1	zorcher	-2.52	5.31	6.64	0.17	0.15	T	T	0.0002	0.2552	1.96e-08	2.47e-07	T	zorcher.aAug10-unspliced	Transcript Identified by AceView	chr11	-	NonCoding	6470141	6471696
TC0400007384.hg.1	RP11-1E6.1	-2.18	7.46	8.58	0.46	0.33	T	T	0.0002	0.2557	1.64e-15	2.02e-13	T	ENST00000507388.1; ENST00000508352.1; OTTHUMT00000360574; OTTHUMT00000360575; uc062whi.1; uc062whj.1	novel transcript	chr4	+	NonCoding	43340412	43345600
TC2100006474.hg.1	MIR663A; FP671120.5	-3.07	8.94	10.56	0.28	0.43	T	T	0.0002	0.2557	3.43e-07	3.08e-06	T	NR_030386_2; uc032ptd.2	Homo sapiens microRNA 663a (MIR663A), microRNA.	chr21	+	Precursor_microRNA	8252221	8252334
TC1600008469.hg.1	rusoma	-3.44	2.47	4.25	0.28	0.38	F	F	0.0002	0.2571	0.0049	0.0134	F	rusoma.aAug10-unspliced	Transcript Identified by AceView	chr16	+	Coding	75921130	75921668
TC0400006998.hg.1	sasmeeby	-2.26	2.24	3.42	0.23	0.13	F	F	0.0002	0.2571	0.004	0.0112	F	sasmeeby.aAug10-unspliced	Transcript Identified by AceView	chr4	+	Unassigned	18022709	18023151
TC0X00007842.hg.1		-2.7	3.05	4.48	0.47	0.19	F	F	0.0002	0.2571	3.14e-13	1.72e-11	F			chrX	+	NonCoding	92315984	92316057
TC1700010883.hg.1	chorslar	-2.73	6.24	7.69	0.3	0.17	T	T	0.0002	0.2572	2.45e-05	0.0001	T	chorslar.aAug10-unspliced	Transcript Identified by AceView	chr17	-	Coding	45286013	45286328
TC0200007097.hg.1	RP11-373D23.2	-2.48	4.73	6.04	0.09	0.07	T	T	0.0002	0.2572	0.0003	0.0011	T	ENST00000604052.1; OTTHUMT00000470096; uc061hse.1	novel transcript, sense intronic to FOSL2	chr2	+	NonCoding	28396815	28397110
TC0100011621.hg.1	TGFB2; TGFB2-OT1	4.06	12.39	10.37	1.37	0.25	T	T	0.0002	0.2572	3.25e-06	2.22e-05	T	NM_001135599; NM_003238; NR_125715; ENST00000366929; ENST00000366930; ENST00000479322; ENST00000488793; ENST00000625474; BC096235; BC099635; OTTHUMT00000095359; OTTHUMT00000095360; OTTHUMT00000095406; OTTHUMT00000095407	transforming growth factor beta 2; TGFB2 overlapping transcript 1	chr1	+	Multiple_Complex	218345334	218444619
TC2200007526.hg.1	RNU12	10.03	11.43	8.1	0.78	1.3	T	T	0.0003	0.2572	2.81e-06	1.96e-05	T	NR_029422; ENST00000362512	RNA, U12 small nuclear	chr22	+	Multiple_Complex	42614914	42616588
TC2000009039.hg.1	RP11-425M5.7	-2.07	7.96	9.01	0.26	0.32	T	T	0.0002	0.2572	0.0023	0.0068	T	OTTHUMT00000473862; uc061wwd.1	novel transcript, sense intronic to BLCAP	chr20	-	NonCoding	37526642	37527060
TC1000008706.hg.1		2.34	5.17	3.95	0.26	0.25	T	F	0.0002	0.2572	0.0047	0.0129	F			chr10	+	NonCoding	102101197	102101660
TC1500007480.hg.1		-2.35	2.7	3.93	0.1	0.44	F	F	0.0002	0.2572	6.58e-05	0.0003	F			chr15	+	NonCoding	62244893	62244944
TC0500007348.hg.1		-2.94	3.85	5.41	0.07	0.34	F	F	0.0002	0.2572	8.06e-05	0.0004	F			chr5	+	NonCoding	51321983	51322085
TC0100014700.hg.1		2.07	5.95	4.9	0.1	0.1	T	F	0.0003	0.2572	2.2e-05	0.0001	F			chr1	-	NonCoding	80023101	80027987
TC0300009226.hg.1		2.41	5.14	3.87	0.46	0.38	T	F	0.0003	0.2572	0.0002	0.0008	F			chr3	+	NonCoding	152915019	152924519
TC1800007919.hg.1		2.93	6.97	5.42	0.42	0.23	T	T	0.0003	0.2572	0.0395	0.077	T			chr18	-	NonCoding	3342469	3343534
TC0200012714.hg.1	smukybu	2.68	4.76	3.34	0.23	0.23	T	F	0.0003	0.258	3.01e-05	0.0002	F	smukybu.aAug10-unspliced	Transcript Identified by AceView	chr2	-	Coding	60522342	60522770
TC1200010349.hg.1		-2.61	3.34	4.72	0.17	0.09	F	F	0.0003	0.258	0.0009	0.003	F			chr12	-	NonCoding	33313770	33317569
TC0X00009008.hg.1	sheyvy	2.37	5.68	4.43	0.16	0.12	T	F	0.0003	0.2584	6.56e-05	0.0003	F	sheyvy.aAug10-unspliced	Transcript Identified by AceView	chrX	-	Coding	7054443	7055321
TC1200012641.hg.1	RDH5	-2.87	6.3	7.82	0.76	0.41	T	T	0.0003	0.2586	9.76e-07	7.73e-06	T	NM_001199771; NM_002905; ENST00000257895; ENST00000547072; ENST00000547301; ENST00000548082; ENST00000548123; ENST00000548486; ENST00000550608; ENST00000551444; ENST00000552930; ENST00000553160; ENST00000553187; BC028298; OTTHUMT00000407492; OTTHUMT00000407493; OTTHUMT00000407494; OTTHUMT00000407495; OTTHUMT00000407501; OTTHUMT00000407519; OTTHUMT00000407520; OTTHUMT00000407521; OTTHUMT0000040752…	retinol dehydrogenase 5 (11-cis/9-cis)	chr12	+	Multiple_Complex	55720367	55724742
TC1600008395.hg.1		2.09	4.62	3.56	0.55	0.51	F	F	0.0003	0.2586	0.021	0.0455	F			chr16	+	NonCoding	73972301	73979019
TC0Y00007250.hg.1	DAZ3	5.07	7.16	4.82	0.33	1.04	T	T	0.0003	0.2589	5.78e-19	4.84e-16	T	ENST00000315357; ENST00000382365; ENST00000446723; OTTHUMT00000104777	deleted in azoospermia 3	chrY	-	Coding	24763069	24813492
TC0400010611.hg.1	RP11-121C2.2	-2.17	5.2	6.32	0.21	0.37	T	T	0.0003	0.2589	9.7e-08	1.02e-06	T	ENST00000563286.1; OTTHUMT00000431763; uc062wju.1	novel transcript	chr4	-	NonCoding	47840122	47844339
TC0600011122.hg.1	shysnerby	2.1	5.29	4.23	0.4	0.13	T	F	0.0003	0.2589	5.98e-11	1.58e-09	F	shysnerby.aAug10-unspliced	Transcript Identified by AceView	chr6	-	Coding	26021678	26022035
TC1200012182.hg.1	chajaby	-2.34	4.86	6.09	0.54	0.27	T	T	0.0003	0.2628	4.33e-05	0.0002	T	chajaby.aAug10-unspliced	Transcript Identified by AceView	chr12	-	Unassigned	120806429	120807564
TC0400011177.hg.1	dersnaby	2.45	5.29	4	0.16	0.51	T	F	0.0003	0.2628	5.42e-10	1.07e-08	F	dersnaby.aAug10-unspliced	Transcript Identified by AceView	chr4	-	Unassigned	82517744	82518053
TC1400007493.hg.1	Y_RNA	2.43	5.45	4.17	0.07	0.27	F	F	0.0003	0.2628	0.0111	0.0266	F	ENST00000362885; uc059cov.1	Y RNA [Source:RFAM;Acc:RF00019]	chr14	+	NonCoding	67340068	67340176
TC0100007876.hg.1	RRAGC	-2.97	4.93	6.5	0.07	0.58	F	T	0.0003	0.2628	0.0027	0.0081	F	hsa_circ_0000056	Memczak2013 ANTISENSE, coding, INTERNAL, intronic best transcript NM_022157	chr1	+	NonCoding	38844140	38844253
TC0900010396.hg.1	C9orf57	-2.38	3.32	4.57	0.39	0.27	F	F	0.0003	0.2628	0.0385	0.0754	F	NM_001128618; ENST00000377024; ENST00000424431; BC130404; BC144273; OTTHUMT00000052631	chromosome 9 open reading frame 57	chr9	-	Coding	72051376	72072818
TC1000010125.hg.1	RNU6-452P	-2.38	4.29	5.54	0.25	0.26	F	T	0.0003	0.2628	0.0051	0.0138	F	uc057skc.1	RNA, U6 small nuclear 452, pseudogene [Source:HGNC Symbol;Acc:HGNC:47415]	chr10	-	Small_RNA	27335501	27335607
TC0200010915.hg.1		-2.03	2.35	3.37	0.21	0.29	F	F	0.0003	0.2628	0.0128	0.03	F			chr2	+	NonCoding	223406458	223408344
TC0200011546.hg.1		-2.29	11.9	13.1	0.18	0.07	T	T	0.0003	0.2628	1.64e-06	1.22e-05	T			chr2	-	NonCoding	3180391	3182426
TC0200006607.hg.1		-2.39	3.03	4.29	0.18	0.12	F	F	0.0003	0.2628	0.0001	0.0006	F			chr2	+	NonCoding	7742194	7760857
TC1700006660.hg.1	KIF1C	-2.22	11.63	12.78	0.26	0.25	T	T	0.0003	0.2712	2.81e-15	3.16e-13	T	NM_006612; ENST00000320785; ENST00000572959; ENST00000573815; ENST00000574165; BC034993; OTTHUMT00000216916; OTTHUMT00000438887; OTTHUMT00000438888; OTTHUMT00000438889	kinesin family member 1C	chr17	+	Multiple_Complex	4997948	5028401
TC2100007680.hg.1	MIR548X	2.05	6.34	5.31	0.19	0.2	T	T	0.0003	0.2713	1.19e-07	1.22e-06	T	NR_036166; ENST00000580069	microRNA 548x	chr21	-	Precursor_microRNA	18686090	18686164
TC0900007481.hg.1		-2.05	6.39	7.43	0.25	0.32	T	T	0.0003	0.2713	1.11e-08	1.51e-07	T			chr9	+	NonCoding	68368663	68371574
TC0900009269.hg.1	buskabu	-2.79	5.07	6.55	0.23	0.64	T	T	0.0003	0.2764	1.68e-07	1.65e-06	T	buskabu.aAug10-unspliced	Transcript Identified by AceView	chr9	+	Coding	137207248	137208113
TC1400006614.hg.1	TRAV41	-2.26	2.89	4.07	0.03	0.46	F	F	0.0003	0.2764	3.05e-06	2.1e-05	F	OTTHUMT00000410667	T cell receptor alpha variable 41	chr14	+	Coding	22320188	22320691
TC1600006478.hg.1	vuru	-2.96	6.01	7.58	0.16	0.06	T	T	0.0003	0.2764	1.1e-08	1.5e-07	T	vuru.aAug10-unspliced	Transcript Identified by AceView	chr16	+	Coding	599673	601833
TC2100008027.hg.1	KCNE1	-2.45	5.22	6.51	0.34	0.55	T	T	0.0003	0.2767	1.69e-10	3.89e-09	T	NM_000219; NM_001127668; NM_001127669; NM_001127670; NM_001270402; NM_001270403; NM_001270404; NM_001270405; BC046224; OTTHUMT00000194151; OTTHUMT00000194152; OTTHUMT00000194153; OTTHUMT00000194154; OTTHUMT00000194155	potassium channel, voltage gated subfamily E regulatory beta subunit 1	chr21	-	Multiple_Complex	34446688	34512275
TC0300006701.hg.1		2.6	5.28	3.91	0.17	0.47	T	F	0.0003	0.2767	0.0003	0.0012	F			chr3	+	NonCoding	15192420	15196365
TC1600007991.hg.1	swawoy	-2.5	5.76	7.09	0.14	0.21	T	T	0.0003	0.2786	0.0016	0.005	T	swawoy.aAug10-unspliced	Transcript Identified by AceView	chr16	+	Unassigned	57194243	57195235
TC1000007942.hg.1	RP11-432J9.6	2.09	5.97	4.91	0.02	0.14	T	F	0.0003	0.2842	0.0073	0.0186	F	ENST00000558852.1; ENST00000560700.1; OTTHUMT00000416519; OTTHUMT00000416520; uc057tvz.1; uc057twa.1	novel transcript	chr10	+	NonCoding	70939053	70955641
TC0400010364.hg.1		2.16	4.97	3.85	0.5	0.27	T	F	0.0003	0.2842	0.0269	0.056	F			chr4	-	NonCoding	31986452	31988415
TC0300008631.hg.1	GS1-388B5.1	-2	5.84	6.85	0.28	0.57	T	T	0.0003	0.2875	6.27e-09	9.13e-08	T	ENST00000485294		chr3	+	Multiple_Complex	125681305	125681453
TC0100013897.hg.1	P3H1	2.09	13.87	12.8	0.32	0.23	T	T	0.0004	0.2882	4.59e-15	4.76e-13	T	NM_001146289; NM_001243246; NM_022356; ENST00000236040; ENST00000296388; ENST00000372526; ENST00000397054; ENST00000431412; ENST00000447502; ENST00000460031; ENST00000460831; ENST00000462474; ENST00000463465; ENST00000472802; ENST00000481465; ENST00000492956; ENST00000495874; BC108311	prolyl 3-hydroxylase 1	chr1	-	Multiple_Complex	42746335	42767084
TC0100011824.hg.1	RP11-275O4.4	-2.44	3.2	4.49	0.63	0.25	F	F	0.0004	0.2919	0.0211	0.0458	F	ENST00000420896		chr1	+	Multiple_Complex	227482253	227482454
TC0400006931.hg.1	gloygu	-2.71	5.51	6.95	0.51	0.25	T	T	0.0004	0.2919	1.53e-05	8.72e-05	T	gloygu.aAug10-unspliced	Transcript Identified by AceView	chr4	+	Unassigned	15009316	15013711
TC1100007301.hg.1	PRR5L	2.64	4.99	3.58	0.62	0.12	T	F	0.0004	0.2919	2.44e-07	2.29e-06	F	NM_001160167; NM_001160168; NM_001160169; NM_024841; ENST00000378867; ENST00000389693; ENST00000524380; ENST00000525672; ENST00000526679; ENST00000526682; ENST00000526728; ENST00000527172; ENST00000527487; ENST00000527751; ENST00000529020; ENST00000529034; ENST00000530050; ENST00000530252; ENST00000530627; ENST00000530639; ENST00000531269; ENST00000532121; ENST00000532578; ENST00000532843; OTTHUM…	proline rich 5 like	chr11	+	Multiple_Complex	36296175	36465204
TC1200008453.hg.1		-2.35	4.63	5.86	0.05	0.34	F	T	0.0004	0.2919	0.0125	0.0295	F			chr12	+	NonCoding	93118885	93119136
TC1100011866.hg.1	RP11-736K20.4; RP11-736K20.5	-2.24	3.88	5.05	0.27	0.18	F	T	0.0004	0.2958	0.0001	0.0005	F	ENST00000624364; ENST00000528660.1; ENST00000533672.1; OTTHUMT00000393815; OTTHUMT00000393816; OTTHUMT00000393817; uc058ghh.1; uc058ghi.1; uc058ghj.1	novel transcript	chr11	-	NonCoding	86892214	86925037
TC0500011495.hg.1	SPATA9	-2.19	5.27	6.4	0.04	0.24	F	T	0.0004	0.2958	0.0012	0.0041	F	NM_031952; NR_125327; NR_125328; NR_125329; NR_125330; ENST00000274432; ENST00000316087; ENST00000379990; ENST00000477047; ENST00000477715; ENST00000489917; BC032832; BC047333; OTTHUMT00000241656; OTTHUMT00000304034; OTTHUMT00000304035; OTTHUMT00000304036; OTTHUMT00000369951; OTTHUMT00000370244	spermatogenesis associated 9	chr5	-	Multiple_Complex	95652181	95698711
TC1400008426.hg.1	MIR203A	-2.31	3.58	4.78	0.35	0.34	F	F	0.0004	0.2958	0.0035	0.0101	F	NR_029620; ENST00000384836	microRNA 203a	chr14	+	Precursor_microRNA	104117405	104117514
TC1700008574.hg.1	wasko	-2.21	6.56	7.7	0.18	0.11	T	T	0.0004	0.2958	1.36e-09	2.39e-08	T	wasko.aAug10-unspliced	Transcript Identified by AceView	chr17	+	Coding	63782040	63782877
TC0100009621.hg.1	PHGDH	3.22	12.46	10.78	1.3	0.12	T	T	0.0004	0.297	1e-06	7.9e-06	T	NM_006623; ENST00000369407; ENST00000369409; ENST00000462324; ENST00000469443; ENST00000482968; ENST00000493622; ENST00000496756; BC000303; BC001349; BC011262; OTTHUMT00000033464; OTTHUMT00000033465; OTTHUMT00000033466; OTTHUMT00000033467; OTTHUMT00000033468; OTTHUMT00000036399; OTTHUMT00000095702	phosphoglycerate dehydrogenase	chr1	+	Multiple_Complex	119659798	119744226
TC0700012509.hg.1	flychabu	-2.39	4.6	5.86	0.31	0.36	F	T	0.0004	0.2998	9.75e-05	0.0004	F	flychabu.aAug10	Transcript Identified by AceView	chr7	-	Coding	127687365	127688720
TC1600007142.hg.1	glerra	-2.32	4.03	5.25	0.37	0.09	F	F	0.0004	0.2998	0.0095	0.0233	F	glerra.aAug10-unspliced	Transcript Identified by AceView	chr16	+	Unassigned	20887511	20887866
TC0100011316.hg.1	NFASC	-2.64	10	11.41	0.62	0.57	T	T	0.0004	0.2998	7.66e-06	4.72e-05	T	NM_001005388; NM_001005389; NM_001160331; NM_001160332; NM_001160333; NM_015090; ENST00000339876; ENST00000360049; ENST00000367173; ENST00000401399; ENST00000403080; ENST00000404076; ENST00000404907; ENST00000404977; ENST00000413225; ENST00000425360; ENST00000430393; ENST00000447819; ENST00000468328; ENST00000471392; ENST00000492085; ENST00000493914; ENST00000495396; ENST00000503221; ENST00000504…	neurofascin	chr1	+	Multiple_Complex	204828651	205022822
TC0100009181.hg.1	PLPPR4	2.53	9.31	7.98	0.46	0.24	T	T	0.0004	0.2998	8.22e-11	2.09e-09	T	NM_001166252; NM_014839; ENST00000370184; ENST00000370185; ENST00000457765	phospholipid phosphatase related 4	chr1	+	Multiple_Complex	99263953	99309590
TC1900010494.hg.1	HSPB6	-2.33	12.73	13.95	0.33	0.44	T	T	0.0004	0.2998	2.26e-16	3.9e-14	T	NM_144617; ENST00000004982; ENST00000587965; ENST00000592984; BC068046; OTTHUMT00000109498; OTTHUMT00000459116	heat shock protein, alpha-crystallin-related, B6	chr19	-	Multiple_Complex	35754526	35758079
TC0100009764.hg.1	U1	2.47	11.08	9.78	0.1	0.75	T	T	0.0004	0.2998	4.14e-09	6.35e-08	T	uc057kdj.1	U1 spliceosomal RNA [Source:RFAM;Acc:RF00003]	chr1	+	Small_RNA	146409903	146410062
TC0600009859.hg.1		2.58	4.13	2.76	0.36	0.39	F	F	0.0004	0.2998	1e-06	7.89e-06	F			chr6	+	NonCoding	151140925	151177858
TC0900010403.hg.1		-2.14	3.4	4.5	0.04	0.48	T	T	0.0004	0.2998	7.8e-09	1.1e-07	T			chr9	-	NonCoding	72341890	72350846
TC0500008180.hg.1		2.61	6.02	4.63	0.12	0.1	T	F	0.0004	0.2998	5.72e-05	0.0003	F			chr5	+	NonCoding	98853985	98855251
TCUn_KI270742v100006435.hg.1		-2.26	5.5	6.68	0	0.08	T	T	0.0004	0.3	5.02e-11	1.36e-09	T			chrUn_KI270742v1	+	NonCoding	22509	48084
TC0200008071.hg.1	MTHFD2	2.72	14.21	12.76	1.03	0.18	T	T	0.0004	0.3069	1.05e-06	8.21e-06	T	NM_006636; NR_027405; ENST00000394053; ENST00000409601; ENST00000409804; ENST00000462026; ENST00000470592; ENST00000477455; ENST00000488086; ENST00000489041; BC001548; BC015062; BC017054; OTTHUMT00000252045; OTTHUMT00000329302; OTTHUMT00000329303; OTTHUMT00000329304; OTTHUMT00000329305; OTTHUMT00000351281; OTTHUMT00000351282; OTTHUMT00000467420	methylenetetrahydrofolate dehydrogenase (NADP+ dependent) 2, methenyltetrahydrofolate cyclohydrolase	chr2	+	Multiple_Complex	74198562	74217565
TC2000007783.hg.1		2.9	6.63	5.09	0.22	0.59	T	F	0.0004	0.3069	4.15e-06	2.75e-05	F			chr20	+	NonCoding	53829189	53829951
TC0400007502.hg.1		-2.34	4.32	5.55	0.16	0.57	F	F	0.0004	0.3073	0.0262	0.0548	F			chr4	+	NonCoding	52197486	52357226
TC0200012594.hg.1		3.54	5.78	3.96	0.38	0.63	T	F	0.0004	0.3073	6.98e-19	5.46e-16	F			chr2	-	NonCoding	53238510	53259668
TC1900009837.hg.1		-2.19	6.44	7.57	0.09	0.19	T	T	0.0004	0.3098	0.0072	0.0185	T			chr19	-	NonCoding	14719823	14724538
TC0600013663.hg.1	RP11-230C9.4	-2.92	5.45	6.99	0.28	0.45	F	T	0.0005	0.3104	2.38e-06	1.69e-05	F	ENST00000604082.1; OTTHUMT00000469652; uc063smb.1	novel transcript	chr6	-	NonCoding	156774217	156774662
TC0900010470.hg.1	PRUNE2	-2.56	8.52	9.88	0.44	0.34	T	T	0.0005	0.311	5.35e-05	0.0003	T	NM_001308047; NM_001308048; NM_001308049; NM_001308050; NM_001308051; NM_015225; NR_131751; ENST00000223609; ENST00000376713; ENST00000376717; ENST00000376718; ENST00000424866; ENST00000426088; ENST00000428286; ENST00000443509; ENST00000464414; ENST00000466266; ENST00000480674; ENST00000488346; ENST00000489555; ENST00000492157; ENST00000494975; BC150641; OTTHUMT00000052728; OTTHUMT00000052729; OT…	prune homolog 2 (Drosophila)	chr9	-	Multiple_Complex	76611376	76906087
TC0900009063.hg.1		2.27	5.07	3.88	0.23	0.33	T	F	0.0005	0.3164	0.0048	0.0132	F			chr9	+	NonCoding	133228677	133232969
TC1700007192.hg.1	bawverbu	2.34	5.38	4.15	0.46	0.5	T	F	0.0005	0.3169	7.29e-07	5.99e-06	F	bawverbu.aAug10-unspliced	Transcript Identified by AceView	chr17	+	Coding	19686957	19687664
TC0100007086.hg.1	beepabu	5.31	10.58	8.17	0.07	0.98	T	T	0.0005	0.3169	0.0082	0.0207	T	beepabu.aAug10-unspliced	Transcript Identified by AceView	chr1	+	Unassigned	16896491	16897101
TC2200007578.hg.1	choysho	2.43	4.65	3.37	0.43	0.25	T	F	0.0005	0.3169	0.0051	0.0138	F	choysho.aAug10-unspliced	Transcript Identified by AceView	chr22	+	Coding	44199076	44199615
TC1100012731.hg.1	RP11-50B3.4	-2.07	5.99	7.03	0.18	0.18	T	T	0.0005	0.3169	1.07e-07	1.11e-06	T	ENST00000532866.1; OTTHUMT00000386345; uc058ixn.1	novel transcript	chr11	-	NonCoding	126208611	126209027
TC1000008165.hg.1	foyshaw	-2.02	5.84	6.86	0.2	0.04	T	T	0.0005	0.3169	1.22e-10	2.94e-09	T	foyshaw.aAug10-unspliced	Transcript Identified by AceView	chr10	+	Multiple_Complex	78258086	78260103
TC0100011235.hg.1	furobo	-2.25	4.5	5.67	0.19	0.35	T	T	0.0005	0.3169	0.0119	0.0283	T	furobo.aAug10	Transcript Identified by AceView	chr1	+	Unassigned	202815738	202816407
TC0200013916.hg.1	IL1B	3.16	8.02	6.36	1	0.53	T	T	0.0005	0.3169	7.01e-08	7.63e-07	T	NM_000576; ENST00000263341; ENST00000416750; ENST00000418817; ENST00000432018; ENST00000477398; ENST00000487639; ENST00000491056; ENST00000496280; BC008678; OTTHUMT00000254125; OTTHUMT00000330717; OTTHUMT00000330718; OTTHUMT00000330719; OTTHUMT00000330720; OTTHUMT00000330721; OTTHUMT00000330722; OTTHUMT00000330723	interleukin 1 beta	chr2	-	Multiple_Complex	112829751	112836903
TC0600009362.hg.1	HEY2	3.09	6.84	5.22	0.27	0.97	T	T	0.0005	0.3169	1.24e-18	8.04e-16	T	NM_012259; ENST00000368364; ENST00000368365; BC007707; OTTHUMT00000042077; OTTHUMT00000042078	hes-related family bHLH transcription factor with YRPW motif 2	chr6	+	Multiple_Complex	125716052	125761269
TC1700012466.hg.1	LINC00673; LINC00511	2.66	7.79	6.38	0.09	0.32	T	T	0.0005	0.3169	1.04e-10	2.56e-09	T	NR_036488; ENST00000453722; ENST00000457958; ENST00000577773; ENST00000577828; ENST00000578206; ENST00000580175; ENST00000580500; ENST00000580948; ENST00000582712; ENST00000583460; ENST00000584749	long intergenic non-protein coding RNA 673; long intergenic non-protein coding RNA 511	chr17	-	Multiple_Complex	72382955	72593567
TC0800010235.hg.1	MIR548AO	-2.74	6.68	8.13	0.42	0.58	T	T	0.0005	0.3169	9e-13	4.2e-11	T	NR_049801; ENST00000579992	microRNA 548ao	chr8	-	Precursor_microRNA	41271048	41271143
TC0400010203.hg.1	swasworbu	-2.76	3.54	5	0.01	0.37	F	F	0.0005	0.3169	6.8e-05	0.0003	F	swasworbu.aAug10	Transcript Identified by AceView	chr4	-	Unassigned	20693759	20697739
TC0300008333.hg.1	tiwamo	4.17	4.79	2.73	0.15	0.78	F	F	0.0005	0.3169	4.78e-12	1.76e-10	F	tiwamo.bAug10-unspliced	Transcript Identified by AceView	chr3	+	Unassigned	112001932	112002472
TC0100015566.hg.1	U1	2.74	10.34	8.89	0.01	0.82	T	T	0.0005	0.3169	2.78e-10	5.97e-09	T	uc057jzc.1	U1 spliceosomal RNA [Source:RFAM;Acc:RF00003]	chr1	-	Small_RNA	144523860	144524021
TC0200015263.hg.1	Clostridiales-1	2.03	5.27	4.25	0.08	0.25	T	F	0.0005	0.3169	0.021	0.0456	F	uc061quo.1	Clostridiales-1 RNA [Source:RFAM;Acc:RF01699]	chr2	-	Small_RNA	191699476	191699631
TC0X00007420.hg.1	wardaw	2.58	5.91	4.55	0.68	0.13	T	F	0.0005	0.3169	0.0224	0.048	F	wardaw.aAug10-unspliced	Transcript Identified by AceView	chrX	+	Unassigned	57464564	57465336
TC0700011850.hg.1		-2.39	3.8	5.06	0.61	0.34	F	F	0.0005	0.3169	3.89e-10	8.03e-09	F			chr7	-	NonCoding	96154315	96157074
TC0800010984.hg.1		4.3	6.65	4.54	0.41	0.37	F	F	0.0005	0.3169	0.0005	0.0019	F			chr8	-	NonCoding	85145877	85147113
TC0200009637.hg.1		-2.07	3.34	4.39	0.5	0.34	F	F	0.0005	0.3169	0.0087	0.0216	F			chr2	+	NonCoding	150119774	150121824
TC0200016289.hg.1		2.53	4.68	3.34	0.63	0.59	F	F	0.0005	0.3169	0.0016	0.005	F			chr2	-	NonCoding	239660935	239662947
TC2000007290.hg.1		2.73	5.31	3.86	1.19	0.14	F	F	0.0005	0.3169	0.0233	0.0497	F			chr20	+	NonCoding	37542467	37547830
TC0200012271.hg.1		2.03	5.16	4.14	0.14	0.22	T	F	0.0005	0.3169	0.0002	0.0007	F			chr2	-	NonCoding	37679751	37729778
TC0300007540.hg.1		2.76	4.84	3.38	0.65	0.15	T	F	0.0005	0.3169	0.0112	0.0268	F			chr3	+	NonCoding	55327083	55436861
TC0200007577.hg.1		-3.58	3.06	4.9	0.3	0.71	F	F	0.0005	0.3169	3.92e-05	0.0002	F			chr2	+	NonCoding	52713254	52714317
TC0500006856.hg.1		-2.66	5.24	6.65	0.12	0.57	T	T	0.0005	0.3169	1.29e-07	1.3e-06	T			chr5	+	NonCoding	16465791	16468693
TC0700007217.hg.1		-2.32	3.4	4.61	0.01	0.3	F	F	0.0006	0.3171	5.18e-07	4.43e-06	F			chr7	+	NonCoding	36883699	36894508
TC2000008338.hg.1		-2.02	4.14	5.16	0.1	0.38	F	F	0.0006	0.3212	0.0057	0.0152	F			chr20	-	NonCoding	7645640	7662572
TC0200014018.hg.1	LOC105373580; RP11-77A13.1	-2.57	3.64	5	0.01	0.45	F	T	0.0006	0.3231	0.0041	0.0113	F	ENST00000556770; ENST00000556770.1; OTTHUMT00000410901; uc061nhv.1	uncharacterized LOC105373580; novel transcript, antisense to MARCO	chr2	-	NonCoding	118949306	118952983
TC0600009332.hg.1	FABP7	7.56	8.19	5.27	0.46	1.46	T	T	0.0006	0.3231	1.39e-16	2.66e-14	T	NM_001446; ENST00000356535; ENST00000368444; BC012299; OTTHUMT00000042037; OTTHUMT00000042038	fatty acid binding protein 7, brain	chr6	+	Coding	122779475	122784074
TC1700012012.hg.1	slawsmar	2.06	6.77	5.72	0.31	0.33	T	T	0.0006	0.3259	0.0048	0.0131	T	slawsmar.aAug10-unspliced	Transcript Identified by AceView	chr17	-	Coding	81066026	81066342
TC0400009769.hg.1	snasperby	-2.67	3.04	4.45	0.18	0.56	F	T	0.0006	0.3259	0.022	0.0474	F	snasperby.aAug10-unspliced	Transcript Identified by AceView	chr4	-	Coding	2366683	2367125
TC0400008722.hg.1		-2.15	4.75	5.85	0.44	0.29	F	T	0.0006	0.3259	0.0011	0.0038	F			chr4	+	NonCoding	132824937	132906671
TC0300011639.hg.1		2.51	4.75	3.42	0.7	0.35	F	F	0.0006	0.3259	0.0052	0.014	F			chr3	-	NonCoding	80368821	80377823
TC0100010692.hg.1		2.27	5.27	4.09	0.43	0.33	T	F	0.0006	0.3259	1.53e-06	1.14e-05	F			chr1	+	NonCoding	175177048	175177650
TC0300012378.hg.1	charvawbo	-2.11	8.59	9.67	0.4	0.05	T	T	0.0006	0.3274	4.41e-06	2.91e-05	T	charvawbo.aAug10-unspliced	Transcript Identified by AceView	chr3	-	Unassigned	129173101	129174303
TC1100007069.hg.1	GAS2	2.35	6.21	4.98	0.61	0.5	T	F	0.0006	0.3274	2.52e-20	7.6e-17	F	NM_001143830; NM_005256; NM_177553; ENST00000278187; ENST00000454584; ENST00000524701; ENST00000526665; ENST00000528582; ENST00000532398; ENST00000533092; ENST00000533363; ENST00000534801; ENST00000630668; BC040470; OTTHUMT00000387715; OTTHUMT00000387716; OTTHUMT00000387717; OTTHUMT00000387718; OTTHUMT00000387719; OTTHUMT00000387720; OTTHUMT00000387721; OTTHUMT00000387722; OTTHUMT00000387723	growth arrest-specific 2	chr11	+	Multiple_Complex	22625642	22813055
TC1800007345.hg.1	LOC102724651; RP11-202D1.3; sneesu	2.09	4.1	3.04	0.36	0.41	F	F	0.0006	0.3274	0.0208	0.0452	F	NR_110798; ENST00000578610; ENST00000579506; ENST00000581198; ENST00000578610.1; ENST00000579506.1; ENST00000581198.1; OTTHUMT00000447783; OTTHUMT00000447784; OTTHUMT00000447785; sneesu.bAug10; uc060pgs.1; uc060pgt.1; uc060pgu.1	uncharacterized LOC102724651; novel transcript; Transcript Identified by AceView	chr18	+	NonCoding	53568198	53597851
TC0500007932.hg.1	zucharby	-3.91	5.33	7.3	0.84	0.93	F	T	0.0006	0.3274	4.41e-07	3.85e-06	F	zucharby.aAug10-unspliced	Transcript Identified by AceView	chr5	+	Coding	81212839	81213873
TC0800010409.hg.1		-2.66	3.98	5.4	0.14	0.37	F	F	0.0006	0.3274	0.0291	0.0598	F			chr8	-	NonCoding	51289560	51297338
TC0900009342.hg.1		-3.12	9.51	11.15	0.55	0.41	T	T	0.0006	0.3274	1.99e-12	8.32e-11	T			chr9	-	NonCoding	43949	73764
TC0900010520.hg.1		-2.22	5.11	6.26	0.14	0.28	T	T	0.0006	0.3274	1.11e-05	6.57e-05	T			chr9	-	NonCoding	79866085	79866146
TC0900007534.hg.1		2.54	5.11	3.77	0.38	0.38	T	F	0.0006	0.3274	0.0005	0.0018	F			chr9	+	NonCoding	70607147	70608272
TC1300007526.hg.1		2.09	5.49	4.43	0.39	0.24	T	F	0.0006	0.3274	5.35e-07	4.56e-06	F			chr13	+	NonCoding	75505018	75506035
TC0800010662.hg.1	CTD-3025N20.3	-2.68	6.1	7.53	0.87	0.26	T	T	0.0007	0.3318	0.0004	0.0015	T	ENST00000606963.1; OTTHUMT00000470579; uc064nhk.1	novel transcript	chr8	-	NonCoding	65591850	65597752
TC1000008389.hg.1	FAS-AS1	-2.4	6.82	8.08	0.47	0.23	T	T	0.0007	0.3318	7.97e-12	2.73e-10	T	ENST00000620386; uc057utx.1	FAS antisense RNA 1 conserved region [Source:RFAM;Acc:RF02116]	chr10	+	NonCoding	88992370	88992539
TC0400011825.hg.1	meyku	-3.22	5.04	6.73	0.43	0.48	T	T	0.0006	0.3318	7.94e-05	0.0004	T	meyku.aAug10-unspliced	Transcript Identified by AceView	chr4	-	Unassigned	128283991	128286110
TC1300007571.hg.1	LINC00446	3.06	5.21	3.59	0.08	0.48	F	F	0.0006	0.3318	0.0147	0.0336	F	NR_047028	long intergenic non-protein coding RNA 446	chr13	+	NonCoding	77997935	78053595
TC0600013150.hg.1	spyklyby	-2.24	3.25	4.41	0.64	0.46	F	F	0.0006	0.3318	0.0009	0.0031	F	spyklyby.aAug10-unspliced	Transcript Identified by AceView	chr6	-	Unassigned	129707637	129708514
TC1900010435.hg.1	SNORD111	-3.17	4.03	5.7	0.24	0.33	F	F	0.0006	0.3318	0.0034	0.0097	F	uc060wwn.1	Small nucleolar RNA SNORD111 [Source:RFAM;Acc:RF00611]	chr19	-	Small_RNA	34637696	34637781
TC0900011941.hg.1	AL161452.1	-2.46	5.82	7.11	0.04	0.17	T	T	0.0006	0.3318	0.0047	0.0128	T	uc064wza.1		chr9	-	Precursor_microRNA	135528611	135528700
TC0X00008976.hg.1		-2.03	4.18	5.2	0.44	0.08	F	F	0.0006	0.3318	0.0002	0.0008	F			chrX	-	NonCoding	4800164	4876719
TC0Y00006739.hg.1		-2.07	3.7	4.75	0.01	0.12	F	F	0.0007	0.3318	0.0156	0.0355	F			chrY	+	NonCoding	21261236	21278273
TC1600009288.hg.1		2.26	4.59	3.42	0.35	0.4	T	F	0.0007	0.3318	0.0105	0.0254	F			chr16	-	NonCoding	6761563	6762654
TC0800010307.hg.1		2.95	6.91	5.35	0.67	0.63	F	F	0.0007	0.3318	0.0273	0.0566	F			chr8	-	NonCoding	43239511	43240930
TC0900011741.hg.1	LOC100272217	-2.28	3.98	5.17	0.09	0.1	F	T	0.0007	0.3342	0.0004	0.0015	F	NR_027440	uncharacterized LOC100272217	chr9	-	NonCoding	130577350	130579494
TC1900007800.hg.1		-2.34	4.23	5.46	0.13	0.35	F	F	0.0007	0.3342	2.75e-10	5.91e-09	F			chr19	+	NonCoding	34232336	34239449
TC1000008176.hg.1		-2.24	3.78	4.94	0.69	0.28	F	F	0.0007	0.3344	0.0014	0.0045	F			chr10	+	NonCoding	78726492	78726790
TC1500009871.hg.1	glypee	-3.04	4.59	6.2	0.27	0.44	F	T	0.0007	0.3348	2.64e-09	4.29e-08	F	glypee.aAug10-unspliced	Transcript Identified by AceView	chr15	-	Unassigned	68815360	68817247
TC1500009969.hg.1	lorplaw	2.15	5.36	4.25	0.21	0.13	T	F	0.0007	0.3423	0.0167	0.0376	F	lorplaw.aAug10-unspliced	Transcript Identified by AceView	chr15	-	Unassigned	72651966	72652650
TC0700008190.hg.1	CD36	-2.83	7.53	9.03	0.33	0.44	T	T	0.0007	0.3423	5.57e-05	0.0003	T	NM_000072; NM_001001547; NM_001001548; NM_001127443; NM_001127444; NM_001289908; NM_001289909; NM_001289911; NR_110501; ENST00000309881; ENST00000394788; ENST00000413265; ENST00000419819; ENST00000426978; ENST00000428497; ENST00000432207; ENST00000433696; ENST00000435819; ENST00000436384; ENST00000438020; ENST00000441034; ENST00000441109; ENST00000447544; ENST00000464213; ENST00000478292; ENST000…	CD36 molecule (thrombospondin receptor)	chr7	+	Multiple_Complex	80369575	80679277
TC1300008463.hg.1	FLT1	2.4	7.49	6.23	0.48	0.37	T	T	0.0007	0.3423	5.02e-08	5.67e-07	T	NM_001159920; NM_001160030; NM_001160031; NM_002019; ENST00000282397; ENST00000539099; ENST00000540678; ENST00000541932; ENST00000543394; ENST00000615611; ENST00000615840; ENST00000617835; BC039007; OTTHUMT00000044322; OTTHUMT00000474549; OTTHUMT00000474577	fms-related tyrosine kinase 1	chr13	-	Multiple_Complex	28300344	28495128
TC0800011064.hg.1	CALB1	3.61	9.18	7.33	0.28	0.81	T	T	0.0007	0.3423	7.74e-18	2.83e-15	T	NM_004929; ENST00000265431; ENST00000469032; ENST00000473670; ENST00000476853; ENST00000482702; ENST00000497376; ENST00000514406; ENST00000518457; ENST00000520613; ENST00000522070; ENST00000523716; BC006478; BC020864; OTTHUMT00000259338; OTTHUMT00000259339; OTTHUMT00000259340; OTTHUMT00000259341; OTTHUMT00000259342; OTTHUMT00000259343; OTTHUMT00000376489; OTTHUMT00000376490; OTTHUMT00000376491; O…	calbindin 1	chr8	-	Multiple_Complex	90058608	90095475
TC2100006642.hg.1	MIR125B2	-2.07	3.58	4.63	0.37	0.25	F	F	0.0007	0.3423	0.0114	0.0273	F	NR_029694; ENST00000385128; uc002ykf.3	microRNA 125b-2	chr21	+	Precursor_microRNA	16590237	16590325
TC1900010157.hg.1	VN1R84P	-2.2	5.18	6.31	0.34	0.48	T	T	0.0007	0.3423	2.72e-13	1.53e-11	T	OTTHUMT00000464086	vomeronasal 1 receptor 84 pseudogene	chr19	-	Multiple_Complex	21719801	21720035
TC0100012302.hg.1		-2.82	3.71	5.21	0.63	0.26	F	F	0.0007	0.3423	0.0882	0.1486	F			chr1	+	NonCoding	247178132	247180213
TC0Y00006560.hg.1		2.01	4.57	3.56	0.14	0.17	F	F	0.0007	0.3423	0.017	0.0382	F			chrY	+	NonCoding	8867889	8869443
TC0100010721.hg.1	mubu	2.98	4.82	3.24	0.14	0.11	T	F	0.0007	0.3437	0.0282	0.0582	F	mubu.aAug10-unspliced	Transcript Identified by AceView	chr1	+	Unassigned	177208373	177208597
TC0800006924.hg.1		2.41	5.31	4.04	0.46	0.14	T	F	0.0007	0.3437	0.0068	0.0177	F			chr8	+	NonCoding	19764812	19767905
TC0200011177.hg.1		2.01	6.22	5.21	0.05	0.11	T	T	0.0007	0.3437	0.0012	0.004	T			chr2	+	NonCoding	235105477	235137587
TC0700006956.hg.1		-2.03	4.54	5.56	0.34	0.12	F	F	0.0007	0.3465	1.14e-06	8.88e-06	F			chr7	+	NonCoding	25118482	25121219
TC1000007241.hg.1	RP11-90B22.1	-3.84	5.39	7.33	1.07	0.36	T	T	0.0008	0.3503	0.0255	0.0535	T	ENST00000608148.1; OTTHUMT00000472416; uc057srj.1	novel transcript	chr10	+	NonCoding	33341655	33341905
TC1100007156.hg.1		-2.15	3.17	4.27	0.4	0.32	F	F	0.0008	0.3503	0.0039	0.0109	F			chr11	+	NonCoding	29381241	29384112
TC2200006715.hg.1	porpar	-2.03	6.5	7.52	0.31	0.19	T	T	0.0008	0.3534	2.84e-06	1.97e-05	T	porpar.aAug10-unspliced	Transcript Identified by AceView	chr22	+	Coding	21585522	21586044
TC1200010281.hg.1	FAM60A	4.43	12.5	10.35	0.62	1.03	T	T	0.0008	0.3573	2.36e-16	4.04e-14	T	NM_001135811; NM_001135812; NM_021238; ENST00000337682; ENST00000448582; ENST00000454658; ENST00000536836; ENST00000539004; ENST00000539409; ENST00000542983; ENST00000543615; ENST00000544921; BC000024; BC071966; OTTHUMT00000400345; OTTHUMT00000400346; OTTHUMT00000400347; OTTHUMT00000400348; OTTHUMT00000400349; OTTHUMT00000400350; OTTHUMT00000400351; OTTHUMT00000400352; OTTHUMT00000400353	family with sequence similarity 60, member A	chr12	-	Multiple_Complex	31280422	31327058
TC0200007536.hg.1	GTF2A1L; STON1-GTF2A1L; STON1	-2	5.32	6.33	0.18	0.22	T	T	0.0008	0.3573	1.56e-10	3.63e-09	T	NM_001193487; NM_001198593; NM_001198594; NM_001198595; NM_006872; NM_006873; NM_172311; ENST00000309827; ENST00000394751; ENST00000394754; ENST00000402114; ENST00000403751; ENST00000404752; ENST00000405008; ENST00000406226; ENST00000423675; ENST00000430487; ENST00000437125; ENST00000444932; ENST00000448460; ENST00000463040; ENST00000468326; ENST00000470560; ENST00000484110; ENST00000508440; BC02…	general transcription factor IIA 1-like; STON1-GTF2A1L readthrough; stonin 1	chr2	+	Multiple_Complex	48525355	48776519
TC0700011584.hg.1	FGL2	-4.36	9.62	11.74	2.02	1.09	T	T	0.0008	0.3573	7.57e-12	2.61e-10	T	NM_006682; ENST00000248598; BC033820; BC073986; OTTHUMT00000253176	fibrinogen-like 2	chr7	-	Multiple_Complex	77193371	77199833
TC0900011184.hg.1	sawswy	-2.04	5.99	7.02	0.54	0.67	T	T	0.0008	0.3573	7.91e-06	4.86e-05	T	sawswy.aAug10-unspliced	Transcript Identified by AceView	chr9	-	Coding	110478691	110479328
TC0200009896.hg.1	smorfawbu	2.3	5.17	3.97	0.13	0.19	T	F	0.0008	0.3573	2.91e-12	1.14e-10	F	smorfawbu.aAug10-unspliced	Transcript Identified by AceView	chr2	+	Unassigned	168468241	168470212
TC0900006558.hg.1	warspee	-2.29	4.19	5.39	0.46	0.54	F	T	0.0008	0.3573	0.0067	0.0173	F	warspee.aAug10-unspliced	Transcript Identified by AceView	chr9	+	Coding	5440704	5442307
TC0X00006629.hg.1		2.04	4.36	3.34	0.54	0.06	F	F	0.0008	0.3573	0.0003	0.0011	F			chrX	+	NonCoding	12960305	12961096
TC1500007442.hg.1		-3.13	3.55	5.2	0.49	0.42	F	F	0.0008	0.3573	0.0403	0.0783	F			chr15	+	NonCoding	60976073	60990512
TC0600010508.hg.1		2.18	5.54	4.42	0.37	0.2	T	F	0.0008	0.3573	0.0015	0.0047	F			chr6	-	NonCoding	2584665	2586499
TC1700011814.hg.1		2.59	6.76	5.38	0.35	0.11	T	T	0.0008	0.3573	0.0302	0.0617	T			chr17	-	NonCoding	76651430	76652726
TC1000007365.hg.1		2.48	5.46	4.15	0.23	0.34	T	F	0.0008	0.3573	0.0105	0.0255	F			chr10	+	NonCoding	39208557	39208666
TC1000012317.hg.1		-2.81	5.43	6.92	0.47	0.29	T	T	0.0008	0.3573	0.0478	0.0902	T			chr10	-	NonCoding	131725047	131726764
TC1800008837.hg.1	FAM60CP	2.9	8.73	7.2	0.39	0.49	T	T	0.0008	0.3574	4.92e-19	4.38e-16	T	OTTHUMT00000449079	family with sequence similarity 60, member C pseudogene	chr18	-	Pseudogene	60016778	60017441
TC0400007413.hg.1	smaflor	-2.24	3.01	4.17	0.31	0.18	F	F	0.0008	0.3574	0.0105	0.0255	F	smaflor.aAug10-unspliced	Transcript Identified by AceView	chr4	+	Unassigned	46248449	46249012
TC0600006740.hg.1		-2.95	3.58	5.14	0.7	0.57	F	F	0.0008	0.3574	0.0114	0.0271	F			chr6	+	NonCoding	4168301	4168381
TC0500009451.hg.1	glerstorbu	-2.27	5.81	6.99	0.31	0.29	T	T	0.0008	0.3577	0.001	0.0033	T	glerstorbu.aAug10-unspliced	Transcript Identified by AceView	chr5	+	Coding	172423570	172423934
TC0700010854.hg.1	INHBA	2.74	14.66	13.21	0.82	0.24	T	T	0.0008	0.3577	7.91e-13	3.75e-11	T	NM_002192; ENST00000242208; ENST00000442711; ENST00000464515; BC007858; OTTHUMT00000250793; OTTHUMT00000338448; OTTHUMT00000338449	inhibin beta A	chr7	-	Multiple_Complex	41685114	41703108
TC1300009400.hg.1		2.09	4.61	3.55	0.04	0.33	T	F	0.0008	0.3577	0.0023	0.0069	F			chr13	-	NonCoding	86570727	86714152
TC1000007996.hg.1	plusha	-2.08	3.37	4.43	0.18	0.31	F	F	0.0008	0.363	0.0389	0.0761	F	plusha.aAug10-unspliced	Transcript Identified by AceView	chr10	+	Coding	72351539	72351913
TC1700011264.hg.1	U3	2.53	9.45	8.11	0.2	0.43	T	T	0.0008	0.363	6.05e-06	3.84e-05	T	uc060hzu.1	Small nucleolar RNA U3 [Source:RFAM;Acc:RF00012]	chr17	-	Multiple_Complex	58631641	58631836
TC0200009400.hg.1		2.19	4.41	3.28	0.45	0.13	T	F	0.0008	0.363	0.0007	0.0026	F			chr2	+	NonCoding	133854453	133856402
TC1200007281.hg.1	RP11-267D19.2	-2.01	4.6	5.62	0.43	0.1	T	T	0.0009	0.3631	0.0044	0.0122	T	ENST00000553060		chr12	+	Pseudogene	32985838	32987070
TC1600010982.hg.1		-3.03	4.92	6.52	0.84	0.48	F	T	0.0009	0.3631	0.0017	0.0052	F			chr16	-	NonCoding	81310008	81310234
TC1600010443.hg.1		3.52	7.66	5.85	0.15	0.52	T	T	0.0009	0.3631	0.0369	0.0727	T			chr16	-	NonCoding	57299955	57300551
TC0500009500.hg.1		2.32	3.82	2.6	0.15	0.11	F	F	0.0009	0.3647	0.0011	0.0037	F			chr5	+	NonCoding	173365527	173370559
TC1100007582.hg.1	OR4A11P	-2.2	3.57	4.71	0.5	0.21	F	T	0.0009	0.3659	0.0112	0.0269	F	OTTHUMT00000391158	olfactory receptor, family 4, subfamily A, member 11 pseudogene	chr11	+	Multiple_Complex	55318560	55319465
TC0400007968.hg.1	SNORA31	-2	3.82	4.82	0.09	0.09	F	F	0.0009	0.3669	1.94e-06	1.41e-05	F	uc062xsc.1	Small nucleolar RNA SNORA31 [Source:RFAM;Acc:RF00322]	chr4	+	Small_RNA	81928313	81928439
TC1300008283.hg.1		-2.1	4.42	5.49	0.32	0.31	F	F	0.0009	0.3669	0.001	0.0035	F			chr13	-	NonCoding	21288172	21291084
TC0X00007572.hg.1	nygee	-2.42	3.87	5.14	0.26	0.2	T	T	0.0009	0.3676	1.44e-09	2.52e-08	T	nygee.aAug10	Transcript Identified by AceView	chrX	+	Unassigned	71386178	71410932
TC1200011584.hg.1	RP11-167N24.4	-2.5	4.26	5.58	0.25	0.2	T	T	0.0009	0.3698	0.0308	0.0626	T	ENST00000548194.1; OTTHUMT00000408217; uc058rxy.1	novel transcript	chr12	-	NonCoding	95388599	95405504
TC0400008450.hg.1	ANK2	-2.03	10.68	11.7	0.36	0.29	T	T	0.0009	0.3698	8.95e-06	5.42e-05	T	NM_001127493; NM_001148; NM_020977; ENST00000264366; ENST00000357077; ENST00000394537; ENST00000502701; ENST00000503271; ENST00000503423; ENST00000504415; ENST00000504454; ENST00000504887; ENST00000505342; ENST00000506344; ENST00000506722; ENST00000508007; ENST00000508613; ENST00000509550; ENST00000510275; ENST00000511380; ENST00000512298; ENST00000512999; ENST00000514160; ENST00000514167; ENST00…	ankyrin 2, neuronal	chr4	+	Multiple_Complex	112818083	113383740
TC0300007223.hg.1	KIF15	3.21	9.22	7.54	0.27	0.69	T	T	0.0009	0.3698	1.12e-08	1.52e-07	T	NM_020242; ENST00000326047; ENST00000422209; ENST00000425755; ENST00000438321; ENST00000453693; ENST00000481166; ENST00000493134; BC117174; OTTHUMT00000343831; OTTHUMT00000343832; OTTHUMT00000343899; OTTHUMT00000343900; OTTHUMT00000343901; OTTHUMT00000343902; OTTHUMT00000344250	kinesin family member 15	chr3	+	Multiple_Complex	44761717	44873376
TC1000009215.hg.1		2.35	5.49	4.25	0.3	0.05	T	F	0.0009	0.3698	0.0001	0.0006	F			chr10	+	NonCoding	124782591	124790857
TC1200010957.hg.1		2.03	6.07	5.04	0.09	0.28	T	F	0.0009	0.3698	0.0436	0.0835	F			chr12	-	NonCoding	57213066	57214976
TC1400007937.hg.1		2.87	4.39	2.87	0.26	0.38	F	F	0.0009	0.3698	0.0489	0.0919	F			chr14	+	NonCoding	89628928	89629199
TC1900009711.hg.1		-2.2	4.3	5.44	0.78	0.31	F	T	0.0009	0.3698	4.67e-05	0.0002	F			chr19	-	NonCoding	11941102	11946827
TC0600008395.hg.1	RP3-407E4.4	2.06	6.48	5.44	0.23	0.29	T	T	0.0009	0.373	9.4e-06	5.66e-05	T	ENST00000402043		chr6	+	Multiple_Complex	63440766	63443580
TC1900008751.hg.1	nertabu	-2.11	6.79	7.87	0.12	0.43	T	T	0.0009	0.373	4.43e-10	8.96e-09	T	nertabu.aAug10-unspliced	Transcript Identified by AceView	chr19	+	Unassigned	53438193	53439287
TC0400007906.hg.1	AC107072.2	-2.47	5.58	6.88	0.45	0.23	T	T	0.001	0.3766	0.0059	0.0156	T	ENST00000425645.1; OTTHUMT00000347380; uc062xms.1	novel transcript	chr4	+	NonCoding	76637623	76644368
TC1200011409.hg.1	slorgly	2.74	4.54	3.09	0.2	0.21	F	F	0.001	0.3766	0.0005	0.0019	F	slorgly.aAug10-unspliced	Transcript Identified by AceView	chr12	-	Coding	83098774	83101380
TC0300008278.hg.1		-2.6	3.13	4.5	0.54	0.4	F	F	0.001	0.3766	0.0077	0.0196	F			chr3	+	NonCoding	108035602	108043300
TC0200009753.hg.1		-2.06	4.48	5.52	0.4	0.07	T	T	0.001	0.3766	0.0002	0.001	T			chr2	+	NonCoding	158343027	158447235
TC1600008697.hg.1		-3.84	3.28	5.22	0.26	0.68	F	F	0.001	0.3766	0.0818	0.1398	F			chr16	+	NonCoding	85602711	85602790
TC2200008328.hg.1		-2.74	3.77	5.23	0.57	0.17	F	F	0.001	0.3771	0.0088	0.0219	F			chr22	-	NonCoding	27019914	27031383
TC0200013080.hg.1	blawklar	-3.63	3.59	5.45	0.89	1.13	F	F	0.001	0.3772	0.0842	0.1432	F	blawklar.aAug10-unspliced	Transcript Identified by AceView	chr2	-	Unassigned	73764311	73765571
TC1600008324.hg.1	teyzabu	-2.24	5.66	6.82	0.38	0.33	T	T	0.001	0.3772	0.0357	0.0709	T	teyzabu.aAug10-unspliced	Transcript Identified by AceView	chr16	+	Coding	71905669	71906116
TC1600009354.hg.1		2.25	4.81	3.64	0.55	0.39	T	F	0.001	0.3772	0.0002	0.001	F			chr16	-	NonCoding	10346236	10363784
TC0900010776.hg.1	sneetuby	2.02	8.27	7.26	0.23	0.22	T	T	0.001	0.3776	0.0406	0.0787	T	sneetuby.aAug10-unspliced	Transcript Identified by AceView	chr9	-	Coding	91899378	91899807
TC1200007866.hg.1	SHMT2	2.26	14.88	13.7	0.67	0.26	T	T	0.001	0.3785	9.35e-07	7.45e-06	T	NM_001166356; NM_001166357; NM_001166358; NM_001166359; NM_005412; NR_029415; NR_029416; NR_029417; NR_048562; ENST00000328923; ENST00000414700; ENST00000449049; ENST00000553324; ENST00000553474; ENST00000553529; ENST00000553837; ENST00000553868; ENST00000553949; ENST00000553950; ENST00000554310; ENST00000554467; ENST00000554600; ENST00000554604; ENST00000554656; ENST00000554975; ENST00000555116;…	serine hydroxymethyltransferase 2 (mitochondrial)	chr12	+	Multiple_Complex	57229327	57234935
TC0500010819.hg.1		-2.06	3.68	4.73	0.09	0.31	F	T	0.001	0.3785	2.29e-05	0.0001	F			chr5	-	NonCoding	57297764	57299541
TC0200007656.hg.1	SNORD78	3.08	6.24	4.62	0.59	0.74	T	F	0.001	0.3815	8.91e-06	5.4e-05	F	uc061jji.1	Small nucleolar RNA SNORD78 [Source:RFAM;Acc:RF00592]	chr2	+	Small_RNA	57544535	57544599
TC0700010191.hg.1		-2.1	5.68	6.75	0.08	0.39	T	T	0.001	0.3815	0.0008	0.0027	T			chr7	-	NonCoding	6175211	6175304
TC1700009901.hg.1	RP1-77H15.1	-2.42	3.53	4.81	0.6	0.23	F	F	0.0011	0.383	0.0911	0.1525	F	ENST00000580311.1; OTTHUMT00000445925; uc060btj.1	novel transcript	chr17	-	NonCoding	16557985	16559269
TC0600013530.hg.1	garjor	-4.15	3.27	5.32	0.33	1.16	F	F	0.001	0.383	0.0005	0.0019	F	garjor.aAug10-unspliced	Transcript Identified by AceView	chr6	-	Unassigned	149700542	149701707
TC0300011501.hg.1	myrobu	2.23	8.05	6.9	0.2	0.43	T	T	0.001	0.383	0.0644	0.1152	T	myrobu.aAug10-unspliced	Transcript Identified by AceView	chr3	-	Unassigned	71269109	71274127
TC0300009139.hg.1	TM4SF4	-2.09	6.69	7.75	0.47	0.12	T	T	0.001	0.383	1.65e-06	1.22e-05	T	NM_004617; ENST00000305354; ENST00000463068; ENST00000465758; BC001386; OTTHUMT00000356528; OTTHUMT00000356529; OTTHUMT00000356530	transmembrane 4 L six family member 4	chr3	+	Multiple_Complex	149473974	149503394
TC0300011506.hg.1	stoyrobu	2.68	6.15	4.73	0.2	0.14	T	F	0.0011	0.383	0.019	0.0419	F	stoyrobu.aAug10-unspliced	Transcript Identified by AceView	chr3	-	Coding	71423385	71423711
TC2100006475.hg.1	FP671120.1	-3.84	9.21	11.15	0.67	0.29	T	T	0.001	0.383	0.0057	0.015	T	uc061yyt.1		chr21	+	Precursor_microRNA	8253050	8253109
TC0200011785.hg.1		-2	2.88	3.88	0.24	0.32	F	F	0.001	0.383	1.19e-08	1.6e-07	F			chr2	-	NonCoding	13620349	13627009
TC1600010415.hg.1		-2.35	4.49	5.73	0.55	0.14	F	T	0.001	0.383	5.47e-05	0.0003	F			chr16	-	NonCoding	56617013	56624560
TC1200010357.hg.1		2.12	4.58	3.5	0.09	0.03	F	F	0.001	0.383	0.0007	0.0024	F			chr12	-	NonCoding	33807315	33811670
TC1000011231.hg.1		2.63	5.33	3.94	0.8	0.6	F	F	0.0011	0.3847	8.49e-05	0.0004	F			chr10	-	NonCoding	80969959	80972062
TC1000008419.hg.1	RP11-94M14.2; pymoyby	2.01	6.28	5.27	0.3	0.39	T	F	0.0011	0.3848	0.0423	0.0815	F	ENST00000414903.1; ENST00000422206.1; ENST00000453889.1; OTTHUMT00000049337; OTTHUMT00000049339; OTTHUMT00000049340; pymoyby.aAug10; uc001kgy.4; uc057uux.1; uc057uuy.1	novel transcript; Transcript Identified by AceView	chr10	+	Multiple_Complex	90454169	90531116
TC2000006951.hg.1	RP4-737E23.5	-2.31	3.33	4.54	0.09	0.27	F	F	0.0011	0.3848	0.0326	0.0657	F	ENST00000623468; OTTHUMT00000430537; uc061vuy.1	TEC	chr20	+	NonCoding	23148086	23149939
TC1900008209.hg.1	narvee	-2.18	10.57	11.69	0.07	0.54	T	T	0.0011	0.3848	1.26e-14	1.11e-12	T	narvee.aAug10-unspliced	Transcript Identified by AceView	chr19	+	Unassigned	43194414	43195348
TC1900007612.hg.1	VN1R93P	-2.34	3.33	4.56	0.29	0.57	F	F	0.0011	0.3848	0.0536	0.0991	F	OTTHUMT00000466440	vomeronasal 1 receptor 93 pseudogene	chr19	+	Multiple_Complex	23602567	23603106
TC0500009025.hg.1		2.01	5.32	4.32	0.14	0.16	T	F	0.0011	0.3848	0.0206	0.0448	F			chr5	+	NonCoding	147829084	147831560
TC0900007925.hg.1		-2.59	3.61	4.98	0.64	0.4	F	F	0.0011	0.3865	0.0007	0.0026	F			chr9	+	NonCoding	91383708	91388360
TC0X00011057.hg.1		4.29	5.24	3.14	0.14	0.4	F	F	0.0011	0.3866	0.0126	0.0297	F			chrX	-	NonCoding	147321946	147324956
TC0700009589.hg.1		-2.97	4.87	6.44	0.44	0.29	F	F	0.0011	0.3907	1.05e-05	6.23e-05	F			chr7	+	NonCoding	148820901	148822228
TC1000011518.hg.1	RP11-35J23.1; zeemy	2.64	4.87	3.47	0	0.41	T	F	0.0012	0.3918	0.0049	0.0133	F	ENST00000454484.2; OTTHUMT00000049604; uc057vcr.1; zeemy.aAug10	novel transcript, antisense to DNTT; Transcript Identified by AceView	chr10	-	NonCoding	96292685	96306703
TC1400009135.hg.1	RN7SL452P	-2.36	5.99	7.23	0.17	0.18	T	T	0.0012	0.3918	0.0055	0.0146	T	ENST00000482923; uc059bkb.1	RNA, 7SL, cytoplasmic 452, pseudogene [Source:HGNC Symbol;Acc:HGNC:46468]	chr14	-	NonCoding	50637691	50637981
TC1600010871.hg.1	fluglar	-2.1	7.08	8.15	0.37	0.31	T	T	0.0011	0.3918	1.14e-05	6.7e-05	T	fluglar.aAug10-unspliced	Transcript Identified by AceView	chr16	-	Coding	75259897	75260877
TC0100015749.hg.1	leeplaw	-2.47	4.25	5.55	0	0.33	F	T	0.0012	0.3918	8.08e-11	2.06e-09	F	leeplaw.aAug10-unspliced	Transcript Identified by AceView	chr1	-	Unassigned	150691791	150692819
TC0800007775.hg.1	maly	-2.91	4.2	5.74	0.06	0.49	F	T	0.0011	0.3918	4.8e-16	7.28e-14	F	maly.aAug10-unspliced	Transcript Identified by AceView	chr8	+	Unassigned	60685971	60688183
TC0200015865.hg.1	SCG2	4.36	7.34	5.21	0.03	0.95	T	F	0.0012	0.3918	1.82e-15	2.2e-13	F	NM_003469; ENST00000305409; ENST00000421386; ENST00000433889; BC022509; OTTHUMT00000256870; OTTHUMT00000330938; OTTHUMT00000330939	secretogranin II	chr2	-	Coding	223596940	223602503
TC0200010911.hg.1	KCNE4	2.16	9.86	8.75	0.79	0.56	T	T	0.0011	0.3918	2.05e-12	8.53e-11	T	NM_080671; ENST00000281830; ENST00000488477; BC014429; OTTHUMT00000330997; OTTHUMT00000330998	potassium channel, voltage gated subfamily E regulatory beta subunit 4	chr2	+	Multiple_Complex	223051814	223198399
TC0100009731.hg.1	RNVU1-14	3.56	14.35	12.52	0.03	0.91	T	T	0.0012	0.3918	1.53e-05	8.71e-05	T	NR_104075; ENST00000384770	RNA, variant U1 small nuclear 14	chr1	+	Multiple_Complex	145281116	145281462
TC0100015625.hg.1	RNVU1-8	2.9	6.96	5.43	0.38	0.5	T	T	0.0012	0.3918	0.0639	0.1144	T	NR_121645	RNA, variant U1 small nuclear 8	chr1	-	Multiple_Complex	147084616	147084756
TC0300006857.hg.1	tawfo	2.59	4.15	2.77	0.38	0.12	F	F	0.0012	0.3918	1.97e-12	8.27e-11	F	tawfo.aAug10-unspliced	Transcript Identified by AceView	chr3	+	Coding	25271373	25272841
TC0200009006.hg.1	Clostridiales-1	-2.28	2.71	3.9	0.08	0.51	F	F	0.0012	0.3918	0.1209	0.1918	F	uc061nfq.1	Clostridiales-1 RNA [Source:RFAM;Acc:RF01699]	chr2	+	Small_RNA	114497253	114497396
TC0300009653.hg.1		2.44	6.13	4.85	0.21	0.34	T	F	0.0011	0.3918	0.0011	0.0036	F			chr3	+	NonCoding	182938158	182940163
TC1000010248.hg.1		2.54	5.42	4.08	0.48	0.34	T	F	0.0011	0.3918	0.007	0.0181	F			chr10	-	NonCoding	31998910	31999502
TC1200012495.hg.1		-2.06	4.37	5.41	0.2	0.4	F	F	0.0011	0.3918	0.0451	0.0859	F			chr12	-	NonCoding	131872550	131880737
TC0800006432.hg.1		-2.41	5.86	7.13	0.03	0.08	T	T	0.0011	0.3918	0.0085	0.0212	T			chr8	+	NonCoding	65052	205265
TC0100015690.hg.1		-2.73	4.88	6.33	1.32	0.19	T	T	0.0011	0.3918	0.1433	0.2198	T			chr1	-	NonCoding	149633134	149634159
TC0800007622.hg.1		-2.25	6.34	7.51	0.37	0.2	T	T	0.0012	0.3918	2.53e-06	1.78e-05	T			chr8	+	NonCoding	52714558	52719085
TC2000009306.hg.1		2.04	4.09	3.06	0.24	0.23	T	F	0.0012	0.3918	0.0425	0.0817	F			chr20	-	NonCoding	47451523	47456683
TC2200006735.hg.1		-2.46	3.74	5.03	0.47	0.01	F	F	0.0012	0.3918	0.008	0.0203	F			chr22	+	NonCoding	21897173	21900947
TC0600014221.hg.1	RP1-90J20.8; snojor	-2.78	4.35	5.83	0.47	0.46	T	T	0.0012	0.3923	0.0158	0.0358	T	ENST00000429319.1; ENST00000456189.1; OTTHUMT00000039648; OTTHUMT00000039649; snojor.cAug10; uc063lll.1; uc063llm.1	novel transcript; Transcript Identified by AceView	chr6	-	NonCoding	2985298	3019677
TC0300008591.hg.1	peyberbu	-2.16	4.6	5.71	0.22	0.28	T	T	0.0012	0.3923	0.0239	0.0508	T	peyberbu.aAug10	Transcript Identified by AceView	chr3	+	NonCoding	123754489	123766861
TC1500007940.hg.1	ployzoybu	-2.32	7	8.21	0.6	0.2	T	T	0.0012	0.3923	0.0289	0.0593	T	ployzoybu.aAug10-unspliced	Transcript Identified by AceView	chr15	+	Unassigned	77430934	77431629
TC0200013130.hg.1	sporkawbu	2.68	4.46	3.04	0.87	0.55	F	F	0.0012	0.3923	0.0014	0.0046	F	sporkawbu.aAug10-unspliced	Transcript Identified by AceView	chr2	-	Unassigned	75085284	75086117
TC2200007002.hg.1	swakaw	-2.46	4.47	5.77	1.08	0.34	T	T	0.0012	0.3923	2.26e-08	2.8e-07	T	swakaw.aAug10-unspliced	Transcript Identified by AceView	chr22	+	Unassigned	28746061	28746163
TC0X00006559.hg.1		-2.66	3.83	5.25	0.22	0.52	F	T	0.0012	0.3923	0.0214	0.0463	F			chrX	+	NonCoding	7863885	7882245
TC0200007742.hg.1		2.11	5.39	4.31	0.29	0.29	F	F	0.0012	0.3923	0.0213	0.0462	F			chr2	+	NonCoding	62003592	62004147
TC1600010918.hg.1		2.43	5.13	3.85	0.02	0.12	F	F	0.0012	0.3923	0.0245	0.0518	F			chr16	-	NonCoding	77457969	77463175
TC0500012886.hg.1		2.03	4.42	3.4	0.49	0.28	T	F	0.0012	0.3923	0.0542	0.0999	F			chr5	-	NonCoding	173837872	173885614
TC1900011214.hg.1		-2.45	4.46	5.75	0.37	0.61	T	T	0.0012	0.3923	3.69e-06	2.48e-05	T			chr19	-	NonCoding	50659793	50661656
TC0400010478.hg.1		2.49	6.77	5.46	0.11	0.52	T	T	0.0012	0.3923	0.0187	0.0412	T			chr4	-	NonCoding	39744927	39752296
TC0100013862.hg.1		2.27	6.08	4.9	0.19	0.4	T	F	0.0012	0.3923	0.0001	0.0005	F			chr1	-	NonCoding	41248711	41249126
TC0100010130.hg.1	blakoybu	-2.64	2.9	4.3	1.07	0.36	F	F	0.0012	0.3961	6.81e-09	9.79e-08	F	blakoybu.aAug10-unspliced	Transcript Identified by AceView	chr1	+	Unassigned	155565270	155565614
TC0800011892.hg.1	cherblu	-2.34	5.65	6.87	0.5	0.2	T	T	0.0012	0.3961	7.51e-05	0.0004	T	cherblu.aAug10-unspliced	Transcript Identified by AceView	chr8	-	Unassigned	133562220	133563222
TC0800008466.hg.1	NPM1P52	-2.07	3.47	4.53	0.25	0.64	F	F	0.0013	0.3961	0.0127	0.0299	F	ENST00000518264	nucleophosmin 1 (nucleolar phosphoprotein B23, numatrin) pseudogene 52 [Source:HGNC Symbol;Acc:HGNC:45231]	chr8	+	Multiple_Complex	103016744	103017589
TC1000010843.hg.1	PBLD	-2.03	7.95	8.97	0.04	0.22	T	T	0.0013	0.3961	3.44e-09	5.41e-08	T	NM_001033083; NM_022129; ENST00000277795; ENST00000309049; ENST00000336578; ENST00000358769; ENST00000468798; ENST00000478192; ENST00000495025; BC009738; OTTHUMT00000048314; OTTHUMT00000048316; OTTHUMT00000048317; OTTHUMT00000048319; OTTHUMT00000048320; OTTHUMT00000156946; uc001jnr.1; uc001jns.1	phenazine biosynthesis-like protein domain containing	chr10	-	Multiple_Complex	68282660	68333049
TC0800010894.hg.1	HEY1	2.17	6.27	5.16	0.33	0.38	T	T	0.0013	0.3961	3.94e-19	3.83e-16	T	NM_001040708; NM_001282851; NM_012258; ENST00000337919; ENST00000354724; ENST00000435063; ENST00000518733; ENST00000519075; ENST00000521111; ENST00000523531; ENST00000523976; BC001873; OTTHUMT00000379516; OTTHUMT00000379519; OTTHUMT00000379520; OTTHUMT00000379521; OTTHUMT00000379522; OTTHUMT00000379523; OTTHUMT00000379524; OTTHUMT00000380558; uc003ybm.3	hes-related family bHLH transcription factor with YRPW motif 1	chr8	-	Multiple_Complex	79764010	79767863
TC0X00007558.hg.1	NLGN3	-2.01	5.51	6.52	0.5	0.27	T	T	0.0013	0.3961	0.0056	0.015	T	NM_001166660; NM_018977; NM_181303; ENST00000358741; ENST00000374051; ENST00000395855; ENST00000476589; ENST00000536169; ENST00000612180; BC051715; OTTHUMT00000057120; OTTHUMT00000057121; OTTHUMT00000057122; OTTHUMT00000057123	neuroligin 3	chrX	+	Multiple_Complex	71144831	71171201
TC1000010132.hg.1	MKX	-2.09	5.67	6.73	0.27	0.26	T	T	0.0013	0.3961	4.31e-11	1.19e-09	T	NM_001242702; NM_173576; ENST00000375790; ENST00000419761; ENST00000460919; ENST00000561227; BC036207; OTTHUMT00000047332; OTTHUMT00000047333; OTTHUMT00000417670	mohawk homeobox	chr10	-	Coding	27672874	27746060
TC1900011870.hg.1	ELAVL3	2.71	5.51	4.08	0.36	0.81	T	T	0.0013	0.3961	1.93e-18	1.03e-15	T	NM_001420; NM_032281; ENST00000359227; ENST00000438662; ENST00000588853; ENST00000592218; BC011875; OTTHUMT00000458827; OTTHUMT00000458830; OTTHUMT00000458831; OTTHUMT00000458832	ELAV like neuron-specific RNA binding protein 3	chr19	-	Multiple_Complex	11451326	11481046
TC0500013193.hg.1	CRHBP	-2.08	5.82	6.87	0.52	0.32	T	T	0.0013	0.3961	1.79e-05	9.99e-05	T	NM_001882; ENST00000274368; ENST00000503763; ENST00000506501; ENST00000512446; BC018038; OTTHUMT00000219972; OTTHUMT00000368929; OTTHUMT00000368930; OTTHUMT00000368932	corticotropin releasing hormone binding protein	chr5	+	Multiple_Complex	76952713	76969474
TC0100011262.hg.1	PRELP	-3.34	8.51	10.25	0.21	0.71	T	T	0.0013	0.3961	4.94e-05	0.0002	T	NM_002725; NM_201348; ENST00000343110; BC032498; OTTHUMT00000087474	proline/arginine-rich end leucine-rich repeat protein	chr1	+	Coding	203475755	203491352
TC1000011411.hg.1	PPP1R3C	-2	11.41	12.41	0.25	0.23	T	T	0.0014	0.3961	5.88e-17	1.33e-14	T	NM_005398; ENST00000238994; BC012625; OTTHUMT00000049372	protein phosphatase 1, regulatory subunit 3C	chr10	-	Multiple_Complex	91628440	91633101
TC1100007064.hg.1	SLC17A6	2.03	5.72	4.7	0.11	0.22	T	F	0.0013	0.3961	5.11e-21	3.16e-17	F	NM_020346; ENST00000263160; ENST00000534115; BC069629; BC069640; BC069646; OTTHUMT00000387671; OTTHUMT00000387673	solute carrier family 17 (vesicular glutamate transporter), member 6	chr11	+	Multiple_Complex	22338097	22379503
TC2100006467.hg.1	MIR3687-1; MIR3687-2	-4.32	9.64	11.75	0.8	0.38	T	T	0.0013	0.3961	0.0068	0.0175	T	NR_037458; NR_128714; ENST00000614492	microRNA 3687-1; microRNA 3687-2	chr21	+	Precursor_microRNA	8208844	8208904
TC22_KI270733v1_random00006440.hg.1	MIR3687-1; MIR3687-2; hsa-mir-3687-1	-4.32	9.64	11.75	0.8	0.38	T	T	0.0013	0.3961	0.0068	0.0175	T	NR_037458_4; NR_128714_4; uc032qtx.1	Homo sapiens microRNA 3687-1 (MIR3687-1), microRNA.; Homo sapiens microRNA 3687-2 (MIR3687-2), microRNA.; hsa-mir-3687-1 [Source:miRBase;Acc:MI0016088]	chr22_KI270733v1_random	+	Precursor_microRNA	170215	170275
TC0400008930.hg.1	MIR7849	2.32	5.69	4.47	0.22	0.58	T	F	0.0013	0.3961	0.1026	0.1681	F	NR_107003; ENST00000619235	microRNA 7849	chr4	+	Precursor_microRNA	146408583	146408688
TC0500012685.hg.1	nusteeby	2.77	7.07	5.6	0.65	0.44	T	F	0.0013	0.3961	0.0055	0.0147	F	nusteeby.aAug10-unspliced	Transcript Identified by AceView	chr5	-	Coding	162958992	162959557
TC0400010936.hg.1	sastoyby	2.39	4.93	3.67	0.52	0.38	T	F	0.0014	0.3961	0.0011	0.0036	F	sastoyby.aAug10-unspliced	Transcript Identified by AceView	chr4	-	Unassigned	69485782	69486343
TC0300012858.hg.1	shuferbu	-2.97	4.92	6.49	0.3	0.63	T	T	0.0013	0.3961	0.0002	0.0008	T	shuferbu.aAug10-unspliced	Transcript Identified by AceView	chr3	-	Coding	154323496	154324091
TC2100008358.hg.1	stortaw	2.12	5.19	4.11	0.46	0.45	T	T	0.0013	0.3961	0.0279	0.0577	T	stortaw.aAug10	Transcript Identified by AceView	chr21	-	Unassigned	44345177	44345621
TC1200012491.hg.1	RNU6-1017P	2.14	7.01	5.92	0.23	0.07	T	T	0.0013	0.3961	0.0143	0.033	T	uc058vgs.1	RNA, U6 small nuclear 1017, pseudogene [Source:HGNC Symbol;Acc:HGNC:47980]	chr12	-	Small_RNA	131815263	131815368
TC0600006527.hg.1		-2.98	4.11	5.69	0.3	0.32	F	F	0.0013	0.3961	0.0243	0.0514	F			chr6	+	NonCoding	1362742	1362858
TC0700012330.hg.1		2.17	4.19	3.07	0.16	0.34	F	F	0.0013	0.3961	0.0004	0.0014	F			chr7	-	NonCoding	115768220	115779323
TC0400008462.hg.1		-2.09	7.11	8.17	0.57	0.43	T	T	0.0013	0.3961	5.47e-07	4.65e-06	T			chr4	+	NonCoding	113507305	113508898
TC0300008189.hg.1		2.49	6.72	5.41	0.17	0.59	T	T	0.0013	0.3961	0.0028	0.0081	T			chr3	+	NonCoding	101863568	101864089
TC0400010371.hg.1		2.38	4.95	3.7	0.49	0.67	F	F	0.0013	0.3961	0.0075	0.0191	F			chr4	-	NonCoding	32814020	32886710
TC1300009837.hg.1		-2.19	2.58	3.71	0.08	0.52	F	F	0.0013	0.3961	0.0217	0.0469	F			chr13	-	NonCoding	111997656	112032867
TC0400009574.hg.1		2.24	4.09	2.92	0.21	0.39	F	F	0.0013	0.3961	4.36e-06	2.88e-05	F			chr4	+	NonCoding	187279739	187300487
TC1500009435.hg.1		2.02	5.67	4.65	0.46	0.24	T	T	0.0013	0.3961	0.0267	0.0556	T			chr15	-	NonCoding	51629085	51629919
TC0500009129.hg.1		-2.64	3.5	4.91	0.31	0.65	F	F	0.0013	0.3961	0.0555	0.102	F			chr5	+	NonCoding	151695694	151705281
TC1100010587.hg.1		2.17	4.23	3.11	0.48	0.26	F	F	0.0014	0.3961	0.0002	0.0009	F			chr11	-	NonCoding	41933990	41940271
TC2000009252.hg.1		-2.21	6.6	7.74	0.48	0.43	T	T	0.0014	0.3961	0.0018	0.0057	T			chr20	-	NonCoding	45925915	45935102
TC2200007420.hg.1	soytey	-2.47	3.6	4.9	0.11	0.73	F	F	0.0014	0.3982	2.72e-10	5.87e-09	F	soytey.aAug10-unspliced	Transcript Identified by AceView	chr22	+	Unassigned	40052603	40053488
TC0400007050.hg.1		2.6	5.73	4.35	0.01	0.58	F	F	0.0014	0.3986	0.0515	0.0958	F			chr4	+	NonCoding	22557270	22569774
TC0300010318.hg.1	shaswerby	2.28	4.7	3.51	0.65	0.26	T	F	0.0014	0.4016	0.0001	0.0006	F	shaswerby.aAug10-unspliced	Transcript Identified by AceView	chr3	-	Coding	13026890	13027412
TC1100010766.hg.1	blafloybu	2.18	4.78	3.66	0.21	0.38	T	F	0.0014	0.4021	0.0323	0.0651	F	blafloybu.aAug10-unspliced	Transcript Identified by AceView	chr11	-	Coding	47986712	47987709
TC2000008400.hg.1	RP11-268G13.1	-2.05	4.04	5.08	0.31	0.24	F	F	0.0014	0.4021	0.0244	0.0516	F	ENST00000569833.1; OTTHUMT00000430674; uc061vkh.1	novel transcript	chr20	-	NonCoding	11685144	11687682
TC0800010234.hg.1	SFRP1	-2.16	14.04	15.15	0.41	0.28	T	T	0.0014	0.4021	5.5e-20	1.17e-16	T	NM_003012; ENST00000220772; ENST00000379845; BC036503; OTTHUMT00000377132; OTTHUMT00000377133	secreted frizzled-related protein 1	chr8	-	Multiple_Complex	41261949	41309497
TC0900009988.hg.1	speeplobu	-2.49	5.22	6.54	0.05	0.46	T	T	0.0014	0.4021	6.87e-08	7.5e-07	T	speeplobu.aAug10-unspliced	Transcript Identified by AceView	chr9	-	Coding	36413597	36414204
TC0100007685.hg.1		-2.18	4.42	5.55	0.46	0.06	T	T	0.0014	0.4021	0.0002	0.0009	T			chr1	+	NonCoding	32435505	32435794
TC0500012799.hg.1		2.19	5.71	4.58	0.43	0.48	T	T	0.0014	0.4021	0.0008	0.0029	T			chr5	-	NonCoding	171291793	171298018
TC0800009704.hg.1		2.08	5.1	4.04	0.21	0.31	T	F	0.0014	0.4021	0.0076	0.0193	F			chr8	-	NonCoding	15311575	15317140
TC0500009369.hg.1		2.41	3.96	2.69	0.61	0.15	F	F	0.0014	0.4021	0.0065	0.0169	F			chr5	+	NonCoding	169000448	169000772
TC1200009723.hg.1	boygeyby	-2.47	5.5	6.8	0.36	0.48	T	T	0.0015	0.4058	0.0049	0.0134	T	boygeyby.aAug10-unspliced	Transcript Identified by AceView	chr12	-	Coding	6338573	6341190
TC0700011283.hg.1	VN1R37P	-2	3.05	4.05	0.14	0.38	F	F	0.0015	0.4058	5.4e-06	3.48e-05	F	ENST00000419096	vomeronasal 1 receptor 37 pseudogene [Source:HGNC Symbol;Acc:HGNC:37357]	chr7	-	Multiple_Complex	64149685	64150432
TC0100016717.hg.1		-3.59	3.24	5.09	0.69	0.93	F	F	0.0015	0.4067	0.0622	0.112	F			chr1	-	NonCoding	186788836	186799782
TC0100013021.hg.1	HSPB7	-2.41	8.15	9.41	0.08	0.31	T	T	0.0015	0.4068	1.01e-11	3.34e-10	T	NM_014424; ENST00000311890; ENST00000375718; ENST00000406363; ENST00000411503; ENST00000442459; ENST00000463576; ENST00000487046; BC006319; OTTHUMT00000026333; OTTHUMT00000026334; OTTHUMT00000026335; OTTHUMT00000026336; OTTHUMT00000026337; OTTHUMT00000355539; OTTHUMT00000355540; uc001axo.2	heat shock 27kDa protein family, member 7 (cardiovascular)	chr1	-	Multiple_Complex	16014028	16019594
TC1100011108.hg.1		-2.18	4.8	5.92	0.39	0.39	T	T	0.0015	0.4074	7.19e-05	0.0003	T			chr11	-	NonCoding	62846118	62850783
TC0200016328.hg.1	vuswoby	2.22	6.07	4.92	0.32	0.23	T	T	0.0015	0.4079	0.008	0.0202	T	vuswoby.aAug10-unspliced	Transcript Identified by AceView	chr2	-	Coding	240628316	240629220
TC0X00010100.hg.1	wermo	2.2	7.15	6.01	0.26	0.48	T	T	0.0015	0.4079	2.43e-05	0.0001	T	wermo.aAug10-unspliced	Transcript Identified by AceView	chrX	-	Unassigned	75054586	75055330
TC0100010891.hg.1	GS1-115G20.2	-2.02	5.42	6.43	0.45	0.22	T	T	0.0016	0.4125	1.93e-07	1.87e-06	T	ENST00000245811		chr1	+	Pseudogene	184566511	184567835
TSUnmapped00000809.hg.1	RP11-758N13.3	-2.11	5.19	6.27	0.22	0.27	T	T	0.0016	0.4125	0.0004	0.0015	T	ENST00000633427				Pseudogene
TC2200008475.hg.1	PIK3IP1	-2.01	7.07	8.08	0.02	0.34	T	T	0.0015	0.4125	4.71e-06	3.09e-05	T	NM_001135911; NM_052880; ENST00000215912; ENST00000402249; ENST00000441972; ENST00000443175; ENST00000480654; ENST00000493034; BC011049; OTTHUMT00000321939; OTTHUMT00000321940; OTTHUMT00000321941; OTTHUMT00000321942; OTTHUMT00000321943	phosphoinositide-3-kinase interacting protein 1	chr22	-	Multiple_Complex	31281593	31292534
TC1100012019.hg.1	SESN3	-2.44	7.74	9.03	0.51	0.29	T	T	0.0016	0.4125	2.98e-12	1.17e-10	T	NM_001271594; NM_144665; ENST00000278499; ENST00000416495; ENST00000536441; ENST00000537480; ENST00000542176; BC017296; OTTHUMT00000396475; OTTHUMT00000396479; OTTHUMT00000396480; OTTHUMT00000396481; OTTHUMT00000396482	sestrin 3	chr11	-	Multiple_Complex	95165513	95232541
TC2200008136.hg.1	PRAME	2.65	7.04	5.63	0.6	0.55	T	T	0.0015	0.4125	1.05e-18	7.36e-16	T	NM_001291715; NM_001291719; NM_206955; NM_206956; ENST00000398741; ENST00000398743; ENST00000402697; ENST00000403441; ENST00000405655; ENST00000406503; ENST00000420709; ENST00000438888; ENST00000439106; ENST00000442481; ENST00000476336; ENST00000485532; ENST00000492657; ENST00000543184; BC014074; BC022008; BC039731; OTTHUMT00000321642; OTTHUMT00000321643; OTTHUMT00000321644; OTTHUMT00000321645; O…	preferentially expressed antigen in melanoma	chr22	-	Multiple_Complex	22547696	22559361
TC0X00006865.hg.1	IL1RAPL1	-2.46	3.8	5.1	0.1	0.63	F	F	0.0016	0.4125	0.0973	0.1611	F	NM_014271; ENST00000302196; ENST00000378993; BC126345; BC126347; OTTHUMT00000056155	interleukin 1 receptor accessory protein-like 1	chrX	+	Coding	28587399	29956723
TC1200012622.hg.1	SLC48A1	-2.45	7.2	8.49	0.24	0.38	T	T	0.0015	0.4125	0.0023	0.007	T	NM_017842; ENST00000442218; ENST00000442892; ENST00000461620; ENST00000476104; ENST00000551301; BC026344; BC065033; OTTHUMT00000346966; OTTHUMT00000346967; OTTHUMT00000346969; OTTHUMT00000346970; OTTHUMT00000405508	solute carrier family 48 (heme transporter), member 1	chr12	+	Multiple_Complex	47771587	47782753
TC1700007149.hg.1	SNORD3B-1; SNORD3B-2	2.05	16.36	15.32	0.06	0.02	T	T	0.0016	0.4125	1.78e-06	1.31e-05	T	NR_003271; NR_003924; ENST00000577988; ENST00000617128; ENST00000631292	small nucleolar RNA, C/D box 3B-1; small nucleolar RNA, C/D box 3B-2	chr17	+	Multiple_Complex	19061912	19062669
TC2000008978.hg.1	FER1L4	-2.33	5.39	6.61	0.65	0.53	T	T	0.0016	0.4125	0.006	0.0157	T	NR_119376; OTTHUMT00000078892; OTTHUMT00000078898; OTTHUMT00000078899; OTTHUMT00000078900; OTTHUMT00000078903; OTTHUMT00000126421; OTTHUMT00000126422; OTTHUMT00000126423; OTTHUMT00000126424; OTTHUMT00000315973; OTTHUMT00000315974; OTTHUMT00000315975; OTTHUMT00000443297	fer-1-like family member 4, pseudogene (functional)	chr20	-	Multiple_Complex	35558737	35607562
TC0300011754.hg.1	PROS2P	-2.15	7.87	8.97	0.39	0.31	T	T	0.0015	0.4125	1.57e-13	9.56e-12	T	OTTHUMT00000353006	protein S (beta) pseudogene	chr3	-	Multiple_Complex	90202316	90257415
TC0100015904.hg.1	ronira	-2.36	6.87	8.1	0.8	0.56	T	T	0.0016	0.4125	9.75e-07	7.72e-06	T	ronira.aAug10-unspliced	Transcript Identified by AceView	chr1	-	Unassigned	154216955	154219450
TC1600011103.hg.1	smeysnoy	-2.15	3.27	4.37	0.32	0.23	F	T	0.0015	0.4125	5.08e-09	7.58e-08	F	smeysnoy.aAug10-unspliced	Transcript Identified by AceView	chr16	-	Coding	85570532	85571013
TC0500012461.hg.1	stuflo	2.35	4.25	3.01	0.47	0.25	T	F	0.0016	0.4125	0.0035	0.01	F	stuflo.aAug10-unspliced	Transcript Identified by AceView	chr5	-	Unassigned	150174225	150174556
TC0200013493.hg.1		-2.37	3.83	5.07	0.89	0.26	F	F	0.0015	0.4125	0.0239	0.0507	F			chr2	-	NonCoding	95527686	95528806
TC1400008004.hg.1		-2.34	4.03	5.26	0.33	0.24	F	T	0.0015	0.4125	0.0004	0.0017	F			chr14	+	NonCoding	92039986	92063319
TC0100007600.hg.1		-2.27	4.47	5.65	0.11	0.24	T	T	0.0015	0.4125	0.0513	0.0955	T			chr1	+	NonCoding	30188412	30193695
TC0800011946.hg.1		2.27	4.59	3.41	0.93	0.3	T	F	0.0016	0.4125	0.0054	0.0145	F			chr8	-	NonCoding	137433658	137443740
TC0X00008278.hg.1		-2.24	5.35	6.52	0.93	0.18	T	T	0.0016	0.4125	1.92e-06	1.4e-05	T			chrX	+	NonCoding	120426145	120431110
TC2000009278.hg.1		-2.05	4.6	5.64	0.35	0.47	T	T	0.0016	0.4125	2.61e-08	3.19e-07	T			chr20	-	NonCoding	46576914	46577953
TC1600009148.hg.1	LA16c-325D7.2	2.13	5.2	4.1	0.19	0.39	F	F	0.0016	0.4128	0.0043	0.0119	F	ENST00000575693.1; OTTHUMT00000436475; uc059prh.1	novel transcript	chr16	-	NonCoding	2866348	2868211
TC0300008934.hg.1		2.65	4.8	3.4	0.45	0.44	T	F	0.0016	0.4128	0.0634	0.1137	F			chr3	+	NonCoding	138045326	138053061
TC0100010361.hg.1		2.94	9.24	7.68	0.6	0.57	T	T	0.0016	0.4128	2.03e-05	0.0001	T			chr1	+	NonCoding	161531193	161531276
TC0600008659.hg.1		-2.72	3.95	5.39	0.22	0.84	F	F	0.0016	0.4129	0.0424	0.0816	F			chr6	+	NonCoding	82475592	82496274
TC1200008202.hg.1		2.51	4.27	2.94	0.25	0.53	F	F	0.0016	0.4129	0.006	0.0159	F			chr12	+	NonCoding	73787610	73789062
TC1300006464.hg.1	CENPIP1	2.02	6.42	5.41	0.17	0.37	T	T	0.0017	0.4161	0.0052	0.0141	T	ENST00000425713	centromere protein I pseudogene 1 [Source:HGNC Symbol;Acc:HGNC:39575]	chr13	+	Multiple_Complex	19126399	19139611
TC1200008215.hg.1	RP11-361A23.1	-2.24	3.84	5	0.63	0.51	T	T	0.0017	0.4161	0.0237	0.0505	T	ENST00000548059		chr12	+	Multiple_Complex	74656561	74656860
TC1200011759.hg.1	RP11-818F20.5	-2.45	5.13	6.42	0.69	0.49	T	T	0.0017	0.4161	1.86e-05	0.0001	T	ENST00000549807.1; OTTHUMT00000407792; uc058snx.1	novel transcript, antisense to TXNRD1	chr12	-	NonCoding	104262314	104280722
TC1600008766.hg.1	FBXO31	-2.01	4.33	5.34	0.15	0.31	T	T	0.0017	0.4161	0.0003	0.0012	T	hsa_circ_0000723	Memczak2013 ANTISENSE, INTERNAL, intronic, ncRNA best transcript NR_024568	chr16	+	NonCoding	87361500	87361603
TC1500007834.hg.1	nawjeeby	-2.04	5.07	6.1	0.37	0.48	T	T	0.0017	0.4161	0.0004	0.0014	T	nawjeeby.aAug10-unspliced	Transcript Identified by AceView	chr15	+	Coding	74029924	74030330
TC0700013347.hg.1	AQP1	-2.16	7.97	9.08	0.1	0.5	T	T	0.0017	0.4161	8.68e-12	2.94e-10	T	NM_001185060; NM_001185061; NM_001185062; NM_198098; ENST00000311813; ENST00000409611; ENST00000409899; ENST00000441328; ENST00000482461; BC022486; OTTHUMT00000215002; OTTHUMT00000327968; OTTHUMT00000327969; OTTHUMT00000327970; uc010kwf.1	aquaporin 1 (Colton blood group)	chr7	+	Multiple_Complex	30911800	30925516
TC1200009927.hg.1	TAS2R20	-2.56	6.45	7.8	0.61	0.4	T	T	0.0017	0.4161	0.0067	0.0173	T	NM_176889; ENST00000538986; BC100915; BC100916; BC100917; BC100918; BC113843; BC114451; OTTHUMT00000370130	taste receptor, type 2, member 20	chr12	-	Coding	10995962	10997875
TC1200012448.hg.1	soblarbu	2.29	7.35	6.15	0.07	0.31	T	T	0.0017	0.4161	0.03	0.0612	T	soblarbu.aAug10-unspliced	Transcript Identified by AceView	chr12	-	Coding	130545474	130546052
TC2000008956.hg.1	spoysawbu	-2.5	6.5	7.82	0.11	0.45	T	T	0.0017	0.4161	1.19e-05	6.99e-05	T	spoysawbu.aAug10-unspliced	Transcript Identified by AceView	chr20	-	Unassigned	35025368	35027694
TC1100008079.hg.1	RNU1-84P	2.27	5.53	4.35	0.35	0.23	T	T	0.0017	0.4161	0.064	0.1146	T	uc058dwo.1	RNA, U1 small nuclear 84, pseudogene [Source:HGNC Symbol;Acc:HGNC:48426]	chr11	+	Small_RNA	66393449	66393612
TC1200007531.hg.1		-2.08	3.48	4.53	0.45	0.1	F	F	0.0017	0.4161	0.0002	0.0009	F			chr12	+	NonCoding	48796346	48813040
TC0600011170.hg.1		-2.75	5.52	6.98	0.95	0.39	T	T	0.0017	0.4161	1.28e-11	4.09e-10	T			chr6	-	NonCoding	26867128	26867479
TC0800011277.hg.1		2.08	5.85	4.79	0.35	0.15	T	T	0.0017	0.4161	0.0089	0.0222	T			chr8	-	NonCoding	100962365	100966357
TC0600011004.hg.1		2.26	5.9	4.73	0.42	0.48	T	F	0.0017	0.4161	0.009	0.0223	F			chr6	-	NonCoding	20495806	20496157
TC0800011524.hg.1		-2.04	4.03	5.06	0.29	0.27	F	F	0.0017	0.4161	0.0006	0.0021	F			chr8	-	NonCoding	114385333	114390635
TC0200012932.hg.1		-2.47	3.2	4.5	0.01	0.16	F	F	0.0017	0.4161	0.0509	0.0949	F			chr2	-	NonCoding	68271582	68277296
TC0400011713.hg.1	susume	-4.25	8.68	10.77	0.06	0.88	T	T	0.0017	0.4169	5.08e-08	5.73e-07	T	susume.aAug10-unspliced	Transcript Identified by AceView	chr4	-	Unassigned	119512998	119515565
TC0X00007879.hg.1		2.09	4.46	3.4	0.58	0.14	F	F	0.0017	0.4169	0.0093	0.0229	F			chrX	+	NonCoding	95908904	95911690
TC0200014585.hg.1	RNU6-601P	2.78	5.02	3.54	0.1	0.56	F	F	0.0018	0.4205	0.0153	0.0349	F	ENST00000384540	RNA, U6 small nuclear 601, pseudogene [Source:HGNC Symbol;Acc:HGNC:47564]	chr2	-	Small_RNA	149610668	149610774
TC0900007333.hg.1	FAM27E3	2.17	6.35	5.23	0.5	0.37	T	T	0.0018	0.4226	1.67e-18	9.57e-16	T	BC032035; BC119675	family with sequence similarity 27, member E3	chr9	+	Multiple_Complex	61861625	61863305
TC1200008616.hg.1	beetubo	-2.56	3.18	4.54	0.36	0.51	F	F	0.0018	0.4226	0.0004	0.0015	F	beetubo.aAug10-unspliced	Transcript Identified by AceView	chr12	+	Coding	101597535	101598058
TC1700006861.hg.1	blorlor	2.42	6.12	4.85	0.61	0.42	T	F	0.0018	0.4226	0.0005	0.0018	F	blorlor.aAug10-unspliced	Transcript Identified by AceView	chr17	+	Coding	9925291	9927769
TC2200008138.hg.1	LL22NC03-102D1.18	2.17	4.97	3.85	0.13	0.42	T	T	0.0018	0.4226	0.0016	0.0052	T	ENST00000438185.1; OTTHUMT00000321813; uc062ccs.1	novel transcript	chr22	-	NonCoding	22692778	22702978
TC0200013498.hg.1	AC009237.17	-2.64	6.4	7.8	0.18	0.6	T	T	0.0018	0.4226	4.59e-13	2.36e-11	T	ENST00000446969		chr2	-	Multiple_Complex	95640181	95640604
TC1200007014.hg.1	flafy	-2.73	5.23	6.68	0.26	0.29	F	T	0.0018	0.4226	0.0006	0.0021	F	flafy.bAug10-unspliced	Transcript Identified by AceView	chr12	+	Unassigned	19218317	19218863
TC0700011522.hg.1	mekamu	2.15	5.33	4.22	0.04	0.46	T	F	0.0018	0.4226	0.0224	0.048	F	mekamu.aAug10-unspliced	Transcript Identified by AceView	chr7	-	Coding	74934391	74935061
TC0300009283.hg.1	mygabu	2.06	7.2	6.16	0.82	0.07	T	T	0.0018	0.4226	3.12e-07	2.84e-06	T	mygabu.aAug10-unspliced	Transcript Identified by AceView	chr3	+	Multiple_Complex	156723260	156728939
TC0500006795.hg.1	naskoby	-2.02	4.58	5.6	0.06	0.43	F	F	0.0018	0.4226	0.0018	0.0056	F	naskoby.aAug10-unspliced	Transcript Identified by AceView	chr5	+	Multiple_Complex	13821185	13847638
TC0400011712.hg.1	PDE5A	-2.7	15.52	16.95	0.31	0.56	T	T	0.0018	0.4226	7.54e-16	1.06e-13	T	NM_001083; NM_033430; NM_033437; ENST00000264805; ENST00000354960; ENST00000394439; ENST00000420633; ENST00000502912; ENST00000503412; ENST00000508914; ENST00000509612; ENST00000512450; ENST00000512494; ENST00000512739; ENST00000513594; BC126233; OTTHUMT00000256529; OTTHUMT00000256530; OTTHUMT00000317476; OTTHUMT00000361195; OTTHUMT00000361196; OTTHUMT00000361197; OTTHUMT00000361198; OTTHUMT00000…	phosphodiesterase 5A, cGMP-specific	chr4	-	Multiple_Complex	119494395	119628991
TC1100009542.hg.1		-2.12	4.56	5.64	0.14	0.23	T	T	0.0018	0.4226	0.0036	0.0103	T			chr11	+	NonCoding	130710209	130720373
TC1000009271.hg.1		2.33	4.7	3.48	0.36	0.32	T	F	0.0018	0.4226	0.0186	0.0412	F			chr10	+	NonCoding	126616194	126617942
TC0100018343.hg.1		-2.02	3.36	4.38	0.07	0.36	T	T	0.0018	0.4226	2.94e-06	2.03e-05	T			chr1	+	NonCoding	218641634	218675062
TC0200008325.hg.1	sweekabo	-2.79	4.58	6.06	0.92	0.29	F	F	0.0018	0.423	0.0058	0.0153	F	sweekabo.aAug10	Transcript Identified by AceView	chr2	+	Unassigned	87799037	87799809
TC1700007556.hg.1		-2.61	4.07	5.45	0.4	0.31	F	F	0.0018	0.423	0.0205	0.0446	F			chr17	+	NonCoding	34193642	34194145
TC1500008181.hg.1	bartar	2.13	6.58	5.49	0.44	0.69	T	F	0.0019	0.4237	0.0023	0.007	F	bartar.aAug10-unspliced	Transcript Identified by AceView	chr15	+	Unassigned	85128692	85130809
TC1600007995.hg.1		2.41	9.31	8.05	0.2	0.4	T	T	0.0019	0.4237	0.0003	0.001	T			chr16	+	NonCoding	57299955	57300265
TC0300010293.hg.1	smeedeebo	2.88	5.45	3.93	0.36	0.49	T	F	0.0019	0.4238	0.0593	0.1077	F	smeedeebo.aAug10-unspliced	Transcript Identified by AceView	chr3	-	Coding	12483277	12483867
TC0200010593.hg.1		-2.63	3.63	5.03	0.46	0.42	F	F	0.0019	0.4259	0.0082	0.0206	F			chr2	+	NonCoding	207190413	207190930
TC2000007569.hg.1		2.69	4.9	3.48	0.24	0.5	F	F	0.0019	0.427	0.0254	0.0533	F			chr20	+	NonCoding	47495287	47495832
TC1500010203.hg.1	noyzar	-2.52	8.82	10.16	0.08	0.44	T	T	0.0019	0.4287	8.69e-13	4.07e-11	T	noyzar.aAug10-unspliced	Transcript Identified by AceView	chr15	-	Coding	80920043	80920509
TC0200007714.hg.1	sloydaw	-2.09	4.43	5.5	0.09	0.11	F	T	0.0019	0.4287	0.0132	0.0308	F	sloydaw.aAug10-unspliced	Transcript Identified by AceView	chr2	+	NonCoding	61060052	61062568
TC0700009745.hg.1	SNORA26	2.11	4.57	3.5	0.09	0.28	F	F	0.0019	0.4287	0.0088	0.0219	F	uc064jmz.1	Small nucleolar RNA SNORA26 [Source:RFAM;Acc:RF00568]	chr7	+	Small_RNA	152609313	152609434
TC0200013439.hg.1		2.34	5.58	4.35	0.39	0.53	T	F	0.0019	0.4287	0.0038	0.0108	F			chr2	-	NonCoding	91779504	91780086
TC1000012146.hg.1		-2.7	4.43	5.86	0.9	0.21	F	F	0.0019	0.431	0.001	0.0035	F			chr10	-	NonCoding	125195340	125197655
TC1000012409.hg.1		-2.25	3.96	5.13	0.13	0.67	F	F	0.0019	0.4313	0.0221	0.0475	F			chr10	-	NonCoding	133462795	133464374
TC0600012692.hg.1		2.6	5.21	3.83	0.13	0.52	T	F	0.0019	0.4313	0.0013	0.0044	F			chr6	-	NonCoding	103159367	103564441
TC1100012355.hg.1	RP11-667M19.2; sarfer	-2.92	3.59	5.14	0.37	0.57	F	T	0.0019	0.4314	0.0158	0.0358	F	ENST00000543486.1; OTTHUMT00000398705; sarfer.aAug10; uc058hmd.1	novel transcript; Transcript Identified by AceView	chr11	-	NonCoding	113770393	113771691
TC0Y00006780.hg.1	DAZ2; DAZ3	4.4	6.71	4.58	0.39	1.11	T	F	0.0019	0.4314	5.47e-18	2.13e-15	F	NM_001005785; NM_020363; NM_020364; BC113005; BC113006; OTTHUMT00000102481; OTTHUMT00000102482; OTTHUMT00000102483; uc004fvs.3	deleted in azoospermia 2; deleted in azoospermia 3	chrY	+	Coding	23219434	23291356
TC2200008044.hg.1	RNY1P9	-2.1	4.92	6	0.64	0.46	T	T	0.002	0.4321	0.0005	0.0017	T	ENST00000532431; uc062btd.1	RNA, Ro-associated Y1 pseudogene 9 [Source:HGNC Symbol;Acc:HGNC:41481]	chr22	-	NonCoding	20475203	20475311
TC2000009020.hg.1	mykar	-2.42	3.57	4.85	0.06	0.49	F	F	0.002	0.4321	0.0032	0.0091	F	mykar.aAug10-unspliced	Transcript Identified by AceView	chr20	-	Coding	36827374	36840080
TC1700007489.hg.1		-2.28	8.25	9.44	0.39	0.14	T	T	0.002	0.4321	7.07e-05	0.0003	T			chr17	+	NonCoding	31577890	31585661
TC2200009171.hg.1	chorsa	2.08	4.53	3.47	0.28	0.13	T	F	0.002	0.4342	0.0254	0.0533	F	chorsa.aAug10-unspliced	Transcript Identified by AceView	chr22	-	Coding	50655214	50657932
TC0900007747.hg.1	RP11-380F14.2	-2.23	4.55	5.71	0.19	0.44	T	T	0.0021	0.4342	0.0052	0.014	T	ENST00000419815.1; OTTHUMT00000052873; uc064uas.1	putative novel transcript	chr9	+	NonCoding	84278219	84290131
TC0X00009875.hg.1	RP11-403E24.1	-2.04	4.1	5.13	0.19	0.42	F	F	0.0021	0.4342	3.69e-05	0.0002	F	ENST00000454081		chrX	-	Multiple_Complex	64144872	64147052
TC1100013211.hg.1	RP11-727A23.11	-2.18	5.37	6.49	0.53	0.24	T	T	0.002	0.4342	1.19e-06	9.18e-06	T	ENST00000602322.1; OTTHUMT00000467572; uc058gas.1	novel transcript	chr11	-	NonCoding	83185521	83187036
TC0X00007779.hg.1	RP5-928E24.4	2.09	5.14	4.08	0.55	0.1	F	F	0.0021	0.4342	0.0059	0.0157	F	ENST00000616294		chrX	+	Pseudogene	85207187	85210649
TC1000010439.hg.1	HNRNPF	-2.65	5.28	6.68	0.09	0.22	F	T	0.002	0.4342	0.0001	0.0006	F	hsa_circ_0000237	Memczak2013 ALT_ACCEPTOR, ALT_DONOR, coding, INTERNAL, intronic best transcript NM_001098207	chr10	-	NonCoding	43392558	43392646
TC0200014598.hg.1	lalobo	-2.62	10.13	11.52	0.58	0.62	T	T	0.002	0.4342	7.05e-12	2.45e-10	T	lalobo.aAug10-unspliced	Transcript Identified by AceView	chr2	-	Unassigned	150470415	150471215
TC0100008815.hg.1	IFI44L	2.01	6.37	5.37	0.11	0.13	T	T	0.002	0.4342	0.0003	0.0011	T	NM_006820; ENST00000370751; ENST00000450498; ENST00000452835; ENST00000459784; ENST00000462041; ENST00000474002; ENST00000476521; ENST00000476876; ENST00000486882; ENST00000494910; BC015932; OTTHUMT00000026834; OTTHUMT00000026835; OTTHUMT00000026836; OTTHUMT00000026837; OTTHUMT00000026838; OTTHUMT00000026839; OTTHUMT00000026840; OTTHUMT00000026841; OTTHUMT00000096291; OTTHUMT00000324180; uc010oro…	interferon-induced protein 44-like	chr1	+	Multiple_Complex	78619922	78646145
TC0500012567.hg.1	FAXDC2	-2.89	9.78	11.31	0.22	0.82	T	T	0.002	0.4342	7.55e-13	3.6e-11	T	NM_032385; ENST00000326080; ENST00000423554; ENST00000517448; ENST00000517874; ENST00000517938; ENST00000518651; ENST00000519258; ENST00000519501; ENST00000520461; ENST00000520581; ENST00000520968; ENST00000521518; ENST00000522825; ENST00000523997; ENST00000524250; ENST00000524363; BC007216; OTTHUMT00000377429; OTTHUMT00000377430; OTTHUMT00000377431; OTTHUMT00000377432; OTTHUMT00000377433; OTTHUM…	fatty acid hydroxylase domain containing 2	chr5	-	Multiple_Complex	154818491	154859252
TC1100013095.hg.1	LOC283140; RP11-356J5.12; snawjarby	-2.04	8.28	9.3	0.06	0.29	T	T	0.002	0.4342	2.44e-12	9.88e-11	T	NR_126004; ENST00000419895; ENST00000504610; ENST00000527511; ENST00000529938; ENST00000532168; ENST00000419895.3; ENST00000504610.2; ENST00000527511.1; ENST00000529938.1; ENST00000532168.1; OTTHUMT00000393660; OTTHUMT00000393661; OTTHUMT00000393662; OTTHUMT00000393663; OTTHUMT00000393664; snawjarby.cAug10; uc058hjb.1; uc058hjc.1; uc058hjd.1; uc058hje.1; uc058hjf.1	uncharacterized LOC283140; novel transcript; Transcript Identified by AceView	chr11	+	NonCoding	112269217	112362534
TC1000010440.hg.1	shawshar	-2.35	5.58	6.82	1.05	0.35	T	T	0.002	0.4342	0.0029	0.0085	T	shawshar.aAug10-unspliced	Transcript Identified by AceView	chr10	-	Coding	43405523	43406160
TC0200013359.hg.1	snukerbu	-2.4	6.77	8.04	0.01	0.14	T	T	0.002	0.4342	0.0052	0.0139	T	snukerbu.aAug10-unspliced	Transcript Identified by AceView	chr2	-	Unassigned	88051109	88053547
TC0300012822.hg.1	surumo	3.43	5.8	4.02	0.44	0.72	F	F	0.002	0.4342	0.0053	0.0142	F	surumo.aAug10-unspliced	Transcript Identified by AceView	chr3	-	Coding	151564183	151564719
TC2200007424.hg.1	tawtey	-2.27	5.35	6.53	0.38	0.36	T	T	0.0021	0.4342	2.1e-06	1.51e-05	T	tawtey.aAug10-unspliced	Transcript Identified by AceView	chr22	+	Unassigned	40188580	40189900
TC1400007660.hg.1		-2.66	4.03	5.45	0.58	0.23	F	F	0.002	0.4342	0.1243	0.1961	F			chr14	+	NonCoding	73807491	73807987
TC0600011504.hg.1		-2.28	3.75	4.94	0.1	0.5	F	F	0.002	0.4342	6.01e-05	0.0003	F			chr6	-	NonCoding	32770312	32772387
TC2100006779.hg.1		-2.58	5.26	6.63	0.46	0.69	T	T	0.0021	0.4342	0.0003	0.001	T			chr21	+	NonCoding	25386279	25394265
TC1300008603.hg.1		2.67	5.76	4.35	0.17	0.24	T	F	0.0021	0.4342	8.6e-05	0.0004	F			chr13	-	NonCoding	35494414	35494537
TC1900007192.hg.1		-2.42	5.39	6.67	0.08	0.06	T	T	0.0021	0.4342	0.0009	0.003	T			chr19	+	NonCoding	14787503	14791909
TC1900007951.hg.1		-2.19	4.86	5.99	0.24	0.46	T	T	0.0021	0.4342	0.0161	0.0365	T			chr19	+	NonCoding	36739250	36755274
TC1100012916.hg.1		-2.47	3.31	4.61	0.47	0.35	F	F	0.0021	0.4342	1.93e-06	1.41e-05	F			chr11	-	NonCoding	134145444	134148126
TC0200012141.hg.1	ALK	2.71	5.04	3.6	0.14	0.26	T	F	0.0022	0.4353	9.63e-05	0.0004	F	ALK.gAug10-unspliced	Transcript Identified by AceView, Entrez Gene ID(s) 238	chr2	-	Unassigned	29316798	29317807
TC2000007667.hg.1	beeku	-2.69	5.53	6.96	0.07	0.54	T	T	0.0021	0.4353	2.84e-05	0.0002	T	beeku.aAug10-unspliced	Transcript Identified by AceView	chr20	+	Unassigned	49938036	49938954
TC0600013806.hg.1	glarflawby	2.2	5.15	4.01	0.62	0.15	F	F	0.0021	0.4353	0.0159	0.0359	F	glarflawby.aAug10-unspliced	Transcript Identified by AceView	chr6	-	Unassigned	161658447	161659072
TC0900011553.hg.1	lerpleybu	2.01	5.85	4.84	0.08	0.42	T	T	0.0022	0.4353	2.25e-05	0.0001	T	lerpleybu.aAug10	Transcript Identified by AceView	chr9	-	Multiple_Complex	126572461	126583161
TC1700008945.hg.1	SPHK1	2.93	9.15	7.6	0.8	0.5	T	T	0.0021	0.4353	1.41e-08	1.85e-07	T	NM_001142601; NM_001142602; NM_021972; NM_182965; ENST00000323374; ENST00000392496; ENST00000545180; ENST00000587167; ENST00000588682; ENST00000590379; ENST00000590959; ENST00000591651; ENST00000591762; ENST00000592299; BC008040; BC009419; BC014439; BC030553; OTTHUMT00000450112; OTTHUMT00000450113; OTTHUMT00000450114; OTTHUMT00000450115; OTTHUMT00000450116; OTTHUMT00000450117; OTTHUMT00000450118;…	sphingosine kinase 1	chr17	+	Multiple_Complex	76376584	76387860
TC0100016406.hg.1	VAMP4	-2.02	11.2	12.22	0.24	0.34	T	T	0.0021	0.4353	2.1e-10	4.69e-09	T	NM_001185127; NM_003762; NR_033704; ENST00000236192; ENST00000367740; ENST00000474047; ENST00000482519; BC005974; BC007019; BC031264; OTTHUMT00000084175; OTTHUMT00000084176; OTTHUMT00000084177; OTTHUMT00000304033	vesicle associated membrane protein 4	chr1	-	Multiple_Complex	171700156	171742247
TC2100007542.hg.1	plerley	2.22	4.68	3.53	0.4	0.36	T	F	0.0022	0.4353	0.0061	0.0159	F	plerley.aAug10	Transcript Identified by AceView	chr21	-	NonCoding	9189914	9294263
TC2000008795.hg.1	AC018688.1	-2.67	9.08	10.5	0.12	0.49	T	T	0.0021	0.4353	8.6e-07	6.91e-06	T	uc032pfg.2		chr20	-	Precursor_microRNA	30488745	30488859
TC0X00007091.hg.1		2.5	6.08	4.75	0.58	0.31	T	F	0.0021	0.4353	0.0116	0.0276	F			chrX	+	NonCoding	45728030	45728435
TC0200012650.hg.1		-2.98	4.26	5.83	0.06	0.43	F	F	0.0021	0.4353	0.0091	0.0226	F			chr2	-	NonCoding	55605145	55605647
TC0300009288.hg.1		2.44	6.05	4.77	0.47	0.43	T	T	0.0021	0.4353	0.0077	0.0195	T			chr3	+	NonCoding	156817251	156819016
TC0300007794.hg.1		-2.14	2.74	3.83	0.37	0.48	F	F	0.0021	0.4353	0.0002	0.001	F			chr3	+	NonCoding	71669728	71672243
TC0600011651.hg.1		-2.01	4.42	5.42	0.48	0.39	F	T	0.0022	0.4353	0.0216	0.0467	F			chr6	-	NonCoding	36140498	36140588
TC0500013131.hg.1		-2.04	3.04	4.07	0.02	0.22	F	F	0.0022	0.4353	5.31e-10	1.05e-08	F			chr5	-	NonCoding	181283591	181284954
TC0500010379.hg.1	jeyplawby	-2.2	4.49	5.63	0.42	0.45	T	T	0.0022	0.4355	0.064	0.1145	T	jeyplawby.aAug10	Transcript Identified by AceView	chr5	-	NonCoding	29989041	30018544
TC1200009591.hg.1	rarblyby	-2.5	6.24	7.56	0.36	0.44	T	T	0.0022	0.4355	0.013	0.0305	T	rarblyby.aAug10-unspliced	Transcript Identified by AceView	chr12	-	Coding	1981723	1982075
TC0600010446.hg.1		2.43	4.39	3.11	0.05	0.42	F	F	0.0022	0.4355	0.0004	0.0016	F			chr6	-	NonCoding	1410960	1411093
TC1800008923.hg.1		-2.06	2.34	3.38	0.02	0.09	F	F	0.0022	0.4375	0.0024	0.0073	F			chr18	-	NonCoding	64549455	64549507
TC0400010592.hg.1		2.21	4.07	2.93	0.2	0.41	F	F	0.0022	0.4379	0.0011	0.0038	F			chr4	-	NonCoding	45681320	45683024
TC0100008781.hg.1	skoplo	-2.9	3.14	4.67	0.34	0.58	F	F	0.0022	0.4382	7.39e-09	1.05e-07	F	skoplo.aAug10-unspliced	Transcript Identified by AceView	chr1	+	Coding	76354622	76356444
TC1600009702.hg.1	nisiru	-2.56	3.27	4.63	0.29	0.64	F	F	0.0023	0.4387	0.0334	0.067	F	nisiru.aAug10-unspliced	Transcript Identified by AceView	chr16	-	Unassigned	22380047	22382853
TC0300010557.hg.1	NEK10	-2.32	7.16	8.37	0.48	0.71	T	T	0.0023	0.4387	8.85e-10	1.65e-08	T	NM_001031741; NM_001304384; NM_152534; NM_199347; ENST00000295720; ENST00000341435; ENST00000383770; ENST00000383771; ENST00000424275; ENST00000429845; ENST00000435584; ENST00000435750; ENST00000460447; ENST00000474938; ENST00000491627; ENST00000498182; ENST00000574215; BC045758; OTTHUMT00000252996; OTTHUMT00000340979; OTTHUMT00000340980; OTTHUMT00000340981; OTTHUMT00000340982; OTTHUMT00000340984…	NIMA-related kinase 10	chr3	-	Multiple_Complex	27109582	27369460
TC0700007918.hg.1	sneyteybo	2.19	4.22	3.09	0.45	0.79	F	F	0.0022	0.4387	2.68e-14	2.12e-12	F	sneyteybo.aAug10-unspliced	Transcript Identified by AceView	chr7	+	Unassigned	70779154	70779653
TC1400007346.hg.1	yoyumi	-2.27	6.79	7.97	0.2	0.12	T	T	0.0023	0.4387	2.87e-05	0.0002	T	yoyumi.aAug10-unspliced	Transcript Identified by AceView	chr14	+	Coding	60093491	60095834
TC2100006964.hg.1		-2.4	5.91	7.17	0.59	0.63	T	T	0.0023	0.4387	0.0072	0.0184	T			chr21	+	NonCoding	33363529	33364858
TC1500007790.hg.1		2.11	4.03	2.95	0.12	0.21	F	F	0.0023	0.4387	0.1252	0.1973	F			chr15	+	NonCoding	72460153	72462693
TC0600006876.hg.1		2.53	5.54	4.21	0.27	0.33	T	F	0.0023	0.4387	0.0002	0.0008	F			chr6	+	NonCoding	7938720	7940470
TC1000007447.hg.1		2.45	4.95	3.66	0.88	0.25	F	F	0.0023	0.4387	0.0743	0.1293	F			chr10	+	NonCoding	44179487	44180263
TC0100008142.hg.1	RP4-533D7.4	2.21	6.12	4.97	0.58	0.45	T	T	0.0023	0.4396	1.59e-06	1.19e-05	T	ENST00000450004.1; OTTHUMT00000022172; uc057gcl.1	novel transcript	chr1	+	NonCoding	46046818	46048368
TC0300006891.hg.1		-2.09	2.62	3.68	0.16	0.41	F	F	0.0023	0.4406	0.0006	0.0021	F			chr3	+	NonCoding	28086149	28087962
TC1800007239.hg.1	RP11-49K24.3	-2	4.07	5.08	0.12	0.47	F	T	0.0023	0.4407	9.43e-05	0.0004	F	ENST00000623573; OTTHUMT00000446144; uc060oxa.1	TEC	chr18	+	Unassigned	47076117	47076594
TC1100011976.hg.1	gumaw	2.17	4.77	3.65	0.15	0.13	T	F	0.0023	0.4407	2.34e-12	9.53e-11	F	gumaw.aAug10	Transcript Identified by AceView	chr11	-	Coding	93504874	93524053
TC1900009520.hg.1		2.53	5.5	4.16	0.1	0.62	T	F	0.0023	0.4411	0.0322	0.065	F			chr19	-	NonCoding	8158643	8159619
TC0600013273.hg.1	BCLAF1	2.02	9.49	8.47	0.04	0.47	T	T	0.0024	0.4438	2.99e-11	8.65e-10	T	hsa_circ_0001644	Memczak2013 ALT_DONOR, coding, INTERNAL, intronic best transcript NM_014739	chr6	-	NonCoding	136289625	136289712
TC0600011526.hg.1		2.26	5.62	4.44	0.4	0.56	T	F	0.0023	0.4438	0.0889	0.1496	F			chr6	-	NonCoding	33205033	33206653
TC1100008228.hg.1		2.31	4.67	3.46	0.19	0.41	T	F	0.0024	0.4438	0.0004	0.0014	F			chr11	+	NonCoding	69436044	69437171
TC1300009275.hg.1		-2.84	6.31	7.81	0.5	0.7	T	T	0.0024	0.4438	3.95e-12	1.5e-10	T			chr13	-	NonCoding	75606361	75606644
TC1700008254.hg.1	ACSF2	-2.3	7.4	8.61	0.31	0.67	T	T	0.0024	0.4447	4.02e-09	6.19e-08	T	NM_001288968; NM_001288969; NM_001288970; NM_001288971; NM_001288972; NM_025149; NR_110232; ENST00000300441; ENST00000427954; ENST00000502667; ENST00000503295; ENST00000503387; ENST00000503408; ENST00000504392; ENST00000504945; ENST00000506052; ENST00000506085; ENST00000506582; ENST00000507769; ENST00000507792; ENST00000508245; ENST00000508734; ENST00000509806; ENST00000510262; ENST00000510410; E…	acyl-CoA synthetase family member 2	chr17	+	Multiple_Complex	50426158	50474845
TC1200012831.hg.1	DEPDC4	-2.01	5.9	6.91	0.27	0.24	T	T	0.0024	0.4447	7.9e-09	1.12e-07	T	NM_152317; ENST00000299185; ENST00000416321; ENST00000547823; ENST00000548313; ENST00000549100; ENST00000549249; ENST00000549341; ENST00000550587; ENST00000551642; OTTHUMT00000408480; OTTHUMT00000408481; OTTHUMT00000408482; OTTHUMT00000408483; OTTHUMT00000408484; OTTHUMT00000408485; OTTHUMT00000408486; OTTHUMT00000408487; OTTHUMT00000408488	DEP domain containing 4	chr12	-	Multiple_Complex	100237800	100267079
TC0200016150.hg.1	seedoybu	2.14	4.23	3.13	0.5	0.5	T	F	0.0024	0.4447	0.0004	0.0014	F	seedoybu.aAug10-unspliced	Transcript Identified by AceView	chr2	-	Coding	235766930	235767768
TC0500011402.hg.1	beesteybu	2.38	6.23	4.97	0.29	0.48	T	T	0.0025	0.4469	4.09e-17	1.01e-14	T	beesteybu.aAug10	Transcript Identified by AceView	chr5	-	Multiple_Complex	87767601	87775601
TC1100008387.hg.1	RP11-809N8.6	2.55	4.21	2.86	0.22	0.62	F	F	0.0025	0.4469	1.04e-06	8.18e-06	F	ENST00000539481		chr11	+	Multiple_Complex	73452020	73452344
TC1200009922.hg.1	gloychu	-2.5	4.62	5.94	0.61	0.52	F	T	0.0025	0.4469	0.105	0.1712	F	gloychu.aAug10-unspliced	Transcript Identified by AceView	chr12	-	Coding	10923668	10926101
TC1400007596.hg.1	SNORD56B	-2.25	5.6	6.77	0.67	0.51	T	T	0.0024	0.4469	9.36e-07	7.45e-06	T	NR_001276; ENST00000384713; uc001xmq.3	small nucleolar RNA, C/D box 56B	chr14	+	Small_RNA	71398337	71398407
TC2000007870.hg.1	snuvee	-2.11	4.62	5.69	0.01	0.31	T	T	0.0025	0.4469	0.038	0.0746	T	snuvee.aAug10-unspliced	Transcript Identified by AceView	chr20	+	Coding	57672443	57672789
TC1700011597.hg.1	AC002539.2	-2.05	3.81	4.84	0.3	0.29	F	T	0.0025	0.4469	2.71e-07	2.51e-06	F	uc060jil.1		chr17	-	Precursor_microRNA	69948861	69948947
TC2000006657.hg.1		2.46	4.31	3	0.04	0.25	F	F	0.0024	0.4469	0.0194	0.0426	F			chr20	+	NonCoding	7923698	7925578
TC1800008075.hg.1		2.18	7.25	6.12	0.03	0.26	T	T	0.0025	0.4469	0.0015	0.0049	T			chr18	-	NonCoding	11283463	11283983
TC0900009507.hg.1		2.21	3.71	2.57	0.76	0.09	F	F	0.0025	0.4469	0.1149	0.1841	F			chr9	-	NonCoding	7374221	7390348
TC1900008130.hg.1		-2.24	5.46	6.62	0.01	0.57	T	T	0.0025	0.4469	0.0001	0.0005	T			chr19	+	NonCoding	40855996	40857695
TC0X00007887.hg.1		2.07	5.84	4.78	0.57	0.2	T	T	0.0025	0.4469	0.0582	0.106	T			chrX	+	NonCoding	96465614	96505690
TC1900010501.hg.1		2.03	5.73	4.71	0.34	0.15	T	T	0.0025	0.4469	0.0179	0.0398	T			chr19	-	NonCoding	35879890	35885837
TC0100016848.hg.1		-2	3.96	4.96	0.45	0.18	F	F	0.0025	0.4472	0.0044	0.0121	F			chr1	-	NonCoding	198328493	198331369
TC0100009831.hg.1	U1	2.86	11.49	9.98	0.13	0.71	T	T	0.0025	0.4511	9.92e-07	7.84e-06	T	uc057khq.1	U1 spliceosomal RNA [Source:RFAM;Acc:RF00003]	chr1	+	Small_RNA	148522601	148522765
TC0900010096.hg.1	RP11-146D12.5	2.11	4.35	3.27	0.9	0.23	T	F	0.0025	0.4517	1.24e-06	9.52e-06	F	ENST00000416024		chr9	-	Multiple_Complex	40332995	40333460
TC0X00008200.hg.1	ASS1P5	-2.26	6.29	7.47	0.57	0.3	T	T	0.0025	0.4517	1.09e-06	8.53e-06	T	ENST00000435496	argininosuccinate synthetase 1 pseudogene 5 [Source:HGNC Symbol;Acc:HGNC:768]	chrX	+	Pseudogene	115664895	115666133
TC1700007526.hg.1	RP11-220C2.1	2.27	6.31	5.13	0.08	0.6	T	F	0.0026	0.4517	8.28e-08	8.84e-07	F	ENST00000582272.1; OTTHUMT00000447240; uc060dwg.1	novel transcript, antisense MYO1D	chr17	+	NonCoding	32627739	32686484
TC0800007623.hg.1	CTD-3214K23.1	-2.25	5.99	7.16	0.73	0.04	F	T	0.0025	0.4517	6.53e-06	4.1e-05	F	ENST00000605049.1; OTTHUMT00000469670; uc064mun.1	novel transcript, sense intronic KANK1	chr8	+	NonCoding	52722903	52723141
TC1100010943.hg.1	OR5B12	-2.02	3.43	4.45	0.19	0.13	F	F	0.0025	0.4517	0.0011	0.0037	F	NM_001004733; ENST00000302572; BC136947; BC136948; OTTHUMT00000394987; uc010rkh.2	olfactory receptor, family 5, subfamily B, member 12	chr11	-	Coding	58439120	58440173
TC0800008299.hg.1	SDC2	2.51	14.65	13.32	1.32	0.26	T	T	0.0026	0.4517	0.0004	0.0016	T	NM_002998; ENST00000302190; ENST00000518385; ENST00000519587; ENST00000519914; ENST00000520233; ENST00000521590; ENST00000522911; ENST00000523877; BC030133; BC049836; OTTHUMT00000379750; OTTHUMT00000379751; OTTHUMT00000379752; OTTHUMT00000379753; OTTHUMT00000379754; OTTHUMT00000379755; OTTHUMT00000379756; OTTHUMT00000380605	syndecan 2	chr8	+	Multiple_Complex	96493351	96611809
TC0900009772.hg.1	IFT74-AS1	2.03	4.42	3.4	0.28	0.53	F	F	0.0026	0.4517	0.0038	0.0107	F	NR_121605; ENST00000456198	IFT74 antisense RNA 1	chr9	-	NonCoding	26955780	26956307
TC1000008521.hg.1	terpawby	2.06	3.86	2.82	0.66	0.33	F	F	0.0025	0.4517	0.0052	0.0141	F	terpawby.aAug10-unspliced	Transcript Identified by AceView	chr10	+	Unassigned	95539811	95540152
TC0400006514.hg.1	zorsperby	-2.11	4.8	5.88	0.19	0.25	F	T	0.0025	0.4517	0.0379	0.0743	F	zorsperby.aAug10-unspliced	Transcript Identified by AceView	chr4	+	Coding	1283714	1284429
TC1300009629.hg.1		-2.12	4.54	5.63	0.41	0.39	F	F	0.0026	0.4517	6.84e-11	1.78e-09	F			chr13	-	NonCoding	100083260	100084637
TC1200011030.hg.1		2.33	6.15	4.93	0.45	0.42	T	F	0.0026	0.4517	0.004	0.0112	F			chr12	-	NonCoding	60446607	60459373
TC0600013339.hg.1		2.31	5.47	4.26	0.23	0.15	T	F	0.0026	0.4517	3.55e-06	2.4e-05	F			chr6	-	NonCoding	138604017	138697288
TC1500008443.hg.1	RP11-262A16.1	-2.08	4.21	5.27	0.44	0.11	T	T	0.0026	0.4523	0.0051	0.0137	T	OTTHUMT00000474287; uc059nqh.1	novel transcript	chr15	+	NonCoding	96341888	96345651
TC1700008499.hg.1	BCAS3	-2.08	7.48	8.54	0.18	0.27	T	T	0.0026	0.4536	9.17e-07	7.32e-06	T	NM_001099432; NM_017679; ENST00000390652; ENST00000407086; ENST00000408905; ENST00000585744; ENST00000585812; ENST00000585979; ENST00000586041; ENST00000586241; ENST00000586484; ENST00000586705; ENST00000587002; ENST00000587037; ENST00000587294; ENST00000587872; ENST00000588008; ENST00000588168; ENST00000588462; ENST00000588532; ENST00000588569; ENST00000588720; ENST00000588874; ENST00000589222; …	breast carcinoma amplified sequence 3	chr17	+	Multiple_Complex	60677453	61392838
TC0500012227.hg.1		-2.13	5.82	6.91	0.45	0.1	T	T	0.0026	0.4536	6.53e-07	5.44e-06	T			chr5	-	NonCoding	140116688	140125920
TC0600010879.hg.1		2.12	4.93	3.85	0.37	0.1	F	F	0.0026	0.4536	9.18e-06	5.54e-05	F			chr6	-	NonCoding	14337754	14339549
TC0300008393.hg.1		-2.1	4.18	5.25	0.03	0.24	F	T	0.0026	0.4554	0.0069	0.0179	F			chr3	+	NonCoding	114622442	114624372
TC0200010264.hg.1	MFSD6	-3.68	9.22	11.1	0.77	0.83	T	T	0.0027	0.4585	1.73e-07	1.7e-06	T	NM_017694; ENST00000281416; ENST00000392328; ENST00000412482; ENST00000417958; ENST00000432036; ENST00000434582; ENST00000444317; ENST00000445546; ENST00000486123; ENST00000489793; BC050537; OTTHUMT00000255931; OTTHUMT00000334928; OTTHUMT00000334929; OTTHUMT00000334930; OTTHUMT00000334931; OTTHUMT00000334932; OTTHUMT00000334933; OTTHUMT00000334934; OTTHUMT00000334935; uc002urz.2	major facilitator superfamily domain containing 6	chr2	+	Multiple_Complex	190408355	190509205
TC1500009703.hg.1		-3.21	4.76	6.44	0.06	1.03	F	T	0.0027	0.4585	0.0044	0.0122	F			chr15	-	NonCoding	63141999	63146391
TC1000006435.hg.1	fermy	-2.36	6.49	7.73	1.17	0.08	T	T	0.0027	0.4597	0.0251	0.0527	T	fermy.aAug10-unspliced	Transcript Identified by AceView	chr10	+	Coding	142312	142944
TC1600008300.hg.1	AC106736.1	3.09	6.8	5.18	0.58	0.52	F	F	0.0027	0.4597	0.0037	0.0104	F	uc059wtg.1		chr16	+	Precursor_microRNA	71331189	71331299
TC1700008238.hg.1	SGCA	-2.06	6.48	7.53	0.05	0.13	T	T	0.0027	0.4603	2.1e-11	6.36e-10	T	NM_000023; NM_001135697; ENST00000262018; ENST00000344627; ENST00000502555; ENST00000504073; ENST00000505964; ENST00000508382; ENST00000511303; ENST00000512526; ENST00000513821; ENST00000513942; ENST00000514934; BC025702; OTTHUMT00000366841; OTTHUMT00000366842; OTTHUMT00000366843; OTTHUMT00000366844; OTTHUMT00000366845; OTTHUMT00000366846; OTTHUMT00000366848; OTTHUMT00000366850; OTTHUMT0000036685…	sarcoglycan alpha	chr17	+	Multiple_Complex	50164214	50175932
TC1100011065.hg.1	RP11-810P12.5	2.05	6.24	5.2	0.38	0.17	T	T	0.0027	0.4604	0.0067	0.0173	T	ENST00000524942.1; OTTHUMT00000394848; uc058cgw.1	novel transcript	chr11	-	NonCoding	62077277	62082184
TC0100014157.hg.1	slawmybo	-2.04	3.46	4.49	0.14	0.39	F	F	0.0027	0.4604	1.34e-07	1.35e-06	F	slawmybo.aAug10-unspliced	Transcript Identified by AceView	chr1	-	Unassigned	50730483	50730967
TC0300013652.hg.1		2.16	6.42	5.32	0.13	0.18	T	T	0.0027	0.4604	0.0709	0.1245	T			chr3	-	NonCoding	195637664	195638088
TC0200010387.hg.1	stykly	-2.24	4.37	5.53	0.12	0.14	F	F	0.0027	0.4615	7.4e-05	0.0003	F	stykly.aAug10-unspliced	Transcript Identified by AceView	chr2	+	Unassigned	199344756	199345135
TC0200015877.hg.1	verdee	-2.88	5.66	7.18	1.5	0.4	T	T	0.0027	0.4615	1.75e-05	9.79e-05	T	verdee.aAug10-unspliced	Transcript Identified by AceView	chr2	-	Unassigned	223985312	223986665
TC1100010430.hg.1		-2.15	3.91	5.02	0.05	0.17	F	T	0.0027	0.4619	0.0009	0.0032	F			chr11	-	NonCoding	29082039	29158958
TC1200010303.hg.1		2.01	4.1	3.09	0.41	0.17	F	F	0.0027	0.4619	0.0041	0.0114	F			chr12	-	NonCoding	31814817	31822028
TC0600010745.hg.1	derflu	2.01	4.13	3.13	0.34	0.37	F	F	0.0027	0.4621	4.9e-06	3.19e-05	F	derflu.aAug10-unspliced	Transcript Identified by AceView	chr6	-	Coding	7777726	7778225
TC1500007815.hg.1	gawzoybu	2.06	7.46	6.43	0.18	0.12	T	T	0.0028	0.4626	4.12e-06	2.74e-05	T	gawzoybu.aAug10-unspliced	Transcript Identified by AceView	chr15	+	Coding	73185275	73186219
TC0800007029.hg.1	jeygor	-2.67	4.3	5.72	0.51	0.19	F	T	0.0028	0.4626	0.1052	0.1715	F	jeygor.aAug10-unspliced	Transcript Identified by AceView	chr8	+	Unassigned	23547120	23547791
TC0600013474.hg.1	STXBP5-AS1	-2.04	4.53	5.56	0.22	0.43	T	T	0.0028	0.4626	0.0023	0.007	T	NR_034115; uc003qlu.1	STXBP5 antisense RNA 1	chr6	-	NonCoding	146838867	147204614
TC0800011303.hg.1		2.76	5.34	3.88	0.08	0.64	F	F	0.0028	0.4626	0.0047	0.0129	F			chr8	-	NonCoding	101670483	101677597
TC0800010508.hg.1		-2.11	5.34	6.42	0.58	0.23	F	T	0.0028	0.4638	0.0605	0.1093	F			chr8	-	NonCoding	56217876	56223170
TC0100014733.hg.1		-2.02	4.12	5.14	0.35	0.21	T	T	0.0028	0.4638	0.0005	0.0017	T			chr1	-	NonCoding	82621230	82633062
TC0200010928.hg.1		-2.72	4.8	6.24	0.83	0.77	F	T	0.0028	0.4644	0.0096	0.0235	F			chr2	+	NonCoding	223968612	223970664
TC0700011658.hg.1	SEMA3E	-2.62	5.47	6.86	0.62	0.25	T	T	0.0028	0.4645	0.0016	0.0052	T	NM_001178129; NM_012431; ENST00000307792; ENST00000427262; ENST00000442159; ENST00000453333; BC140706; BC144338; BC152458; OTTHUMT00000336606; OTTHUMT00000336607; OTTHUMT00000342240; OTTHUMT00000342241	sema domain, immunoglobulin domain (Ig), short basic domain, secreted, (semaphorin) 3E	chr7	-	Coding	83363904	83649163
TC1300009195.hg.1		-2.64	4.35	5.75	0.62	0.46	F	T	0.0028	0.4645	0.0507	0.0947	F			chr13	-	NonCoding	68816488	68824165
TC1500010641.hg.1	LOC440313; AC087762.1	2.15	4.55	3.44	0.29	0.43	T	F	0.0028	0.4648	0.02	0.0437	F	BC140899; BC140900; uc059nws.1	protein enabled homolog	chr15	-	Coding	100783470	100785235
TC1900011858.hg.1	ZNF846	-2.02	7.96	8.98	0.21	0.48	T	T	0.0028	0.465	7.49e-13	3.57e-11	T	NM_001077624; ENST00000397902; ENST00000586293; ENST00000586814; ENST00000587650; ENST00000588267; ENST00000589412; ENST00000589453; ENST00000590471; ENST00000591377; ENST00000592859; BC118576; OTTHUMT00000450249; OTTHUMT00000450250; OTTHUMT00000450251; OTTHUMT00000450252; OTTHUMT00000450253; OTTHUMT00000450254; OTTHUMT00000450255; OTTHUMT00000450256; OTTHUMT00000450258; OTTHUMT00000450259	zinc finger protein 846	chr19	-	Multiple_Complex	9751993	9786089
TC0200007011.hg.1		-2.64	3.21	4.61	0.04	0.5	F	F	0.0028	0.465	0.0848	0.1439	F			chr2	+	NonCoding	25878879	25889178
TC0400010706.hg.1	kergaw	-2.01	5.4	6.41	0.52	0.09	F	T	0.0029	0.4651	0.0378	0.0742	F	kergaw.aAug10-unspliced	Transcript Identified by AceView	chr4	-	Coding	53577132	53577612
TC0400012286.hg.1		2.12	5.5	4.41	0.03	0.4	T	F	0.0029	0.4651	0.0236	0.0502	F			chr4	-	NonCoding	161242936	161252184
TC0500010392.hg.1	meestybu	-3.39	4.4	6.16	0.29	0.66	F	F	0.0029	0.4653	0.015	0.0343	F	meestybu.aAug10-unspliced	Transcript Identified by AceView	chr5	-	Coding	31211439	31212754
TC1800006925.hg.1		-2.3	7.4	8.6	0.48	0.46	T	T	0.0029	0.4653	7.15e-10	1.36e-08	T			chr18	+	NonCoding	24936007	24941868
TC0100012012.hg.1		2.24	6.84	5.68	0.03	0.68	T	T	0.0029	0.4653	6.05e-12	2.15e-10	T			chr1	+	NonCoding	234097973	234099261
TC1300006676.hg.1	RASL11A	-2.3	8.7	9.9	0.63	0.55	T	T	0.0029	0.4671	1.91e-13	1.12e-11	T	NM_206827; ENST00000241463; ENST00000475647; ENST00000480803; BC132703; BC136761; OTTHUMT00000044265; OTTHUMT00000044266; OTTHUMT00000044267; uc001urd.1	RAS-like, family 11, member A	chr13	+	Multiple_Complex	27270327	27273690
TC0600009793.hg.1	korfly	-2.21	4.86	6	0.83	0.44	F	T	0.0029	0.4689	4.21e-05	0.0002	F	korfly.aAug10-unspliced	Transcript Identified by AceView	chr6	+	Unassigned	149333434	149334130
TC0700012258.hg.1	dabler	-2.57	4.09	5.46	0.92	0.09	F	F	0.0031	0.4702	1.95e-05	0.0001	F	dabler.aAug10-unspliced	Transcript Identified by AceView	chr7	-	Unassigned	110716509	110717139
TC0600009306.hg.1	RP1-276J11.2	2.06	6.18	5.14	0.08	0.75	T	T	0.0031	0.4702	0.0307	0.0626	T	ENST00000407291		chr6	+	Multiple_Complex	121381472	121381860
TC0400012556.hg.1	RP11-335L23.5	-2.27	4.11	5.3	0.63	0.45	F	T	0.003	0.4702	0.1226	0.194	F	ENST00000610012.1; OTTHUMT00000473150; uc063bfw.1	novel transcript	chr4	-	NonCoding	183094423	183095056
TC0200014048.hg.1	fawjabu	-2.63	3.79	5.19	0.75	0.47	F	T	0.0031	0.4702	0.0022	0.0067	F	fawjabu.aAug10-unspliced	Transcript Identified by AceView	chr2	-	Coding	120209805	120210544
TC0500007613.hg.1	fusmobu	-2.78	5.05	6.52	0.37	0.81	T	T	0.0031	0.4702	0.0359	0.0711	T	fusmobu.aAug10-unspliced	Transcript Identified by AceView	chr5	+	Unassigned	65951543	65955467
TC1700007773.hg.1	keeboy	-2.61	5.8	7.18	0.58	0.48	T	T	0.003	0.4702	0.0012	0.0039	T	keeboy.aAug10-unspliced	Transcript Identified by AceView	chr17	+	Coding	39982780	39983557
TC1900008191.hg.1	mawber	2.42	6.81	5.53	0.02	0.72	T	T	0.0031	0.4702	3.7e-07	3.29e-06	T	mawber.aAug10-unspliced	Transcript Identified by AceView	chr19	+	Coding	42366596	42367113
TC0900009587.hg.1	neyspey	-2.13	4.32	5.41	0.69	0.17	T	T	0.003	0.4702	2.05e-05	0.0001	T	neyspey.aAug10-unspliced	Transcript Identified by AceView	chr9	-	Coding	15232955	15234701
TC1700009705.hg.1	ninuma	-2.66	3.16	4.57	0	0.76	F	F	0.0031	0.4702	0.0481	0.0907	F	ninuma.aAug10-unspliced	Transcript Identified by AceView	chr17	-	Coding	8790323	8790866
TC1900009562.hg.1	OR7G1	-2.19	3.96	5.09	0.26	0.3	F	F	0.003	0.4702	0.1747	0.2572	F	NM_001005192; ENST00000541538; OTTHUMT00000397912; uc021uoi.1	olfactory receptor, family 7, subfamily G, member 1	chr19	-	Coding	9114828	9115763
TC0Y00007219.hg.1	DAZ4; DAZ1	8.95	8.76	5.6	0.61	1.87	T	T	0.0031	0.4702	3.73e-15	3.98e-13	T	NM_001005375; NM_004081; ENST00000382510; ENST00000405239; ENST00000426000; ENST00000466332; ENST00000540248; ENST00000620725; BC047480; BC047617; BC114927; OTTHUMT00000102473; OTTHUMT00000102474	deleted in azoospermia 4; deleted in azoospermia 1	chrY	-	Multiple_Complex	23129355	23199107
TC1500007318.hg.1	TEX9	3.07	8.85	7.23	0.49	0.84	T	T	0.0031	0.4702	4.92e-19	4.38e-16	T	NM_001286449; NM_198524; ENST00000352903; ENST00000537232; ENST00000558083; ENST00000558127; ENST00000559142; ENST00000559546; ENST00000560582; ENST00000560827; ENST00000561221; BC028119; OTTHUMT00000255048; OTTHUMT00000418843; OTTHUMT00000418844; OTTHUMT00000418845; OTTHUMT00000418847; OTTHUMT00000418848; OTTHUMT00000418849; OTTHUMT00000418850; OTTHUMT00000431907; uc002adq.1	testis expressed 9	chr15	+	Multiple_Complex	56244009	56445997
TC1900009603.hg.1	OLFM2	4.32	8.08	5.97	2.99	0.45	T	T	0.0031	0.4702	0.0008	0.0029	T	NM_001304347; NM_001304348; NM_058164; ENST00000264833; ENST00000590410; ENST00000590841; ENST00000592448; ENST00000593091; BC011361; OTTHUMT00000451119; OTTHUMT00000451120; OTTHUMT00000451121; OTTHUMT00000451122; OTTHUMT00000451123	olfactomedin 2	chr19	-	Multiple_Complex	9853718	9936552
TC1600007348.hg.1	SGF29	2.6	8.43	7.06	0.09	0.58	T	T	0.0032	0.4702	1.04e-08	1.42e-07	T	NM_138414; ENST00000317058; ENST00000564023; ENST00000564682; ENST00000565945; ENST00000567447; ENST00000567564; ENST00000569581; BC011981; OTTHUMT00000254691; OTTHUMT00000430976; OTTHUMT00000430977; OTTHUMT00000430978; OTTHUMT00000430979; OTTHUMT00000430980; OTTHUMT00000430981	SAGA complex associated factor 29	chr16	+	Multiple_Complex	28553915	28591790
TC0600010283.hg.1	pawwyby	2.02	3.61	2.6	0.05	0.11	F	F	0.003	0.4702	0.001	0.0035	F	pawwyby.aAug10-unspliced	Transcript Identified by AceView	chr6	+	Multiple_Complex	169114309	169125557
TC0500007706.hg.1	pusmarbu	-2.21	3.82	4.97	0.29	0.65	T	F	0.0031	0.4702	0.0001	0.0005	F	pusmarbu.aAug10-unspliced	Transcript Identified by AceView	chr5	+	Coding	71061978	71062465
TC2100008513.hg.1	sheetaw	2.03	6.84	5.82	0.49	0.3	T	T	0.0031	0.4702	0.0016	0.005	T	sheetaw.cAug10-unspliced	Transcript Identified by AceView	chr21	+	Unassigned	38381005	38381408
TC0600009982.hg.1	slerbley	-2.43	4.08	5.36	0.2	0.33	F	T	0.0031	0.4702	3.78e-11	1.06e-09	F	slerbley.aAug10-unspliced	Transcript Identified by AceView	chr6	+	Unassigned	157387357	157388279
TC0200007349.hg.1	smorjeebo	-2.16	5.44	6.55	0.18	0.26	T	T	0.003	0.4702	4.03e-06	2.68e-05	T	smorjeebo.aAug10-unspliced	Transcript Identified by AceView	chr2	+	Coding	42049856	42051644
TC0100013058.hg.1	spoyrawbo	2.78	5.04	3.56	1.14	0.18	F	F	0.003	0.4702	0.0264	0.0551	F	spoyrawbo.aAug10-unspliced	Transcript Identified by AceView	chr1	-	NonCoding	16735333	16735839
TC1300006895.hg.1	tofyby	-2.15	3.1	4.2	0.31	0.05	F	F	0.0031	0.4702	7.76e-05	0.0004	F	tofyby.aAug10-unspliced	Transcript Identified by AceView	chr13	+	Coding	37240737	37241832
TC1700006973.hg.1	torloy	-2.6	5.27	6.65	0.6	0.41	T	T	0.0031	0.4702	2.06e-07	1.98e-06	T	torloy.aAug10-unspliced	Transcript Identified by AceView	chr17	+	Unassigned	15240408	15244396
TC1000010490.hg.1	RNU6-1207P	-2.21	5.11	6.25	0.03	0.34	F	T	0.003	0.4702	0.0419	0.0808	F	uc057syk.1	RNA, U6 small nuclear 1207, pseudogene [Source:HGNC Symbol;Acc:HGNC:48170]	chr10	-	Small_RNA	45188790	45188896
TC1500008042.hg.1	RNU6-380P	2.31	4.71	3.51	0.92	0.46	T	F	0.003	0.4702	0.106	0.1725	F	uc059mkb.1	RNA, U6 small nuclear 380, pseudogene [Source:HGNC Symbol;Acc:HGNC:47343]	chr15	+	Small_RNA	80663772	80663878
TC1900009239.hg.1	RNU6-993P	2.41	6.38	5.11	0.58	0.62	T	F	0.003	0.4702	0.1011	0.166	F	uc060rlg.1	RNA, U6 small nuclear 993, pseudogene [Source:HGNC Symbol;Acc:HGNC:47956]	chr19	-	Small_RNA	2503047	2503141
TCUn_GL000220v100006440.hg.1	AL592188.1	-2.61	5.55	6.93	0.22	0.13	T	T	0.0031	0.4702	0.0018	0.0056	T	uc064xqo.1		chrUn_GL000220v1	+	Precursor_microRNA	152252	152312
TC1200011456.hg.1	werjuby	2.13	5.98	4.89	0.32	0.38	T	T	0.0031	0.4702	1.15e-06	8.95e-06	T	werjuby.aAug10-unspliced	Transcript Identified by AceView	chr12	-	Coding	88151986	88152466
TC0300009077.hg.1		2.59	5.99	4.62	0.18	0.94	T	F	0.003	0.4702	0.0264	0.0551	F			chr3	+	NonCoding	145803630	145807560
TC0300008432.hg.1		-2.51	3.82	5.15	0.01	0.43	F	F	0.003	0.4702	0.0005	0.0018	F			chr3	+	NonCoding	117485463	117490293
TC0400008761.hg.1		-2.68	4.07	5.49	0.71	0.06	F	F	0.003	0.4702	0.0082	0.0207	F			chr4	+	NonCoding	136854885	136860010
TC0700008908.hg.1		-2.49	4.02	5.34	0.68	0.3	F	T	0.003	0.4702	0.1437	0.2203	F			chr7	+	NonCoding	119569240	119569316
TC0800010380.hg.1		2.26	6.27	5.1	0.41	0.9	T	T	0.0031	0.4702	0.0005	0.0018	T			chr8	-	NonCoding	48821503	48834279
TC0500009968.hg.1		2.17	5.74	4.62	0.19	0.34	T	F	0.0031	0.4702	0.0006	0.0021	F			chr5	-	NonCoding	5406743	5407032
TC0200010245.hg.1		2.14	5.75	4.65	0.01	0.12	T	F	0.0031	0.4702	0.0204	0.0445	F			chr2	+	NonCoding	189279790	189370339
TC1400006803.hg.1		2.15	6.64	5.54	0.62	0.03	T	T	0.0031	0.4702	4.41e-08	5.07e-07	T			chr14	+	NonCoding	29286923	29370940
TC2000008438.hg.1		2.09	4.59	3.52	0.77	0.4	T	F	0.0031	0.4702	0.1265	0.1989	F			chr20	-	NonCoding	13641490	13651474
TC1000009154.hg.1		2	4.17	3.17	0.43	0.39	T	F	0.0031	0.4702	0.0956	0.1587	F			chr10	+	NonCoding	122558821	122560286
TC1700011196.hg.1		2.28	3.92	2.73	0.81	0.42	F	F	0.0031	0.4702	4.11e-05	0.0002	F			chr17	-	NonCoding	56393873	56396789
TC0400012317.hg.1		-2.83	4.45	5.95	0.51	0.62	T	T	0.0032	0.4702	0.0248	0.0523	T			chr4	-	NonCoding	164913682	164973872
TC1000011448.hg.1		2.04	6.32	5.29	0.15	0.37	T	F	0.0032	0.4702	0.006	0.0157	F			chr10	-	NonCoding	93529541	93530841
TC0100008812.hg.1	PTGFR	-2.2	11.72	12.86	0.21	0.35	T	T	0.0032	0.4707	1.04e-18	7.36e-16	T	NM_000959; NM_001039585; ENST00000370756; ENST00000370757; ENST00000370758; ENST00000497923; BC112965; OTTHUMT00000026582; OTTHUMT00000026583; OTTHUMT00000095325; OTTHUMT00000095326	prostaglandin F receptor (FP)	chr1	+	Coding	78303884	78540701
TC0900008100.hg.1		2.11	3.73	2.65	0.08	0.4	F	F	0.0032	0.472	0.0369	0.0728	F			chr9	+	NonCoding	96232624	96235148
TC0100016018.hg.1	CRABP2	-2.48	9.3	10.61	0.2	0.42	T	T	0.0032	0.4737	2.92e-09	4.68e-08	T	NM_001199723; NM_001878; ENST00000368220; ENST00000368221; ENST00000368222; ENST00000621784; BC001109; OTTHUMT00000098966; OTTHUMT00000098967; OTTHUMT00000098968	cellular retinoic acid binding protein 2	chr1	-	Coding	156699606	156705816
TC1500008046.hg.1	CEMIP	-3.62	12.26	14.12	0.57	0.91	T	T	0.0032	0.4743	2.76e-14	2.17e-12	T	NM_001293298; NM_001293304; NM_018689; ENST00000220244; ENST00000356249; ENST00000394685; ENST00000495041; ENST00000559966; ENST00000560027; ENST00000611615; BC020256; OTTHUMT00000291389; OTTHUMT00000313748; OTTHUMT00000313749; OTTHUMT00000313750; OTTHUMT00000417671; OTTHUMT00000417672	cell migration inducing protein, hyaluronan binding	chr15	+	Multiple_Complex	80779343	80951776
TC1400009921.hg.1	deetabo	-2.1	4.46	5.53	0.33	0.46	T	T	0.0033	0.4749	0.0002	0.0007	T	deetabo.aAug10-unspliced	Transcript Identified by AceView	chr14	-	Coding	88452234	88452888
TC1500007360.hg.1	MTCYBP23	2.04	4.85	3.82	0.36	0.53	T	F	0.0033	0.4749	0.0004	0.0014	F	ENST00000558717	MT-CYB pseudogene 23 [Source:HGNC Symbol;Acc:HGNC:51980]	chr15	+	Multiple_Complex	58154960	58156061
TC1700006950.hg.1	RP11-214O1.3	-2.03	4.2	5.22	0.44	0.42	T	T	0.0033	0.4749	6.02e-07	5.06e-06	T	ENST00000584683.1; OTTHUMT00000447654; uc060bkt.1	novel transcript	chr17	+	NonCoding	14327335	14329474
TC1700008470.hg.1	RP11-619I22.1	2.06	6.42	5.37	0.14	0.71	F	F	0.0034	0.4749	8.89e-05	0.0004	F	ENST00000590850.1; OTTHUMT00000448809; uc060ieb.1	novel transcript sense intronic to VMP1	chr17	+	NonCoding	59784813	59785035
TC0200007423.hg.1	fleyjorbu	-2.91	4.34	5.88	0.53	0.61	F	T	0.0033	0.4749	1.91e-07	1.85e-06	F	fleyjorbu.aAug10-unspliced	Transcript Identified by AceView	chr2	+	Coding	44598871	44600319
TC0800008663.hg.1	MAL2	4.36	8.11	5.98	1.26	1.43	T	T	0.0033	0.4749	9.2e-16	1.26e-13	T	NM_052886; ENST00000522112; ENST00000531508; ENST00000534619; ENST00000614891; BC012367; OTTHUMT00000381227; OTTHUMT00000383353; OTTHUMT00000383354; OTTHUMT00000383355	mal, T-cell differentiation protein 2 (gene/pseudogene)	chr8	+	Multiple_Complex	119165034	119245673
TC0400010757.hg.1	nugaw	-2.24	4.02	5.18	0.29	0.54	F	F	0.0033	0.4749	0.0149	0.034	F	nugaw.aAug10-unspliced	Transcript Identified by AceView	chr4	-	Unassigned	55928763	55929559
TC0100016417.hg.1	zeebor	-2.22	3.02	4.17	0.04	0.35	F	F	0.0033	0.4749	0.0309	0.0629	F	zeebor.aAug10	Transcript Identified by AceView	chr1	-	Unassigned	172489753	172491150
TC1100008194.hg.1	zeemarby	-2.84	6.4	7.9	0.14	0.41	T	T	0.0032	0.4749	9.11e-07	7.28e-06	T	zeemarby.aAug10-unspliced	Transcript Identified by AceView	chr11	+	Coding	68581199	68582501
TC1100010525.hg.1	zerflorbu	-2.22	6.87	8.02	0.17	0.36	T	T	0.0033	0.4749	8.56e-07	6.89e-06	T	zerflorbu.aAug10-unspliced	Transcript Identified by AceView	chr11	-	Coding	34906176	34906558
TC1100012940.hg.1		2.44	5.16	3.87	0.42	0.19	T	F	0.0033	0.4749	0.0049	0.0134	F			chr11	-	NonCoding	134656156	134658160
TC1500008422.hg.1		2.08	4.26	3.21	0.56	0.39	F	F	0.0033	0.4749	0.0607	0.1097	F			chr15	+	NonCoding	95076490	95079014
TC0200007883.hg.1		2.32	4.34	3.12	0.51	0.12	F	F	0.0033	0.4749	0.0074	0.0189	F			chr2	+	NonCoding	67961138	67972286
TC1400009155.hg.1		-2.68	3.6	5.02	0.52	0.54	F	F	0.0033	0.4749	0.0006	0.0021	F			chr14	-	NonCoding	51230181	51232533
TC1300007792.hg.1		-2.07	6.56	7.61	0.24	0.13	T	T	0.0033	0.4749	1.83e-08	2.33e-07	T			chr13	+	NonCoding	97995212	98000284
TC1600009127.hg.1		-2.01	6.79	7.79	0.09	0.3	T	T	0.0033	0.4749	2.05e-05	0.0001	T			chr16	-	NonCoding	2580486	2581314
TC0500007269.hg.1		2.22	5.51	4.36	0.02	0.1	T	F	0.0034	0.4749	0.0437	0.0836	F			chr5	+	NonCoding	42813681	42892758
TC0600012124.hg.1	hukoya	-2.16	6.9	8.01	0.78	0.47	T	T	0.0034	0.4757	7.54e-06	4.66e-05	T	hukoya.aAug10-unspliced	Transcript Identified by AceView	chr6	-	Coding	56566224	56566964
TC1500008263.hg.1	skerchabu	-2.4	2.94	4.2	0.49	0.46	F	F	0.0034	0.4757	0.0001	0.0005	F	skerchabu.aAug10-unspliced	Transcript Identified by AceView	chr15	+	Unassigned	89471959	89472532
TC0900010378.hg.1	klershee	2.18	5.82	4.69	0.7	0.51	T	T	0.0034	0.4761	6.44e-05	0.0003	T	klershee.bAug10-unspliced	Transcript Identified by AceView	chr9	-	Unassigned	71003406	71003872
TC0200012128.hg.1		2.4	6.79	5.53	0.23	0.38	T	F	0.0034	0.479	9.58e-06	5.75e-05	F			chr2	-	NonCoding	28824903	28834984
TC0600010981.hg.1	RNU6-801P	2.18	7.03	5.91	0.62	0.35	T	T	0.0035	0.4795	7.03e-08	7.65e-07	T	ENST00000364087	RNA, U6 small nuclear 801, pseudogene [Source:HGNC Symbol;Acc:HGNC:47764]	chr6	-	Small_RNA	19642425	19642529
TC1300006462.hg.1	RP11-301J16.7; zeedeyby	3.02	5.3	3.7	0.11	0.79	F	F	0.0035	0.4795	0.1214	0.1924	F	ENST00000450212.1; OTTHUMT00000044000; uc058vsi.1; zeedeyby.aAug10	putative novel transcript; Transcript Identified by AceView	chr13	+	NonCoding	19027837	19028701
TC0X00010557.hg.1	IL13RA2	-4.38	7.23	9.36	0.99	0.62	T	T	0.0035	0.4795	2.64e-08	3.21e-07	T	NM_000640; ENST00000243213; ENST00000371936; ENST00000468224; BC020739; BC033705; OTTHUMT00000057966; OTTHUMT00000057967	interleukin 13 receptor, alpha 2	chrX	-	Multiple_Complex	115003975	115019977
TC0100008377.hg.1	RP4-758J24.4	-2.06	6.96	8	0.75	0.31	T	T	0.0035	0.4803	0.0278	0.0574	T	ENST00000444055		chr1	+	Multiple_Complex	54089856	54090093
TC1500009566.hg.1	rorpee	2.29	5.25	4.05	1.13	0.36	T	F	0.0035	0.4809	0.0466	0.0882	F	rorpee.aAug10-unspliced	Transcript Identified by AceView	chr15	-	Coding	58350102	58350953
TC1600007956.hg.1		2.05	4.88	3.85	0.27	0.21	F	F	0.0035	0.4809	0.0314	0.0637	F			chr16	+	NonCoding	56600401	56601940
TC1200007519.hg.1	flardeeby	-2.13	3.7	4.79	0.07	0.35	F	F	0.0036	0.4817	0.002	0.0061	F	flardeeby.aAug10-unspliced	Transcript Identified by AceView	chr12	+	NonCoding	48444633	48448536
TC0700012294.hg.1	gerbler	-2.14	4	5.09	0.38	0.41	F	F	0.0035	0.4817	0.0093	0.023	F	gerbler.aAug10-unspliced	Transcript Identified by AceView	chr7	-	Unassigned	112786066	112787006
TC1000011782.hg.1	snarkleebu	-3.55	3.17	4.99	0.47	0.73	F	F	0.0035	0.4817	0.0619	0.1114	F	snarkleebu.bAug10-unspliced	Transcript Identified by AceView	chr10	-	Unassigned	107912318	107912498
TC0600012862.hg.1		-2.54	5.51	6.85	0.15	0.48	T	T	0.0035	0.4817	0.0007	0.0024	T			chr6	-	NonCoding	111271026	111278001
TC0900007613.hg.1		2.04	6.01	4.98	0.68	0.18	T	T	0.0035	0.4817	0.0036	0.0101	T			chr9	+	NonCoding	75534835	75540105
TC0X00006906.hg.1		2.41	5.23	3.96	0.45	0.65	F	F	0.0036	0.4817	0.0008	0.0029	F			chrX	+	NonCoding	31677621	31681880
TC0800010570.hg.1		-2.12	3.78	4.86	0.02	0.25	F	F	0.0036	0.4817	0.0392	0.0766	F			chr8	-	NonCoding	59890392	59891557
TC0800008602.hg.1	blodeeby; slawla	-2.18	3.46	4.58	0.17	0.68	F	F	0.0036	0.4828	5.31e-09	7.89e-08	F	blodeeby.aAug10-unspliced; slawla.aAug10-unspliced	Transcript Identified by AceView	chr8	+	NonCoding	115428041	115476011
TC0600011614.hg.1		2.35	5	3.77	0.41	0.25	T	F	0.0036	0.4835	9.63e-05	0.0004	F			chr6	-	NonCoding	35309750	35317676
TC0300012929.hg.1		-2.15	3.21	4.32	0.44	0.76	F	F	0.0036	0.4835	0.0444	0.0849	F			chr3	-	NonCoding	157578812	157588212
TC1200011695.hg.1	bartubo	-2.81	5.79	7.28	0.79	0.43	T	T	0.0036	0.4859	0.0084	0.021	T	bartubo.aAug10-unspliced	Transcript Identified by AceView	chr12	-	Coding	101383045	101384519
TC1000012033.hg.1		-2.14	4.04	5.14	0.26	0.64	F	T	0.0036	0.4859	0.0877	0.148	F			chr10	-	NonCoding	120421379	120431661
TC0500012454.hg.1		-2.99	5.63	7.21	0.29	0.71	T	T	0.0037	0.4869	0.0003	0.0011	T			chr5	-	NonCoding	150027050	150030384
TC0200013048.hg.1	sihamo	2.5	7.23	5.91	0.1	0.54	T	T	0.0037	0.487	0.0002	0.0008	T	sihamo.aAug10-unspliced	Transcript Identified by AceView	chr2	-	Coding	72432054	72434729
TC2000008619.hg.1		2.13	6.75	5.66	0.09	0.44	T	T	0.0037	0.4872	0.0033	0.0093	T			chr20	-	NonCoding	21760780	21761076
TC0300012666.hg.1	klerdobu	-2.51	4.74	6.06	0.19	0.58	T	T	0.0037	0.4877	0.0488	0.0916	T	klerdobu.aAug10-unspliced	Transcript Identified by AceView	chr3	-	Coding	142323877	142327774
TC0500010002.hg.1	MIR4278	-2.11	3.48	4.55	0.08	0.25	F	F	0.0037	0.4877	0.0518	0.0964	F	NR_036242	microRNA 4278	chr5	-	Multiple_Complex	6827853	6827921
TC0X00007736.hg.1		2.14	4.42	3.32	0.29	0.38	F	F	0.0037	0.4877	0.0028	0.0082	F			chrX	+	NonCoding	80668645	80668877
TC2000008703.hg.1		-2.14	4.09	5.19	0.26	0.33	F	T	0.0037	0.4877	0.0549	0.101	F			chr20	-	NonCoding	24372190	24382004
TC1800009031.hg.1	bloywo	-2.16	4.79	5.91	0.7	0.76	F	T	0.0038	0.4891	6.04e-07	5.07e-06	F	bloywo.aAug10-unspliced	Transcript Identified by AceView	chr18	-	Unassigned	74265220	74266229
TC0200009843.hg.1	deefawbu	2.41	6	4.73	0.28	0.42	T	F	0.0038	0.4891	1.52e-05	8.64e-05	F	deefawbu.aAug10-unspliced	Transcript Identified by AceView	chr2	+	Unassigned	163693277	163693629
TC1200008978.hg.1	RP11-162N7.1	2.03	4.92	3.89	0.04	0.53	F	F	0.0039	0.4891	0.0265	0.0552	F	ENST00000547819.1; OTTHUMT00000404254; uc058tqx.1	novel transcript	chr12	+	NonCoding	114621507	114622922
TC1200007915.hg.1	RP11-340M11.1	-2.73	3.79	5.24	0.09	0.67	F	T	0.0038	0.4891	0.0194	0.0427	F	ENST00000552027		chr12	+	Pseudogene	58394596	58395138
TC1500009524.hg.1	RP11-1129I3.1	2.79	4.46	2.98	0.2	0.52	F	F	0.0037	0.4891	0.0039	0.0109	F	ENST00000562300.1; ENST00000568246.1; OTTHUMT00000420511; OTTHUMT00000420512; uc002ads.4; uc059jnv.1	novel transcript, overlapping ZNF280D	chr15	-	NonCoding	56542952	56629592
TC0X00008146.hg.1	RP1-269O5.3	2.11	5.22	4.15	0.64	0.45	T	T	0.0038	0.4891	0.0001	0.0005	T	ENST00000603950		chrX	+	Multiple_Complex	111930735	111931092
TC1000010026.hg.1	PIP4K2A	-2.03	5.84	6.86	0.19	0.26	T	T	0.0038	0.4891	0.002	0.0063	T	ENST00000605011; OTTHUMT00000468422	phosphatidylinositol-5-phosphate 4-kinase, type II, alpha	chr10	-	NonCoding	22642022	22691830
TC1100009057.hg.1	jorna	2.54	4.83	3.49	0.01	0.57	T	F	0.0037	0.4891	0.0146	0.0336	F	jorna.aAug10-unspliced	Transcript Identified by AceView	chr11	+	Unassigned	112222864	112223493
TC0X00006748.hg.1	loyfee	-2.37	4.6	5.84	0	0.49	T	T	0.0038	0.4891	0.138	0.2132	T	loyfee.aAug10-unspliced	Transcript Identified by AceView	chrX	+	Coding	20175889	20176283
TC0800007316.hg.1	EIF4EBP1	2.09	13.16	12.1	0.95	0.14	T	T	0.0039	0.4891	6.86e-09	9.85e-08	T	NM_004095; ENST00000338825; ENST00000520657; BC004459; BC058073; OTTHUMT00000376743; OTTHUMT00000376744	eukaryotic translation initiation factor 4E binding protein 1	chr8	+	Multiple_Complex	38030341	38060365
TC0900010123.hg.1	PGM5P2	-2.27	10.28	11.46	0	0.5	T	T	0.0038	0.4891	2.72e-14	2.14e-12	T	NR_002836; ENST00000613141	phosphoglucomutase 5 pseudogene 2	chr9	-	NonCoding	41006999	41075263
TC1000006599.hg.1	LINC00705	-2.25	3.85	5.02	0.37	0.34	F	F	0.0038	0.4891	0.0103	0.025	F	NR_015425	long intergenic non-protein coding RNA 705	chr10	+	NonCoding	4655427	4662419
TC1800008335.hg.1	FAM60BP	2.37	8.37	7.13	0.88	0.78	T	T	0.0038	0.4891	1.32e-17	4.31e-15	T	OTTHUMT00000446261	family with sequence similarity 60, member A pseudogene	chr18	-	Multiple_Complex	26255698	26256355
TC0100012324.hg.1	perseebu	2.87	5.47	3.95	0.44	0.71	T	F	0.0038	0.4891	0.015	0.0342	F	perseebu.aAug10-unspliced	Transcript Identified by AceView	chr1	+	Coding	247672018	247673064
TC0600007826.hg.1	perspabu	-2.88	5.28	6.8	1.34	0.12	T	T	0.0039	0.4891	8.21e-07	6.64e-06	T	perspabu.aAug10-unspliced	Transcript Identified by AceView	chr6	+	Coding	36087196	36088737
TC0900012051.hg.1		2.14	5.36	4.26	0.53	0.33	T	F	0.0037	0.4891	0.004	0.0111	F			chr9	-	NonCoding	137273779	137275903
TC0100011739.hg.1		-2.09	5.37	6.44	0.14	0.4	F	T	0.0038	0.4891	1.91e-05	0.0001	F			chr1	+	NonCoding	224195790	224196175
TC1200010710.hg.1		-2.21	4.19	5.33	0.33	0.2	F	F	0.0038	0.4891	0.0013	0.0042	F			chr12	-	NonCoding	51582062	51583078
TC0600008279.hg.1		-2.13	3.33	4.43	0.1	0.34	F	F	0.0039	0.4891	0.0041	0.0114	F			chr6	+	NonCoding	53256737	53260380
TC0900011198.hg.1		2.09	6.81	5.74	0.28	0.23	T	T	0.0039	0.4891	0.1136	0.1826	T			chr9	-	NonCoding	111323649	111325503
TC0100006786.hg.1	bawwybo	-2.06	2.85	3.89	0.22	0.5	F	F	0.0039	0.491	0.1274	0.2001	F	bawwybo.aAug10-unspliced	Transcript Identified by AceView	chr1	+	Coding	9638775	9639535
TC1900009992.hg.1	AC005796.2	-2.07	3.73	4.78	0.69	0.28	F	F	0.0039	0.491	0.0538	0.0993	F	ENST00000623214; OTTHUMT00000466688; uc060vnn.1	TEC	chr19	-	Unassigned	17871273	17871705
TC2100008424.hg.1	SLC19A1	2.22	9.44	8.28	0.01	0.47	T	T	0.0039	0.491	7.8e-14	5.27e-12	T	NM_001205206; NM_001205207; NM_194255; ENST00000311124; ENST00000380010; ENST00000417954; ENST00000427839; ENST00000443742; ENST00000460174; ENST00000468508; ENST00000485649; ENST00000486303; ENST00000528477; ENST00000567670; BC003068; OTTHUMT00000206796; OTTHUMT00000206797; OTTHUMT00000206798; OTTHUMT00000206800; OTTHUMT00000206802; OTTHUMT00000206803; OTTHUMT00000206805; OTTHUMT00000356363; OTT…	solute carrier family 19 (folate transporter), member 1	chr21	-	Multiple_Complex	45493572	45544411
TC1100009642.hg.1	OR4F2P	2.07	5.56	4.5	0.17	0.24	T	F	0.0039	0.491	0.0582	0.1059	F	OTTHUMT00000334332	olfactory receptor, family 4, subfamily F, member 2 pseudogene	chr11	-	Pseudogene	86649	87586
TC0400008486.hg.1	spoklawby	2.33	4.57	3.35	0.5	0.43	F	F	0.0039	0.491	1.8e-11	5.55e-10	F	spoklawby.bAug10-unspliced	Transcript Identified by AceView	chr4	+	Unassigned	114691395	114691952
TC0200013426.hg.1	hotoyo	-2.33	7.2	8.42	0.48	0.17	T	T	0.004	0.4917	0.0285	0.0586	T	hotoyo.aAug10	Transcript Identified by AceView	chr2	-	Unassigned	91554010	91558861
TC1800006675.hg.1	APCDD1	2.22	7.31	6.16	0.67	0.39	T	T	0.0039	0.4917	5.29e-12	1.92e-10	T	NM_153000; ENST00000355285; ENST00000423585; ENST00000578882; ENST00000579685; ENST00000582723; ENST00000584596; BC053324; OTTHUMT00000254529; OTTHUMT00000444866; OTTHUMT00000444867; OTTHUMT00000444868; OTTHUMT00000444869; OTTHUMT00000444870	adenomatosis polyposis coli down-regulated 1	chr18	+	Multiple_Complex	10454546	10489948
TC1600006952.hg.1	tawwarbu	-2.68	3.46	4.88	0.02	0.25	F	T	0.0039	0.4917	0.0198	0.0433	F	tawwarbu.aAug10-unspliced	Transcript Identified by AceView	chr16	+	Coding	12419508	12420057
TC1100011066.hg.1		2.13	5.27	4.18	0.38	0.14	T	F	0.0039	0.4917	0.0741	0.129	F			chr11	-	NonCoding	62103977	62104152
TC1700008043.hg.1		-2.2	3.37	4.51	0.22	0.27	F	T	0.004	0.4924	0.0022	0.0067	F			chr17	+	NonCoding	45200718	45201792
TC1400006834.hg.1		-2.69	4.06	5.49	0.25	0.11	F	F	0.004	0.4934	0.0002	0.0008	F			chr14	+	NonCoding	31084333	31084768
TSUnmapped00000950.hg.1		-2.17	5.71	6.83	1.08	0.28	T	T	0.004	0.4941	0.0001	0.0005	T					NonCoding
TC0X00007996.hg.1		-2.2	3.64	4.78	0.51	0.5	F	F	0.004	0.4954	1.09e-06	8.54e-06	F			chrX	+	NonCoding	103071242	103073834
TC1600009740.hg.1	blozu	-2.12	3.94	5.02	0.24	0.24	F	T	0.0044	0.4962	4.34e-10	8.82e-09	F	blozu.aAug10-unspliced	Transcript Identified by AceView	chr16	-	Unassigned	23501767	23502788
TC1100007918.hg.1	chomuby	-2.44	4.92	6.2	0.87	0.64	T	T	0.0046	0.4962	5.49e-08	6.13e-07	T	chomuby.aAug10-unspliced	Transcript Identified by AceView	chr11	+	Unassigned	63866406	63867833
TC0800008588.hg.1	Y_RNA	2.2	5.77	4.64	0.21	0.65	T	F	0.0043	0.4962	0.0145	0.0333	F	ENST00000383992; uc064pqi.1	Y RNA [Source:RFAM;Acc:RF00019]	chr8	+	NonCoding	113950886	113950998
TC0X00010371.hg.1	RP1-232L22__A.1	2.29	5.25	4.05	0.56	0.14	T	F	0.0043	0.4962	0.1151	0.1844	F	ENST00000423552		chrX	-	Multiple_Complex	101720340	101721709
TC1100010330.hg.1	RP11-670N15.1	2.27	4.49	3.31	0.32	0.7	F	F	0.0046	0.4962	4.79e-08	5.44e-07	F	ENST00000526362.1; OTTHUMT00000387600; uc057zvi.1	novel transcript	chr11	-	NonCoding	21260061	21262570
TC1200011282.hg.1	RP11-314D7.3	2.22	6.23	5.08	0.01	0.34	T	F	0.0042	0.4962	0.0696	0.1227	F	ENST00000548029.1; OTTHUMT00000405363; uc058raq.1	novel transcript	chr12	-	NonCoding	73203815	73206835
TC1600007993.hg.1	RP11-407G23.4	-2.05	5.61	6.65	0.25	0.35	T	T	0.0044	0.4962	0.0078	0.0198	T	ENST00000562409.1; OTTHUMT00000432795; uc059ure.1	novel transcript, sense to intronic to ARL2BP	chr16	+	NonCoding	57247350	57248492
TC1500007328.hg.1	RP11-31H5.2	2.07	5.85	4.8	0.07	0.26	F	F	0.0046	0.4962	0.0199	0.0435	F	ENST00000625170; OTTHUMT00000431911; uc059joi.1	novel transcript	chr15	+	Unassigned	56795382	56795522
TC0700009176.hg.1	floybleeby	2.33	4.16	2.94	0.7	0.43	F	F	0.0042	0.4962	0.0766	0.1325	F	floybleeby.aAug10-unspliced	Transcript Identified by AceView	chr7	+	Coding	131154242	131154983
TC2000006552.hg.1	fywu	-2.62	4.82	6.21	0.21	0.39	F	T	0.0042	0.4962	0.0059	0.0155	F	fywu.aAug10-unspliced	Transcript Identified by AceView	chr20	+	Coding	3479995	3483898
TC0100008072.hg.1	glapobu	2.68	6	4.57	1.02	0.44	T	T	0.0042	0.4962	0.0223	0.0478	T	glapobu.aAug10-unspliced	Transcript Identified by AceView	chr1	+	NonCoding	43642427	43643806
TC0300011404.hg.1	gleenobo	-2.72	5.17	6.61	0.54	0.34	F	F	0.0045	0.4962	0.0008	0.0027	F	gleenobo.aAug10	Transcript Identified by AceView	chr3	-	Unassigned	65426906	65441672
TC0200012492.hg.1	gleestuby	2.61	6.13	4.75	0.43	0.28	T	F	0.0042	0.4962	0.0007	0.0025	F	gleestuby.aAug10	Transcript Identified by AceView	chr2	-	Coding	46664615	46669667
TC1400007978.hg.1	kayomi	-2.39	4.41	5.67	0.01	0.14	F	T	0.0044	0.4962	4.84e-06	3.16e-05	F	kayomi.aAug10-unspliced	Transcript Identified by AceView	chr14	+	Coding	91146675	91147599
TC1000008584.hg.1	kupeeby	2.03	5.82	4.8	0.17	0.59	T	F	0.0043	0.4962	6.2e-05	0.0003	F	kupeeby.aAug10-unspliced	Transcript Identified by AceView	chr10	+	Coding	97687486	97687845
TC1200010193.hg.1	neychaw	-2.24	4.24	5.4	0.63	0.5	F	F	0.0046	0.4962	0.008	0.0202	F	neychaw.aAug10-unspliced	Transcript Identified by AceView	chr12	-	Unassigned	26406451	26408863
TC1500007067.hg.1	CKMT1A	5.65	7.38	4.88	0.75	1.45	T	F	0.0043	0.4962	1.61e-16	2.97e-14	F	NM_001015001; OTTHUMT00000133135; OTTHUMT00000133136; OTTHUMT00000133137; OTTHUMT00000133138; OTTHUMT00000133139; OTTHUMT00000133217; OTTHUMT00000133218; uc001zsn.3	creatine kinase, mitochondrial 1A	chr15	+	Multiple_Complex	43692886	43699222
TC1600008155.hg.1	PLEKHG4	-2.06	6.49	7.53	0.51	0.6	T	T	0.0044	0.4962	1.25e-06	9.58e-06	T	NM_001129727; NM_001129728; NM_001129729; NM_001129731; ENST00000360461; ENST00000379344; ENST00000393966; ENST00000427155; ENST00000450733; ENST00000562144; ENST00000562289; ENST00000562744; ENST00000563969; ENST00000565773; ENST00000565899; ENST00000567136; ENST00000567938; ENST00000568621; ENST00000569875; BC054486; BC063501; BC082974; OTTHUMT00000421394; OTTHUMT00000421395; OTTHUMT00000421396…	pleckstrin homology domain containing, family G (with RhoGef domain) member 4	chr16	+	Multiple_Complex	67277510	67289500
TC0900009145.hg.1	OLFM1	2.14	6.46	5.35	0.24	0.67	T	T	0.0042	0.4962	2.97e-18	1.38e-15	T	NM_001282611; NM_001282612; NM_006334; NM_014279; ENST00000252854; ENST00000277415; ENST00000339720; ENST00000371793; ENST00000371796; ENST00000371799; ENST00000371801; ENST00000392991; ENST00000483042; ENST00000539529; ENST00000539877; ENST00000545657; ENST00000615948; BC008763; BC011741; OTTHUMT00000054971; OTTHUMT00000054972; OTTHUMT00000054973; OTTHUMT00000054974; OTTHUMT00000054975; OTTHUMT0…	olfactomedin 1	chr9	+	Multiple_Complex	135075243	135121184
TC0200006799.hg.1	MYCN	5.76	7.56	5.03	0.6	1.48	T	F	0.0041	0.4962	4.36e-17	1.05e-14	F	NM_001293228; NM_001293231; NM_001293233; NM_005378; ENST00000281043; BC002712; OTTHUMT00000095469	v-myc avian myelocytomatosis viral oncogene neuroblastoma derived homolog	chr2	+	Coding	15940438	15947007
TC0800012087.hg.1	LYNX1	-2.09	10.43	11.49	0.72	0.72	T	T	0.0044	0.4962	2.36e-13	1.35e-11	T	NM_023946; NM_177457; NM_177458; NM_177476; NM_177477; ENST00000317543; ENST00000521396; ENST00000522906; ENST00000523332; ENST00000613110; ENST00000614268; ENST00000614491; ENST00000615007; ENST00000620006; ENST00000621401; OTTHUMT00000379785; OTTHUMT00000379786; OTTHUMT00000379787; OTTHUMT00000379887; OTTHUMT00000379888; OTTHUMT00000379889; OTTHUMT00000379890; OTTHUMT00000379891; OTTHUMT0000037…	Ly6/neurotoxin 1	chr8	-	Multiple_Complex	142764334	142778224
TC0200016758.hg.1	LINC01473	-2.17	5.44	6.56	0.58	0.2	T	T	0.0043	0.4962	0.0085	0.0212	T	NR_110218; ENST00000419719; ENST00000427108; ENST00000456653	long intergenic non-protein coding RNA 1473	chr2	-	NonCoding	186032891	186117183
TC0900006436.hg.1	PGM5P3-AS1	-2.16	10.14	11.25	0.52	0.38	T	T	0.0046	0.4962	5.38e-07	4.58e-06	T	NR_121188; NR_121189	PGM5P3 antisense RNA 1	chr9	+	NonCoding	71925	88826
TC0700007510.hg.1	peeblorby	2.38	4.01	2.76	0.46	0.31	F	F	0.0045	0.4962	0.0196	0.043	F	peeblorby.aAug10-unspliced	Transcript Identified by AceView	chr7	+	Unassigned	50461378	50462232
TC0200008235.hg.1	peeklo	2.23	6.1	4.95	0.41	0.3	T	F	0.0045	0.4962	0.0229	0.049	F	peeklo.aAug10-unspliced	Transcript Identified by AceView	chr2	+	Unassigned	85046648	85048362
TC1700011638.hg.1	plorskar	-2.21	5.04	6.18	0.63	0.61	T	T	0.0042	0.4962	5.18e-06	3.35e-05	T	plorskar.aAug10-unspliced	Transcript Identified by AceView	chr17	-	Coding	72822118	72824338
TC2000008451.hg.1	rokoy	3.6	5.69	3.84	0.06	0.9	T	F	0.0044	0.4962	2.36e-05	0.0001	F	rokoy.aAug10-unspliced	Transcript Identified by AceView	chr20	-	Unassigned	14845127	14848518
TC0700010541.hg.1	sartorbo	2.59	5.48	4.11	0.66	0.4	F	F	0.0042	0.4962	5.07e-06	3.29e-05	F	sartorbo.aAug10-unspliced	Transcript Identified by AceView	chr7	-	Coding	26297962	26298452
TC0400006595.hg.1	shufley	-2.22	6.07	7.22	0.14	0.37	T	T	0.0046	0.4962	0.0045	0.0123	T	shufley.aAug10-unspliced	Transcript Identified by AceView	chr4	+	Unassigned	3200022	3201551
TC0600011963.hg.1	skawspybu	-2.12	4.53	5.61	0.24	0.33	T	T	0.0042	0.4962	0.0133	0.031	T	skawspybu.aAug10-unspliced	Transcript Identified by AceView	chr6	-	Unassigned	47387997	47388693
TC2000007369.hg.1	skawty	2.33	4.46	3.24	0.14	0.31	F	F	0.0046	0.4962	0.0001	0.0006	F	skawty.aAug10-unspliced	Transcript Identified by AceView	chr20	+	Unassigned	40557850	40558144
TC1900009860.hg.1	smeeglu	-2.16	4.39	5.5	0.22	0.19	F	T	0.0041	0.4962	2.7e-05	0.0001	F	smeeglu.aAug10-unspliced	Transcript Identified by AceView	chr19	-	Coding	15262759	15263343
TC0200007472.hg.1	sneeklaw	-2.22	5.06	6.21	0.9	0.34	T	T	0.0043	0.4962	0.1436	0.2202	T	sneeklaw.aAug10-unspliced	Transcript Identified by AceView	chr2	+	Unassigned	46547559	46550239
TC1900009773.hg.1	toreru	-2.21	4.18	5.33	0.62	0.25	T	T	0.0046	0.4962	8.5e-09	1.19e-07	T	toreru.aAug10-unspliced	Transcript Identified by AceView	chr19	-	Coding	13266566	13268913
TC1300009121.hg.1	AL353765.2	3.54	7.82	5.99	1.41	0.52	F	F	0.0045	0.4962	0.0001	0.0005	F	uc058xjc.1		chr13	-	Precursor_microRNA	61890981	61891122
TC0800007409.hg.1	RNU6-895P	-2.07	5.35	6.4	0.39	0.63	T	T	0.0044	0.4962	7.18e-07	5.91e-06	T	uc064mhc.1	RNA, U6 small nuclear 895, pseudogene [Source:HGNC Symbol;Acc:HGNC:47858]	chr8	+	Small_RNA	41298163	41298265
TC0200014612.hg.1	vawgloy	2.11	5.42	4.35	0.55	0.18	T	F	0.0044	0.4962	0.0007	0.0025	F	vawgloy.aAug10-unspliced	Transcript Identified by AceView	chr2	-	Coding	151334140	151334493
TC0300006721.hg.1	werdeybo	-2.36	4.6	5.84	0.03	0.12	F	F	0.0044	0.4962	0.0076	0.0193	F	werdeybo.aAug10-unspliced	Transcript Identified by AceView	chr3	+	Unassigned	15681620	15682163
TC0100016730.hg.1		-2.88	2.61	4.13	0.14	0.4	F	F	0.004	0.4962	0.0024	0.0072	F			chr1	-	NonCoding	187688496	187703849
TC1200010488.hg.1		2.03	5.68	4.65	0.1	0.29	T	F	0.0041	0.4962	0.0161	0.0365	F			chr12	-	NonCoding	44464039	44481726
TC1300006899.hg.1		2.27	4.82	3.64	0.34	0.47	T	F	0.0041	0.4962	0.0607	0.1096	F			chr13	+	NonCoding	37478610	37490791
TC0200015188.hg.1		2.28	6.31	5.13	0.51	0.26	T	F	0.0041	0.4962	0.1022	0.1676	F			chr2	-	NonCoding	186948375	186950028
TC0300007803.hg.1		2.12	5.59	4.5	0.48	0.42	T	F	0.0041	0.4962	0.0143	0.0329	F			chr3	+	NonCoding	71989524	71990436
TC0700008807.hg.1		2.43	6.4	5.12	0.1	0.4	F	F	0.0042	0.4962	0.0001	0.0005	F			chr7	+	NonCoding	110928263	110928590
TC0600014067.hg.1		2.37	5.23	3.98	0.27	0.52	T	F	0.0042	0.4962	0.0301	0.0615	F			chr6	+	NonCoding	4170575	4184456
TC0X00010549.hg.1		2.19	4.92	3.79	0.67	0.54	T	F	0.0042	0.4962	0.0021	0.0063	F			chrX	-	NonCoding	114399681	114400740
TC2000008202.hg.1		2.88	6.14	4.61	0.65	0.72	T	F	0.0043	0.4962	0.0162	0.0366	F			chr20	-	NonCoding	2866677	2870834
TC0700012472.hg.1		-2.09	5.96	7.03	0.03	0.36	T	T	0.0043	0.4962	0.0775	0.1338	T			chr7	-	NonCoding	124340717	124340782
TC1300007180.hg.1		-2.02	5.45	6.46	0.14	0.38	F	T	0.0043	0.4962	0.0033	0.0095	F			chr13	+	NonCoding	49936646	49948545
TC2100007524.hg.1		-2.03	4.28	5.3	0.21	0.46	F	F	0.0043	0.4962	0.0242	0.0513	F			chr21	-	NonCoding	8789338	8790724
TC0900011186.hg.1		-2.57	5.58	6.94	0.15	0.51	T	T	0.0043	0.4962	0.0146	0.0335	T			chr9	-	NonCoding	110682912	110728136
TC0700012178.hg.1		2.09	4.97	3.9	0.17	0.06	F	F	0.0043	0.4962	1.18e-08	1.59e-07	F			chr7	-	NonCoding	106083158	106084242
TC0800012348.hg.1		-2.11	4.1	5.18	0.26	0.25	F	T	0.0044	0.4962	0.0083	0.0208	F			chr8	+	NonCoding	115202919	115218169
TC1100009315.hg.1		-2.17	8.3	9.41	0.6	0.3	T	T	0.0044	0.4962	4.51e-12	1.68e-10	T			chr11	+	NonCoding	122088516	122088956
TC1700010606.hg.1		-2.95	6.42	7.98	0.07	0.72	T	T	0.0044	0.4962	0.0122	0.0289	T			chr17	-	NonCoding	40119213	40121872
TC0700011087.hg.1		-2.2	5.33	6.47	0.67	0.21	T	T	0.0044	0.4962	0.0189	0.0416	T			chr7	-	NonCoding	52700121	52706077
TC0800008612.hg.1		2.93	4.53	2.98	0.66	0.47	T	F	0.0045	0.4962	9.23e-06	5.57e-05	F			chr8	+	NonCoding	115691060	115720997
TC1000009949.hg.1		2.08	4.63	3.57	0.28	0.32	F	F	0.0045	0.4962	0.0003	0.0013	F			chr10	-	NonCoding	18179990	18181415
TC0200012536.hg.1		2.42	4.83	3.55	0.34	0.6	T	F	0.0045	0.4962	0.0262	0.0548	F			chr2	-	NonCoding	48361459	48368011
TC1300006670.hg.1		2.31	5.78	4.58	0.72	0.37	T	F	0.0045	0.4962	0.1155	0.1849	F			chr13	+	NonCoding	27062181	27062464
TC0100013973.hg.1		-2.17	4.27	5.39	0.43	0.6	T	T	0.0046	0.4962	0.0008	0.0029	T			chr1	-	NonCoding	44375632	44379169
TC0100015462.hg.1		2.86	4.4	2.88	0.44	0.39	T	F	0.0046	0.4962	0.0093	0.0229	F			chr1	-	NonCoding	119419539	119431525
TC1500009543.hg.1		2.1	4.16	3.09	0.08	0.26	F	F	0.0046	0.4962	0.0003	0.001	F			chr15	-	NonCoding	57300623	57304773
TC0400007897.hg.1		3.66	5.5	3.63	0.21	0.28	F	F	0.0046	0.4962	0.0655	0.1167	F			chr4	+	NonCoding	76353238	76354159
TC0100014812.hg.1		-2.07	3.98	5.03	0.31	0.45	F	F	0.0047	0.4967	3.63e-07	3.24e-06	F			chr1	-	NonCoding	87002238	87002799
TC1500008376.hg.1		3.57	5.04	3.2	0.51	0.72	F	F	0.0047	0.497	0.1639	0.2447	F			chr15	+	NonCoding	92586738	92586828
TC0700011865.hg.1	DLX5	16.81	7.8	3.73	0.88	2.55	T	F	0.0047	0.4974	4.72e-14	3.44e-12	F	NM_005221; ENST00000222598; ENST00000486603; ENST00000493764; BC006226; OTTHUMT00000334371; OTTHUMT00000334372; OTTHUMT00000334827	distal-less homeobox 5	chr7	-	Multiple_Complex	97020390	97025097
TC0700013216.hg.1	sarzerby	-2.24	4.29	5.46	0.46	0.4	F	F	0.0047	0.4974	0.0076	0.0193	F	sarzerby.aAug10-unspliced	Transcript Identified by AceView	chr7	-	Coding	156580570	156581171
TC2100008283.hg.1	sneever	-2.26	4.12	5.29	0.19	0.28	F	T	0.0047	0.4974	0.0005	0.0017	F	sneever.aAug10-unspliced	Transcript Identified by AceView	chr21	-	Unassigned	42975229	42976655
TC1100007140.hg.1	sneyfleybu	-3.17	3.92	5.58	0.01	0.3	F	T	0.0047	0.4974	0.0245	0.0518	F	sneyfleybu.aAug10-unspliced	Transcript Identified by AceView	chr11	+	Coding	28156937	28159453
TC0X00010957.hg.1	someru	2.65	4.58	3.17	1.05	0.22	F	F	0.0047	0.4974	0.0054	0.0145	F	someru.aAug10-unspliced	Transcript Identified by AceView	chrX	-	Coding	138908386	138909724
TC0100015612.hg.1		-2.49	4.95	6.27	0.23	0.26	F	F	0.0047	0.4974	0.0074	0.019	F			chr1	-	NonCoding	146847290	146847351
TC0400010311.hg.1		2.12	8.29	7.21	0.51	0.22	T	T	0.0047	0.4974	1.39e-05	7.99e-05	T			chr4	-	NonCoding	27025314	27025765
TC0300010577.hg.1		2.13	5.8	4.71	0.37	0.34	T	F	0.0047	0.4974	0.1671	0.2484	F			chr3	-	NonCoding	28132869	28133078
TC0X00007570.hg.1	ferdee	-3.47	3.86	5.66	0.09	0.85	F	T	0.0047	0.4986	0.0722	0.1263	F	ferdee.aAug10-unspliced	Transcript Identified by AceView	chrX	+	Coding	71373928	71374492
TC1500007157.hg.1	sleepaw	-2.13	2.59	3.68	0.04	0.32	F	F	0.0048	0.4986	0.0003	0.001	F	sleepaw.aAug10-unspliced	Transcript Identified by AceView	chr15	+	Unassigned	48145672	48147483
TC0200007776.hg.1		-2.08	4.3	5.35	0.78	0.59	F	T	0.0048	0.4986	0.0003	0.0013	F			chr2	+	NonCoding	63605398	63605605
TC0700008152.hg.1		2.07	5.42	4.37	0.67	0.36	T	F	0.0048	0.4986	0.011	0.0264	F			chr7	+	NonCoding	78003460	78006461
TC1200007935.hg.1		2.88	5.93	4.4	0.02	0.48	F	F	0.0048	0.4986	0.1693	0.2509	F			chr12	+	NonCoding	59875289	59876082
TC0600009794.hg.1		-2.05	5.98	7.02	0.17	0.37	T	T	0.0048	0.4986	1.65e-06	1.23e-05	T			chr6	+	NonCoding	149383833	149385871
TC1600007240.hg.1	PRKCB	2.1	5.52	4.45	0.42	0.14	T	F	0.0048	0.4996	1.5e-17	4.68e-15	F	NM_002738; NM_212535; ENST00000303531; ENST00000321728; ENST00000463752; ENST00000466124; ENST00000472066; ENST00000482000; ENST00000486868; ENST00000487674; ENST00000498058; ENST00000498739; BC036472; OTTHUMT00000254504; OTTHUMT00000254505; OTTHUMT00000268350; OTTHUMT00000268351; OTTHUMT00000268352; OTTHUMT00000268353; OTTHUMT00000268354; OTTHUMT00000268355; OTTHUMT00000268356; OTTHUMT00000268357	protein kinase C, beta	chr16	+	Multiple_Complex	23835979	24220611
TC1600009544.hg.1	korraw	-2.02	4.58	5.59	0.5	0.42	F	T	0.0048	0.4998	0.063	0.1131	F	korraw.aAug10-unspliced	Transcript Identified by AceView	chr16	-	Unassigned	16102687	16104148
TC0500006770.hg.1	RNU6-429P	2.07	7.2	6.16	0.57	0.52	T	T	0.0048	0.4998	0.0002	0.0007	T	uc063cjn.1	RNA, U6 small nuclear 429, pseudogene [Source:HGNC Symbol;Acc:HGNC:47392]	chr5	+	Small_RNA	11027200	11027307
TC1600008187.hg.1	RP11-96D1.9	-2.43	5.28	6.56	1.09	0.45	T	T	0.0049	0.5008	0.0028	0.0083	T	ENST00000575953.1; OTTHUMT00000440182; uc059wdm.1	novel transcript	chr16	+	NonCoding	68199795	68200981
TC0300010461.hg.1	kleeveebo	2.01	5.36	4.35	0.24	0.47	T	F	0.0049	0.5008	3.43e-09	5.39e-08	F	kleeveebo.aAug10-unspliced	Transcript Identified by AceView	chr3	-	Unassigned	18356493	18360145
TC0800010813.hg.1	loybla	-2.17	4.2	5.31	0.83	0.61	T	T	0.0049	0.5008	0.0007	0.0026	T	loybla.aAug10-unspliced	Transcript Identified by AceView	chr8	-	Unassigned	73478078	73478342
TC0100009424.hg.1	tireha	2.63	7.29	5.89	0.74	0.54	T	T	0.0049	0.5008	0.0121	0.0287	T	tireha.aAug10-unspliced	Transcript Identified by AceView	chr1	+	Unassigned	111681847	111685351
TC1000012427.hg.1	AKR1C1	-3.69	11.76	13.64	0.8	0.54	T	T	0.0049	0.501	1.3e-08	1.73e-07	T	NM_001353; ENST00000380859; ENST00000380872; ENST00000442997; ENST00000476100; ENST00000477661; BC015490; BC020216; BC040210; OTTHUMT00000046523; OTTHUMT00000046524; OTTHUMT00000046525; OTTHUMT00000046526; OTTHUMT00000046527	aldo-keto reductase family 1, member C1	chr10	+	Multiple_Complex	4892604	4983283
TC0900008201.hg.1	COL15A1	2.63	10.33	8.93	0.61	0.89	T	T	0.0049	0.501	6.2e-10	1.2e-08	T	NM_001855; ENST00000375001; ENST00000467052; ENST00000471477; ENST00000496686; ENST00000610452; OTTHUMT00000053386; OTTHUMT00000053387; OTTHUMT00000053388; OTTHUMT00000313645	collagen, type XV, alpha 1	chr9	+	Multiple_Complex	98943179	99070792
TC1400009670.hg.1	noberby	-2.22	5.74	6.89	0.47	0.11	T	T	0.0049	0.501	0.0004	0.0016	T	noberby.aAug10-unspliced	Transcript Identified by AceView	chr14	-	Coding	73732267	73732676
TC0400011953.hg.1	reesneyby	-2.48	3.83	5.14	0.43	0.27	T	T	0.0049	0.501	3.7e-10	7.68e-09	T	reesneyby.aAug10-unspliced	Transcript Identified by AceView	chr4	-	Coding	139828719	139829139
TC2100007165.hg.1	vawjee	-2.07	3.26	4.31	0.09	0.68	T	T	0.0049	0.501	0.0002	0.0007	T	vawjee.aAug10-unspliced	Transcript Identified by AceView	chr21	+	Coding	39435168	39436158
TC0300011449.hg.1	deyporbu	2.15	7.54	6.43	0.57	0.28	T	T	0.0049	0.5011	0.0051	0.0137	T	deyporbu.aAug10-unspliced	Transcript Identified by AceView	chr3	-	Multiple_Complex	69017404	69019371
TC1900011540.hg.1		2.4	3.95	2.68	0.33	0.44	F	F	0.0049	0.5011	0.0407	0.0788	F			chr19	-	NonCoding	56712866	56713131
TC0700007941.hg.1	smeeslerbu	2.26	5.41	4.23	0.17	0.45	T	T	0.0049	0.5013	0.14	0.2157	T	smeeslerbu.aAug10	Transcript Identified by AceView	chr7	+	Multiple_Complex	72585612	72619231
TC1900007934.hg.1		-2.13	7.15	8.25	0.7	0.49	T	T	0.0049	0.5013	0.1236	0.1953	T			chr19	+	NonCoding	36334421	36349914
TC0200012668.hg.1		-2.13	3.24	4.33	0.43	0.25	T	T	0.005	0.5023	0.1171	0.187	T			chr2	-	NonCoding	56978270	56991880
TC0200016037.hg.1		-2	4.25	5.25	0.13	0.54	F	T	0.005	0.5023	0.0074	0.0188	F			chr2	-	NonCoding	231724437	231728320
TC0300011985.hg.1		2.08	5.23	4.18	0.51	0.05	T	F	0.0051	0.5023	0.0031	0.009	F			chr3	-	NonCoding	111716212	111717951
TC1300008852.hg.1		2.89	5.76	4.22	0.47	0.75	T	F	0.0051	0.5023	0.0035	0.0099	F			chr13	-	NonCoding	46686408	46688078
TC0500010743.hg.1		2.06	4.87	3.82	0.15	0.19	F	F	0.0051	0.5023	0.113	0.1818	F			chr5	-	NonCoding	54645673	54648646
TC0100009091.hg.1		-2.13	5.06	6.15	0.5	0.21	T	T	0.0051	0.5023	0.015	0.0342	T			chr1	+	NonCoding	94151418	94151521
TC0700007899.hg.1		-2.02	2.81	3.83	0.07	0.41	F	F	0.0051	0.5023	0.0525	0.0973	F			chr7	+	NonCoding	69270062	69317032
TC0X00011127.hg.1	RNU6-764P	2.05	7.46	6.43	0.11	0.41	T	T	0.0051	0.5024	0.0931	0.1554	T	ENST00000516396	RNA, U6 small nuclear 764, pseudogene [Source:HGNC Symbol;Acc:HGNC:47727]	chrX	-	Small_RNA	152250572	152250676
TC2100007630.hg.1	flyvee	-2.16	4.66	5.77	0.26	0.24	F	F	0.0051	0.5026	0.0047	0.0129	F	flyvee.aAug10-unspliced	Transcript Identified by AceView	chr21	-	Unassigned	16113566	16113945
TC1100010311.hg.1	pomee	-2.24	6.56	7.72	0.44	0.36	T	T	0.0051	0.5026	0.0047	0.0128	T	pomee.aAug10-unspliced	Transcript Identified by AceView	chr11	-	Coding	20044565	20045583
TC0200014672.hg.1	NR4A2	-2.28	4.91	6.1	0.64	0.81	T	T	0.0052	0.5053	0.0052	0.0139	T	NM_006186; ENST00000339562; ENST00000406048; ENST00000409108; ENST00000409572; ENST00000417764; ENST00000417972; ENST00000421709; ENST00000424077; ENST00000426264; ENST00000429376; BC009288; BC066890	nuclear receptor subfamily 4, group A, member 2	chr2	-	Multiple_Complex	156324432	156342348
TC0300013176.hg.1		2.13	4.42	3.33	0.83	0.15	F	F	0.0052	0.506	0.0195	0.0428	F			chr3	-	NonCoding	174380250	174408447
TC1900008411.hg.1	flarsarbo	-2	5.72	6.72	0.61	0.08	T	T	0.0052	0.5063	1.53e-07	1.52e-06	T	flarsarbo.aAug10-unspliced	Transcript Identified by AceView	chr19	+	Coding	47207678	47208929
TC0700008135.hg.1		-2.6	4.45	5.83	0.5	0.55	F	F	0.0052	0.5063	0.1747	0.2572	F			chr7	+	NonCoding	77378367	77391348
TC0100009017.hg.1	FEN1P1	2.02	9.07	8.05	0.08	0.34	T	T	0.0055	0.5067	1.34e-09	2.37e-08	T	ENST00000401028	flap structure-specific endonuclease 1 pseudogene 1 [Source:HGNC Symbol;Acc:HGNC:3651]	chr1	+	Multiple_Complex	91328369	91329513
TC1400007740.hg.1	RP11-7F17.7	2.2	5.74	4.6	0.89	0.35	T	T	0.0052	0.5067	2.7e-05	0.0001	T	ENST00000553613.1; OTTHUMT00000414297; uc059drm.1	novel transcript	chr14	+	Multiple_Complex	76959557	76970171
TC0700007123.hg.1	flyblar	-3.28	4.53	6.24	0.04	0.84	F	T	0.0055	0.5067	0.0418	0.0807	F	flyblar.aAug10-unspliced	Transcript Identified by AceView	chr7	+	Unassigned	32563583	32564252
TC1600010712.hg.1	hawaru	-2.49	4.5	5.82	0.34	0.42	F	T	0.0055	0.5067	1.35e-05	7.77e-05	F	hawaru.aAug10-unspliced	Transcript Identified by AceView	chr16	-	Coding	69125975	69126514
TC0700012113.hg.1	hikumu	-2.49	5	6.32	0.98	0.56	F	T	0.0055	0.5067	0.0396	0.0771	F	hikumu.aAug10-unspliced	Transcript Identified by AceView	chr7	-	Coding	102903963	102905775
TC1500006789.hg.1	kiyaru	-2.56	7.06	8.42	0.4	0.31	T	T	0.0053	0.5067	1.06e-08	1.44e-07	T	kiyaru.aAug10-unspliced	Transcript Identified by AceView	chr15	+	Coding	32718997	32719540
TC0X00010881.hg.1	klawvo	-2.03	5.13	6.16	0.42	0.19	T	T	0.0054	0.5067	0.0008	0.0026	T	klawvo.aAug10-unspliced	Transcript Identified by AceView	chrX	-	Unassigned	134893099	134894670
TC0300008620.hg.1	loybeybu	2.11	6.48	5.41	0.09	0.39	T	F	0.0055	0.5067	0.0004	0.0015	F	loybeybu.aAug10-unspliced	Transcript Identified by AceView	chr3	+	Unassigned	125339374	125339708
TC1500007677.hg.1	CORO2B	-2.03	11.43	12.46	0.83	0.1	T	T	0.0053	0.5067	1.18e-07	1.2e-06	T	NM_001190456; NM_001190457; NM_006091; ENST00000261861; ENST00000540068; ENST00000543950; ENST00000566799; BC026335; OTTHUMT00000257068	coronin, actin binding protein, 2B	chr15	+	Multiple_Complex	68578969	68727806
TC0500012390.hg.1	JAKMIP2	2.3	6.42	5.22	0.68	0.84	T	T	0.0052	0.5067	2.31e-17	6.46e-15	T	NM_001270934; NM_001270941; NM_001282282; NM_014790; ENST00000265272; ENST00000333010; ENST00000504845; ENST00000507343; ENST00000507386; ENST00000616793; BC017354; OTTHUMT00000251941; OTTHUMT00000251942; OTTHUMT00000373321; OTTHUMT00000373322; OTTHUMT00000373323	janus kinase and microtubule interacting protein 2	chr5	-	Multiple_Complex	147585439	147782848
TC0700006844.hg.1	ITGB8	-2.12	9.57	10.65	0.68	0.52	T	T	0.0053	0.5067	2.13e-05	0.0001	T	NM_002214; ENST00000222573; ENST00000460204; ENST00000477859; ENST00000478974; ENST00000537992; BC002630; OTTHUMT00000059915; OTTHUMT00000326475; OTTHUMT00000326476; OTTHUMT00000326477; OTTHUMT00000469729	integrin beta 8	chr7	+	Multiple_Complex	20330702	20415759
TC2000009434.hg.1	MIR1302-5	-2.05	3.59	4.62	0.16	0.69	F	F	0.0054	0.5067	0.0031	0.009	F	NR_031634; ENST00000408164	microRNA 1302-5	chr20	-	Precursor_microRNA	50614636	50614785
TC2000009947.hg.1	STX16-NPEPL1	-2.21	5.46	6.6	0.01	0.92	T	T	0.0053	0.5067	0.1879	0.2723	T	NR_037945; OTTHUMT00000394467; OTTHUMT00000394468	STX16-NPEPL1 readthrough (NMD candidate)	chr20	+	Multiple_Complex	58651253	58715844
TC1600008480.hg.1	MIR4719	3.69	5.92	4.04	0.5	0.29	F	F	0.0053	0.5067	0.0084	0.021	F	NR_039870; ENST00000585233; uc021tln.1	microRNA 4719	chr16	+	Precursor_microRNA	76868936	76869019
TC0500012428.hg.1	nusteyby	-2.6	6.19	7.57	0.19	0.45	T	T	0.0054	0.5067	0.0007	0.0024	T	nusteyby.aAug10-unspliced	Transcript Identified by AceView	chr5	-	Unassigned	149527142	149529376
TC1400009429.hg.1	pochorbu	-3.43	5.16	6.94	0.2	0.63	F	T	0.0054	0.5067	0.1809	0.2642	F	pochorbu.aAug10-unspliced	Transcript Identified by AceView	chr14	-	Coding	65067789	65068718
TC0400007705.hg.1	swawgar	-2.08	4.27	5.33	0.7	0.48	T	T	0.0054	0.5067	0.0022	0.0066	T	swawgar.aAug10-unspliced	Transcript Identified by AceView	chr4	+	Unassigned	67080342	67080702
TC1100007218.hg.1	swortubo	-2.24	7.28	8.44	0.9	0.36	T	T	0.0055	0.5067	3.04e-11	8.77e-10	T	swortubo.aAug10-unspliced	Transcript Identified by AceView	chr11	+	Unassigned	32894767	32895368
TC1900008531.hg.1	AC011450.1	-2.38	4.77	6.02	0.02	0.57	T	T	0.0054	0.5067	8.81e-05	0.0004	T	uc061baq.1		chr19	+	Precursor_microRNA	49266483	49266568
TC0200013355.hg.1	RNU2-63P	5.05	9.15	6.82	0.36	1.3	T	T	0.0053	0.5067	0.0072	0.0184	T	uc061lov.1	RNA, U2 small nuclear 63, pseudogene [Source:HGNC Symbol;Acc:HGNC:48556]	chr2	-	Small_RNA	88016354	88016547
TC0200013666.hg.1	vorpobo	-2.4	4.43	5.7	0.32	0.33	T	T	0.0052	0.5067	0.0013	0.0043	T	vorpobo.aAug10-unspliced	Transcript Identified by AceView	chr2	-	Unassigned	101304380	101307201
TC0300011779.hg.1		-4.42	3.41	5.55	0.55	1.2	F	F	0.0052	0.5067	0.0779	0.1343	F			chr3	-	NonCoding	95811323	95813635
TC0300006938.hg.1		2.25	5.47	4.3	0.49	0.34	T	F	0.0052	0.5067	0.0112	0.0268	F			chr3	+	NonCoding	31395937	31396031
TCUn_KI270742v100006439.hg.1		2.28	5.26	4.07	1	0.41	F	F	0.0052	0.5067	0.1267	0.1992	F			chrUn_KI270742v1	+	NonCoding	158872	160339
TC0100016540.hg.1		-2.05	5.72	6.75	0.06	0.27	F	T	0.0052	0.5067	5.23e-07	4.47e-06	F			chr1	-	NonCoding	178919826	178923130
TC1000011173.hg.1		2.31	4.02	2.81	1.03	0.4	F	F	0.0053	0.5067	0.2447	0.3356	F			chr10	-	NonCoding	79484468	79488964
TC1800007146.hg.1		-3.47	3.55	5.34	0.6	0.41	F	F	0.0053	0.5067	0.0529	0.0981	F			chr18	+	NonCoding	40472821	40472882
TC0400008370.hg.1		3.11	5.48	3.85	1.28	0.49	F	F	0.0053	0.5067	0.0827	0.1409	F			chr4	+	NonCoding	108808726	108810492
TC0800007291.hg.1		2.69	4.84	3.41	0.31	0.73	F	F	0.0053	0.5067	0.1129	0.1817	F			chr8	+	NonCoding	37212663	37226622
TC0X00008430.hg.1		-2.34	4.33	5.56	0.62	0.42	F	F	0.0054	0.5067	0.0352	0.0699	F			chrX	+	NonCoding	131797355	131798159
TC0700006468.hg.1		-2.18	11.19	12.31	0.43	0.35	T	T	0.0054	0.5067	2.16e-10	4.81e-09	T			chr7	+	NonCoding	742352	742776
TC0400007446.hg.1		-2.24	5.11	6.27	0.17	0.57	F	T	0.0054	0.5067	0.0501	0.0938	F			chr4	+	NonCoding	48301794	48303084
TC0200015864.hg.1		2.83	6.73	5.23	0.03	0.69	T	F	0.0054	0.5067	3.26e-09	5.16e-08	F			chr2	-	NonCoding	223477067	223562627
TC0400007505.hg.1		2.72	5.02	3.57	0.95	0.18	F	F	0.0054	0.5067	0.0462	0.0877	F			chr4	+	NonCoding	52510013	52510116
TC0300008450.hg.1		-2.17	4.67	5.78	0.03	0.33	F	T	0.0054	0.5067	0.0164	0.037	F			chr3	+	NonCoding	117894173	117894390
TC1600006933.hg.1		-2.02	4.17	5.18	0.3	0.14	F	F	0.0055	0.5067	0.0174	0.0388	F			chr16	+	NonCoding	11808353	11815722
TC0400011289.hg.1		-2.37	3.95	5.2	0.03	0.48	F	T	0.0055	0.5067	0.0047	0.0129	F			chr4	-	NonCoding	88364813	88378039
TC1100008731.hg.1	RP11-529A4.9	-2.07	3.38	4.43	0.07	0.32	F	F	0.0055	0.5071	0.1068	0.1737	F	ENST00000533949		chr11	+	Multiple_Complex	90049945	90050266
TC0700009286.hg.1	SNORD81	2.64	5.6	4.2	0.1	0.74	T	T	0.0057	0.5076	4.29e-06	2.84e-05	T	ENST00000365153	Small nucleolar RNA SNORD81 [Source:RFAM;Acc:RF00136]	chr7	+	Small_RNA	137287687	137287762
TC1200010337.hg.1	RP11-278C7.3	-2.56	5.94	7.29	0.06	0.51	T	T	0.0056	0.5076	0.0279	0.0577	T	OTTHUMT00000474649; uc058mpl.1	novel transcript, sense intronic to YARS2	chr12	-	NonCoding	32728169	32729024
TC2200007912.hg.1	siri	-2.01	4.88	5.89	0.18	0.23	T	T	0.0056	0.5076	1.41e-05	8.08e-05	T	siri.aAug10-unspliced	Transcript Identified by AceView	chr22	-	Coding	17829166	17831656
TC0200011835.hg.1		2.14	4.53	3.43	0.25	0.26	T	F	0.0055	0.5076	0.0315	0.0639	F			chr2	-	NonCoding	16455067	16478574
TC0800008742.hg.1		2.31	5.8	4.59	0.66	0.77	T	T	0.0056	0.5076	1.48e-08	1.93e-07	T			chr8	+	NonCoding	123316553	123317053
TC0X00010405.hg.1		2.2	7.6	6.47	0.39	0.5	T	T	0.0056	0.5076	4.48e-07	3.9e-06	T			chrX	-	NonCoding	103241669	103243918
TC0200010298.hg.1		-2.81	2.99	4.48	0.35	0.57	F	F	0.0056	0.5076	0.0705	0.1239	F			chr2	+	NonCoding	192354095	192361932
TC0100010308.hg.1		-2.86	4.84	6.36	0.07	0.69	F	F	0.0056	0.5076	0.0226	0.0484	F			chr1	+	NonCoding	160720214	160735501
TC0900011996.hg.1		2.71	6.48	5.04	0.61	0.61	T	F	0.0057	0.5076	0.0739	0.1288	F			chr9	-	NonCoding	136709011	136709946
TC1300006599.hg.1	C1QTNF9B-AS1	-2.23	9	10.16	1.01	0.59	T	T	0.0057	0.5095	1.77e-12	7.54e-11	T	NM_001014442; NM_001135816	C1QTNF9B antisense RNA 1	chr13	+	Multiple_Complex	23888889	23897263
TC1100007248.hg.1	spoymaw	2.43	10	8.72	0	0.49	T	T	0.0058	0.5099	7.64e-09	1.08e-07	T	spoymaw.aAug10-unspliced	Transcript Identified by AceView	chr11	+	Unassigned	34077273	34078340
TC0500007578.hg.1		2.16	5.3	4.19	0.23	0.52	T	F	0.0058	0.5099	0.0001	0.0005	F			chr5	+	NonCoding	63051540	63056371
TC0400012428.hg.1		2.27	4.97	3.79	0.34	0.32	T	F	0.0058	0.5099	1.04e-08	1.42e-07	F			chr4	-	NonCoding	173314517	173315611
TC1300009090.hg.1	flyshorbu	2.3	5.99	4.78	0.23	0.4	T	T	0.0058	0.5119	3.57e-05	0.0002	T	flyshorbu.aAug10-unspliced	Transcript Identified by AceView	chr13	-	Coding	60031385	60033610
TC1700008031.hg.1	gleemo	-2.22	3.67	4.82	0.26	0.44	T	T	0.0058	0.5119	0.0019	0.006	T	gleemo.aAug10-unspliced	Transcript Identified by AceView	chr17	+	Unassigned	45081344	45081463
TC0700011847.hg.1	SLC25A13	2.11	10.39	9.31	0.23	0.49	T	T	0.0058	0.5119	3.39e-13	1.83e-11	T	NM_001160210; NM_014251; NR_027662; ENST00000265631; ENST00000416240; ENST00000472162; ENST00000484495; ENST00000487710; ENST00000490072; ENST00000492869; ENST00000494085; BC006566; OTTHUMT00000059395; OTTHUMT00000333610; OTTHUMT00000333611; OTTHUMT00000334081; OTTHUMT00000334082; OTTHUMT00000334083; OTTHUMT00000334084	solute carrier family 25 (aspartate/glutamate carrier), member 13	chr7	-	Multiple_Complex	96120220	96322147
TC1100010639.hg.1	TP53I11	-2.08	13.25	14.31	0.56	0.35	T	T	0.0058	0.5119	5.7e-05	0.0003	T	NM_001258320; NM_001258321; NM_001258322; NM_001258323; NM_001258324; NM_006034; ENST00000308212; ENST00000354556; ENST00000395648; ENST00000524774; ENST00000525138; ENST00000525145; ENST00000525667; ENST00000525680; ENST00000525683; ENST00000527685; ENST00000528290; ENST00000528473; ENST00000530035; ENST00000531130; ENST00000531928; ENST00000532253; ENST00000532921; ENST00000533443; ENST00000533…	tumor protein p53 inducible protein 11	chr11	-	Multiple_Complex	44885903	44951306
TC1600009628.hg.1		2.22	5.23	4.08	0.23	0.54	T	F	0.0058	0.5119	0.0043	0.0118	F			chr16	-	NonCoding	19080021	19086888
TC1000010366.hg.1		2.79	4.35	2.87	0.08	0.57	F	F	0.0059	0.5119	0.0433	0.0831	F			chr10	-	NonCoding	37864896	37867505
TC1400009720.hg.1	duva	2.05	6.3	5.27	0.41	0.57	T	T	0.0059	0.5126	0.1797	0.2628	T	duva.aAug10	Transcript Identified by AceView	chr14	-	Unassigned	75278861	75281735
TC1100010091.hg.1	MRVI1	-2.17	8.38	9.5	0.18	0.43	T	T	0.0059	0.5126	4.16e-13	2.17e-11	T	NM_001098579; NM_001100163; NM_001100167; NM_001206880; NM_001206881; NM_130385; ENST00000423302; ENST00000424001; ENST00000526414; ENST00000527509; ENST00000529068; ENST00000529448; ENST00000529471; ENST00000529547; ENST00000531107; ENST00000531308; ENST00000531786; ENST00000532037; ENST00000533631; ENST00000534266; ENST00000541483; ENST00000547195; ENST00000558540; BC117127; OTTHUMT00000386136;…	murine retrovirus integration site 1 homolog	chr11	-	Multiple_Complex	10573091	10693988
TC1300009656.hg.1	MIR4705	2.3	5.6	4.4	0.6	0.52	F	F	0.0059	0.5126	1.72e-09	2.94e-08	F	NR_039854; ENST00000577547; uc021rmf.1	microRNA 4705	chr13	-	Precursor_microRNA	102045934	102046004
TC1100007777.hg.1	storglubu	-2.27	4.23	5.41	0.06	0.18	T	T	0.0059	0.5126	4.34e-09	6.61e-08	T	storglubu.aAug10-unspliced	Transcript Identified by AceView	chr11	+	Coding	60707195	60707661
TC0200014415.hg.1		2.47	6.9	5.59	0.28	0.91	T	F	0.0059	0.5126	0.0243	0.0514	F			chr2	-	NonCoding	136126708	136129738
TC0500009437.hg.1		2.24	4.62	3.46	0.15	0.43	F	F	0.0059	0.5126	0.015	0.0343	F			chr5	+	NonCoding	172013142	172013601
TC0900006868.hg.1		2.33	4.19	2.97	0.4	0.37	F	F	0.0059	0.5126	0.0479	0.0903	F			chr9	+	NonCoding	25770056	25774562
TC0100006764.hg.1		-2.06	4.73	5.78	0.37	0.13	T	T	0.006	0.5126	0.011	0.0265	T			chr1	+	NonCoding	9052299	9052891
TC0200016172.hg.1		2.55	7.68	6.33	0.78	0.25	T	T	0.006	0.5139	0.0906	0.152	T			chr2	-	NonCoding	236701138	236702882
TC0100016268.hg.1	merbar	2.32	4.23	3.02	0	0.4	F	F	0.0061	0.5152	1.59e-06	1.19e-05	F	merbar.aAug10-unspliced	Transcript Identified by AceView	chr1	-	Coding	165851515	165851977
TC1300008644.hg.1	POSTN	5.44	13.72	11.28	2.88	1.2	T	T	0.0061	0.5168	4.09e-06	2.72e-05	T	NM_001135934; NM_001135935; NM_001135936; NM_001286665; NM_001286666; NM_001286667; NM_006475; ENST00000379742; ENST00000379743; ENST00000379747; ENST00000379749; ENST00000473823; ENST00000474646; ENST00000478947; ENST00000497145; ENST00000541179; ENST00000541481; BC106709; BC106710; OTTHUMT00000044566; OTTHUMT00000044567; OTTHUMT00000044568; OTTHUMT00000044569; OTTHUMT00000044570; OTTHUMT0000004…	periostin, osteoblast specific factor	chr13	-	Multiple_Complex	37562582	37598844
TC0700011389.hg.1		2.02	4.36	3.35	0.15	0.37	F	F	0.0061	0.5168	2.74e-06	1.91e-05	F			chr7	-	NonCoding	67220495	67220754
TC0400010071.hg.1	RP11-22A3.2	2.03	4.72	3.7	0.45	0.39	F	F	0.0063	0.5174	0.162	0.2425	F	ENST00000506899.1; OTTHUMT00000365489; uc062vfh.1	novel transcript	chr4	-	NonCoding	12859101	12864961
TC0100016788.hg.1	RP11-101E13.5	-2.14	6.01	7.11	0.2	0.37	T	T	0.0062	0.5174	0.0002	0.0009	T	ENST00000608166.1; OTTHUMT00000473238; uc057obu.1	novel transcript, antisense to TROVE2	chr1	-	NonCoding	193090866	193091556
TC0900007650.hg.1	fleylar	2.02	5.01	3.99	0.1	0.48	T	F	0.0063	0.5174	0.2501	0.3414	F	fleylar.aAug10; fleylar.bAug10	Transcript Identified by AceView	chr9	+	Unassigned	77457075	77468870
TC1000010850.hg.1	gorsmey	-2.04	5.45	6.48	0.38	0.1	T	T	0.0062	0.5174	0.011	0.0265	T	gorsmey.aAug10-unspliced	Transcript Identified by AceView	chr10	-	Coding	68513320	68513955
TC0100013138.hg.1	kuyaro	-2.27	4.54	5.72	0.53	0.33	F	T	0.0063	0.5174	0.0053	0.0143	F	kuyaro.aAug10-unspliced	Transcript Identified by AceView	chr1	-	Coding	19399038	19401817
TC0700010760.hg.1	ELMO1	3.15	6.54	4.88	0.15	0.9	T	T	0.0063	0.5174	3.35e-18	1.5e-15	T	NM_001039459; NM_001206480; NM_001206482; NM_014800; NM_130442; NR_038120; ENST00000310758; ENST00000396040; ENST00000396045; ENST00000420636; ENST00000424212; ENST00000433246; ENST00000442504; ENST00000445322; ENST00000448602; ENST00000453399; ENST00000455119; ENST00000455879; ENST00000463390; ENST00000464262; ENST00000472359; ENST00000479447; ENST00000487336; ENST00000487843; ENST00000497024; B…	engulfment and cell motility 1	chr7	-	Multiple_Complex	36852906	37449326
TC0300006483.hg.1	BHLHE40	2.77	12.5	11.03	0.91	0.55	T	T	0.0062	0.5174	0.0682	0.1208	T	NM_003670; ENST00000256495; ENST00000460806; ENST00000467610; BC082238; OTTHUMT00000239244; OTTHUMT00000338956; OTTHUMT00000338957	basic helix-loop-helix family, member e40	chr3	+	Multiple_Complex	4979116	4985323
TC0800008515.hg.1	sworveeby	-2.55	3.96	5.32	0.05	1.01	F	T	0.0063	0.5174	0.0024	0.0073	F	sworveeby.aAug10-unspliced	Transcript Identified by AceView	chr8	+	Coding	106794198	106795663
TC0700007871.hg.1	wergoy	-2.12	4.47	5.56	0.34	0.38	F	T	0.0062	0.5174	3.94e-07	3.49e-06	F	wergoy.aAug10-unspliced	Transcript Identified by AceView	chr7	+	Unassigned	67325684	67327478
TC1400009164.hg.1		2.66	7.83	6.42	0.49	0.33	T	T	0.0062	0.5174	1.85e-06	1.36e-05	T			chr14	-	NonCoding	51604839	51604900
TC0Y00007197.hg.1		-2.08	2.96	4.02	0.18	0.62	F	F	0.0062	0.5174	0.1212	0.1922	F			chrY	-	NonCoding	21858533	21859888
TC0700011811.hg.1		2.08	4.87	3.81	1	0.31	T	F	0.0062	0.5174	0.0515	0.0959	F			chr7	-	NonCoding	93926349	93928892
TC0900009680.hg.1		3.12	5.51	3.87	0.47	0.95	T	F	0.0062	0.5174	0.1196	0.1902	F			chr9	-	NonCoding	20623176	20624633
TC1200009006.hg.1		2.32	5.85	4.64	0.49	0.51	T	F	0.0063	0.5174	0.0056	0.0148	F			chr12	+	NonCoding	115953758	115957979
TC1200008995.hg.1	RP11-116D17.2; rihore	-2.1	4.6	5.67	0.27	0.52	F	T	0.0063	0.5179	0.0388	0.0759	F	ENST00000546696.1; OTTHUMT00000404201; rihore.aAug10; uc058trg.1	novel transcript; Transcript Identified by AceView	chr12	+	NonCoding	115263170	115270596
TC1000012078.hg.1	naporby	2.22	4.5	3.34	0.32	0.18	F	F	0.0063	0.5179	0.0085	0.0213	F	naporby.aAug10-unspliced	Transcript Identified by AceView	chr10	-	Unassigned	122393581	122394042
TC0800006806.hg.1		-2.28	3.78	4.96	0.31	0.37	F	F	0.0063	0.5179	0.0252	0.053	F			chr8	+	NonCoding	13050967	13052142
TC1800008782.hg.1	kleebor	-2.7	8	9.43	0.17	0.55	T	T	0.0063	0.5189	0.0166	0.0373	T	kleebor.aAug10-unspliced	Transcript Identified by AceView	chr18	-	Coding	57657353	57658048
TC0300013158.hg.1	AC108667.1	-2.42	3.37	4.65	0.03	0.56	F	F	0.0063	0.5189	2.31e-05	0.0001	F	uc062qao.1		chr3	-	Precursor_microRNA	172826192	172826261
TC2000008342.hg.1	SRSF10P2	2.01	5.48	4.47	0.25	0.5	T	T	0.0064	0.5195	0.1398	0.2154	T	SRSF10P2.aAug10-unspliced	Transcript Identified by AceView, Entrez Gene ID(s) 171472	chr20	-	Unassigned	7830584	7831748
TC0700007043.hg.1	kluky	2.25	4.6	3.43	0.02	0.55	F	F	0.0064	0.5197	1.22e-15	1.58e-13	F	kluky.aAug10-unspliced	Transcript Identified by AceView	chr7	+	Unassigned	29207463	29207922
TC0300008107.hg.1	OR5K4	-2.03	3.99	5.01	0.03	0.25	F	T	0.0064	0.5197	0.0288	0.0593	F	NM_001005517; ENST00000354924; OTTHUMT00000359114; uc011bgv.2	olfactory receptor, family 5, subfamily K, member 4	chr3	+	Coding	98353854	98354819
TC1700007385.hg.1	NEK8	-2.12	4.11	5.19	0.24	0.46	F	T	0.0064	0.5197	0.2425	0.3332	F	NM_178170; ENST00000268766; ENST00000543014; ENST00000579060; ENST00000579671; ENST00000581000; ENST00000584342; ENST00000592510; ENST00000593261; BC112240; BC113705; OTTHUMT00000446464; OTTHUMT00000446465; OTTHUMT00000446466; OTTHUMT00000446467; OTTHUMT00000446468; OTTHUMT00000446472; OTTHUMT00000448531; OTTHUMT00000448532	NIMA-related kinase 8	chr17	+	Multiple_Complex	28725897	28743455
TC1200010952.hg.1	wawchy	2.23	5.41	4.25	0.06	0.38	F	F	0.0064	0.5197	0.0091	0.0225	F	wawchy.aAug10-unspliced	Transcript Identified by AceView	chr12	-	Coding	57122503	57122953
TC0X00007819.hg.1		2.33	5.18	3.95	0.69	0.44	T	F	0.0064	0.5197	8.89e-06	5.39e-05	F			chrX	+	NonCoding	89900923	89918217
TC0300013397.hg.1		2.03	6.5	5.48	0.03	0.45	T	T	0.0064	0.5197	0.0444	0.0848	T			chr3	-	NonCoding	184614349	184616983
TC1000012105.hg.1		2.06	5.64	4.59	0.01	0.61	T	F	0.0064	0.5197	0.0175	0.039	F			chr10	-	NonCoding	123599120	123648049
TC0400009106.hg.1		-2.11	4.56	5.63	0.72	0.33	F	T	0.0064	0.5201	0.0077	0.0196	F			chr4	+	NonCoding	156931818	156933131
TC0X00006622.hg.1		-2.13	4.72	5.81	0.86	0.33	T	T	0.0064	0.5208	0.0095	0.0234	T			chrX	+	NonCoding	12233314	12233365
TC1200007063.hg.1		2.31	4.69	3.48	0.08	0.36	F	F	0.0064	0.5212	0.009	0.0224	F			chr12	+	NonCoding	22193465	22197767
TC2000009466.hg.1		-2.23	3.84	5	0.62	0.56	F	F	0.0064	0.5214	0.1794	0.2625	F			chr20	-	NonCoding	51921329	51933998
TC0200008091.hg.1		2.22	6.44	5.29	0.11	0.77	T	T	0.0064	0.5214	0.1105	0.1785	T			chr2	+	NonCoding	74539227	74548437
TC1500010738.hg.1	CTXN2	2.03	4.77	3.75	0.01	0.4	F	F	0.0065	0.5248	0.0328	0.066	F	NM_001145668; ENST00000417307; OTTHUMT00000417125	cortexin 2	chr15	+	Coding	48191539	48203756
TC0800012149.hg.1	noywoyby	-2.23	8.9	10.06	0.24	0.17	T	T	0.0065	0.5248	2.42e-06	1.71e-05	T	noywoyby.aAug10-unspliced	Transcript Identified by AceView	chr8	-	Unassigned	143638734	143638896
TC0300012796.hg.1		-2.68	3.71	5.14	0.12	0.5	F	T	0.0065	0.5248	0.0282	0.0581	F			chr3	-	NonCoding	150365322	150392667
TC0800008258.hg.1	worvorbu	-2.16	3.78	4.89	0.3	0.32	F	T	0.0065	0.525	3.09e-05	0.0002	F	worvorbu.aAug10-unspliced	Transcript Identified by AceView	chr8	+	Unassigned	94561331	94561815
TC0700012231.hg.1	warkaw	2.19	5.09	3.96	0.67	0.24	T	F	0.0066	0.5268	1.83e-09	3.11e-08	F	warkaw.aAug10-unspliced	Transcript Identified by AceView	chr7	-	Coding	108202942	108204750
TC1500010723.hg.1	CHAC1	3.49	13	11.2	0.1	0.53	T	T	0.0066	0.5287	2.24e-07	2.13e-06	T	NM_001142776; NM_024111; ENST00000487220; ENST00000617768; ENST00000617961; BC001683; BC001847; BC019625; OTTHUMT00000347784; OTTHUMT00000475891; uc001znh.2	ChaC glutathione-specific gamma-glutamylcyclotransferase 1	chr15	+	Multiple_Complex	40953438	40956519
TC1900007912.hg.1	sinore	-3.07	3.56	5.18	1.23	1.08	T	T	0.0066	0.5287	0.2143	0.3023	T	sinore.aAug10-unspliced	Transcript Identified by AceView	chr19	+	Coding	36172982	36173530
TC0900009873.hg.1	vorplobu	-2.11	3.98	5.06	0.52	0.55	T	F	0.0066	0.5287	0.0163	0.0368	F	vorplobu.aAug10-unspliced	Transcript Identified by AceView	chr9	-	Coding	33842163	33842837
TC1400008223.hg.1		2.16	4.74	3.63	0.08	0.83	T	F	0.0066	0.5287	0.0728	0.1272	F			chr14	+	NonCoding	100683871	100687818
TC1200012282.hg.1	blushawby	2.28	5.5	4.31	0.41	0.41	T	F	0.0068	0.5298	0.0131	0.0305	F	blushawby.aAug10-unspliced	Transcript Identified by AceView	chr12	-	Unassigned	123653649	123654145
TC0700011878.hg.1	huka	2.07	6.08	5.03	0.19	0.56	T	F	0.0068	0.5298	0.0231	0.0494	F	huka.aAug10-unspliced	Transcript Identified by AceView	chr7	-	Unassigned	97887939	97894845
TC0100009913.hg.1	ADAMTSL4	-2.35	8.04	9.27	0.11	0.57	T	T	0.0068	0.5298	4.62e-11	1.27e-09	T	NM_001288607; NM_001288608; NM_019032; NM_025008; ENST00000271643; ENST00000369038; ENST00000369039; ENST00000369041; ENST00000483335; ENST00000489159; ENST00000622417; BC140800; BC144581; OTTHUMT00000084395; OTTHUMT00000084396; OTTHUMT00000084397; OTTHUMT00000084400	ADAMTS like 4	chr1	+	Multiple_Complex	150549369	150560937
TC1700010677.hg.1	KRT19	-4.11	8.36	10.4	0.53	0.99	T	T	0.0068	0.5298	1.14e-06	8.88e-06	T	NM_002276; ENST00000361566; ENST00000455635; ENST00000462611; ENST00000468880; ENST00000471565; ENST00000479031; ENST00000593096; BC002539; BC007628; BC010409; BC067744; BC084574; OTTHUMT00000257285; OTTHUMT00000257891; OTTHUMT00000257892; OTTHUMT00000257893; OTTHUMT00000257894; OTTHUMT00000257895; OTTHUMT00000448597	keratin 19, type I	chr17	-	Multiple_Complex	41523617	41528389
TC0800007310.hg.1	skorvuby	-3.44	4.42	6.2	0.82	0.73	T	T	0.0069	0.5298	0.0009	0.003	T	skorvuby.aAug10-unspliced	Transcript Identified by AceView	chr8	+	Unassigned	37767948	37768402
TC2200006522.hg.1	smovar	-2.23	4.47	5.62	0.29	0.21	F	T	0.0068	0.5298	0.0051	0.0137	F	smovar.aAug10-unspliced	Transcript Identified by AceView	chr22	+	Unassigned	17715502	17717171
TC0900009712.hg.1	swortawbo	-2.16	8.12	9.23	1.08	0.53	T	T	0.0068	0.5298	5.45e-09	8.07e-08	T	swortawbo.aAug10-unspliced	Transcript Identified by AceView	chr9	-	Coding	21490748	21491266
TC2200006438.hg.1	CT978678.1	-2.27	8.53	9.71	0.49	0.75	T	T	0.0067	0.5298	0.0074	0.0189	T	uc062bdy.1		chr22	+	Precursor_microRNA	11628660	11628774
TC1000009018.hg.1	zarperby	2.14	4.53	3.43	0.29	0.19	T	F	0.0069	0.5298	1.75e-05	9.82e-05	F	zarperby.aAug10-unspliced	Transcript Identified by AceView	chr10	+	Unassigned	117271948	117274054
TC2100006721.hg.1		-2.22	5.55	6.7	0.29	0.65	T	T	0.0067	0.5298	1.02e-09	1.86e-08	T			chr21	+	NonCoding	21487090	21487379
TC0200011999.hg.1		2.28	4.74	3.55	0.04	0.16	F	F	0.0068	0.5298	0.0026	0.0076	F			chr2	-	NonCoding	25171384	25176819
TC1700011203.hg.1		-2.26	5.07	6.25	0.1	0.43	F	T	0.0068	0.5298	0.0067	0.0173	F			chr17	-	NonCoding	56737303	56739696
TC1600008269.hg.1		2.02	6.93	5.91	0.4	0.25	T	T	0.0068	0.5298	0.07	0.1232	T			chr16	+	NonCoding	70290009	70291448
TC1600010560.hg.1		2.07	5.81	4.76	0.37	0.25	T	T	0.0068	0.5298	0.0035	0.0101	T			chr16	-	NonCoding	64881893	64920054
TC1500010248.hg.1		-2.08	3.4	4.46	0.37	0.13	F	F	0.0069	0.5298	0.1423	0.2185	F			chr15	-	NonCoding	82752911	82754237
TC1400007868.hg.1		-2.16	2.9	4.01	1.06	0.52	F	F	0.0069	0.5298	0.044	0.0842	F			chr14	+	NonCoding	85897069	85900310
TC0800008324.hg.1	MATN2	-2.02	11.25	12.27	0.61	0.18	T	T	0.0069	0.53	0.039	0.0762	T	NM_002380; NM_030583; ENST00000254898; ENST00000517321; ENST00000518154; ENST00000518238; ENST00000518370; ENST00000519582; ENST00000519585; ENST00000520016; ENST00000520160; ENST00000521041; ENST00000521689; ENST00000521952; ENST00000522025; ENST00000522135; ENST00000522270; ENST00000523490; ENST00000523561; ENST00000524308; BC010444; OTTHUMT00000380327; OTTHUMT00000380328; OTTHUMT00000380329; O…	matrilin 2	chr8	+	Multiple_Complex	97868840	98036718
TC0600007383.hg.1	Z98744.3	2.06	12.25	11.2	0.63	0.82	T	T	0.0069	0.531	9.95e-07	7.86e-06	T	uc063mki.1		chr6	+	Precursor_microRNA	27892767	27892904
TC1500008498.hg.1	weyswar	2.16	5.5	4.38	0.03	0.52	T	F	0.0071	0.5352	0.0004	0.0016	F	weyswar.aAug10-unspliced	Transcript Identified by AceView	chr15	+	Unassigned	98904599	98905491
TC2000008958.hg.1	farvoy	2.38	5.29	4.04	0.14	0.07	F	F	0.0071	0.5358	0.0434	0.0832	F	farvoy.aAug10-unspliced	Transcript Identified by AceView	chr20	-	Unassigned	35055358	35055943
TC1100011005.hg.1		2.01	5.01	4	0.47	0.18	T	F	0.0071	0.5358	0.0047	0.0129	F			chr11	-	NonCoding	60805284	60810896
TSUnmapped00000563.hg.1	RP11-932O9.9	-2.78	4.56	6.04	1.81	0.56	T	T	0.0071	0.5359	0.163	0.2436	T	ENST00000632353				NonCoding
TC0900009740.hg.1	ELAVL2	4.2	7.1	5.03	1.29	1.68	T	F	0.0071	0.5359	1.1e-15	1.45e-13	F	NM_001171195; NM_001171197; NM_004432; ENST00000223951; ENST00000380110; ENST00000380117; ENST00000397312; ENST00000423281; ENST00000440102; ENST00000462649; ENST00000544538; BC030692; OTTHUMT00000051943; OTTHUMT00000051944; OTTHUMT00000051945; OTTHUMT00000051946; OTTHUMT00000051947; OTTHUMT00000051948	ELAV like neuron-specific RNA binding protein 2	chr9	-	Multiple_Complex	23690104	23826337
TC0800009504.hg.1	blawslarbu	-2.49	8	9.31	0.13	0.57	T	T	0.0072	0.5365	7.34e-13	3.52e-11	T	blawslarbu.aAug10-unspliced	Transcript Identified by AceView	chr8	-	Coding	8172860	8173208
TC1400009718.hg.1	doypar	3.21	6.91	5.22	0.13	0.18	T	F	0.0072	0.5365	0.0063	0.0164	F	doypar.aAug10-unspliced	Transcript Identified by AceView	chr14	-	Coding	75258090	75258981
TC0100006748.hg.1	teeplu	2.11	6.15	5.07	0.1	0.18	T	T	0.0072	0.5365	0.1849	0.2688	T	teeplu.aAug10-unspliced	Transcript Identified by AceView	chr1	+	NonCoding	8753837	8760113
TC0600012680.hg.1		2.61	5.33	3.95	0.58	0.5	T	F	0.0072	0.5372	1.15e-06	8.95e-06	F			chr6	-	NonCoding	101710515	101728962
TC0700011138.hg.1	sperblorby	-2.36	3	4.24	0.44	0.23	F	F	0.0072	0.5373	0.0021	0.0065	F	sperblorby.aAug10-unspliced	Transcript Identified by AceView	chr7	-	Coding	55426792	55427329
TC0900008608.hg.1	AC006288.1	2	4.73	3.72	0.49	0.2	T	T	0.0072	0.5373	9.53e-08	9.99e-07	T	uc064vic.1		chr9	+	Precursor_microRNA	119511669	119511760
TC1700008931.hg.1		-2.1	4.18	5.25	0.47	0.59	F	F	0.0072	0.5373	0.0246	0.0519	F			chr17	+	NonCoding	76038638	76039285
TC0700010121.hg.1	blukeeby	-2.07	9.68	10.73	0.05	0.44	T	T	0.0072	0.538	2.99e-10	6.37e-09	T	blukeeby.aAug10-unspliced	Transcript Identified by AceView	chr7	-	Coding	4586176	4587968
TC0200013892.hg.1	AC017002.2	2.47	12.99	11.69	0.14	0.49	T	T	0.0072	0.538	1.9e-14	1.57e-12	T	ENST00000432268.1; OTTHUMT00000332148; uc061mye.1	novel transcript	chr2	-	NonCoding	111491943	111494811
TC0700010124.hg.1	klukeeby	-2.07	9.68	10.73	0.05	0.44	T	T	0.0072	0.538	2.99e-10	6.37e-09	T	klukeeby.aAug10-unspliced	Transcript Identified by AceView	chr7	-	Coding	4594680	4596472
TC1300008937.hg.1	spysheybu	2.71	6.33	4.89	0.18	0.5	T	T	0.0072	0.5384	0.0125	0.0294	T	spysheybu.aAug10-unspliced	Transcript Identified by AceView	chr13	-	Unassigned	49946032	49946521
TC1200011440.hg.1		4.02	7.13	5.12	1.08	0.46	F	F	0.0072	0.5384	9.84e-05	0.0004	F			chr12	-	NonCoding	86552875	86552952
TC0500008813.hg.1	porslorby	2.19	7.99	6.86	0.06	0.59	T	T	0.0073	0.5396	3.32e-08	3.95e-07	T	porslorby.aAug10-unspliced	Transcript Identified by AceView	chr5	+	Unassigned	139326533	139327426
TC1700007783.hg.1	poywer	-2.02	6.11	7.12	0.06	0.22	T	T	0.0073	0.54	1.22e-05	7.1e-05	T	poywer.aAug10-unspliced	Transcript Identified by AceView	chr17	+	Unassigned	40165521	40165743
TC1900010355.hg.1	skartey	-2.64	3.67	5.06	1.15	0.49	F	F	0.0073	0.54	0.0003	0.0011	F	skartey.aAug10-unspliced	Transcript Identified by AceView	chr19	-	Unassigned	32347010	32347648
TC0200008143.hg.1		-2.21	3.57	4.71	0.21	0.3	F	F	0.0073	0.54	0.0363	0.0717	F			chr2	+	NonCoding	77112981	77155244
TC0200013797.hg.1	AC009963.3	-2.14	4.93	6.03	0.17	0.27	T	T	0.0074	0.5406	0.0042	0.0117	T	ENST00000453431		chr2	-	Multiple_Complex	107902997	107903134
TC0100009869.hg.1	fokarbo	-2.84	5.44	6.94	0.31	0.39	T	T	0.0074	0.5406	0.0155	0.0353	T	fokarbo.aAug10-unspliced	Transcript Identified by AceView	chr1	+	Coding	149820034	149820540
TC0700012915.hg.1	NOBOX	2.11	4.65	3.57	0.78	0.21	T	F	0.0074	0.5406	0.2825	0.3755	F	NM_001080413; ENST00000467773; ENST00000483238; OTTHUMT00000350094; OTTHUMT00000350095; uc022aoj.1	NOBOX oogenesis homeobox	chr7	-	Coding	144397240	144410227
TC1400007314.hg.1	steesloy	-2	4.75	5.75	0.19	0.18	F	F	0.0074	0.5406	2.86e-09	4.59e-08	F	steesloy.aAug10-unspliced	Transcript Identified by AceView	chr14	+	Unassigned	58514089	58515822
TC0300013535.hg.1		2.21	4.47	3.32	0.06	0.48	T	F	0.0074	0.5406	0.0473	0.0895	F			chr3	-	NonCoding	191532156	191538952
TC0100016227.hg.1		2.06	4.88	3.83	0.64	0.31	F	F	0.0074	0.5406	0.0077	0.0196	F			chr1	-	NonCoding	163989726	164020327
TC0100015571.hg.1	CH17-164J11.1	2.28	5.73	4.55	0.59	0.31	T	T	0.0074	0.542	0.0029	0.0086	T	ENST00000619190		chr1	-	Pseudogene	144754572	144786606
TC1000011747.hg.1		-2.5	2.43	3.75	0.41	0.21	F	F	0.0074	0.5424	0.2699	0.3624	F			chr10	-	NonCoding	104277893	104287691
TC1200009917.hg.1		-2.2	3.9	5.04	0.57	0.8	F	F	0.0075	0.5428	0.0262	0.0548	F			chr12	-	NonCoding	10815029	10815749
TC0X00009503.hg.1		2.11	3.82	2.75	0.21	0.21	F	F	0.0075	0.5434	0.064	0.1145	F			chrX	-	NonCoding	44839912	44843991
TC0700007845.hg.1	GS1-124K5.4; spawjoy	-2.08	5.97	7.02	0.21	0.41	T	T	0.0075	0.5444	0.0146	0.0335	T	ENST00000445681; ENST00000452565; ENST00000445681.1; ENST00000452565.1; OTTHUMT00000344727; OTTHUMT00000344728; spawjoy.bAug10; uc064eac.1; uc064ead.1	uncharacterized LOC100289098; novel transcript; Transcript Identified by AceView	chr7	+	NonCoding	66493687	66495596
TC1000007425.hg.1		-2.19	4.74	5.87	0.38	0.17	F	T	0.0075	0.5444	0.0584	0.1063	F			chr10	+	NonCoding	43548055	43553236
TC0700008584.hg.1	AP1S1	-2.08	4.88	5.94	0.6	0.07	T	T	0.0077	0.5449	0.0013	0.0042	T	AP1S1.fAug10-unspliced	Transcript Identified by AceView, Entrez Gene ID(s) 1174	chr7	+	Unassigned	101155660	101156499
TC0100016735.hg.1	gawler	2.33	4.88	3.66	0.03	0.84	F	F	0.0077	0.5449	0.1929	0.278	F	gawler.aAug10-unspliced	Transcript Identified by AceView	chr1	-	Unassigned	188034782	188035469
TC2200006727.hg.1	govaw	-2.62	5.1	6.49	0.65	0.6	T	T	0.0076	0.5449	0.0002	0.0007	T	govaw.aAug10-unspliced	Transcript Identified by AceView	chr22	+	Unassigned	21796247	21796946
TC0X00009749.hg.1	KDM5C	-2.38	3.86	5.12	0.8	0.37	F	F	0.0076	0.5449	0.1752	0.2577	F	KDM5C.sAug10-unspliced	Transcript Identified by AceView, Entrez Gene ID(s) 8242	chrX	-	Unassigned	53177285	53178177
TC0200012338.hg.1	kufa	-2.53	3.73	5.07	0.01	0.59	F	F	0.0077	0.5449	0.0553	0.1017	F	kufa.aAug10	Transcript Identified by AceView	chr2	-	Unassigned	40016714	40065241
TC1100011840.hg.1	makami	2.52	6.57	5.24	0.71	0.35	T	T	0.0076	0.5449	0.0206	0.0449	T	makami.aAug10-unspliced	Transcript Identified by AceView	chr11	-	Unassigned	85968640	85969817
TC0500012427.hg.1	nasteyby	-2.21	4.37	5.51	0.18	0.18	F	T	0.0076	0.5449	4.42e-05	0.0002	F	nasteyby.aAug10-unspliced	Transcript Identified by AceView	chr5	-	Unassigned	149520851	149522332
TC0200014764.hg.1	DPP4	-2.18	9.41	10.54	0.02	0.51	T	T	0.0077	0.5449	1.45e-13	8.89e-12	T	NM_001935; ENST00000360534; ENST00000413651; ENST00000416189; ENST00000434918; ENST00000461836; ENST00000468903; ENST00000490286; ENST00000491591; ENST00000494507; ENST00000497461; ENST00000628861; BC065265; OTTHUMT00000255079; OTTHUMT00000332715; OTTHUMT00000332716; OTTHUMT00000332717; OTTHUMT00000332718; OTTHUMT00000332719; OTTHUMT00000332720; OTTHUMT00000332721; OTTHUMT00000332723; OTTHUMT0000…	dipeptidyl-peptidase 4	chr2	-	Multiple_Complex	161992241	162074542
TC1600011186.hg.1	SLC7A5	2.62	12.79	11.4	1.19	0.39	T	T	0.0077	0.5449	1.93e-05	0.0001	T	NM_003486; ENST00000261622; ENST00000563489; ENST00000565644; BC039692; BC042600; OTTHUMT00000269110; OTTHUMT00000431869; OTTHUMT00000431894	solute carrier family 7 (amino acid transporter light chain, L system), member 5	chr16	-	Multiple_Complex	87830023	87869494
TC0100015707.hg.1	HIST2H4A; HIST2H4B	3.11	13.04	11.4	1.32	0.68	T	T	0.0076	0.5449	2.64e-07	2.45e-06	T	NM_003548; ENST00000579512; ENST00000612061; ENST00000621520; OTTHUMT00000477866; OTTHUMT00000477867; OTTHUMT00000477868	histone cluster 2, H4a; histone cluster 2, H4b	chr1	-	Multiple_Complex	149854045	149861210
TC1400008356.hg.1	ploshubu	-2.11	3.73	4.81	0.02	0.36	F	T	0.0076	0.5449	3.27e-08	3.89e-07	F	ploshubu.aAug10-unspliced	Transcript Identified by AceView	chr14	+	Unassigned	102644029	102649065
TC1500009242.hg.1	sheyglor	2.98	6.7	5.13	1.06	0.92	T	F	0.0076	0.5449	1.01e-07	1.05e-06	F	sheyglor.aAug10-unspliced	Transcript Identified by AceView	chr15	-	Unassigned	44055250	44056520
TC0200015534.hg.1	steegeybo	-2.1	3.83	4.9	0.49	0.07	T	T	0.0077	0.5449	1.53e-08	1.99e-07	T	steegeybo.aAug10	Transcript Identified by AceView	chr2	-	Unassigned	206806881	206812282
TC0400006732.hg.1		2.14	4.25	3.15	0.49	0.11	T	F	0.0076	0.5449	0.0283	0.0584	F			chr4	+	NonCoding	7956206	7957889
TC0900011868.hg.1		-2.34	3.31	4.54	0.52	0.15	F	F	0.0076	0.5449	0.0086	0.0215	F			chr9	-	NonCoding	133941435	133941648
TC0300010587.hg.1		-2.03	4.32	5.34	0.21	0.49	F	F	0.0076	0.5449	0.1219	0.1931	F			chr3	-	NonCoding	28980230	28982654
TC0200016736.hg.1		-2.59	3.3	4.67	0.15	0.35	F	F	0.0076	0.5449	0.0714	0.1252	F			chr2	-	NonCoding	142705657	142741811
TC0700011776.hg.1		2.49	5.91	4.59	0.18	0.28	F	F	0.0076	0.5449	0.0083	0.0208	F			chr7	-	NonCoding	92401339	92402042
TC1500009844.hg.1		-2.79	6.17	7.65	1	0.52	T	T	0.0076	0.5449	6.11e-06	3.87e-05	T			chr15	-	NonCoding	67166769	67186763
TC0500010668.hg.1		-2.42	3.3	4.57	0.1	0.85	F	F	0.0077	0.5449	0.06	0.1086	F			chr5	-	NonCoding	50317644	50322803
TC0100017721.hg.1		-2.05	2.66	3.69	0.14	0.37	F	F	0.0077	0.5449	4.23e-06	2.8e-05	F			chr1	-	NonCoding	231211716	231219661
TC1700010364.hg.1	bawer	2.02	3.51	2.5	0.4	0.39	T	F	0.0079	0.547	6.36e-06	4.01e-05	F	bawer.aAug10-unspliced	Transcript Identified by AceView	chr17	-	Unassigned	32539372	32540446
TC0900009839.hg.1	RP11-462B18.2; neelee	-2.13	4.69	5.78	0.49	0.24	F	F	0.0078	0.547	0.0635	0.1138	F	ENST00000424177.1; neelee.bAug10; OTTHUMT00000052017; uc064sne.1	Transcript Identified by AceView; novel transcript	chr9	-	NonCoding	32840598	32841762
TC0200009915.hg.1	glakla	-2.02	4.37	5.38	0.11	0.32	F	F	0.0078	0.547	1.53e-09	2.65e-08	F	glakla.aAug10-unspliced	Transcript Identified by AceView	chr2	+	Coding	169736260	169737647
TC0100009870.hg.1	HIST2H4B; HIST2H4A	2.74	12.9	11.45	1.27	0.66	T	T	0.0079	0.547	1.73e-07	1.7e-06	T	NM_001034077; ENST00000578186; ENST00000613412; ENST00000614272; ENST00000618193; OTTHUMT00000477881; OTTHUMT00000477882; OTTHUMT00000477883; OTTHUMT00000477884	histone cluster 2, H4b; histone cluster 2, H4a	chr1	+	Coding	149832657	149839767
TC0600009062.hg.1	peyfly	-2.3	6.55	7.76	0.22	0.41	T	T	0.0079	0.547	0.0011	0.0037	T	peyfly.aAug10-unspliced	Transcript Identified by AceView	chr6	+	Unassigned	108591130	108592532
TC0100016550.hg.1	rybu	-2.27	5.52	6.7	0.72	0.51	T	T	0.0079	0.547	4.49e-07	3.91e-06	T	rybu.aAug10-unspliced	Transcript Identified by AceView	chr1	-	Coding	179183865	179184475
TC0100009796.hg.1	stawrarbu	2.13	5.38	4.29	0.07	0.61	T	F	0.0078	0.547	0.0513	0.0955	F	stawrarbu.aAug10-unspliced	Transcript Identified by AceView	chr1	+	Coding	147759789	147760576
TC1600010653.hg.1	vushee	-2.04	4.11	5.14	0.02	0.37	T	T	0.0078	0.547	6.8e-05	0.0003	T	vushee.aAug10-unspliced	Transcript Identified by AceView	chr16	-	Unassigned	67740117	67743142
TC1100006688.hg.1		2.1	3.88	2.81	0.55	0.22	F	F	0.0078	0.547	0.0435	0.0833	F			chr11	+	NonCoding	5330534	5333523
TC0600013437.hg.1		2.38	5.65	4.4	0.22	0.59	T	F	0.0078	0.547	0.0471	0.0891	F			chr6	-	NonCoding	144188810	144190541
TC1200010374.hg.1		2.1	5.03	3.96	0.71	0.38	T	F	0.0078	0.547	0.0297	0.0609	F			chr12	-	NonCoding	37534596	37537092
TC0900008205.hg.1		2.1	6.56	5.49	0.4	0.18	T	T	0.0078	0.547	0.0008	0.0027	T			chr9	+	NonCoding	99156835	99159371
TC0100016604.hg.1		-2.07	4.13	5.18	0.45	0.55	F	T	0.0079	0.547	0.0003	0.0013	F			chr1	-	NonCoding	181096638	181103059
TC2100006506.hg.1		2.35	5.32	4.08	0.7	0.14	F	F	0.0079	0.547	0.0325	0.0654	F			chr21	+	NonCoding	9166902	9287551
TC0300011744.hg.1		-3.13	4.2	5.84	0.83	0.42	F	F	0.0079	0.547	0.0211	0.0457	F			chr3	-	NonCoding	89488882	89538920
TC2000006762.hg.1		2.23	4.33	3.18	0.2	0.65	F	F	0.0079	0.547	2.33e-06	1.66e-05	F			chr20	+	NonCoding	14423824	14426077
TC0400007911.hg.1		2.14	4.18	3.08	0.83	0.16	F	F	0.0079	0.547	0.1332	0.2072	F			chr4	+	NonCoding	76893527	76895183
TC2100007642.hg.1		2.82	5.38	3.89	0.16	1.18	F	F	0.0079	0.547	0.0814	0.1393	F			chr21	-	NonCoding	16609718	16614375
TC0900010571.hg.1	cheyterby	-2.11	6.52	7.6	0.65	0.49	T	T	0.0079	0.5471	0.0013	0.0042	T	cheyterby.aAug10-unspliced	Transcript Identified by AceView	chr9	-	Coding	83483044	83483352
TC0X00009426.hg.1	juvo	2.86	5.37	3.86	0.17	0.81	T	T	0.0079	0.5477	0.0391	0.0764	T	juvo.aAug10; juvo.bAug10	Transcript Identified by AceView	chrX	-	Multiple_Complex	39991262	40022607
TC1600010548.hg.1	AC010546.1	2.05	6.52	5.48	0.45	0.36	T	T	0.0079	0.5479	4.32e-05	0.0002	T	uc059vfv.1		chr16	-	Precursor_microRNA	62825961	62826048
TC1300006459.hg.1		2.31	4.08	2.87	1.44	0.1	F	F	0.008	0.548	0.09	0.1511	F			chr13	+	NonCoding	18942359	18945051
TC1700006776.hg.1		-2.19	4.76	5.89	0.36	0.2	F	T	0.008	0.5488	0.0094	0.0231	F			chr17	+	NonCoding	7901774	7902149
TC1600009349.hg.1	GRIN2A	-2.2	5.98	7.12	0.39	0.47	T	T	0.008	0.5489	5.7e-10	1.12e-08	T	NM_000833; NM_001134407; NM_001134408; ENST00000330684; ENST00000396573; ENST00000396575; ENST00000461292; ENST00000463531; ENST00000535259; ENST00000562109; ENST00000566665; ENST00000566670; ENST00000566683; ENST00000568247; BC117131; BC143273	glutamate receptor, ionotropic, N-methyl D-aspartate 2A	chr16	-	Multiple_Complex	9753404	10182754
TC1200009868.hg.1	DDX12P; DDX11	3.65	8.35	6.48	0.9	1.19	T	T	0.008	0.5496	8.56e-15	7.96e-13	T	NR_033399; BC111733	DEAD/H (Asp-Glu-Ala-Asp/His) box polypeptide 12, pseudogene; DEAD/H (Asp-Glu-Ala-Asp/His) box helicase 11	chr12	-	Multiple_Complex	9417691	9448229
TC1700010873.hg.1	smowaw	2.2	6.14	5	1.18	0.53	T	F	0.008	0.5496	0.0259	0.0541	F	smowaw.aAug10-unspliced	Transcript Identified by AceView	chr17	-	Unassigned	45192013	45192525
TC0300013516.hg.1	spergerbo	-2.11	5.67	6.75	0.73	0.62	T	T	0.008	0.5496	0.3048	0.3983	T	spergerbo.aAug10-unspliced	Transcript Identified by AceView	chr3	-	Coding	190118401	190118943
TSUnmapped00000963.hg.1		2.02	5.12	4.11	0.09	0.01	T	T	0.0081	0.5501	0.056	0.1027	T					NonCoding
TC1900010819.hg.1	chuvee	-2.2	3.7	4.84	0.36	0.53	F	T	0.0081	0.5503	0.001	0.0034	F	chuvee.aAug10-unspliced	Transcript Identified by AceView	chr19	-	Coding	42874528	42875077
TC0100008898.hg.1	pofawbu	2.12	4.49	3.41	0.35	0.42	F	F	0.0081	0.5503	0.2217	0.3104	F	pofawbu.aAug10	Transcript Identified by AceView	chr1	+	Unassigned	85048780	85052038
TC0200014600.hg.1	vugloy	-2.16	10.77	11.88	0.54	0.64	T	T	0.0081	0.5503	2.24e-11	6.71e-10	T	vugloy.aAug10-unspliced	Transcript Identified by AceView	chr2	-	Unassigned	150483386	150484856
TC1800006851.hg.1		2.25	5.89	4.72	0.44	0.16	T	F	0.0081	0.5503	0.0003	0.0011	F			chr18	+	NonCoding	22122371	22129240
TC1300006893.hg.1		-2.02	4.23	5.24	0.09	0.41	T	T	0.0081	0.5504	6.79e-05	0.0003	T			chr13	+	NonCoding	37129169	37130052
TC0100018262.hg.1	GSTM2	-2.28	10.82	12.01	0.44	0.35	T	T	0.0082	0.5534	2.17e-15	2.55e-13	T	NM_000848; NM_001142368; ENST00000241337; ENST00000369827; ENST00000369829; ENST00000414179; ENST00000442650; ENST00000464206; ENST00000467579; ENST00000472225; ENST00000476040; ENST00000481656; ENST00000496578; ENST00000568786; BC105038; BC105066; BC110380; OTTHUMT00000032167; OTTHUMT00000032168; OTTHUMT00000032169; OTTHUMT00000032171; OTTHUMT00000032174; OTTHUMT00000032175; OTTHUMT00000032176; …	glutathione S-transferase mu 2 (muscle)	chr1	+	Multiple_Complex	109668022	109683997
TC0100007567.hg.1	RNU11	2.02	9.45	8.44	0.37	0.31	T	T	0.0082	0.5534	1.06e-06	8.3e-06	T	NR_004407; ENST00000387069	RNA, U11 small nuclear	chr1	+	Multiple_Complex	28648599	28648734
TC1500007514.hg.1	jerstaw	-2.3	5.92	7.12	0.1	0.2	T	T	0.0082	0.5538	4.23e-08	4.88e-07	T	jerstaw.aAug10-unspliced	Transcript Identified by AceView	chr15	+	Unassigned	63136973	63139051
TC1600007111.hg.1	storserbo	2.18	4.55	3.43	0.11	0.46	F	F	0.0083	0.5538	2.86e-06	1.99e-05	F	storserbo.aAug10-unspliced	Transcript Identified by AceView	chr16	+	Coding	19505215	19505889
TC0900010261.hg.1	vuvybu	2.33	5.1	3.88	0.32	0.84	T	F	0.0082	0.5538	0.0784	0.1351	F	vuvybu.aAug10-unspliced	Transcript Identified by AceView	chr9	-	Coding	64852926	64853575
TC0300013528.hg.1	GMNC	-3.48	6.29	8.09	0.38	0.84	T	T	0.0083	0.5546	0.1926	0.2777	T	NM_001146686; ENST00000442080; ENST00000456552; ENST00000479491; ENST00000495042; OTTHUMT00000343364; OTTHUMT00000343365; OTTHUMT00000343366; OTTHUMT00000343367	geminin coiled-coil domain containing	chr3	-	Multiple_Complex	190852737	190892429
TC1300007153.hg.1	cheywoby	-2.08	5.89	6.94	0.43	0.18	T	T	0.0083	0.5555	0.229	0.3184	T	cheywoby.aAug10-unspliced	Transcript Identified by AceView	chr13	+	Unassigned	49091215	49092772
TC1000008905.hg.1	spypawby	-2.76	6.83	8.29	0.11	0.82	T	T	0.0083	0.5557	0.0066	0.0171	T	spypawby.aAug10-unspliced	Transcript Identified by AceView	chr10	+	Unassigned	110896330	110897772
TC0400012819.hg.1	CCNG2	2.01	5.42	4.42	0.32	0.3	F	F	0.0084	0.5567	0.0015	0.0048	F	ENST00000514756; OTTHUMT00000363069	cyclin G2	chr4	+	NonCoding	77187764	77432380
TC0X00010312.hg.1	shawsybo	2.05	4.29	3.25	0.09	0.2	F	F	0.0084	0.5567	0.0079	0.02	F	shawsybo.aAug10-unspliced	Transcript Identified by AceView	chrX	-	Coding	97575690	97576120
TC1100008703.hg.1	AP001482.1	-2.16	4.95	6.07	0.04	0.08	F	F	0.0084	0.5567	0.0005	0.0019	F	uc058giu.1		chr11	+	Precursor_microRNA	89112710	89112824
TC0900006557.hg.1	wospee	-2.03	6.63	7.65	0.98	0.15	T	T	0.0084	0.5567	8.55e-05	0.0004	T	wospee.aAug10-unspliced	Transcript Identified by AceView	chr9	+	Unassigned	5357972	5358357
TC1300006662.hg.1		3	5.25	3.66	0.69	0.43	T	F	0.0084	0.5567	0.277	0.3697	F			chr13	+	NonCoding	26786169	26792664
TC1300008924.hg.1	deypy	-2.2	5.63	6.77	0.65	0.64	T	T	0.0085	0.5573	0.0534	0.0987	T	deypy.aAug10-unspliced	Transcript Identified by AceView	chr13	-	Unassigned	49667162	49667938
TC0100016516.hg.1	starkerbo	-2.01	4.42	5.43	0.57	0.21	F	F	0.0085	0.5576	0.0095	0.0234	F	starkerbo.aAug10-unspliced	Transcript Identified by AceView	chr1	-	Coding	177986212	177986775
TC0400012245.hg.1	FAM198B	-2.21	11.73	12.87	0.24	0.35	T	T	0.0085	0.5581	1.61e-16	2.97e-14	T	NM_001031700; NM_001128424; NM_016613; ENST00000296530; ENST00000393807; ENST00000585682; ENST00000587787; ENST00000589306; ENST00000590648; ENST00000592057; ENST00000592586; ENST00000593260; BC043193; OTTHUMT00000365227; OTTHUMT00000365228; OTTHUMT00000365229; OTTHUMT00000365230; OTTHUMT00000365232; OTTHUMT00000365233; OTTHUMT00000365234; OTTHUMT00000460767; OTTHUMT00000460768	family with sequence similarity 198, member B	chr4	-	Multiple_Complex	158124474	158173318
TC1500007739.hg.1	THSD4	-2.2	9.3	10.44	0.19	0.51	T	T	0.0085	0.5581	4.71e-18	1.9e-15	T	NM_001286429; NM_024817; ENST00000261862; ENST00000355327; ENST00000357769; ENST00000567745; ENST00000567776; ENST00000567838; ENST00000620694; BC140868; OTTHUMT00000257243; OTTHUMT00000257253; OTTHUMT00000420805; OTTHUMT00000420806; OTTHUMT00000420807; OTTHUMT00000474079	thrombospondin type 1 domain containing 4	chr15	+	Multiple_Complex	71096952	71783383
TC2000006872.hg.1	INSM1	3.47	8	6.21	0.14	1.11	T	T	0.0085	0.5581	2.62e-18	1.25e-15	T	NM_002196; ENST00000310227; OTTHUMT00000078223	insulinoma-associated 1	chr20	+	Coding	20368121	20370949
TC0200012244.hg.1		-2.1	3.52	4.59	0.33	0.47	F	F	0.0085	0.5581	0.156	0.2353	F			chr2	-	NonCoding	36240090	36242264
TC2200007339.hg.1		-2.19	5.82	6.96	0.9	0.4	T	T	0.0085	0.5581	0.0864	0.1461	T			chr22	+	NonCoding	38219646	38220219
TC0200013910.hg.1		-2.01	5.7	6.7	0.38	0.56	T	T	0.0085	0.5581	0.003	0.0087	T			chr2	-	NonCoding	112653292	112658436
TC1000012394.hg.1		-2.47	6.25	7.56	1.04	0.39	T	T	0.0085	0.5581	0.1495	0.2274	T			chr10	-	NonCoding	133321993	133322726
TC1000009590.hg.1		2.29	5.76	4.56	0.73	0.4	T	F	0.0085	0.5581	0.0144	0.0332	F			chr10	-	NonCoding	3200321	3215927
TC1200007955.hg.1	feekyby	3.12	6.18	4.54	0.48	0.91	T	F	0.0086	0.5585	0.0051	0.0137	F	feekyby.aAug10-unspliced	Transcript Identified by AceView	chr12	+	Unassigned	62296962	62297269
TC0200007016.hg.1	sparjarbu	-2.1	5.06	6.13	0.75	0.31	T	T	0.0086	0.5585	0.1692	0.2508	T	sparjarbu.aAug10-unspliced	Transcript Identified by AceView	chr2	+	Unassigned	26040483	26041276
TC0400008117.hg.1	stobybo	2.19	4.81	3.68	0.76	0.78	F	F	0.0086	0.5585	0.0018	0.0056	F	stobybo.aAug10-unspliced	Transcript Identified by AceView	chr4	+	Coding	88973150	88973632
TC0900011714.hg.1	tagar	2.03	5.23	4.21	0.76	0.16	T	T	0.0086	0.5585	0.0002	0.0008	T	tagar.aAug10-unspliced	Transcript Identified by AceView	chr9	-	Coding	129896695	129897517
TC1700009714.hg.1	tarskoy	-2.03	4.3	5.32	0.49	0.26	T	T	0.0086	0.5585	0.0071	0.0183	T	tarskoy.aAug10-unspliced	Transcript Identified by AceView	chr17	-	Coding	9323773	9324125
TC1000009768.hg.1	weykloybu	2.12	4.63	3.54	0.35	0.55	F	F	0.0086	0.5585	0.0131	0.0306	F	weykloybu.aAug10-unspliced	Transcript Identified by AceView	chr10	-	Coding	10483351	10483845
TC0X00007715.hg.1		2.04	5.34	4.31	0.41	0.58	T	F	0.0086	0.5585	0.0187	0.0414	F			chrX	+	NonCoding	78889726	78889791
TC0X00007081.hg.1	flafar	2.09	5.89	4.83	0.62	0.49	T	F	0.0087	0.5588	0.0234	0.0499	F	flafar.aAug10-unspliced	Transcript Identified by AceView	chrX	+	Unassigned	45009007	45009934
TC0200009506.hg.1		2.23	4.57	3.42	0.83	0.56	F	F	0.0087	0.5588	1.93e-17	5.63e-15	F			chr2	+	NonCoding	139766127	139767585
TC0700012380.hg.1		-2.15	4.66	5.76	0.13	0.52	F	T	0.0087	0.5588	0.0003	0.0012	F			chr7	-	NonCoding	118192331	118204292
TC1600009736.hg.1		-2.59	4.32	5.69	0.6	0.7	F	F	0.0087	0.5588	4.25e-05	0.0002	F			chr16	-	NonCoding	23457704	23460302
TC1600006456.hg.1	barspee	2.08	3.49	2.43	0.92	0.07	F	F	0.0087	0.5596	0.0228	0.0488	F	barspee.aAug10-unspliced	Transcript Identified by AceView	chr16	+	Coding	330745	331231
TC0600013900.hg.1	RP3-497J21.1	-2.07	5.88	6.93	0.17	0.43	T	T	0.0087	0.5596	1.43e-05	8.19e-05	T	ENST00000454907		chr6	-	Pseudogene	166701094	166702839
TC1500009268.hg.1		-2.07	4.8	5.85	0.94	0.43	T	T	0.0087	0.5598	0.1095	0.1771	T			chr15	-	NonCoding	44769027	44770077
TC0200008077.hg.1	TAF13P2	2.83	4.69	3.19	0.27	0.58	F	F	0.009	0.5601	0.0515	0.0959	F	ENST00000416876	TATA-box binding protein associated factor 13 pseudogene 2 [Source:HGNC Symbol;Acc:HGNC:38161]	chr2	+	Multiple_Complex	74351134	74351419
TC1300006638.hg.1	RPL23AP69	2.01	5.21	4.21	0.19	0.21	T	F	0.009	0.5601	0.0266	0.0554	F	ENST00000431134	ribosomal protein L23a pseudogene 69 [Source:HGNC Symbol;Acc:HGNC:36625]	chr13	+	Multiple_Complex	25206049	25206506
TC0400008273.hg.1	fuswoby	-2.22	6.34	7.49	0.39	0.31	T	T	0.009	0.5601	0.0019	0.0058	T	fuswoby.aAug10-unspliced	Transcript Identified by AceView	chr4	+	Unassigned	102586262	102588873
TC2200007354.hg.1	henura	2.91	6.61	5.08	0.15	1.1	T	T	0.009	0.5601	0.0868	0.1467	T	henura.aAug10-unspliced	Transcript Identified by AceView	chr22	+	Coding	38459952	38460788
TC1900009464.hg.1	mawfler	-2.11	5.87	6.95	0.44	0.67	T	T	0.009	0.5601	0.0013	0.0042	T	mawfler.aAug10-unspliced	Transcript Identified by AceView	chr19	-	Coding	7175924	7176668
TC0600013455.hg.1	nawsperbu	2.13	5.36	4.27	0.91	0.09	T	F	0.0089	0.5601	0.1245	0.1963	F	nawsperbu.aAug10; nawsperbu.bAug10	Transcript Identified by AceView	chr6	-	NonCoding	145262765	145292130
TC0Y00006812.hg.1	DAZ2; DAZ4	4.94	8.09	5.78	0.43	1.49	T	T	0.0088	0.5601	4.33e-17	1.05e-14	T	NM_001005786; NM_020420; ENST00000382296; ENST00000382314; ENST00000382432; ENST00000415508; ENST00000440066; ENST00000449750; OTTHUMT00000104778; OTTHUMT00000104780	deleted in azoospermia 2; deleted in azoospermia 4	chrY	+	Multiple_Complex	24833820	24907040
TC0100008633.hg.1	MIR3117	-2.96	6.56	8.13	1.75	0.84	T	T	0.009	0.5601	0.0081	0.0203	T	NR_036060	microRNA 3117	chr1	+	Multiple_Complex	66628415	66628525
TC1000012438.hg.1	SVILP1	-2.46	9.68	10.97	0.75	0.55	T	T	0.0088	0.5601	1.67e-11	5.21e-10	T	NR_036438	supervillin pseudogene 1	chr10	+	Multiple_Complex	30692274	30717013
TC0200013945.hg.1	MIR4782	-2.03	4.74	5.76	0.43	0.35	F	F	0.0091	0.5601	0.0299	0.0611	F	NR_039943	microRNA 4782	chr2	-	Multiple_Complex	113721272	113721379
TC1100008882.hg.1	shawchee	2.12	5.43	4.34	0.06	0.76	T	F	0.0089	0.5601	0.0002	0.0007	F	shawchee.aAug10-unspliced	Transcript Identified by AceView	chr11	+	Unassigned	100715084	100716041
TC0300013112.hg.1	shoykabu	-2.32	4.26	5.47	0.31	0.41	F	F	0.0089	0.5601	0.0071	0.0183	F	shoykabu.aAug10-unspliced	Transcript Identified by AceView	chr3	-	Coding	171134325	171134914
TC0800010734.hg.1	slosharby	2.22	4.88	3.74	0.63	0.79	F	F	0.0089	0.5601	0.0492	0.0923	F	slosharby.aAug10-unspliced	Transcript Identified by AceView	chr8	-	Unassigned	69522500	69523044
TC0400011646.hg.1	smusnawby	-2.4	8.86	10.12	0.05	0.09	T	T	0.0088	0.5601	0.0007	0.0026	T	smusnawby.aAug10-unspliced	Transcript Identified by AceView	chr4	-	Coding	113703937	113704428
TC0100009838.hg.1	spawby	-2.15	6.09	7.19	0.34	0.34	T	T	0.0089	0.5601	1.77e-10	4.05e-09	T	spawby.aAug10-unspliced	Transcript Identified by AceView	chr1	+	Unassigned	148852504	148853928
TC1900009580.hg.1	zeefler	-2.23	4.82	5.98	0.54	0.61	F	T	0.009	0.5601	7.56e-06	4.67e-05	F	zeefler.aAug10-unspliced	Transcript Identified by AceView	chr19	-	Unassigned	9376674	9380874
TC0200013678.hg.1		2.1	5.54	4.47	0.3	0.4	T	F	0.0087	0.5601	0.165	0.246	F			chr2	-	NonCoding	101894767	101897324
TC0700011025.hg.1		-2.18	4.91	6.03	0.1	0.08	T	T	0.0087	0.5601	0.0139	0.0322	T			chr7	-	NonCoding	48930575	48932321
TC1500008126.hg.1		2.36	5.45	4.21	0.11	0.54	T	F	0.0088	0.5601	0.0258	0.0541	F			chr15	+	NonCoding	83633841	83643465
TC0700008785.hg.1		-2.91	5.47	7.01	0.9	0.55	T	T	0.0088	0.5601	0.0086	0.0214	T			chr7	+	NonCoding	108562167	108562541
TC0X00009121.hg.1		-2	3.27	4.28	0.11	0.14	F	F	0.0088	0.5601	1.47e-05	8.42e-05	F			chrX	-	NonCoding	15128655	15198884
TC2200007442.hg.1		2.05	5.77	4.74	0.1	0.38	T	T	0.0089	0.5601	6.91e-10	1.32e-08	T			chr22	+	NonCoding	40721222	40744255
TC0900008412.hg.1		-2.08	4.34	5.39	0.81	0.54	T	T	0.0089	0.5601	0.0002	0.0007	T			chr9	+	NonCoding	110579233	110581378
TC0X00006580.hg.1		2.03	5.47	4.46	0.01	0.33	T	F	0.0089	0.5601	0.0128	0.0299	F			chrX	+	NonCoding	9433738	9451666
TC0600013784.hg.1		-2.14	3.71	4.8	0.03	0.19	F	F	0.0089	0.5601	5.4e-05	0.0003	F			chr6	-	NonCoding	160770939	160928172
TC0900011187.hg.1		-2.27	3.5	4.68	1.11	0.43	F	T	0.009	0.5601	0.0029	0.0086	F			chr9	-	NonCoding	110691327	110784847
TC0900006891.hg.1		-2.4	3.12	4.38	0.28	0.52	T	T	0.009	0.5601	0.0074	0.019	T			chr9	+	NonCoding	27436782	27458468
TC0800009601.hg.1		2.24	8.56	7.39	0.16	0.3	T	T	0.0091	0.5601	0.0215	0.0465	T			chr8	-	NonCoding	11455828	11456494
TC1000009353.hg.1		-2.11	2.08	3.15	0.11	0.81	F	F	0.0091	0.5601	0.1056	0.1719	F			chr10	+	NonCoding	130374400	130378273
TC1600006785.hg.1	farney	2.08	5.55	4.49	0.41	0.8	T	F	0.0092	0.5607	0.122	0.1932	F	farney.aAug10-unspliced	Transcript Identified by AceView	chr16	+	Coding	6374740	6377117
TC0300010466.hg.1		-2.11	4.52	5.59	0.78	0.31	F	F	0.0092	0.5607	4.35e-05	0.0002	F			chr3	-	NonCoding	19271697	19303183
TC0100014144.hg.1	RP11-567C20.3; sloyboy	-2.62	3.82	5.21	0.63	0.38	F	F	0.0092	0.561	0.0113	0.0271	F	ENST00000440897.1; OTTHUMT00000021721; sloyboy.aAug10; uc057gka.1	putative novel transcript; Transcript Identified by AceView	chr1	-	NonCoding	50206084	50223127
TC1400010762.hg.1	TMEM229B	-2.06	4.52	5.57	0.25	0.48	F	T	0.0092	0.561	0.0042	0.0116	F	ENST00000554675; OTTHUMT00000412717	transmembrane protein 229B	chr14	-	NonCoding	67454466	67467918
TC0600006944.hg.1	lervabo	2.3	4.32	3.12	0.75	0.41	T	F	0.0092	0.561	0.0787	0.1354	F	lervabo.aAug10-unspliced	Transcript Identified by AceView	chr6	+	NonCoding	11291478	11335855
TC0900007667.hg.1	PSAT1	2.33	14.89	13.67	1.63	0.39	T	T	0.0092	0.561	5.56e-07	4.72e-06	T	NM_021154; NM_058179; ENST00000347159; ENST00000376588; BC000971; BC004863; BC016645; BC018129; OTTHUMT00000052777; OTTHUMT00000052778	phosphoserine aminotransferase 1	chr9	+	Multiple_Complex	78297075	78330093
TC1800007622.hg.1	LOC101927481; RP11-41O4.1; smarsar	2.04	7.26	6.23	0.17	0.33	T	T	0.0092	0.5612	0.0166	0.0374	T	NR_126336; ENST00000583247; ENST00000584919; OTTHUMT00000443002; OTTHUMT00000443003; smarsar.aAug10; uc060pzt.1; uc060pzv.1	uncharacterized LOC101927481; novel transcript; Transcript Identified by AceView	chr18	+	Multiple_Complex	70335337	70352459
TC0900010162.hg.1		-2.38	4.66	5.91	0.93	0.45	F	T	0.0093	0.5626	1.81e-10	4.12e-09	F			chr9	-	NonCoding	42843189	67857573
TC2100007402.hg.1	ADARB1	2.25	10.87	9.7	0.34	0.41	T	T	0.0094	0.5627	0.16	0.24	T	NM_001112; NM_001160230; NM_015833; NM_015834; NR_027672; NR_027673; NR_027674; NR_073200; ENST00000348831; ENST00000360697; ENST00000389861; ENST00000389863; ENST00000437626; ENST00000449478; ENST00000460734; ENST00000462214; ENST00000464215; ENST00000481022; ENST00000492414; ENST00000496664; ENST00000611195; ENST00000629643; ENST00000631642; BC065545; OTTHUMT00000206645; OTTHUMT00000206646; OTT…	adenosine deaminase, RNA-specific, B1	chr21	+	Multiple_Complex	45073853	45226563
TC0500011194.hg.1	F2RL2	-2.03	15.24	16.26	0.05	0.25	T	T	0.0094	0.5627	4.08e-20	1.07e-16	T	NM_001256566; NM_004101; ENST00000296641; ENST00000504899; BC093648; BC093650; OTTHUMT00000219958; OTTHUMT00000368874	coagulation factor II (thrombin) receptor-like 2	chr5	-	Coding	76615482	76623434
TC1400009944.hg.1	pazey	2.53	6.17	4.83	0.08	0.45	T	T	0.0094	0.5627	0.0002	0.0007	T	pazey.aAug10-unspliced	Transcript Identified by AceView	chr14	-	Unassigned	89343638	89345623
TC1900007308.hg.1	veeglaw	-2.07	6.2	7.26	0.37	0.38	T	T	0.0094	0.5627	0.14	0.2157	T	veeglaw.aAug10-unspliced	Transcript Identified by AceView	chr19	+	Coding	17098010	17098933
TC0800008928.hg.1	zuwawbu	3.73	5.13	3.23	0.82	0.9	T	F	0.0094	0.5627	0.0072	0.0185	F	zuwawbu.aAug10-unspliced	Transcript Identified by AceView	chr8	+	Coding	132413135	132413488
TC2200008220.hg.1		2.17	4.74	3.62	0.1	0.57	F	F	0.0093	0.5627	0.1243	0.1961	F			chr22	-	NonCoding	24491908	24493212
TC1100012585.hg.1		-2.05	13.16	14.2	0.41	0.26	T	T	0.0094	0.5627	1.45e-16	2.74e-14	T			chr11	-	NonCoding	122095900	122098353
TC0X00009723.hg.1	RP11-552J9.11	2.23	4.58	3.42	0.23	0.41	F	F	0.0095	0.563	0.1657	0.2468	F	ENST00000440592		chrX	-	Multiple_Complex	52687363	52687633
TC1700007374.hg.1	kloyslo	2.14	8.32	7.22	0.93	0.68	T	T	0.0094	0.563	4.44e-10	8.99e-09	T	kloyslo.aAug10-unspliced	Transcript Identified by AceView	chr17	+	Unassigned	28584560	28593148
TC0700012705.hg.1	swablerby	-2.32	4.04	5.26	0.15	0.73	F	T	0.0094	0.563	0.0037	0.0103	F	swablerby.aAug10-unspliced	Transcript Identified by AceView	chr7	-	Unassigned	135474303	135476510
TC0900010680.hg.1		2.57	7.37	6.01	0.06	0.66	T	T	0.0094	0.563	0.1752	0.2578	T			chr9	-	NonCoding	88521199	88524617
TC1600008364.hg.1	cheyzabu	-2.18	3.51	4.64	0.6	0.42	F	F	0.0096	0.5633	0.1117	0.1801	F	cheyzabu.aAug10-unspliced	Transcript Identified by AceView	chr16	+	Coding	72610101	72610737
TC2200007197.hg.1	sloyvaw	-2.27	3.84	5.02	0.38	0.4	F	T	0.0095	0.5633	0.0117	0.0278	F	sloyvaw.aAug10-unspliced	Transcript Identified by AceView	chr22	+	Unassigned	35306121	35307267
TC0400010930.hg.1		2.12	4.34	3.25	0.75	0.1	F	F	0.0096	0.5633	0.2319	0.3216	F			chr4	-	NonCoding	69159792	69179969
TC0700012208.hg.1		-2.57	5.63	6.99	1.1	0.39	T	T	0.0096	0.5633	0.101	0.166	T			chr7	-	NonCoding	107485882	107486267
TC0200009474.hg.1	rogybo	-2.15	4.75	5.85	0.01	0.36	F	F	0.0096	0.5635	0.0003	0.0013	F	rogybo.aAug10-unspliced	Transcript Identified by AceView	chr2	+	Coding	137992509	137993476
TC1700008654.hg.1	smusla	2.25	5.25	4.08	0.33	0.58	T	F	0.0096	0.5635	0.1188	0.1892	F	smusla.aAug10-unspliced	Transcript Identified by AceView	chr17	+	Coding	65763529	65764045
TC0Y00007145.hg.1	CD24P4	2.47	6.05	4.75	0.35	0.48	T	T	0.0098	0.5655	5.1e-18	2.02e-15	T	ENST00000382840	CD24 molecule pseudogene 4 [Source:HGNC Symbol;Acc:HGNC:1649]	chrY	-	Multiple_Complex	18992467	18992709
TC0800008000.hg.1	steeslabu	-2.71	3.53	4.97	0.43	0.44	F	F	0.0098	0.5655	0.2001	0.2863	F	steeslabu.aAug10-unspliced	Transcript Identified by AceView	chr8	+	Coding	75359820	75360401
TC0X00007145.hg.1		-2.22	4.24	5.39	0.54	0.38	F	T	0.0098	0.5657	6.53e-05	0.0003	F			chrX	+	NonCoding	47488903	47490874
TC0100010897.hg.1	glukley	-2.26	3.7	4.88	0.2	0.67	F	F	0.0098	0.5662	0.0218	0.0471	F	glukley.aAug10-unspliced	Transcript Identified by AceView	chr1	+	Coding	184752134	184752647
TC0600011144.hg.1		-3.15	7.72	9.38	0.71	0.53	T	T	0.0098	0.5662	2.06e-05	0.0001	T			chr6	-	NonCoding	26281055	26281587
TC1100012749.hg.1		-2.47	4.39	5.7	0.51	0.47	T	T	0.0098	0.5663	0.0418	0.0807	T			chr11	-	NonCoding	126408709	126414354
TC0300009128.hg.1	borfarbo	-2.28	7.47	8.66	0.77	0.42	T	T	0.01	0.5664	2.63e-12	1.05e-10	T	borfarbo.aAug10-unspliced	Transcript Identified by AceView	chr3	+	Unassigned	149029850	149031174
TC1000010573.hg.1	darsmar	2.14	6.41	5.32	0.05	0.15	T	T	0.0098	0.5664	0.0788	0.1356	T	darsmar.aAug10-unspliced	Transcript Identified by AceView	chr10	-	Unassigned	48351289	48352325
TC0100008677.hg.1	RP4-694A7.2	2.05	6.76	5.72	0.19	0.24	T	T	0.01	0.5664	0.0046	0.0127	T	ENST00000425820.1; OTTHUMT00000025505; uc057hkt.1	putative novel transcript	chr1	+	NonCoding	68479129	68483539
TC0200011876.hg.1	monumo	2.27	7.69	6.5	0.17	0.5	T	T	0.0099	0.5664	0.0215	0.0464	T	monumo.aAug10-unspliced	Transcript Identified by AceView	chr2	-	Coding	19277556	19280611
TC0X00007245.hg.1	MIR362	-2.33	3.37	4.59	0.33	0.97	F	T	0.01	0.5664	0.0017	0.0054	F	NR_029850; ENST00000385280	microRNA 362	chrX	+	Precursor_microRNA	50008964	50009028
TC1000010605.hg.1	sawshu	-2.45	6.4	7.69	0.55	0.67	T	T	0.01	0.5664	0.0143	0.033	T	sawshu.aAug10-unspliced	Transcript Identified by AceView	chr10	-	Unassigned	49522279	49523532
TC0800011835.hg.1	sporger	-2.06	6.21	7.26	0.14	0.64	T	T	0.01	0.5664	0.2473	0.3384	T	sporger.aAug10-unspliced	Transcript Identified by AceView	chr8	-	Coding	130430360	130431183
TC0900006776.hg.1		2.21	8.11	6.97	0.37	0.3	T	T	0.0099	0.5664	2.21e-06	1.58e-05	T			chr9	+	NonCoding	20295004	20295088
TC0400006946.hg.1		2.14	7.21	6.11	0.06	0.67	T	F	0.0099	0.5664	0.1149	0.1842	F			chr4	+	NonCoding	15605184	15612092
TC1300007953.hg.1		-2.37	4.45	5.7	0.22	0.04	F	F	0.01	0.5664	0.0168	0.0377	F			chr13	+	NonCoding	106935335	106937882
TC0800011283.hg.1		2.24	4.23	3.07	0.65	0.26	F	F	0.01	0.5664	2.48e-06	1.75e-05	F			chr8	-	NonCoding	101144085	101147858
TC0100014498.hg.1		-2.47	5.36	6.67	0.51	0.46	T	T	0.01	0.5664	0.0002	0.0008	T			chr1	-	NonCoding	66692025	66693010
TC1200012738.hg.1		-2.26	3.84	5.02	0.05	0.28	F	F	0.01	0.5664	0.0033	0.0094	F			chr12	-	NonCoding	3791051	3800844
TC0900011170.hg.1	blosawbu	-2.19	4.9	6.03	0.68	0.36	T	T	0.0101	0.567	0.0078	0.0198	T	blosawbu.aAug10-unspliced	Transcript Identified by AceView	chr9	-	Coding	110086155	110086667
TC1200010883.hg.1	RP11-603J24.7	-2.16	11.77	12.89	0.32	0.71	T	T	0.0101	0.567	2.1e-12	8.7e-11	T	ENST00000552016		chr12	-	Pseudogene	55980432	55981035
TC2200006693.hg.1	hamira	2.21	5.27	4.12	0.82	0.65	T	F	0.01	0.567	0.0302	0.0617	F	hamira.bAug10-unspliced	Transcript Identified by AceView	chr22	+	Unassigned	21267038	21267529
TC1700007330.hg.1	KSR1	-2.04	4.8	5.83	0.15	0.44	T	T	0.0101	0.567	0.0064	0.0168	T	hsa_circ_0092301	Zhang2013 ALT_ACCEPTOR, ALT_DONOR, coding, INTERNAL, intronic best transcript NM_014238	chr17	+	NonCoding	27604949	27605188
TC0100016370.hg.1		2.51	6.79	5.47	0.29	0.61	T	F	0.0101	0.567	0.0055	0.0148	F			chr1	-	NonCoding	170042077	170042206
TC0X00007406.hg.1		2.08	5.24	4.19	1.02	0.15	F	F	0.0101	0.567	0.1503	0.2284	F			chrX	+	NonCoding	56956143	56960065
TC0100016826.hg.1	komubu	2.12	4.77	3.69	0.83	0.43	F	F	0.0101	0.5675	0.0119	0.0282	F	komubu.aAug10-unspliced	Transcript Identified by AceView	chr1	-	Coding	196869253	196869688
TC0900010579.hg.1	muploybu	-2.06	6.52	7.56	0.03	0.35	T	T	0.0101	0.5675	4.26e-06	2.83e-05	T	muploybu.aAug10-unspliced	Transcript Identified by AceView	chr9	-	Unassigned	83671465	83674554
TC0300008377.hg.1		2.59	6.34	4.96	0.35	1	T	F	0.0102	0.5675	0.0045	0.0124	F			chr3	+	NonCoding	113978356	113987356
TC1800007255.hg.1		2.14	4.83	3.74	0.31	0.63	T	F	0.0102	0.5677	0.0012	0.0038	F			chr18	+	NonCoding	47812390	47815291
TC1300007683.hg.1		2.32	4.59	3.37	0.72	0.48	T	F	0.0103	0.568	0.0006	0.0022	F			chr13	+	NonCoding	89163445	89175613
TC1700009258.hg.1	NARF-IT1; RP13-991F5.4	2.2	5.44	4.3	0.28	0.41	T	F	0.0103	0.5691	3.51e-08	4.13e-07	F	ENST00000584012.1; OTTHUMT00000443595; uc060mci.1	NARF intronic transcript 1 (non-protein coding) [Source:HGNC Symbol;Acc:HGNC:43651]; novel transcript, sense intronic NARF; NARF intronic transcript 1 [Source:HGNC Symbol;Acc:HGNC:43651]	chr17	+	NonCoding	82482098	82483388
TC0100017053.hg.1		-2.61	3.25	4.63	0.15	0.57	F	F	0.0104	0.5693	0.0001	0.0006	F			chr1	-	NonCoding	205003267	205012412
TC0900006584.hg.1		2.13	6.64	5.55	0.52	0.56	T	F	0.0104	0.5697	2.12e-06	1.52e-05	F			chr9	+	NonCoding	6464552	6465846
TC1000008258.hg.1		2.24	5.55	4.39	0.71	0.83	T	F	0.0104	0.5697	0.0155	0.0352	F			chr10	+	NonCoding	83052820	83054978
TC0400009051.hg.1	musome	2.69	5.55	4.13	0.5	0.48	T	F	0.0105	0.5719	0.0188	0.0416	F	musome.aAug10-unspliced	Transcript Identified by AceView	chr4	+	Coding	153817652	153819735
TC0700012126.hg.1	RELN	-2.27	11.57	12.75	0.84	0.43	T	T	0.0105	0.5719	5.22e-06	3.37e-05	T	NM_005045; NM_173054; ENST00000343529; ENST00000424685; ENST00000428762; ENST00000429186; ENST00000473457; ENST00000473945; ENST00000478148; OTTHUMT00000348148; OTTHUMT00000348149; OTTHUMT00000348153; OTTHUMT00000348154; OTTHUMT00000348155; OTTHUMT00000348156; uc010liz.3	reelin	chr7	-	Multiple_Complex	103471784	103989516
TC1000006920.hg.1	peemeeby	-2.52	3.66	4.99	0.17	0.59	F	F	0.0105	0.5719	0.1298	0.203	F	peemeeby.aAug10-unspliced	Transcript Identified by AceView	chr10	+	Coding	18256969	18258769
TC2000007171.hg.1	shorlaw	-2.15	4.56	5.67	0.4	0.38	F	T	0.0105	0.5719	0.0148	0.0339	F	shorlaw.aAug10-unspliced	Transcript Identified by AceView	chr20	+	Coding	33836731	33837902
TC1300007712.hg.1		2.42	6.5	5.22	0.73	0.52	T	F	0.0105	0.5719	0.0022	0.0066	F			chr13	+	NonCoding	92323917	92324475
TC2200008647.hg.1		-2.04	3.48	4.51	0.18	0.24	F	T	0.0105	0.5725	0.011	0.0264	F			chr22	-	NonCoding	37360447	37360508
TC0800011701.hg.1	sarfarby	2.57	4.69	3.33	0.33	0.3	T	F	0.0105	0.5726	0.0373	0.0735	F	sarfarby.aAug10-unspliced	Transcript Identified by AceView	chr8	-	Coding	124187030	124188410
TC1500008327.hg.1	bachybu	2.02	4.33	3.31	0.09	0.76	F	F	0.0107	0.5731	0.006	0.0158	F	bachybu.aAug10-unspliced	Transcript Identified by AceView	chr15	+	Coding	90709561	90710366
TSUnmapped00000566.hg.1	AC254960.1	2.23	7.12	5.96	1.32	0.26	T	T	0.0107	0.5731	0.1504	0.2286	T	ENST00000632494				Small_RNA
TC0400012081.hg.1	gasnoyby	-2.12	4.61	5.69	0.35	0.66	T	T	0.0108	0.5731	0.0176	0.0392	T	gasnoyby.aAug10-unspliced	Transcript Identified by AceView	chr4	-	Unassigned	148418860	148419731
TC0X00007691.hg.1	glorva	2.01	4.7	3.69	0.94	0.44	F	F	0.0106	0.5731	0.0517	0.0961	F	glorva.aAug10-unspliced	Transcript Identified by AceView	chrX	+	Unassigned	76796485	76796782
TC1400007921.hg.1	starborby	2.11	6.26	5.18	0.08	0.23	T	T	0.0108	0.5731	0.0003	0.0012	T	starborby.aAug10-unspliced	Transcript Identified by AceView	chr14	+	Unassigned	89235278	89235923
TC1500006727.hg.1	U8	2.23	7.12	5.96	1.32	0.26	T	T	0.0107	0.5731	0.1504	0.2286	T	uc059hbn.1	U8 small nucleolar RNA [Source:RFAM;Acc:RF00096]	chr15	+	Small_RNA	30581184	30581316
TC0900009899.hg.1	vawlee	-2.33	5.25	6.47	0.16	0.48	T	T	0.0107	0.5731	4.8e-11	1.31e-09	T	vawlee.aAug10	Transcript Identified by AceView	chr9	-	Unassigned	34447890	34449550
TC2200007562.hg.1		2.22	7.02	5.87	0.24	0.39	T	T	0.0106	0.5731	0.0098	0.024	T			chr22	+	NonCoding	43723179	43723244
TC1800006743.hg.1		-2.14	5.17	6.27	0.48	0.44	T	T	0.0107	0.5731	0.0006	0.0021	T			chr18	+	NonCoding	12884515	12885556
TC0600011497.hg.1		2.15	5.45	4.34	0.24	0.45	T	F	0.0107	0.5731	0.0112	0.0268	F			chr6	-	NonCoding	32626240	32626496
TC0300013735.hg.1		2.1	5.46	4.39	0.57	0.33	T	F	0.0108	0.5742	1.58e-05	8.97e-05	F			chr3	-	NonCoding	197038225	197038540
TC1000007950.hg.1	UNC5B	2.09	7.61	6.55	0.85	0.38	T	T	0.0109	0.5744	5.16e-06	3.34e-05	T	NM_001244889; NM_170744; ENST00000335350; ENST00000373192; OTTHUMT00000048540; OTTHUMT00000048541	unc-5 netrin receptor B	chr10	+	Multiple_Complex	71212535	71302878
TC1400007387.hg.1	shuwy	-2.27	4.03	5.22	0.3	0.34	F	F	0.0109	0.5744	0.0402	0.0781	F	shuwy.aAug10-unspliced	Transcript Identified by AceView	chr14	+	Coding	61691772	61692492
TC0800007156.hg.1		2.05	5.47	4.43	0.28	0.27	T	F	0.0109	0.5744	0.0045	0.0123	F			chr8	+	NonCoding	29473298	29510165
TC1600007736.hg.1	RP11-329J18.5	-2	4.68	5.68	0.56	0.3	F	F	0.0111	0.5749	0.0511	0.0952	F	ENST00000624660; OTTHUMT00000439498; uc059tvp.1	novel transcript	chr16	+	Unassigned	47218026	47218768
TC1500010151.hg.1	CHRNA3	3.04	6.59	4.99	0.41	0.96	T	T	0.0111	0.5749	1.3e-18	8.34e-16	T	NM_000743; NM_001166694; NR_046313; ENST00000326828; ENST00000348639; ENST00000558903; ENST00000559002; ENST00000559080; ENST00000559658; ENST00000559941; ENST00000561128; BC000513; BC001642; BC002996; BC006114; BC098443	cholinergic receptor, nicotinic alpha 3	chr15	-	Multiple_Complex	78593052	78621295
TC1600010890.hg.1	skyglar	-2.02	5.17	6.19	0.3	0.29	T	T	0.011	0.5749	0.0112	0.0268	T	skyglar.aAug10-unspliced	Transcript Identified by AceView	chr16	-	Coding	75653334	75653793
TC0600008456.hg.1	slarjo	2.49	5.59	4.27	0.27	0.57	T	F	0.0111	0.5749	1.16e-05	6.82e-05	F	slarjo.aAug10-unspliced	Transcript Identified by AceView	chr6	+	Unassigned	69348648	69350459
TC1200009073.hg.1	snorgoyby	-2.33	3.87	5.09	0.09	0.55	F	F	0.011	0.5749	0.0099	0.0242	F	snorgoyby.aAug10-unspliced	Transcript Identified by AceView	chr12	+	Coding	118216371	118216682
TC0500011612.hg.1		2.72	4.77	3.33	0.95	0.52	T	F	0.011	0.5749	0.1228	0.1943	F			chr5	-	NonCoding	103450027	103450324
TC0100014704.hg.1		-2.84	5.48	6.98	1.63	0.34	T	T	0.011	0.5749	0.1115	0.1799	T			chr1	-	NonCoding	80329379	80329488
TC0600012433.hg.1		-2.19	4.24	5.37	0.19	0.26	F	T	0.011	0.5749	0.055	0.1011	F			chr6	-	NonCoding	83197101	83198887
TC2000008428.hg.1		-2.29	2.94	4.13	0.36	0.37	F	F	0.0111	0.5749	0.0033	0.0095	F			chr20	-	NonCoding	13208774	13210879
TC0600009152.hg.1		-2.15	4.82	5.93	1.07	0.18	T	T	0.0111	0.5749	0.0125	0.0294	T			chr6	+	NonCoding	111384625	111385435
TC0700008652.hg.1	klorblee	-2.89	3.34	4.87	0.07	0.74	F	F	0.0111	0.5755	0.2642	0.3563	F	klorblee.aAug10-unspliced	Transcript Identified by AceView	chr7	+	Unassigned	102836587	102838449
TC1100011881.hg.1		-3.06	4.3	5.91	0.19	0.6	F	F	0.0111	0.5755	0.0002	0.0007	F			chr11	-	NonCoding	87809061	88102655
TC0800008507.hg.1		2.51	4.45	3.12	0.05	0.73	F	F	0.0112	0.5755	0.185	0.269	F			chr8	+	NonCoding	106095345	106098922
TC1000011826.hg.1	kawmu	-2.85	4.05	5.56	0.15	0.28	F	F	0.0112	0.5758	0.0785	0.1352	F	kawmu.aAug10-unspliced	Transcript Identified by AceView	chr10	-	Unassigned	110928321	110928577
TC0400008943.hg.1	EDNRA	2.07	12.31	11.26	0.55	0.06	T	T	0.0113	0.5767	4.66e-16	7.08e-14	T	NM_001166055; NM_001256283; NM_001957; NR_045958; ENST00000324300; ENST00000358556; ENST00000503721; ENST00000506066; ENST00000510697; ENST00000511804; ENST00000514245; BC022511; OTTHUMT00000364635; OTTHUMT00000364636; OTTHUMT00000364637; OTTHUMT00000364638; OTTHUMT00000364639; OTTHUMT00000364640; uc010ipg.2	endothelin receptor type A	chr4	+	Multiple_Complex	147480917	147544954
TC1300009781.hg.1	COL4A1	2.72	11.52	10.08	1.64	0.39	T	T	0.0113	0.5767	7.5e-13	3.57e-11	T	NM_001303110; NM_001845; ENST00000375820; ENST00000467182; ENST00000474391; ENST00000543140; ENST00000615732; BC151220; OTTHUMT00000045759; OTTHUMT00000312866; OTTHUMT00000312867; OTTHUMT00000476753; OTTHUMT00000476754; uc001vqw.4	collagen, type IV, alpha 1	chr13	-	Multiple_Complex	110148958	110307157
TC1300007537.hg.1	spochor	2.09	3.73	2.66	0.42	0.52	F	F	0.0112	0.5767	0.0552	0.1014	F	spochor.aAug10-unspliced	Transcript Identified by AceView	chr13	+	Coding	76392571	76394135
TC1100006862.hg.1	wogoby	-2.19	5.92	7.05	0.27	0.37	T	T	0.0113	0.5767	0.0096	0.0235	T	wogoby.aAug10-unspliced	Transcript Identified by AceView	chr11	+	Unassigned	11910215	11911078
TC0300009127.hg.1		-2.38	5.67	6.92	1.17	0.44	F	T	0.0112	0.5767	3.49e-08	4.11e-07	F			chr3	+	NonCoding	149028884	149029847
TC0600012757.hg.1		-2.11	4.33	5.41	0.48	0.17	F	F	0.0113	0.5767	0.0015	0.0047	F			chr6	-	NonCoding	107507530	107516477
TC0200008864.hg.1		-2.18	2.97	4.09	0.42	0.9	F	F	0.0113	0.5767	0.102	0.1672	F			chr2	+	NonCoding	110689819	110689873
TC0100007932.hg.1		-2	4.83	5.83	0.45	0.48	T	T	0.0113	0.5767	0.1031	0.1687	T			chr1	+	NonCoding	39894956	39895401
TC0100018168.hg.1	NPPA-AS1_2; NPPA-AS1	-2.21	4.56	5.7	0.31	0.84	T	T	0.0113	0.5768	0.0278	0.0575	T	ENST00000618496; hsa_circ_0009871; uc057cie.1	NPPA antisense RNA 1 conserved region 2 [Source:RFAM;Acc:RF02157]; Salzman2013 ANNOTATED, INTERNAL, ncRNA, OVERLAPTX, OVEXON best transcript NR_037806	chr1	+	NonCoding	11845547	11845766
TC0Y00006646.hg.1	choby	3.06	6.1	4.49	0.84	0.75	T	T	0.0113	0.577	3.3e-06	2.26e-05	T	choby.aAug10-unspliced	Transcript Identified by AceView	chrY	+	Coding	13910796	13911626
TC2200007305.hg.1		2.01	5.55	4.54	0.53	0.37	T	T	0.0113	0.577	0.1859	0.27	T			chr22	+	NonCoding	37601965	37602692
TC0300012871.hg.1	MME-AS1; RP11-270G15.2	2.22	7.06	5.91	0.09	0.18	T	T	0.0114	0.5771	0.0013	0.0041	T	ENST00000484721.1; OTTHUMT00000351091; uc062pfa.1	MME antisense RNA 1 [Source:HGNC Symbol;Acc:HGNC:40376]; novel transcript	chr3	-	NonCoding	155158370	155183285
TSUnmapped00000162.hg.1	FBL	2.2	14.61	13.47	0.07	0.55	T	T	0.0114	0.5771	1.62e-07	1.6e-06	T	ENST00000627769	fibrillarin			Coding
TC0700007996.hg.1	ELN	4.61	11.58	9.38	2.02	0.71	T	T	0.0114	0.5771	0.0009	0.003	T	NM_000501; NM_001081752; NM_001081753; NM_001081754; NM_001081755; NM_001278912; NM_001278913; NM_001278914; NM_001278915; NM_001278916; NM_001278917; NM_001278918; NM_001278939; ENST00000252034; ENST00000320399; ENST00000320492; ENST00000357036; ENST00000358929; ENST00000380553; ENST00000380562; ENST00000380575; ENST00000380576; ENST00000380584; ENST00000414324; ENST00000416107; ENST00000417091;…	elastin	chr7	+	Multiple_Complex	74027789	74070180
TC0500008234.hg.1	spoka	-2.31	5.54	6.75	0.72	0.87	T	T	0.0113	0.5771	0.0002	0.0007	T	spoka.aAug10-unspliced	Transcript Identified by AceView	chr5	+	Unassigned	103264800	103265432
TC0600009441.hg.1		2.2	4.75	3.61	0.16	0.58	F	F	0.0114	0.5771	0.0485	0.0912	F			chr6	+	NonCoding	130596155	130596611
TC0X00006736.hg.1	blortor	2.11	4.33	3.25	0.17	0.57	F	F	0.0116	0.5774	0.0031	0.0091	F	blortor.aAug10-unspliced	Transcript Identified by AceView	chrX	+	Coding	19085826	19086478
TC0100009847.hg.1	chokobo	-2.1	4.23	5.3	0.38	0.36	T	T	0.0116	0.5774	0.0104	0.0252	T	chokobo.aAug10-unspliced	Transcript Identified by AceView	chr1	+	Coding	149034289	149034848
TC0600012805.hg.1	jeyglorby	-2.06	5.28	6.32	0.02	0.81	T	T	0.0116	0.5774	7.63e-10	1.45e-08	T	jeyglorby.aAug10-unspliced	Transcript Identified by AceView	chr6	-	Unassigned	109069560	109073337
TC0700010812.hg.1	kuchoyby	2.46	6.84	5.54	0.06	0.53	T	F	0.0115	0.5774	0.0061	0.0161	F	kuchoyby.aAug10-unspliced	Transcript Identified by AceView	chr7	-	Unassigned	39637208	39637461
TC0800012279.hg.1	SORBS3	-2.09	8.56	9.63	0.11	0.3	T	T	0.0115	0.5774	6.91e-11	1.79e-09	T	NM_001018003; NM_005775; ENST00000240123; ENST00000517500; ENST00000517535; ENST00000517962; ENST00000518512; ENST00000519127; ENST00000519453; ENST00000520207; ENST00000520563; ENST00000520574; ENST00000521554; ENST00000521787; ENST00000522315; ENST00000522721; ENST00000523348; ENST00000523402; ENST00000523740; ENST00000523900; ENST00000523965; ENST00000524057; BC067260; BC091514; OTTHUMT0000025…	sorbin and SH3 domain containing 3	chr8	+	Multiple_Complex	22551695	22575788
TC0300006622.hg.1	PPARG	-2.07	9.26	10.31	0.65	0.4	T	T	0.0114	0.5774	3.37e-14	2.58e-12	T	NM_005037; NM_015869; NM_138711; NM_138712; ENST00000287820; ENST00000309576; ENST00000396999; ENST00000397000; ENST00000397010; ENST00000397012; ENST00000397015; ENST00000397023; ENST00000397026; ENST00000397029; ENST00000438682; ENST00000455517; ENST00000477039; ENST00000497594; BC006811; OTTHUMT00000251979; OTTHUMT00000251980; OTTHUMT00000290121; OTTHUMT00000290122; OTTHUMT00000290123; OTTHUMT…	peroxisome proliferator-activated receptor gamma	chr3	+	Multiple_Complex	12287368	12434356
TC2000009692.hg.1		2.18	4.51	3.39	0.61	0.17	F	F	0.0115	0.5774	0.1189	0.1893	F			chr20	-	NonCoding	60991511	60996180
TC0500011158.hg.1		-2.42	4.94	6.22	0.1	0.61	T	T	0.0115	0.5774	4.77e-05	0.0002	T			chr5	-	NonCoding	75041315	75045317
TC0900008489.hg.1		2.01	9.02	8.02	0.13	0.26	T	T	0.0115	0.5774	9.51e-09	1.32e-07	T			chr9	+	NonCoding	113407813	113408506
TC1200009301.hg.1		2.79	5.95	4.47	0.61	0.64	T	F	0.0115	0.5774	0.0476	0.0898	F			chr12	+	NonCoding	125049794	125052152
TC0400012272.hg.1		2.25	4.66	3.49	0.01	0.3	T	F	0.0116	0.5774	0.003	0.0086	F			chr4	-	NonCoding	159506895	159507028
TC0600008880.hg.1		2.95	5.68	4.12	0.34	0.56	T	F	0.0116	0.5774	0.2495	0.3408	F			chr6	+	NonCoding	96886233	96886791
TC0600013738.hg.1		2.43	6.17	4.89	0.06	0.7	T	F	0.0116	0.5774	0.0042	0.0116	F			chr6	-	NonCoding	158954528	158957422
TC0100014299.hg.1		2.85	6.22	4.71	0.33	0.79	T	F	0.0116	0.5774	0.0573	0.1046	F			chr1	-	NonCoding	56047387	56048097
TC2000007575.hg.1	flosabu	-2.95	4.55	6.11	1.07	0.18	T	T	0.0116	0.5777	0.056	0.1028	T	flosabu.aAug10-unspliced	Transcript Identified by AceView	chr20	+	Coding	47523156	47523563
TC0X00009513.hg.1		-2.03	4.74	5.76	0.15	0.8	F	T	0.0117	0.5784	0.1151	0.1845	F			chrX	-	NonCoding	45732964	45736375
TC0400011847.hg.1		2.26	4.89	3.71	0.21	0.35	F	F	0.0117	0.579	0.1013	0.1663	F			chr4	-	NonCoding	129423254	129453751
TC0300009639.hg.1	RP11-416O18.2; skawvarbo	-3.32	3.92	5.66	0.14	1.03	F	T	0.0117	0.5791	0.1826	0.2661	F	ENST00000462382.1; OTTHUMT00000350463; skawvarbo.aAug10; uc062qmg.1	novel transcript; Transcript Identified by AceView	chr3	+	NonCoding	182121884	182142137
TC1000010964.hg.1	RNU7-38P	-2.59	4.67	6.04	0.3	0.65	F	F	0.0117	0.5791	0.0482	0.0908	F	uc057twx.1	RNA, U7 small nuclear 38 pseudogene [Source:HGNC Symbol;Acc:HGNC:34134]	chr10	-	Small_RNA	71844735	71844794
TC1700011525.hg.1	Y_RNA	-2.32	3.52	4.73	0.15	0.52	F	F	0.0118	0.5794	0.0003	0.0011	F	ENST00000364677; uc060jbg.1	Y RNA [Source:RFAM;Acc:RF00019]	chr17	-	NonCoding	67408774	67408881
TC1200011633.hg.1	RP11-528M18.3	2.25	5.58	4.41	0.35	0.5	T	F	0.0118	0.5794	0.001	0.0033	F	ENST00000551083		chr12	-	Multiple_Complex	97679879	97680047
TC0600007262.hg.1	HIST1H3A	2.64	8.38	6.98	0.79	0.66	T	T	0.0118	0.5794	1.18e-09	2.12e-08	T	NM_003529; ENST00000613854; BC066245; BC066246; BC066247; BC067490; BC067491; BC069303; OTTHUMT00000040080	histone cluster 1, H3a	chr6	+	Coding	26020490	26020958
TC1400008280.hg.1	MIR376A2	-2.05	5.44	6.48	0.03	0.73	T	T	0.0118	0.5794	0.0237	0.0504	T	NR_030266	microRNA 376a-2	chr14	+	Multiple_Complex	101040052	101040162
TC1100011308.hg.1	skumoby	-2.01	4.32	5.33	0.32	0.52	F	F	0.0118	0.5794	0.0004	0.0014	F	skumoby.aAug10-unspliced	Transcript Identified by AceView	chr11	-	Multiple_Complex	66832320	66842934
TC0400012118.hg.1	smawgy	-2.11	4.78	5.86	0.28	0.35	T	T	0.0118	0.5794	0.0007	0.0024	T	smawgy.aAug10-unspliced	Transcript Identified by AceView	chr4	-	Unassigned	151199019	151200008
TC1200006581.hg.1	zarfu	-2.2	5.3	6.43	0.36	0.96	T	T	0.0118	0.5794	2.03e-10	4.55e-09	T	zarfu.aAug10-unspliced	Transcript Identified by AceView	chr12	+	Unassigned	5219125	5219667
TC0400012023.hg.1		-2.77	3.37	4.84	0.66	1.23	F	F	0.0117	0.5794	0.01	0.0243	F			chr4	-	NonCoding	144800718	144801205
TC1300009106.hg.1		-2.47	3.33	4.64	0.05	0.7	F	F	0.0118	0.5794	0.0194	0.0427	F			chr13	-	NonCoding	60930574	60933825
TC1900007066.hg.1		-2.31	3.25	4.45	0.05	0.4	F	F	0.0118	0.5794	0.2845	0.3775	F			chr19	+	NonCoding	12124372	12125301
TC1000006896.hg.1		2.51	5.59	4.26	0.42	0.48	T	T	0.0118	0.5794	0.0408	0.0791	T			chr10	+	NonCoding	17471088	17519303
TC2100007817.hg.1	snertar	-2.3	3.4	4.6	0.22	0.38	F	F	0.0119	0.5796	0.0792	0.1362	F	snertar.aAug10-unspliced	Transcript Identified by AceView	chr21	-	Unassigned	26491329	26492491
TC2100007164.hg.1	gybaw	-2.34	5.05	6.27	0.59	0.48	T	T	0.0119	0.5803	0.003	0.0088	T	gybaw.aAug10-unspliced	Transcript Identified by AceView	chr21	+	Unassigned	39401338	39401924
TC1700009335.hg.1	slydy	-2.32	3.15	4.36	0.05	0.44	F	T	0.0119	0.5803	0.0371	0.073	F	slydy.aAug10-unspliced	Transcript Identified by AceView	chr17	-	Coding	815996	816886
TC0X00010883.hg.1	RNU6-616P	2.06	5.64	4.6	0.5	0.23	T	F	0.012	0.5803	3.38e-06	2.3e-05	F	uc065bff.1	RNA, U6 small nuclear 616, pseudogene [Source:HGNC Symbol;Acc:HGNC:47579]	chrX	-	Small_RNA	134918310	134918416
TC0500010380.hg.1		-2	3.78	4.78	0.57	0.34	F	F	0.0119	0.5803	0.0519	0.0964	F			chr5	-	NonCoding	30101478	30102225
TC1800007888.hg.1		-2.63	5.21	6.6	0.31	0.59	T	T	0.0119	0.5803	0.0395	0.077	T			chr18	-	NonCoding	2000654	2000969
TC0X00009072.hg.1		-2.06	3.31	4.35	0.6	0.48	F	F	0.012	0.5803	0.007	0.0181	F			chrX	-	NonCoding	11367770	11370505
TC0600008433.hg.1		2.45	5.35	4.06	0.31	0.32	T	F	0.012	0.5803	0.1457	0.2229	F			chr6	+	NonCoding	67277786	67278926
TC1000009178.hg.1		-2.45	2.84	4.13	0.2	0.49	F	F	0.012	0.5805	1.2e-08	1.62e-07	F			chr10	+	NonCoding	123236965	123238514
TC0600007561.hg.1		2.09	6.34	5.27	0.62	0.41	T	T	0.012	0.5805	5e-05	0.0002	T			chr6	+	NonCoding	31110084	31110638
TC1100010683.hg.1	CRY2	-2.24	3.24	4.4	0.27	0.41	F	F	0.0121	0.5807	0.0063	0.0164	F	hsa_circ_0000294	Memczak2013 ANTISENSE, CDS, coding, INTERNAL, UTR3 best transcript NM_001127457	chr11	-	NonCoding	45858745	45883235
TC0800006755.hg.1	nitamu	2.11	4.83	3.75	0.14	0.19	T	F	0.0121	0.5807	0.1326	0.2064	F	nitamu.bAug10-unspliced	Transcript Identified by AceView	chr8	+	Unassigned	11742188	11742679
TC1800009290.hg.1	MYO5B	2.58	7.31	5.94	0.32	0.82	T	T	0.0121	0.5807	4.82e-19	4.37e-16	T	NM_001080467; ENST00000285039; ENST00000324581; ENST00000585859; ENST00000586036; ENST00000587895; ENST00000589568; ENST00000592688; ENST00000616031; OTTHUMT00000448515; OTTHUMT00000448517; OTTHUMT00000448519; OTTHUMT00000448520; OTTHUMT00000448521; OTTHUMT00000448522; OTTHUMT00000448564	myosin VB	chr18	-	Multiple_Complex	49822786	50195093
TC1500009009.hg.1	sterzarbu	2.31	4.03	2.83	0.53	0.53	F	F	0.012	0.5807	9.54e-05	0.0004	F	sterzarbu.aAug10-unspliced	Transcript Identified by AceView	chr15	-	Coding	35049849	35050501
TC0100008931.hg.1	harero	-2.19	5.2	6.32	0.73	0.2	T	T	0.0122	0.581	1.05e-05	6.23e-05	T	harero.aAug10-unspliced	Transcript Identified by AceView	chr1	+	Unassigned	86932657	86934928
TC0200012591.hg.1	seekabu	5.16	5.42	3.05	0.29	1.23	T	F	0.0121	0.581	9.04e-14	6e-12	F	seekabu.aAug10-unspliced	Transcript Identified by AceView	chr2	-	Coding	53016525	53016930
TC1300007358.hg.1	snofawby	2.24	5.56	4.4	0.03	0.53	F	F	0.0122	0.581	0.0044	0.0122	F	snofawby.aAug10-unspliced	Transcript Identified by AceView	chr13	+	Coding	61662652	61663044
TC1600009097.hg.1	AC009065.2	-2.89	3.41	4.94	0.62	0.99	F	F	0.0122	0.581	1.41e-07	1.41e-06	F	uc059piy.1		chr16	-	Precursor_microRNA	2205030	2205136
TC1600010544.hg.1		2.77	5.55	4.08	0.62	0.43	F	F	0.0123	0.5812	0.0015	0.0049	F			chr16	-	NonCoding	62651919	62653156
TC0700013587.hg.1	SHFM1	-2.03	5.37	6.39	0.53	0.4	T	T	0.0123	0.5817	1.12e-10	2.73e-09	T	NM_006304; BC032782; OTTHUMT00000319595; OTTHUMT00000319596; OTTHUMT00000319597; OTTHUMT00000319598; OTTHUMT00000319599; OTTHUMT00000319600; OTTHUMT00000334327; OTTHUMT00000334328; OTTHUMT00000471022; OTTHUMT00000473526; OTTHUMT00000473527; OTTHUMT00000473528; OTTHUMT00000473529; OTTHUMT00000479066; OTTHUMT00000479067	split hand/foot malformation (ectrodactyly) type 1	chr7	-	Multiple_Complex	96621527	96709891
TC0100017139.hg.1	verlorbo	-2.26	8.45	9.63	0.22	0.35	T	T	0.0123	0.5817	5.7e-12	2.04e-10	T	verlorbo.aAug10-unspliced	Transcript Identified by AceView	chr1	-	Coding	207858761	207859363
TC0100009999.hg.1	LCE2C	-2.8	5.63	7.12	0.92	0.57	T	T	0.0123	0.5818	1.82e-08	2.32e-07	T	NM_178429; ENST00000368783; OTTHUMT00000034509	late cornified envelope 2C	chr1	+	Coding	152675295	152676574
TC0800007849.hg.1		-2.1	6.34	7.42	0.54	0.33	T	T	0.0124	0.5837	1.75e-10	4e-09	T			chr8	+	NonCoding	66170301	66172414
TC1100009532.hg.1	geemor	2.1	5.81	4.74	0.31	0.45	T	F	0.0124	0.5839	0.0267	0.0556	F	geemor.aAug10-unspliced	Transcript Identified by AceView	chr11	+	Coding	130389616	130390260
TC1700008955.hg.1	SNORD1B	-2.01	5.22	6.23	0.87	0.23	T	T	0.0124	0.5839	4.39e-06	2.9e-05	T	NR_004396; ENST00000363091	small nucleolar RNA, C/D box 1B	chr17	+	Small_RNA	76561108	76561193
TC0900008547.hg.1	tomore	2.14	6.78	5.68	0.26	0.72	T	T	0.0124	0.5839	4.57e-07	3.97e-06	T	tomore.aAug10-unspliced	Transcript Identified by AceView	chr9	+	Coding	116159285	116161707
TC1500007352.hg.1	perpee	-3.42	3.1	4.87	0.47	0.83	F	F	0.0125	0.5844	0.0013	0.0043	F	perpee.aAug10-unspliced	Transcript Identified by AceView	chr15	+	Unassigned	57649321	57650062
TC2000007661.hg.1	borsybu	-2.04	4.86	5.89	0.72	0.83	T	T	0.0125	0.5845	0.0343	0.0684	T	borsybu.aAug10-unspliced	Transcript Identified by AceView	chr20	+	Coding	49870294	49870883
TC0500011686.hg.1	blerswobu	-2.21	3.71	4.85	0.36	0.28	F	F	0.0126	0.5846	0.1818	0.2652	F	blerswobu.aAug10-unspliced	Transcript Identified by AceView	chr5	-	Coding	110529527	110530151
TC0100014536.hg.1	glawklor	-2.01	5.96	6.96	0.36	0.38	T	T	0.0126	0.5846	1.27e-09	2.26e-08	T	glawklor.aAug10-unspliced	Transcript Identified by AceView	chr1	-	Coding	68172610	68173885
TC0400010181.hg.1		-2.36	3.36	4.6	0.45	0.58	F	F	0.0126	0.5846	0.0326	0.0656	F			chr4	-	NonCoding	19543235	19543792
TC0200010993.hg.1	RPL7L1P10	2.06	4.69	3.65	0.11	0.42	T	F	0.0127	0.5848	0.0704	0.1239	F	ENST00000427790	ribosomal protein L7 like 1 pseudogene 10 [Source:HGNC Symbol;Acc:HGNC:39492]	chr2	+	Multiple_Complex	228753324	228753786
TC0900008725.hg.1	morsher	-2.61	5.52	6.9	1.25	0.51	T	T	0.0127	0.5848	0.0131	0.0305	T	morsher.aAug10-unspliced	Transcript Identified by AceView	chr9	+	Coding	124345528	124346400
TC0200007506.hg.1	EPCAM	2.72	6.5	5.06	0.9	1.41	T	T	0.0126	0.5848	1.52e-16	2.84e-14	T	NM_002354; ENST00000263735; ENST00000405271; ENST00000419334; ENST00000456133; ENST00000474691; ENST00000490733; BC014785; OTTHUMT00000250792; OTTHUMT00000323354; OTTHUMT00000323638; OTTHUMT00000323639; OTTHUMT00000323640; OTTHUMT00000323641	epithelial cell adhesion molecule	chr2	+	Multiple_Complex	47345158	47387601
TC1400008273.hg.1	MIR329-2	-2.57	5.34	6.7	0.27	0.64	T	T	0.0127	0.5848	0.0005	0.0018	T	NR_029968; ENST00000385029; uc021scr.1	microRNA 329-2	chr14	+	Precursor_microRNA	101027100	101027183
TC1000006977.hg.1	skoyfor	2.16	7.91	6.8	0.31	0.46	T	T	0.0128	0.5848	0.0182	0.0404	T	skoyfor.aAug10-unspliced	Transcript Identified by AceView	chr10	+	Unassigned	21728339	21730320
TC0400010881.hg.1	sweegar	-2.3	4.13	5.33	0.34	0.74	F	T	0.0127	0.5848	0.0496	0.0929	F	sweegar.eAug10-unspliced	Transcript Identified by AceView	chr4	-	Unassigned	67424301	67424862
TC2100007840.hg.1		-2.29	3.76	4.96	0.65	0.48	F	F	0.0126	0.5848	0.0023	0.007	F			chr21	-	NonCoding	28103900	28109668
TC1100006803.hg.1		3.25	5.52	3.82	0.29	0.82	F	F	0.0127	0.5848	0.256	0.3477	F			chr11	+	NonCoding	9113212	9114609
TC0300007724.hg.1		-2.03	3.78	4.81	0.17	0.23	F	F	0.0127	0.5848	0.1479	0.2255	F			chr3	+	NonCoding	67239647	67249123
TC1400009227.hg.1		2.29	4.89	3.69	0.65	0.31	F	F	0.0127	0.5848	0.0101	0.0246	F			chr14	-	NonCoding	54539416	54540276
TC0X00007669.hg.1		2.16	7.21	6.1	0.33	0.57	T	T	0.0127	0.5848	0.0092	0.0227	T			chrX	+	NonCoding	75308753	75313713
TC1900008212.hg.1	feysorbu	-2.19	4.35	5.48	0.22	0.37	F	T	0.0128	0.5851	0.1964	0.2821	F	feysorbu.aAug10-unspliced	Transcript Identified by AceView	chr19	+	Coding	43341647	43342521
TC0200007740.hg.1		-2.24	3.94	5.1	0.31	0.22	F	F	0.0128	0.5851	0.3317	0.4251	F			chr2	+	NonCoding	61896191	61898020
TC0900006858.hg.1	jusuby	2.75	5.16	3.7	0.32	0.73	T	F	0.0128	0.5852	0.0532	0.0985	F	jusuby.aAug10-unspliced	Transcript Identified by AceView	chr9	+	Coding	24828031	24828536
TC0300007781.hg.1	boyrarbu	2.19	5.11	3.98	0.16	0.51	T	T	0.0129	0.5855	1.44e-05	8.26e-05	T	boyrarbu.aAug10-unspliced	Transcript Identified by AceView	chr3	+	Coding	71444388	71445084
TC0200013741.hg.1	UTAT33; AC104655.2	-2.2	3.09	4.23	0.1	0.41	F	F	0.0129	0.5855	0.2713	0.3638	F	NR_110227; ENST00000432211; ENST00000449177; ENST00000432211.1; ENST00000449177.1; OTTHUMT00000329369; OTTHUMT00000329370; uc032nwx.2; uc061mos.1	uncharacterized LOC101927492; putative novel transcript	chr2	-	NonCoding	105097052	105104148
TC1000012092.hg.1		-2.07	5.6	6.65	0.87	0.1	T	T	0.0128	0.5855	0.4247	0.5147	T			chr10	-	NonCoding	123028872	123033540
TC1300009944.hg.1	dotoyby	2.06	4.8	3.76	0.28	0.14	F	F	0.013	0.5863	0.0002	0.001	F	dotoyby.aAug10-unspliced	Transcript Identified by AceView	chr13	-	Unassigned	114305217	114306276
TC0100017218.hg.1	jerrerbo	2.34	8.47	7.24	0.88	0.74	T	T	0.013	0.5863	2.05e-10	4.59e-09	T	jerrerbo.aAug10-unspliced	Transcript Identified by AceView	chr1	-	Unassigned	211664077	211665921
TC0100009947.hg.1	nakoybu	-2.04	4.57	5.6	0.56	0.43	T	T	0.0131	0.587	0.0009	0.0031	T	nakoybu.aAug10-unspliced	Transcript Identified by AceView	chr1	+	Unassigned	151220644	151223050
TC1500009351.hg.1	smypaw	-2.23	8.09	9.25	0.11	0.51	T	T	0.0131	0.587	4e-10	8.22e-09	T	smypaw.aAug10-unspliced	Transcript Identified by AceView	chr15	-	Unassigned	48638470	48640527
TC1200010359.hg.1	Y_RNA	2.09	8.36	7.3	0.1	0.56	T	T	0.0132	0.5873	0.055	0.1012	T	ENST00000364754; uc058mqk.1	Y RNA [Source:RFAM;Acc:RF00019]	chr12	-	NonCoding	33982465	33982566
TC1000010105.hg.1	kleyshy	-2.28	4.52	5.71	0.27	0.54	F	T	0.0131	0.5873	0.0361	0.0715	F	kleyshy.aAug10-unspliced	Transcript Identified by AceView	chr10	-	Unassigned	26813880	26814942
TC0800009738.hg.1	MIR548V	2.06	5.78	4.74	0.22	0.47	T	F	0.0132	0.5873	4.03e-13	2.11e-11	F	NR_036103; ENST00000584165	microRNA 548v	chr8	-	Precursor_microRNA	17681578	17681657
TC0200010727.hg.1	TMEM169	2.21	4.85	3.7	0.61	0.27	T	F	0.0132	0.5873	0.0165	0.0372	F	TMEM169.hAug10-unspliced	Transcript Identified by AceView, Entrez Gene ID(s) 92691	chr2	+	Unassigned	216094489	216095140
TC0600012446.hg.1		-2.29	3.82	5.02	0.81	1.03	F	F	0.0132	0.5873	0.0633	0.1135	F			chr6	-	NonCoding	83969307	83975632
TC0200013366.hg.1		2.01	8.12	7.11	0.03	0.75	T	T	0.0132	0.5873	0.1267	0.1992	T			chr2	-	NonCoding	88229569	88229664
TC0600009500.hg.1		2.09	6	4.93	1.06	0.1	T	F	0.0132	0.5873	0.2402	0.3308	F			chr6	+	NonCoding	133568211	133570094
TC1300007427.hg.1		2.15	5.56	4.45	0.01	0.7	T	F	0.0133	0.5878	0.2582	0.35	F			chr13	+	NonCoding	68232884	68663097
TC2000007539.hg.1	kunaru	-2.06	6.07	7.11	0.22	0.64	T	T	0.0133	0.5883	6.61e-11	1.73e-09	T	kunaru.aAug10-unspliced	Transcript Identified by AceView	chr20	+	Unassigned	46719401	46721437
TC1700009617.hg.1		-2.01	4.98	5.99	0.54	0.34	T	T	0.0133	0.5888	0.0087	0.0216	T			chr17	-	NonCoding	7151513	7161715
TC1500010095.hg.1	TYRO3P	-2.18	4.41	5.53	0.58	0.51	T	T	0.0134	0.5894	0.0101	0.0246	T	NR_028510; OTTHUMT00000419489	TYRO3P protein tyrosine kinase pseudogene	chr15	-	Multiple_Complex	76258986	76261690
TC1200006858.hg.1	yutire	2.11	5.63	4.55	0.22	0.36	T	F	0.0134	0.5895	1.19e-05	6.96e-05	F	yutire.aAug10-unspliced	Transcript Identified by AceView	chr12	+	Unassigned	11768611	11770908
TC1200011216.hg.1	MIR1279	-2.01	5.06	6.07	0.22	0.2	F	F	0.0134	0.5897	3.77e-05	0.0002	F	NR_031692	microRNA 1279	chr12	-	Multiple_Complex	69273157	69273218
TC0500007851.hg.1	pastawby	-2.46	3.9	5.2	0.84	0.72	F	F	0.0134	0.5897	6.63e-11	1.73e-09	F	pastawby.aAug10-unspliced	Transcript Identified by AceView	chr5	+	Coding	77438808	77439964
TC0600011137.hg.1	AL031777.1	2.13	8.12	7.02	0.41	0.76	T	T	0.0134	0.5897	3.85e-09	5.97e-08	T	uc063mgk.1		chr6	-	Precursor_microRNA	26217220	26217357
TC1800008533.hg.1		-2.13	2.63	3.73	0.39	0.42	F	F	0.0134	0.5897	0.1144	0.1836	F			chr18	-	NonCoding	41297661	41352498
TC1800008287.hg.1	ANKRD29	-2.42	6.66	7.93	0.98	0.48	T	T	0.0136	0.5904	6.26e-05	0.0003	T	NM_001308238; NM_173505; ENST00000322980; ENST00000585908; ENST00000586087; ENST00000586511; ENST00000587763; ENST00000591280; ENST00000591617; ENST00000592179; BC030622; OTTHUMT00000254825; OTTHUMT00000445526; OTTHUMT00000445527; OTTHUMT00000445664; OTTHUMT00000445665; OTTHUMT00000445666; OTTHUMT00000445667; OTTHUMT00000445668	ankyrin repeat domain 29	chr18	-	Multiple_Complex	23598926	23662885
TC2000008532.hg.1	sersee	-2.67	4.25	5.67	0.26	0.8	F	F	0.0136	0.5904	3.65e-05	0.0002	F	sersee.aAug10-unspliced	Transcript Identified by AceView	chr20	-	Coding	18472077	18472827
TC0X00009418.hg.1	tufar	-2.3	2.98	4.18	0.17	0.68	F	F	0.0136	0.5904	0.0271	0.0563	F	tufar.aAug10	Transcript Identified by AceView	chrX	-	Unassigned	39776426	39776917
TC1300009666.hg.1	waserby	2.33	5.35	4.13	0.12	0.64	T	F	0.0136	0.5904	0.043	0.0825	F	waserby.aAug10	Transcript Identified by AceView	chr13	-	NonCoding	102470210	102484366
TC0500010198.hg.1	waslawbu	-2.21	6.71	7.86	0.59	0.19	T	T	0.0136	0.5904	2.37e-05	0.0001	T	waslawbu.aAug10-unspliced	Transcript Identified by AceView	chr5	-	Coding	16460981	16461285
TC1300009851.hg.1		2.38	6.03	4.78	0.04	0.44	T	T	0.0136	0.5904	0.1471	0.2246	T			chr13	-	NonCoding	112393147	112393741
TC1400009533.hg.1	bloybawby	2.48	7.26	5.95	0.16	0.63	T	T	0.0137	0.5905	0.0874	0.1476	T	bloybawby.aAug10-unspliced	Transcript Identified by AceView	chr14	-	Coding	68931103	68931544
TC1000009848.hg.1	Y_RNA	-2.17	3.95	5.06	0.4	0.54	F	F	0.0137	0.5905	0.1269	0.1994	F	ENST00000365638; uc057rui.1	Y RNA [Source:RFAM;Acc:RF00019]	chr10	-	NonCoding	13511206	13511313
TC0200016363.hg.1	flujabo	2.27	6.34	5.15	0.03	0.48	T	T	0.0137	0.5905	0.1444	0.2212	T	flujabo.aAug10-unspliced	Transcript Identified by AceView	chr2	-	Coding	241551720	241552118
TC0200007779.hg.1	LOC100131592	2.25	5.54	4.38	1.11	0.49	T	F	0.0137	0.5905	0.111	0.1792	F	LOC100131592.aAug10-unspliced	Transcript Identified by AceView, Entrez Gene ID(s) 100131592	chr2	+	Unassigned	63643488	63643672
TC1200010538.hg.1	AMIGO2	3.02	9.54	7.95	1.53	0.16	T	T	0.0137	0.5905	0.0323	0.0652	T	NM_001143668; NM_181847; ENST00000266581; ENST00000429635; ENST00000550413; BC047595; BC095477; OTTHUMT00000405075; OTTHUMT00000405076; OTTHUMT00000405078	adhesion molecule with Ig-like domain 2	chr12	-	Coding	47075707	47079951
TC0800011575.hg.1		-2.12	6.93	8.01	0.17	0.41	T	T	0.0137	0.5905	1.02e-10	2.51e-09	T			chr8	-	NonCoding	117712391	117713058
TC1400006828.hg.1	COCH	2.25	6.83	5.66	0.64	0.5	T	T	0.0138	0.5908	4.69e-18	1.89e-15	T	NM_001135058; NM_004086; ENST00000216361; ENST00000396618; ENST00000460581; ENST00000468826; ENST00000475087; ENST00000553772; ENST00000553833; ENST00000555117; ENST00000555881; ENST00000556908; ENST00000557065; BC007230; OTTHUMT00000073363; OTTHUMT00000276608; OTTHUMT00000409700; OTTHUMT00000409701; OTTHUMT00000409702; OTTHUMT00000409703; OTTHUMT00000409704; OTTHUMT00000409705; OTTHUMT0000040970…	cochlin	chr14	+	Multiple_Complex	30874514	30895065
TC2100007837.hg.1	skerglo	-2.32	5.65	6.87	0.16	0.5	T	T	0.0138	0.5909	0.0004	0.0015	T	skerglo.aAug10-unspliced	Transcript Identified by AceView	chr21	-	Coding	27922874	27923288
TC0600012890.hg.1	smoyjey	-2.21	7.07	8.21	0.05	0.51	T	T	0.0138	0.5909	1.3e-11	4.16e-10	T	smoyjey.aAug10-unspliced	Transcript Identified by AceView	chr6	-	Unassigned	112250269	112251524
TC1200011017.hg.1	RNU4-20P	-2.17	3.8	4.92	0.19	0.61	F	F	0.0139	0.5916	0.0045	0.0123	F	uc058qff.1	RNA, U4 small nuclear 20, pseudogene [Source:HGNC Symbol;Acc:HGNC:46956]	chr12	-	Small_RNA	59586793	59586943
TC0300007831.hg.1		2.1	4.5	3.42	0.58	0.38	T	F	0.0139	0.5916	0.0031	0.009	F			chr3	+	NonCoding	72795214	72813749
TC1700010842.hg.1	RP11-1072C15.4	-2.34	3.91	5.14	1.17	0.31	T	T	0.0139	0.5918	3.21e-08	3.83e-07	T	ENST00000591628.1; OTTHUMT00000457815; uc060gbe.1	novel transcript, antisense to C17orf104	chr17	-	NonCoding	44673688	44676257
TC0600008491.hg.1		-2.51	3.87	5.2	0.24	0.51	F	T	0.0139	0.5918	0.0001	0.0005	F			chr6	+	NonCoding	71375168	71392660
TC0700006786.hg.1		-2.04	6.2	7.23	0.02	0.3	T	T	0.0139	0.5918	0.0001	0.0005	T			chr7	+	NonCoding	16902444	16914167
TC0200016432.hg.1	LOC728730; AC007246.3; homomo	-2.04	8.05	9.08	0.45	0.49	T	T	0.014	0.5925	1.2e-10	2.89e-09	T	NR_037875; ENST00000366187; ENST00000422128; ENST00000425775; ENST00000426083; ENST00000438649; ENST00000443038; ENST00000445520; ENST00000446698; ENST00000449569; ENST00000451547; ENST00000366187.2; ENST00000422128.1; ENST00000425775.1; ENST00000426083.1; ENST00000438649.1; ENST00000443038.1; ENST00000445520.1; ENST00000446698.1; ENST00000449569.1; ENST00000451547.1; homomo.cAug10; hsa_circ_0054…	uncharacterized LOC728730; Transcript Identified by AceView; Salzman2013 ANNOTATED, INTERNAL, ncRNA, OVEXON best transcript NR_037875; novel transcript, antisense to MAP4K3	chr2	+	NonCoding	39436637	39646775
TC1600009640.hg.1	lywoy	2.4	4.5	3.23	0.11	0.36	F	F	0.014	0.593	0.0102	0.0249	F	lywoy.aAug10-unspliced	Transcript Identified by AceView	chr16	-	Coding	19461874	19462520
TC0X00007638.hg.1	blava	-2.44	3.75	5.04	0.02	1	F	T	0.0141	0.5936	0.0681	0.1205	F	blava.aAug10-unspliced	Transcript Identified by AceView	chrX	+	Unassigned	74222624	74223318
TC1800008308.hg.1	feywo	-2.26	5.34	6.52	0.36	0.47	F	T	0.014	0.5936	1.94e-08	2.46e-07	F	feywo.aAug10-unspliced	Transcript Identified by AceView	chr18	-	Coding	24364628	24365230
TC0400007783.hg.1	AMTN	-2.35	3.91	5.14	0.29	0.74	F	F	0.014	0.5936	0.1837	0.2675	F	NM_001286731; NM_212557; ENST00000339336; ENST00000504451; BC121812; BC121817; OTTHUMT00000252157; OTTHUMT00000362618	amelotin	chr4	+	Coding	70518540	70532743
TC0600010932.hg.1	rirome	-2.18	4.6	5.73	0.11	0.34	F	T	0.014	0.5936	0.005	0.0134	F	rirome.bAug10-unspliced	Transcript Identified by AceView	chr6	-	Unassigned	16546730	16547282
TC0400012683.hg.1	choyvarbo	-2.5	4.58	5.9	0.21	0.58	F	F	0.0142	0.5943	0.1144	0.1835	F	choyvarbo.aAug10-unspliced	Transcript Identified by AceView	chr4	-	Coding	187404930	187405785
TC1300007849.hg.1	smordoy	2.31	6.18	4.97	0.11	0.67	T	T	0.0142	0.5943	6.9e-10	1.32e-08	T	smordoy.aAug10-unspliced	Transcript Identified by AceView	chr13	+	Unassigned	99871202	99871993
TC2200008894.hg.1	fyshy	-2.33	6.24	7.46	0.88	0.2	T	T	0.0142	0.5951	0.0061	0.016	T	fyshy.aAug10-unspliced	Transcript Identified by AceView	chr22	-	Unassigned	42829564	42830864
TC1000006617.hg.1	NET1	-2.03	11.8	12.82	0.01	0.73	T	T	0.0142	0.5951	6.71e-05	0.0003	T	NM_001047160; NM_005863; NR_073040; ENST00000355029; ENST00000380359; ENST00000449083; ENST00000465087; ENST00000484741; ENST00000486354; BC010285; BC053553; OTTHUMT00000046549; OTTHUMT00000046550; OTTHUMT00000046551; OTTHUMT00000046552; OTTHUMT00000046553; OTTHUMT00000046554	neuroepithelial cell transforming 1	chr10	+	Multiple_Complex	5412551	5459056
TC1400009650.hg.1		-2.36	3.92	5.16	0.42	0.53	F	T	0.0142	0.5954	0.0053	0.0141	F			chr14	-	NonCoding	73301395	73302881
TC1200010259.hg.1		2.79	5.59	4.11	0.36	0.77	F	F	0.0143	0.5959	0.1408	0.2166	F			chr12	-	NonCoding	30361646	30365168
TC2200007706.hg.1	jarblo	2.71	5.39	3.95	0.27	0.81	F	F	0.0144	0.596	0.0003	0.0011	F	jarblo.aAug10-unspliced	Transcript Identified by AceView	chr22	+	Unassigned	47824757	47825398
TC1200010490.hg.1	NELL2	2.51	6.59	5.26	0.7	0.65	T	T	0.0144	0.5961	6.53e-19	5.25e-16	T	NM_001145107; NM_001145108; NM_001145109; NM_001145110; NM_006159; ENST00000333837; ENST00000395487; ENST00000429094; ENST00000437801; ENST00000452445; ENST00000546415; ENST00000547172; ENST00000547636; ENST00000547751; ENST00000548531; ENST00000548826; ENST00000549027; ENST00000549668; ENST00000550139; ENST00000550313; ENST00000550462; ENST00000551601; ENST00000551949; ENST00000552993; ENST00000…	neural EGFL like 2	chr12	-	Multiple_Complex	44508275	44921848
TC1400009851.hg.1	klashabu	2.7	5.73	4.3	0.26	0.73	T	F	0.0144	0.5966	0.1174	0.1873	F	klashabu.aAug10-unspliced	Transcript Identified by AceView	chr14	-	Coding	82212070	82212650
TC1200010425.hg.1		-2.24	3.45	4.61	0.43	0.5	F	F	0.0144	0.5966	0.2753	0.3679	F			chr12	-	NonCoding	40515764	40524166
TC0900008632.hg.1	pawvyby	-2.04	7.19	8.22	0.08	0.51	T	T	0.0145	0.5971	1.29e-08	1.71e-07	T	pawvyby.aAug10-unspliced	Transcript Identified by AceView	chr9	+	Coding	121284095	121285531
TC0300008251.hg.1		2.14	4.24	3.14	0.66	0.48	F	F	0.0145	0.5973	0.0049	0.0133	F			chr3	+	NonCoding	106395422	106414477
TC0700008927.hg.1	ING3	-2.07	5.13	6.17	0.02	0.47	T	T	0.0145	0.598	0.0093	0.0229	T	ING3.lAug10-unspliced	Transcript Identified by AceView, Entrez Gene ID(s) 54556	chr7	+	Unassigned	120968324	120968958
TC0500008109.hg.1		2.48	5.2	3.88	0.35	0.05	T	F	0.0147	0.6007	3.64e-07	3.24e-06	F			chr5	+	NonCoding	94823809	94826001
TC0400012799.hg.1		-2.37	3.65	4.89	0.31	0.61	F	F	0.0147	0.6007	6.76e-13	3.29e-11	F			chr4	+	NonCoding	62076162	62078346
TC1600011307.hg.1	RP11-356C4.3	2.07	4.67	3.62	0.26	0.55	T	F	0.0149	0.603	0.0045	0.0123	F	ENST00000562203.1; OTTHUMT00000420874; uc059yws.1	novel transcript	chr16	-	NonCoding	90101206	90106316
TC0100013445.hg.1	IFI6	2.06	12.05	11.01	0.63	0.22	T	T	0.0149	0.603	2.95e-12	1.16e-10	T	NM_002038; NM_022872; NM_022873; ENST00000339145; ENST00000361157; ENST00000362020; BC011601; BC015603; OTTHUMT00000009780; OTTHUMT00000009781; OTTHUMT00000009782	interferon, alpha-inducible protein 6	chr1	-	Multiple_Complex	27666061	27672218
TC0400012576.hg.1	LOC389247; RP11-367N14.2	-2.03	5.44	6.47	0.17	0.33	T	T	0.015	0.603	0.098	0.1621	T	NR_033995; ENST00000457303.3; OTTHUMT00000361497; uc003ivr.4	uncharacterized LOC389247; novel transcript	chr4	-	NonCoding	183494737	183505066
TC2000006477.hg.1	teeja	3.21	7.28	5.6	0.57	0.74	T	T	0.015	0.603	0.0027	0.008	T	teeja.aAug10-unspliced	Transcript Identified by AceView	chr20	+	Coding	1156073	1157550
TC0900006628.hg.1		-2.11	4.99	6.07	1.01	0.39	T	T	0.0149	0.603	5.97e-05	0.0003	T			chr9	+	NonCoding	9157785	9173812
TC0800008038.hg.1		2.03	4.85	3.83	1.2	0.17	T	F	0.0149	0.603	0.2728	0.3654	F			chr8	+	NonCoding	79073659	79208080
TC2100006531.hg.1		2.35	4.82	3.59	0.24	0.31	F	F	0.015	0.603	0.0316	0.064	F			chr21	+	NonCoding	10664861	10688127
TC0200007232.hg.1	RNU6-1117P	-2.03	6.99	8.01	0.49	0.44	T	T	0.015	0.6034	0.0079	0.0199	T	uc061ibu.1	RNA, U6 small nuclear 1117, pseudogene [Source:HGNC Symbol;Acc:HGNC:48080]	chr2	+	Small_RNA	35471605	35471708
TC1100012350.hg.1	DRD2	2.49	6.42	5.1	0.13	1.22	T	T	0.0151	0.604	2.47e-18	1.21e-15	T	NM_000795; NM_016574; ENST00000346454; ENST00000362072; ENST00000535984; ENST00000538967; ENST00000539420; ENST00000540600; ENST00000542616; ENST00000542968; ENST00000543292; ENST00000544518; BC021195; OTTHUMT00000395833; OTTHUMT00000395834; OTTHUMT00000395835; OTTHUMT00000395836; OTTHUMT00000395837; OTTHUMT00000395838; OTTHUMT00000395839; OTTHUMT00000395840; OTTHUMT00000395841; OTTHUMT00000395842	dopamine receptor D2	chr11	-	Multiple_Complex	113409595	113475691
TC0700011774.hg.1	mawmer	-2.02	8.01	9.02	0.08	0.44	T	T	0.0151	0.6041	3.21e-06	2.2e-05	T	mawmer.aAug10-unspliced	Transcript Identified by AceView	chr7	-	Unassigned	92238772	92239513
TC1100010671.hg.1		-2.17	2.24	3.36	0.16	0.66	F	F	0.0151	0.6041	0.0029	0.0085	F			chr11	-	NonCoding	45703267	45703328
TC0X00009858.hg.1		2.37	5.64	4.4	0.4	0.54	T	F	0.0151	0.6041	0.0111	0.0267	F			chrX	-	NonCoding	58019506	58021451
TC1700009925.hg.1		2.49	5.42	4.11	0.09	0.51	T	F	0.0152	0.6041	0.2185	0.3069	F			chr17	-	NonCoding	17196700	17197990
TC0100013949.hg.1	SLC6A9	2	10.53	9.53	1.57	0.28	T	T	0.0154	0.6043	0.0573	0.1047	T	NM_001024845; NM_001261380; NM_006934; NM_201649; NR_048548; NR_048549; ENST00000357730; ENST00000360584; ENST00000372306; ENST00000372307; ENST00000372310; ENST00000466926; ENST00000475075; ENST00000489764; ENST00000492434; ENST00000528803; ENST00000533007; OTTHUMT00000022825; OTTHUMT00000022826; OTTHUMT00000022827; OTTHUMT00000022828; OTTHUMT00000022829; OTTHUMT00000022830; OTTHUMT00000022831; …	solute carrier family 6 (neurotransmitter transporter, glycine), member 9	chr1	-	Multiple_Complex	43991500	44031492
TC0400010522.hg.1	plyku	-2.38	6.75	8	0.44	0.53	T	T	0.0157	0.6043	0.0271	0.0563	T	plyku.aAug10-unspliced	Transcript Identified by AceView	chr4	-	Coding	40885962	40886629
TC0600010922.hg.1	vojar	2.09	6.55	5.49	0.76	0.52	T	T	0.0155	0.6043	0.0003	0.0011	T	vojar.aAug10-unspliced	Transcript Identified by AceView	chr6	-	Coding	16319655	16320331
TC1800008681.hg.1		2.1	4.48	3.4	0.37	0.35	F	F	0.0153	0.6043	0.0382	0.0749	F			chr18	-	NonCoding	50295877	50376541
TC1600011166.hg.1		2.39	6.24	4.98	0.18	0.38	T	F	0.0153	0.6043	0.2122	0.3	F			chr16	-	NonCoding	87272155	87272545
TC1100011246.hg.1		-2.05	3.15	4.19	0.23	0.55	F	F	0.0153	0.6043	0.1836	0.2674	F			chr11	-	NonCoding	65682132	65685953
TC1700007999.hg.1		2.49	4.24	2.92	1.11	0.49	F	F	0.0154	0.6043	0.1009	0.1659	F			chr17	+	NonCoding	44382252	44383522
TC0600012476.hg.1		2.01	4.71	3.7	0.07	0.49	F	F	0.0155	0.6043	0.0017	0.0054	F			chr6	-	NonCoding	85644731	85647273
TC2200008363.hg.1		-2.03	3.95	4.97	0.95	0.5	F	F	0.0155	0.6043	2.01e-05	0.0001	F			chr22	-	NonCoding	28482507	28482941
TC1000007360.hg.1		2.62	5.14	3.75	1.21	0.24	T	F	0.0156	0.6043	0.03	0.0614	F			chr10	+	NonCoding	38767604	38768171
TC0200012354.hg.1		-2.79	3.98	5.46	0.73	0.46	F	F	0.0157	0.6043	0.0037	0.0104	F			chr2	-	NonCoding	41811456	41813196
TC0100014692.hg.1		-2.18	3.89	5.02	0.21	0.7	T	T	0.0157	0.6043	0.0069	0.0178	T			chr1	-	NonCoding	79343196	79344044
TC1200007708.hg.1		2.73	5.4	3.95	0.29	0.79	T	F	0.0157	0.6043	0.0922	0.1541	F			chr12	+	NonCoding	53281747	53282046
TC0800007877.hg.1	farbla	-2.09	5.93	6.99	0.07	0.29	T	T	0.016	0.6045	0.0699	0.123	T	farbla.aAug10-unspliced	Transcript Identified by AceView	chr8	+	Coding	67434611	67436452
TC0500008135.hg.1	jyja	-2.03	7.53	8.55	0.78	0.3	T	T	0.0161	0.6045	7.87e-08	8.46e-07	T	jyja.bAug10-unspliced	Transcript Identified by AceView	chr5	+	Unassigned	95951596	95952194
TC1900009563.hg.1	OR7G15P	-2.18	3.92	5.04	0.67	0.59	T	T	0.0161	0.6045	0.3443	0.4376	T	OTTHUMT00000475739	olfactory receptor, family 7, subfamily G, member 15 pseudogene	chr19	-	Pseudogene	9122160	9122492
TC2100007966.hg.1	rotera	2.29	5.4	4.2	0.52	0.59	T	F	0.016	0.6045	0.0178	0.0396	F	rotera.bAug10-unspliced	Transcript Identified by AceView	chr21	-	Unassigned	32697842	32698406
TC0200011249.hg.1	slawdoybu	2.45	6.59	5.29	0.68	0.42	T	T	0.0161	0.6045	0.0025	0.0074	T	slawdoybu.aAug10-unspliced	Transcript Identified by AceView	chr2	+	Coding	237406539	237406917
TC1700010302.hg.1		-2.27	5.28	6.46	0.54	0.55	T	T	0.016	0.6045	0.0133	0.0309	T			chr17	-	NonCoding	30883432	30884726
TC1200007191.hg.1		2.42	4.24	2.96	0.38	0.61	F	F	0.016	0.6045	0.2654	0.3576	F			chr12	+	NonCoding	29899903	29900007
TC1500009364.hg.1		-2.02	7.03	8.04	0.37	0.37	T	T	0.016	0.6045	0.0375	0.0738	T			chr15	-	NonCoding	49106334	49106635
TC1300007749.hg.1		-2.27	3.14	4.33	0.55	0.88	F	F	0.016	0.6045	0.0234	0.0498	F			chr13	+	NonCoding	95339786	95343254
TC1200009348.hg.1		-2.8	3.33	4.82	0.17	0.63	F	T	0.016	0.6045	0.5114	0.5941	F			chr12	+	NonCoding	127425870	127429423
TC0300008954.hg.1		2.16	4.62	3.51	0.65	0.32	F	F	0.0161	0.6045	0.1619	0.2423	F			chr3	+	NonCoding	138648198	138654091
TC0500007544.hg.1		-2.31	5.18	6.39	0.03	0.18	F	T	0.0161	0.6045	0.1898	0.2745	F			chr5	+	NonCoding	61168362	61169907
TC0100016915.hg.1		2.1	5.23	4.16	0.62	0.33	T	F	0.0161	0.6045	0.0122	0.0289	F			chr1	-	NonCoding	201455642	201460955
TC1000009078.hg.1	plupoyby	-2.4	3	4.26	0.18	0.44	F	F	0.0162	0.6053	0.119	0.1895	F	plupoyby.aAug10-unspliced	Transcript Identified by AceView	chr10	+	Unassigned	119419686	119420365
TC1500008358.hg.1		2.48	5.34	4.02	0.02	0.55	T	F	0.0162	0.6054	0.1007	0.1656	F			chr15	+	NonCoding	91789075	91794572
TC1100013075.hg.1	DDIAS	2.03	9.51	8.48	0.48	0.78	T	T	0.0162	0.6065	2.12e-09	3.54e-08	T	NM_145018; ENST00000329143; ENST00000524921; ENST00000525388; ENST00000528189; ENST00000528262; ENST00000528759; ENST00000532277; ENST00000532589; ENST00000532764; ENST00000533655; ENST00000533750; BC039268; OTTHUMT00000391932; OTTHUMT00000391933; OTTHUMT00000391934; OTTHUMT00000391936; OTTHUMT00000391937; OTTHUMT00000391938; OTTHUMT00000391939; OTTHUMT00000391940; OTTHUMT00000391941; OTTHUMT0000…	DNA damage-induced apoptosis suppressor	chr11	+	Multiple_Complex	82899975	82934659
TC0700010889.hg.1	sloychoyby	-2.07	5.02	6.08	0.15	0.38	T	T	0.0162	0.6065	7.74e-10	1.46e-08	T	sloychoyby.aAug10-unspliced	Transcript Identified by AceView	chr7	-	Unassigned	43664340	43665054
TC0600008608.hg.1		2.08	5.06	4	0.41	0.63	T	F	0.0164	0.6078	5.8e-05	0.0003	F			chr6	+	NonCoding	79327097	79327671
TC0300011790.hg.1		2.01	4.01	3	0.01	0.46	F	F	0.0164	0.6078	0.1268	0.1992	F			chr3	-	NonCoding	96592172	96675227
TC0400010597.hg.1	RP11-320H14.1; weygar	-2.12	4.61	5.69	0.22	0.47	F	F	0.0164	0.608	0.036	0.0713	F	ENST00000568817.1; OTTHUMT00000431743; uc062wii.1; weygar.aAug10-unspliced	novel transcript, overlapping GABRA2; Transcript Identified by AceView	chr4	-	NonCoding	46243548	46244215
TC0X00009062.hg.1	plerder	-2.03	5.25	6.27	0.27	0.44	T	T	0.0164	0.608	3.48e-08	4.1e-07	T	plerder.bAug10-unspliced	Transcript Identified by AceView	chrX	-	Unassigned	10817640	10818173
TC0800010617.hg.1		-2.27	4.06	5.24	0.24	0.24	F	F	0.0164	0.608	0.0973	0.161	F			chr8	-	NonCoding	61929933	61958496
TC1500007492.hg.1	skeygawby	-2.05	4	5.03	0.01	0.33	T	T	0.0165	0.6084	0.0603	0.1091	T	skeygawby.aAug10-unspliced	Transcript Identified by AceView	chr15	+	Coding	62262173	62262585
TC0200014456.hg.1		-2.05	4.46	5.5	0.01	0.44	T	T	0.0165	0.6086	0.0884	0.149	T			chr2	-	NonCoding	139224851	139235090
TC0600011231.hg.1	Z98744.2	2.16	12.52	11.41	0.84	0.92	T	T	0.0165	0.6088	6.88e-05	0.0003	T	uc063mkg.1		chr6	-	Precursor_microRNA	27865600	27865738
TC0900007150.hg.1		-2.22	5.04	6.19	0.06	0.8	F	T	0.0165	0.6088	0.0759	0.1316	F			chr9	+	NonCoding	37362837	37363156
TC0400010107.hg.1	RP11-484O2.1; slawblerby	2.12	5.85	4.76	0.3	0.52	T	F	0.0166	0.6099	0.0087	0.0217	F	ENST00000515495.1; OTTHUMT00000359983; slawblerby.aAug10; uc062vgv.1	novel transcript; Transcript Identified by AceView	chr4	-	NonCoding	15358141	15420032
TC0600012747.hg.1	CD24	2.49	8.07	6.76	0.18	1.11	T	T	0.0166	0.6099	4.98e-17	1.17e-14	T	NM_001291737; NM_001291738; NM_001291739; NM_013230; NR_117089; NR_117090; ENST00000606017; ENST00000610952; ENST00000615659; ENST00000619133; ENST00000619869; ENST00000620405; ENST00000621311; ENST00000622315; BC064619; OTTHUMT00000477241; OTTHUMT00000477242; OTTHUMT00000477243; OTTHUMT00000477244; OTTHUMT00000477245; OTTHUMT00000477247; OTTHUMT00000477249	CD24 molecule	chr6	-	Multiple_Complex	106969831	106976855
TC0100008949.hg.1		2.35	4.26	3.03	0.67	0.42	F	F	0.0166	0.6099	0.0107	0.0257	F			chr1	+	NonCoding	88259997	88265180
TC0100010717.hg.1	pujawbu	-2.37	4.01	5.26	0.59	0.84	F	F	0.0167	0.6104	0.0199	0.0435	F	pujawbu.aAug10-unspliced	Transcript Identified by AceView	chr1	+	Coding	176731150	176732396
TC1700008723.hg.1	towey	2.15	3.73	2.62	0.06	0.32	F	F	0.0168	0.6104	0.0004	0.0014	F	towey.aAug10-unspliced	Transcript Identified by AceView	chr17	+	Unassigned	68140465	68141871
TC0X00010236.hg.1		-2.31	3.96	5.17	0.69	0.54	F	F	0.0168	0.6104	8.25e-05	0.0004	F			chrX	-	NonCoding	88471976	88477319
TC1800007777.hg.1		2.28	5.43	4.24	0.42	0.84	T	F	0.0168	0.6104	0.0007	0.0023	F			chr18	+	NonCoding	78516907	78518423
TC1200007088.hg.1		-2.17	4.49	5.6	0.62	0.53	F	F	0.0169	0.6107	0.0457	0.0869	F			chr12	+	NonCoding	24352752	24372773
TC0400009613.hg.1	slersweebu	2.04	9.5	8.48	0.58	0.85	T	T	0.0169	0.6108	1.16e-05	6.84e-05	T	slersweebu.aAug10-unspliced	Transcript Identified by AceView	chr4	+	Coding	189234040	189234871
TC1100007286.hg.1	RP1-276E15.1	-2.06	3.9	4.94	0.13	0.41	F	F	0.0171	0.6109	0.0652	0.1163	F	ENST00000525573.2; OTTHUMT00000389080; uc058ake.1	novel transcript	chr11	+	NonCoding	35656227	35661339
TC0100006628.hg.1	gergubu	-2.11	3.52	4.6	0.23	0.57	F	F	0.017	0.6109	0.078	0.1345	F	gergubu.aAug10-unspliced	Transcript Identified by AceView	chr1	+	Coding	3874228	3874585
TC0100013087.hg.1	RCC2	2.42	10.34	9.06	0.76	0.42	T	T	0.0171	0.6109	4.6e-12	1.7e-10	T	NM_001136204; NM_018715; ENST00000375433; ENST00000375436; ENST00000474892; BC042141; BC053908; OTTHUMT00000007144; OTTHUMT00000007145; OTTHUMT00000007146	regulator of chromosome condensation 2	chr1	-	Multiple_Complex	17406755	17439754
TC0100015234.hg.1	SLC16A4	-2.75	12.66	14.12	0.32	0.52	T	T	0.0171	0.6109	1.44e-15	1.82e-13	T	NM_001201546; NM_001201547; NM_001201548; NM_001201549; NM_004696; ENST00000369779; ENST00000369781; ENST00000437429; ENST00000461647; ENST00000467986; ENST00000472422; ENST00000492412; ENST00000497687; ENST00000528649; ENST00000541986; BC021664; OTTHUMT00000031115; OTTHUMT00000031955; OTTHUMT00000031956; OTTHUMT00000031957; OTTHUMT00000031958; OTTHUMT00000031959; OTTHUMT00000031960; OTTHUMT00000…	solute carrier family 16, member 4	chr1	-	Multiple_Complex	110362848	110391082
TC0700011969.hg.1	MCM7	2.01	13.44	12.43	0.69	0.79	T	T	0.0171	0.6109	1.12e-10	2.72e-09	T	NM_001278595; NM_005916; NM_182776; ENST00000303887; ENST00000343023; ENST00000354230; ENST00000425308; ENST00000463722; ENST00000465688; ENST00000465738; ENST00000467516; ENST00000485286; ENST00000489841; ENST00000491245; ENST00000493352; ENST00000621318; BC009398; BC013375; OTTHUMT00000336534; OTTHUMT00000336598; OTTHUMT00000336600; OTTHUMT00000336601; OTTHUMT00000336602; OTTHUMT00000336603; OT…	minichromosome maintenance complex component 7	chr7	-	Multiple_Complex	100092728	100101940
TC0700012405.hg.1	norbler	2.24	5.27	4.11	0.29	0.4	T	F	0.0171	0.6109	0.0062	0.0162	F	norbler.aAug10-unspliced	Transcript Identified by AceView	chr7	-	Unassigned	120050552	120051613
TC0300010732.hg.1	RNU7-73P	-2.02	3.97	4.99	0.48	0.32	T	T	0.017	0.6109	0.1647	0.2455	T	uc062idg.1	RNA, U7 small nuclear 73 pseudogene [Source:HGNC Symbol;Acc:HGNC:34169]	chr3	-	Small_RNA	37573151	37573213
TC0X00009820.hg.1		-2.5	4.55	5.87	0.4	0.56	F	F	0.0171	0.6109	0.0359	0.0712	F			chrX	-	NonCoding	56312449	56315047
TC1200006812.hg.1		-2.08	5.06	6.12	0.17	0.17	T	T	0.0171	0.6109	0.2131	0.301	T			chr12	+	NonCoding	10916260	10917501
TC1300007222.hg.1		-2.14	4.82	5.92	0.78	0.48	F	F	0.0171	0.6109	0.2023	0.2888	F			chr13	+	NonCoding	51386993	51397305
TC0500013362.hg.1		2.12	5.67	4.59	0	0.55	T	T	0.0172	0.6115	0.0031	0.009	T			chr5	-	NonCoding	134647882	134648788
TC1000012516.hg.1	AKR1C2	-2.6	11.13	12.5	0.38	0.45	T	T	0.0173	0.6118	8.19e-07	6.63e-06	T	NM_001135241; NM_001354; NM_205845; ENST00000380753; ENST00000421196; ENST00000455190; ENST00000460124; ENST00000603073; ENST00000604184; ENST00000604428; ENST00000604439; ENST00000604507; ENST00000604711; BC007024; BC063574; OTTHUMT00000046531; OTTHUMT00000046532; OTTHUMT00000468442; OTTHUMT00000468443; OTTHUMT00000468444; OTTHUMT00000468445; OTTHUMT00000468446; OTTHUMT00000468447; OTTHUMT000004…	aldo-keto reductase family 1, member C2	chr10	-	Multiple_Complex	4987400	5018033
TC1800009011.hg.1	NETO1	2.03	5.94	4.92	0.75	0.31	T	T	0.0173	0.6118	0.2115	0.299	T	NM_001201465; NM_138966; NM_138999; ENST00000327305; ENST00000397929; ENST00000577184; ENST00000579169; ENST00000579730; ENST00000582281; ENST00000583169; BC050329; OTTHUMT00000256301; OTTHUMT00000256302; OTTHUMT00000444204; OTTHUMT00000444205; OTTHUMT00000444206; OTTHUMT00000444207; OTTHUMT00000444208; uc002lkw.3	neuropilin (NRP) and tolloid (TLL)-like 1	chr18	-	Multiple_Complex	72742314	72868146
TC0100007882.hg.1	RNU6-605P	2.04	5.61	4.58	0.14	0.37	T	F	0.0173	0.6118	0.0229	0.0489	F	uc057ezr.1	RNA, U6 small nuclear 605, pseudogene [Source:HGNC Symbol;Acc:HGNC:47568]	chr1	+	Small_RNA	38926870	38926977
TC2100007767.hg.1		2.57	6.17	4.81	0.69	0.34	T	F	0.0173	0.6118	1.12e-06	8.75e-06	F			chr21	-	NonCoding	24017685	24022733
TC1200006825.hg.1		-2.44	5.55	6.83	1.31	0.12	T	T	0.0173	0.6118	0.0051	0.0138	T			chr12	+	NonCoding	10999655	11000367
TC1700008002.hg.1		2.65	5.76	4.36	0.53	0.69	T	F	0.0173	0.6118	0.0031	0.009	F			chr17	+	NonCoding	44525798	44527757
TC0800007633.hg.1		-2.59	3.31	4.68	0.28	0.75	F	F	0.0173	0.6118	0.1205	0.1913	F			chr8	+	NonCoding	53475847	53493487
TC0600010869.hg.1		-2.06	3.77	4.82	0.41	0.39	F	F	0.0173	0.6118	0.0141	0.0326	F			chr6	-	NonCoding	13866947	13877112
TC0500012417.hg.1		-2.01	2.62	3.63	0.35	0.78	F	F	0.0174	0.6118	0.0002	0.0006	F			chr5	-	NonCoding	149341729	149343831
TC0X00009904.hg.1		2.37	6.01	4.76	0.8	0.65	T	F	0.0175	0.6137	0.0096	0.0235	F			chrX	-	NonCoding	65743180	65747464
TC0200011397.hg.1	HDLBP	-2.09	4.53	5.59	0.27	0.38	F	F	0.0176	0.6141	0.0071	0.0182	F	hsa_circ_0004528	Jeck2013 ANTISENSE, coding, INTERNAL, intronic best transcript NM_005336	chr2	+	NonCoding	241255601	241256179
TC0900009127.hg.1	COL5A1	2.44	12.07	10.79	1.56	0.29	T	T	0.0177	0.6141	3.22e-12	1.25e-10	T	NM_000093; NM_001278074; ENST00000371817; ENST00000371820; ENST00000460264; ENST00000463925; ENST00000464187; ENST00000465877; ENST00000469093; ENST00000618395; OTTHUMT00000054954; OTTHUMT00000054955; OTTHUMT00000054956; OTTHUMT00000054957; OTTHUMT00000313611; OTTHUMT00000313612; OTTHUMT00000313613	collagen, type V, alpha 1	chr9	+	Multiple_Complex	134641774	134844843
TC1500009861.hg.1	ITGA11	2.23	6.83	5.67	1.63	0.46	T	T	0.0177	0.6141	7.74e-05	0.0004	T	NM_001004439; ENST00000315757; ENST00000423218; ENST00000562826; ENST00000565868; ENST00000566429; ENST00000568677; ENST00000569346; OTTHUMT00000419730; OTTHUMT00000419734; OTTHUMT00000419735; OTTHUMT00000419736; OTTHUMT00000419737; OTTHUMT00000419738; OTTHUMT00000484071	integrin alpha 11	chr15	-	Multiple_Complex	68296533	68432162
TC0600008233.hg.1		-2.07	4.13	5.18	0.98	0.57	F	F	0.0176	0.6141	0.1088	0.1762	F			chr6	+	NonCoding	50868674	50869284
TC0200015592.hg.1		2.09	5.81	4.75	0.26	0.24	F	F	0.0177	0.6141	0.2252	0.3143	F			chr2	-	NonCoding	208976971	208978313
TC1000012428.hg.1	AKR1C3	-3.66	9.29	11.16	0.63	0.73	T	T	0.0177	0.6144	1.38e-08	1.82e-07	T	NM_001253908; NM_001253909; NM_003739; ENST00000380554; ENST00000439082; ENST00000470862; ENST00000480697; ENST00000480822; ENST00000602997; ENST00000603312; ENST00000603484; ENST00000605149; ENST00000605322; ENST00000605781; BC001479; BC019230; OTTHUMT00000046533; OTTHUMT00000046534; OTTHUMT00000046535; OTTHUMT00000046536; OTTHUMT00000468450; OTTHUMT00000468451; OTTHUMT00000468452; OTTHUMT000004…	aldo-keto reductase family 1, member C3	chr10	+	Multiple_Complex	5035354	5107686
TC0300013295.hg.1		-2.03	4.66	5.68	0.73	0.43	T	T	0.0177	0.6144	2.91e-05	0.0002	T			chr3	-	NonCoding	180977630	180980379
TC0100010547.hg.1		2.01	7.6	6.6	0.98	0.53	T	T	0.0177	0.6144	0.029	0.0596	T			chr1	+	NonCoding	169463592	169463922
TC2000008516.hg.1	SNX5	-2.44	6.44	7.73	0	0.67	T	T	0.0179	0.6164	5.64e-08	6.29e-07	T	hsa_circ_0092352	Zhang2013 ALT_ACCEPTOR, ALT_DONOR, coding, INTERNAL, intronic best transcript NM_152227	chr20	-	NonCoding	17949344	17949623
TC0300011596.hg.1		-2.48	4.5	5.81	0.45	0.38	F	F	0.018	0.6168	0.009	0.0223	F			chr3	-	NonCoding	75696981	75699600
TC0800011350.hg.1		2.21	4.54	3.4	0.06	0.59	F	F	0.0181	0.6173	0.0946	0.1574	F			chr8	-	NonCoding	102932812	102934648
TC1500007336.hg.1	chuzerbu	-2.03	5.51	6.53	1.18	0.24	T	T	0.0189	0.6174	0.0043	0.0119	T	chuzerbu.aAug10-unspliced	Transcript Identified by AceView	chr15	+	Unassigned	56981621	56984012
TC1800006904.hg.1	darplee	-2.65	4.55	5.95	0.4	0.87	F	F	0.0185	0.6174	1.06e-06	8.28e-06	F	darplee.aAug10-unspliced	Transcript Identified by AceView	chr18	+	Unassigned	24099250	24101550
TC0200013474.hg.1	dyklaw	2.29	6.63	5.43	0.22	0.42	T	T	0.0188	0.6174	0.009	0.0223	T	dyklaw.aAug10-unspliced	Transcript Identified by AceView	chr2	-	NonCoding	95206352	95207584
TC0100008612.hg.1	RP11-182I10.2	-2.18	4.89	6.02	0.42	0.59	F	F	0.0187	0.6174	0.0511	0.0953	F	ENST00000446914		chr1	+	Multiple_Complex	64941979	64942365
TC0800010397.hg.1	PSAT1P1	2.06	10.67	9.62	1.33	0.66	T	T	0.0182	0.6174	0.0033	0.0093	T	ENST00000518968	phosphoserine aminotransferase 1 pseudogene 1 [Source:HGNC Symbol;Acc:HGNC:15785]	chr8	-	Pseudogene	49740216	49741321
TC1400008573.hg.1	CTD-2335L22.6	-2.14	3.6	4.7	0.14	0.58	F	F	0.0188	0.6174	0.155	0.2341	F	ENST00000554965		chr14	-	Multiple_Complex	19908096	19908649
TC1500008451.hg.1	CTD-2027G2.1	2.14	8.13	7.03	0.78	0.42	T	T	0.0182	0.6174	4.03e-08	4.68e-07	T	ENST00000559699		chr15	+	Multiple_Complex	96551381	96551517
TC1800006683.hg.1	RP11-856M7.8	-2.05	5.09	6.13	0.62	0.48	T	T	0.0182	0.6174	0.1087	0.1761	T	ENST00000584918		chr18	+	Multiple_Complex	10632238	10632396
TC0200009225.hg.1	jogloy	2	5.56	4.56	0.48	0.8	F	F	0.0184	0.6174	0.0003	0.0011	F	jogloy.aAug10-unspliced	Transcript Identified by AceView	chr2	+	Unassigned	127754586	127755840
TC0100011542.hg.1	kawreybu	2.14	7.04	5.94	0.42	0.59	T	T	0.0188	0.6174	0.0013	0.0041	T	kawreybu.aAug10-unspliced	Transcript Identified by AceView	chr1	+	Coding	212763533	212764123
TC1800007055.hg.1	lowar	2.18	5.28	4.16	0.63	0.47	F	F	0.0184	0.6174	0.1791	0.2622	F	lowar.aAug10-unspliced	Transcript Identified by AceView	chr18	+	Unassigned	33822829	33823359
TC0800012433.hg.1	TPD52	3.47	7.35	5.55	0.59	1.15	T	T	0.0185	0.6174	5.75e-18	2.22e-15	T	NM_001025252; NM_001025253; NM_001287140; NM_001287142; NM_001287143; NM_001287144; NM_005079; NR_105033; NR_105034; NR_105035; NR_105036; NR_105037; ENST00000379096; ENST00000379097; ENST00000448733; ENST00000517427; ENST00000517445; ENST00000517462; ENST00000518500; ENST00000518517; ENST00000518937; ENST00000519303; ENST00000520527; ENST00000520741; ENST00000520795; ENST00000520877; ENST0000052…	tumor protein D52	chr8	-	Multiple_Complex	80034745	80171659
TC0100017957.hg.1	PLD5	-2.18	6.59	7.72	0.17	0.42	T	T	0.0185	0.6174	1.4e-14	1.21e-12	T	NM_001195811; NM_001195812; NM_152666; ENST00000314833; ENST00000366545; ENST00000427495; ENST00000442594; ENST00000459864; ENST00000467561; ENST00000474177; ENST00000536534; BC101373; BC101374; BC101375; OTTHUMT00000096187; OTTHUMT00000096188; OTTHUMT00000096189; OTTHUMT00000096190; OTTHUMT00000096191; OTTHUMT00000397213; uc001hzl.4; uc001hzn.2	phospholipase D family, member 5	chr1	-	Multiple_Complex	242082986	242524696
TC0100014127.hg.1	SPATA6	-2.25	8.57	9.74	0	0.55	T	T	0.0185	0.6174	1.53e-12	6.66e-11	T	NM_001286238; NM_001286239; NM_019073; ENST00000371841; ENST00000371843; ENST00000371847; ENST00000396199; ENST00000463938; ENST00000465990; ENST00000471975; ENST00000487543; ENST00000487629; ENST00000490850; ENST00000603831; BC020660; OTTHUMT00000021347; OTTHUMT00000021348; OTTHUMT00000021349; OTTHUMT00000021350; OTTHUMT00000021351; OTTHUMT00000021352; OTTHUMT00000021353; OTTHUMT00000021354; OTT…	spermatogenesis associated 6	chr1	-	Multiple_Complex	48295372	48472208
TC0800009961.hg.1	CLU; MIR6843	-2.02	14.78	15.8	0.99	0.47	T	T	0.0185	0.6174	6.72e-17	1.48e-14	T	NM_001831; NR_038335; NR_045494; NR_106902; ENST00000316403; ENST00000405140; ENST00000518050; ENST00000519472; ENST00000519742; ENST00000520491; ENST00000520796; ENST00000521770; ENST00000522098; ENST00000522238; ENST00000522299; ENST00000522413; ENST00000522502; ENST00000523396; ENST00000523500; ENST00000523589; ENST00000560566; ENST00000617673; BC010514; BC019588; OTTHUMT00000219953; OTTHUMT00…	clusterin; microRNA 6843	chr8	-	Multiple_Complex	27596917	27615031
TC0500007349.hg.1	ISL1	2.2	6.08	4.94	0.46	0.59	T	T	0.0188	0.6174	5.06e-20	1.13e-16	T	NM_002202; ENST00000230658; ENST00000505475; ENST00000511384; BC031213; OTTHUMT00000368413; OTTHUMT00000368415; OTTHUMT00000368777	ISL LIM homeobox 1	chr5	+	Multiple_Complex	51383124	51394738
TC2200008588.hg.1	APOL3	-2.04	7.09	8.12	0.38	0.61	T	T	0.0184	0.6174	4.42e-11	1.22e-09	T	NM_014349; NM_030644; NM_145639; NM_145640; NM_145641; NM_145642; ENST00000349314; ENST00000361710; ENST00000397287; ENST00000397289; ENST00000397293; ENST00000422426; ENST00000424878; ENST00000426939; ENST00000432700; ENST00000472303; ENST00000485453; ENST00000487355; ENST00000487423; ENST00000487783; ENST00000525184; ENST00000528740; ENST00000530895; ENST00000531095; ENST00000531195; ENST000005…	apolipoprotein L, 3	chr22	-	Multiple_Complex	36140323	36166177
TC0700011598.hg.1	sleeko	-2.09	4.48	5.54	0.06	0.13	T	T	0.0185	0.6174	0.2892	0.3824	T	sleeko.jAug10-unspliced	Transcript Identified by AceView	chr7	-	Unassigned	77663104	77663603
TC0100013043.hg.1	smawrawbo	-2.14	4.75	5.85	0.48	0.37	T	T	0.0183	0.6174	0.0356	0.0707	T	smawrawbo.aAug10-unspliced	Transcript Identified by AceView	chr1	-	Coding	16441372	16442018
TC1300007972.hg.1	TNFSF13B	-2.04	6.09	7.12	0.57	0.32	T	T	0.0187	0.6174	0.1136	0.1825	T	TNFSF13B.hAug10-unspliced	Transcript Identified by AceView, Entrez Gene ID(s) 10673	chr13	+	Unassigned	108298431	108298590
TC1000012029.hg.1	AL353664.1	-2.17	7.65	8.77	0.93	0.32	T	T	0.0184	0.6174	5.68e-05	0.0003	T	uc057wjk.1		chr10	-	Precursor_microRNA	120124132	120124226
TC1400010218.hg.1		-2.12	4.45	5.54	0.23	0.6	T	T	0.0181	0.6174	0.0002	0.0009	T			chr14	-	NonCoding	100992145	100992425
TC0900008537.hg.1		2.03	5.58	4.55	0.74	0.47	T	F	0.0182	0.6174	0.0212	0.0459	F			chr9	+	NonCoding	115596614	115603685
TC1900009709.hg.1		-2.08	5.4	6.46	1.29	0.08	T	T	0.0182	0.6174	0.0008	0.0029	T			chr19	-	NonCoding	11936529	11938829
TC0100016592.hg.1		-2.15	3.65	4.76	0.29	0.34	F	F	0.0185	0.6174	0.0108	0.0261	F			chr1	-	NonCoding	180890060	180891851
TC1300008505.hg.1		2.28	5.12	3.93	0.22	0.67	F	F	0.0185	0.6174	0.168	0.2494	F			chr13	-	NonCoding	29943567	29948853
TC1000008360.hg.1		2.08	5.2	4.14	0.2	0.2	F	F	0.0187	0.6174	0.1884	0.2728	F			chr10	+	NonCoding	87831707	87832098
TC0900007183.hg.1		-2.18	2.78	3.9	0.05	0.41	F	F	0.0189	0.6174	0.02	0.0437	F			chr9	+	NonCoding	38227225	38229912
TC1900010251.hg.1	LOC642290	2.11	4.38	3.3	0.63	0.27	F	F	0.0189	0.6178	0.0785	0.1352	F	LOC642290.aAug10-unspliced	Transcript Identified by AceView, Entrez Gene ID(s) 642290	chr19	-	Unassigned	27811764	27812066
TC1700011989.hg.1	gleywubu	-2.37	3.6	4.84	0.07	0.41	F	F	0.0191	0.6184	0.3295	0.423	F	gleywubu.aAug10	Transcript Identified by AceView	chr17	-	Unassigned	80681479	80682002
TC1000007299.hg.1		2.44	5.29	4	0.42	0.22	T	F	0.019	0.6184	0.1484	0.2261	F			chr10	+	NonCoding	36775600	36779615
TC1600008860.hg.1		2.25	6.41	5.23	1.34	0.14	T	T	0.0191	0.6184	0.0077	0.0195	T			chr16	+	NonCoding	88977926	88979645
TC0600008928.hg.1		2.04	5.17	4.15	0.16	0.26	F	F	0.0191	0.6184	0.0701	0.1234	F			chr6	+	NonCoding	100957160	100957263
TC1900010868.hg.1	kasarbo	-2.33	4.2	5.42	0.49	0.47	F	F	0.0192	0.6186	0.0795	0.1365	F	kasarbo.aAug10	Transcript Identified by AceView	chr19	-	Unassigned	43809553	43815194
TC0700011356.hg.1		-2.42	4.48	5.76	0.18	0.68	F	F	0.0192	0.6186	0.0694	0.1223	F			chr7	-	NonCoding	66346872	66359992
TC0600007281.hg.1	AL031777.2	2.15	10.06	8.95	0.51	0.62	T	T	0.0193	0.6197	3.13e-07	2.84e-06	T	uc063mgj.1		chr6	+	Precursor_microRNA	26198861	26198997
TC1500008563.hg.1		-2.24	4.3	5.46	0.33	0.57	F	F	0.0194	0.6201	0.3878	0.48	F			chr15	+	NonCoding	101251863	101253565
TC0500009365.hg.1	Y_RNA	-2.06	4.25	5.29	0.3	0.49	F	F	0.0196	0.6208	0.0031	0.009	F	ENST00000365475; uc063jmd.1	Y RNA [Source:RFAM;Acc:RF00019]	chr5	+	NonCoding	168791498	168791610
TC0600007200.hg.1	KRT8P43	-2.03	3.47	4.49	0.53	0.36	F	F	0.0197	0.6208	0.0746	0.1297	F	ENST00000406052	keratin 8 pseudogene 43 [Source:HGNC Symbol;Acc:HGNC:39877]	chr6	+	Pseudogene	24598012	24599790
TC0800009300.hg.1	AC139103.1	-2.38	4.21	5.46	0.01	0.52	F	F	0.0195	0.6208	0.0073	0.0187	F	ENST00000534696		chr8	+	Multiple_Complex	145047860	145048889
TC0500007354.hg.1	RP11-182I21.2	2.13	4.3	3.21	0.66	0.54	F	F	0.0196	0.6208	0.1939	0.2792	F	ENST00000624322; OTTHUMT00000367716; uc063dmp.1	TEC	chr5	+	Unassigned	51963992	51964445
TC0X00010706.hg.1	AL513487.1	-2.11	6.38	7.45	0.28	0.35	T	T	0.0195	0.6208	0.0027	0.0079	T	uc033etg.2		chrX	-	Precursor_microRNA	122471725	122471818
TC1400008584.hg.1		-2.38	4.98	6.23	0.1	0.71	F	F	0.0195	0.6208	2.72e-10	5.87e-09	F			chr14	-	NonCoding	20321163	20322144
TC0900010772.hg.1		2.05	4.66	3.62	0.48	0.29	T	F	0.0195	0.6208	0.0239	0.0508	F			chr9	-	NonCoding	91544632	91545606
TC0200011243.hg.1		2.15	5.46	4.36	0.55	0.59	T	T	0.0196	0.6208	0.2552	0.3469	T			chr2	+	NonCoding	237277716	237291264
TC0X00006546.hg.1		-2.15	4.41	5.51	0.63	0.26	T	T	0.0196	0.6208	0.0678	0.1202	T			chrX	+	NonCoding	7012411	7068336
TC1200008475.hg.1		2.03	4.21	3.18	0.49	0.46	F	F	0.0197	0.6208	6.49e-05	0.0003	F			chr12	+	NonCoding	93617824	93620992
TC1200007056.hg.1		2.02	5.73	4.71	0.05	0.13	T	T	0.0197	0.6208	0.0952	0.1582	T			chr12	+	NonCoding	21775022	21782757
TC0X00008507.hg.1	RP13-210D15.8	2	4.44	3.44	1.12	0.28	T	F	0.0198	0.6209	0.0676	0.1198	F	ENST00000610379		chrX	+	Pseudogene	135297046	135298585
TC1900009532.hg.1		-2.02	3.62	4.64	0.16	0.53	F	F	0.0197	0.6209	0.3164	0.4099	F			chr19	-	NonCoding	8352005	8357832
TC1200011221.hg.1		2.7	5.98	4.55	0.06	1.08	T	F	0.0198	0.6209	0.3312	0.4247	F			chr12	-	NonCoding	69461049	69467443
TC0200007821.hg.1	SLC1A4	2.51	7.12	5.8	1.34	0.5	T	T	0.0199	0.621	1.93e-08	2.44e-07	T	NM_001193493; NM_003038; ENST00000234256; ENST00000471551; ENST00000480594; ENST00000493121; ENST00000531327; BC026216; BC072423; OTTHUMT00000251726; OTTHUMT00000327463; OTTHUMT00000327464; OTTHUMT00000327465; OTTHUMT00000393082	solute carrier family 1 (glutamate/neutral amino acid transporter), member 4	chr2	+	Multiple_Complex	64988445	65023866
TC0500012294.hg.1	PCDH1	2.09	6.23	5.17	0.72	0.28	T	T	0.0199	0.621	0.2325	0.3223	T	NM_001278613; NM_001278615; NM_002587; NM_032420; ENST00000287008; ENST00000357517; ENST00000394536; ENST00000503492; ENST00000505937; ENST00000511044; ENST00000514773; ENST00000515351; BC035812; OTTHUMT00000251862; OTTHUMT00000320587; OTTHUMT00000370621; OTTHUMT00000370622; OTTHUMT00000370623; OTTHUMT00000370624; OTTHUMT00000370625; OTTHUMT00000370626	protocadherin 1	chr5	-	Multiple_Complex	141853111	141879246
TC0700008958.hg.1	RP11-332K15.1	-2.28	3.35	4.54	0.04	0.54	F	F	0.0201	0.6213	0.3104	0.4039	F	ENST00000419832.1; OTTHUMT00000347505; uc064hoq.1	putative novel transcript	chr7	+	NonCoding	123456629	123459856
TC0900009595.hg.1	RN7SL98P	2.95	4.49	2.92	0.22	1.02	F	F	0.02	0.6213	0.041	0.0794	F	ENST00000462271; uc064sfn.1	RNA, 7SL, cytoplasmic 98, pseudogene [Source:HGNC Symbol;Acc:HGNC:46114]	chr9	-	NonCoding	15525782	15526081
TC1200011896.hg.1	glortybo	-2.22	6.01	7.16	0.26	0.43	T	T	0.0201	0.6213	0.1652	0.2461	T	glortybo.aAug10-unspliced	Transcript Identified by AceView	chr12	-	Coding	110070102	110070777
TC0500007183.hg.1	jerstubu	-2.06	5.2	6.25	0.29	0.28	F	F	0.0202	0.6213	0.0046	0.0126	F	jerstubu.aAug10-unspliced	Transcript Identified by AceView	chr5	+	Coding	37747368	37750556
TC0800008263.hg.1	ESRP1	3.98	6.75	4.75	0.27	2.18	T	T	0.0201	0.6213	6.85e-15	6.6e-13	T	NM_001034915; NM_001122825; NM_001122826; NM_001122827; NM_017697; ENST00000358397; ENST00000423620; ENST00000433389; ENST00000454170; ENST00000517556; ENST00000517610; ENST00000519505; ENST00000520385; ENST00000522756; ENST00000522920; ENST00000523347; BC067098; BC099916; OTTHUMT00000379325; OTTHUMT00000379326; OTTHUMT00000379327; OTTHUMT00000379328; OTTHUMT00000379329; OTTHUMT00000379330; OTTHU…	epithelial splicing regulatory protein 1	chr8	+	Multiple_Complex	94641074	94707466
TC0300010681.hg.1	stofubo	-2.08	5.6	6.66	0.9	0.29	T	T	0.02	0.6213	1.9e-07	1.84e-06	T	stofubo.aAug10-unspliced	Transcript Identified by AceView	chr3	-	Unassigned	33592663	33593817
TC1200008861.hg.1	AC002978.1	2.58	5.55	4.19	1.03	0.25	F	F	0.0202	0.6213	0.0049	0.0134	F	uc058tgn.1		chr12	+	Multiple_Complex	111073968	111074089
TC0600006821.hg.1		-3.39	4.92	6.69	0.84	0.8	F	F	0.0199	0.6213	0.1226	0.194	F			chr6	+	NonCoding	6046443	6046544
TC0900008588.hg.1		-2.24	3.26	4.42	0.05	0.34	F	F	0.02	0.6213	0.0163	0.0368	F			chr9	+	NonCoding	117746352	117747465
TC0500010967.hg.1		-2.05	3.39	4.42	0.62	0.39	F	F	0.0201	0.6213	0.1685	0.25	F			chr5	-	NonCoding	68170794	68178110
TC0900011590.hg.1		-2.02	4.45	5.46	0.19	0.44	T	T	0.0201	0.6213	0.0277	0.0574	T			chr9	-	NonCoding	127606264	127608398
TC1400006765.hg.1		2.07	4.94	3.89	0.89	0.49	F	F	0.0201	0.6213	0.0792	0.1362	F			chr14	+	NonCoding	25997602	26003767
TC0300006747.hg.1	sterdeybo	2.23	3.99	2.84	0.66	0.5	F	F	0.0203	0.6214	0.0231	0.0492	F	sterdeybo.aAug10-unspliced	Transcript Identified by AceView	chr3	+	Coding	16379425	16383579
TC0600010132.hg.1	wusmoyby	2.2	8.87	7.73	0.06	0.45	T	T	0.0204	0.6214	1.3e-06	9.94e-06	T	wusmoyby.aAug10-unspliced	Transcript Identified by AceView	chr6	+	Coding	163537452	163538024
TC0X00006582.hg.1	zervy	2.13	6.39	5.29	0.9	0.84	T	T	0.0203	0.6214	0.0028	0.0081	T	zervy.aAug10-unspliced	Transcript Identified by AceView	chrX	+	Unassigned	9515392	9518115
TC1700012071.hg.1	zoywer	-2.33	3.6	4.82	0.75	0.6	T	T	0.0204	0.6214	0.0326	0.0657	T	zoywer.aAug10-unspliced	Transcript Identified by AceView	chr17	-	Coding	81828973	81830217
TC1000010377.hg.1		-2.8	7.9	9.39	0.49	0.55	T	T	0.0203	0.6214	6.69e-12	2.34e-10	T			chr10	-	NonCoding	38348812	38350597
TC0900008066.hg.1		2.38	5.92	4.67	0.96	0.24	T	F	0.0203	0.6214	0.2714	0.364	F			chr9	+	NonCoding	95202106	95203128
TC1600009768.hg.1		-2.29	4.43	5.62	0.44	0.63	T	T	0.0204	0.6222	0.0464	0.088	T			chr16	-	NonCoding	24715536	24717769
TC1200009296.hg.1		-2.63	2.74	4.14	0.84	0.61	F	F	0.0204	0.6222	0.1578	0.2374	F			chr12	+	NonCoding	124908511	124909194
TC2100007120.hg.1		2.02	4.39	3.37	0.11	0.96	T	F	0.0205	0.6222	2.79e-05	0.0001	F			chr21	+	NonCoding	38332396	38337734
TC0900010269.hg.1	RP11-15J10.9	-2.53	4.48	5.82	0.61	0.71	T	T	0.0205	0.6234	0.2624	0.3544	T	ENST00000592972		chr9	-	Multiple_Complex	65222522	65222777
TC0500008544.hg.1	LMNB1	2.04	10.98	9.95	0.7	0.83	T	T	0.0206	0.6234	4.62e-13	2.37e-11	T	NM_001198557; NM_005573; ENST00000261366; ENST00000395354; ENST00000460265; ENST00000463908; ENST00000472034; ENST00000492190; ENST00000494185; ENST00000504788; BC012295; BC103723; OTTHUMT00000250956; OTTHUMT00000259188; OTTHUMT00000259189; OTTHUMT00000259190; OTTHUMT00000259191; OTTHUMT00000259193; OTTHUMT00000371422; OTTHUMT00000371423	lamin B1	chr5	+	Multiple_Complex	126776623	126837020
TC1100009068.hg.1	NCAM1	3.6	6.59	4.74	1.05	1.19	T	T	0.0206	0.6235	9.28e-18	3.28e-15	T	NM_000615; NM_001076682; NM_001242607; NM_001242608; NM_181351; ENST00000316851; ENST00000401611; ENST00000524916; ENST00000525355; ENST00000525691; ENST00000525973; ENST00000526322; ENST00000528158; ENST00000528590; ENST00000529356; ENST00000530090; ENST00000530543; ENST00000531044; ENST00000531817; ENST00000533073; ENST00000533226; ENST00000534046; ENST00000534516; ENST00000611284; ENST00000613…	neural cell adhesion molecule 1	chr11	+	Multiple_Complex	112961247	113278436
TC1200010262.hg.1	doblobu	2	6.42	5.42	0.14	0.15	T	F	0.0207	0.6241	0.0469	0.0888	F	doblobu.aAug10-unspliced	Transcript Identified by AceView	chr12	-	Coding	30545211	30545994
TC0X00007880.hg.1	RN7SL379P	2.23	5.12	3.96	0.49	0.42	T	F	0.0207	0.6241	0.2958	0.3891	F	ENST00000479912; uc065aey.1	RNA, 7SL, cytoplasmic 379, pseudogene [Source:HGNC Symbol;Acc:HGNC:46395]	chrX	+	NonCoding	96023360	96023652
TC1900007556.hg.1	CTB-31C7.3	-2.18	4.18	5.3	0.38	0.53	F	F	0.0207	0.6241	0.0266	0.0555	F	ENST00000596454		chr19	+	Multiple_Complex	22362589	22362825
TC1200006580.hg.1	varcho	-2.25	4.82	5.99	0.47	0.81	T	T	0.0208	0.6241	1.83e-08	2.34e-07	T	varcho.aAug10-unspliced	Transcript Identified by AceView	chr12	+	Unassigned	5184235	5185416
TC0500007358.hg.1		2.22	5.12	3.97	0.59	0.07	F	F	0.0207	0.6241	0.0654	0.1166	F			chr5	+	NonCoding	52130467	52131024
TC1800006629.hg.1	flobey	-2.42	5.66	6.93	0.37	0.48	T	T	0.021	0.6248	9.3e-08	9.78e-07	T	flobey.aAug10-unspliced	Transcript Identified by AceView	chr18	+	Unassigned	9129302	9132893
TC0600011690.hg.1	TMEM217	-2.39	6.36	7.62	0.15	0.73	T	T	0.0209	0.6248	5.99e-06	3.8e-05	T	NM_001162900; NM_001286401; NM_145316; NR_104442; NR_104443; ENST00000336655; ENST00000356757; ENST00000357219; ENST00000478262; ENST00000482580; ENST00000497775; BC026012; BC029657; OTTHUMT00000040400; OTTHUMT00000040401; OTTHUMT00000357542; OTTHUMT00000357543; OTTHUMT00000357544; OTTHUMT00000357545	transmembrane protein 217	chr6	-	Multiple_Complex	37212178	37258155
TC1900010670.hg.1	CLC	2.3	6.17	4.97	0.32	0.55	T	T	0.0212	0.6248	0.0384	0.0752	T	NM_001828; ENST00000221804; BC119711; BC119712; OTTHUMT00000465225	Charcot-Leyden crystal galectin	chr19	-	Coding	39731250	39738029
TC1000007990.hg.1	DDIT4	2.45	10.49	9.2	1.84	0.26	T	T	0.0211	0.6248	0.0002	0.0008	T	NM_019058; ENST00000307365; ENST00000471240; ENST00000473155; BC000708; BC007714; BC015236; OTTHUMT00000048577; OTTHUMT00000048578; OTTHUMT00000048579	DNA damage inducible transcript 4	chr10	+	Multiple_Complex	72273919	72276039
TC1000009629.hg.1	LINC00702	2.09	6.5	5.44	0.49	0.82	T	F	0.0212	0.6248	5.12e-06	3.32e-05	F	NR_108040	long intergenic non-protein coding RNA 702	chr10	-	NonCoding	4200637	4243912
TC2200007291.hg.1	ranira	2.85	6.43	4.92	0.48	0.86	T	T	0.021	0.6248	0.0001	0.0006	T	ranira.aAug10-unspliced	Transcript Identified by AceView	chr22	+	Coding	37321398	37323684
TC1500007166.hg.1	reefeyby	2.03	5.94	4.92	0.46	0.52	T	T	0.021	0.6248	0.0012	0.0041	T	reefeyby.aAug10-unspliced	Transcript Identified by AceView	chr15	+	Coding	48526130	48526626
TC0X00010129.hg.1	skerder	-2.05	5.86	6.89	0.41	0.45	T	T	0.021	0.6248	7.04e-07	5.81e-06	T	skerder.aAug10-unspliced	Transcript Identified by AceView	chrX	-	Coding	77759379	77759866
TC0X00006657.hg.1	stervo	-2.42	4.8	6.08	0.23	0.65	T	T	0.0212	0.6248	0.0374	0.0736	T	stervo.aAug10-unspliced	Transcript Identified by AceView	chrX	+	Unassigned	13702306	13702919
TC1900009923.hg.1		2.08	5.13	4.07	0.91	0.73	T	F	0.021	0.6248	1.7e-05	9.54e-05	F			chr19	-	NonCoding	16433436	16433699
TC0800007724.hg.1		2.21	4.93	3.78	0.04	0.61	T	F	0.021	0.6248	0.2372	0.3275	F			chr8	+	NonCoding	57420812	57426151
TC0900010911.hg.1	hokiro	-2.48	3.33	4.63	0.23	0.47	F	F	0.0214	0.6253	0.433	0.5225	F	hokiro.aAug10-unspliced	Transcript Identified by AceView	chr9	-	Coding	96325608	96326483
TC0100009572.hg.1	FAM46C	2.97	8.05	6.48	0.84	0.82	T	T	0.0214	0.6253	1.27e-06	9.74e-06	T	NM_017709; ENST00000369448; BC036516; BC131726; OTTHUMT00000038424	family with sequence similarity 46, member C	chr1	+	Coding	117605934	117628389
TC0100012797.hg.1		2.31	6.21	5.01	0.1	0.69	T	F	0.0213	0.6253	0.0003	0.0013	F			chr1	-	NonCoding	9258492	9260879
TC1200009700.hg.1	soyblaw	-2.59	4.99	6.36	0.46	0.64	F	F	0.0215	0.6265	0.016	0.0362	F	soyblaw.aAug10-unspliced	Transcript Identified by AceView	chr12	-	Coding	5541816	5548923
TC0200006595.hg.1		2.23	4.96	3.8	1.28	0.5	T	F	0.0216	0.6276	0.0798	0.137	F			chr2	+	NonCoding	7374022	7376297
TC0200015141.hg.1	AC064871.3	2.07	6.88	5.83	0.16	0.31	T	T	0.0217	0.6286	0.3284	0.4219	T	ENST00000413954.1; ENST00000444562.1; OTTHUMT00000334524; OTTHUMT00000334525; uc061qkp.1; uc061qkq.1	novel transcript	chr2	-	NonCoding	183083405	183108519
TC0700009237.hg.1	yakomu	-2.07	6.07	7.11	1	0.62	T	T	0.0217	0.6286	0.0008	0.0026	T	yakomu.bAug10-unspliced	Transcript Identified by AceView	chr7	+	Unassigned	134835554	134836077
TC1400007461.hg.1		2.02	3.45	2.44	0.74	0.41	F	F	0.0217	0.6292	0.0055	0.0147	F			chr14	+	NonCoding	65239747	65240353
TC1000009391.hg.1	RP11-45A17.4	2.02	4.42	3.4	0.2	0.51	T	F	0.0219	0.6297	0.3491	0.4423	F	OTTHUMT00000473468; uc057wwr.1	novel transcript antisense to BNIP3	chr10	+	NonCoding	131980240	131981337
TC0200007258.hg.1	netimo	-2.02	3.08	4.1	0.14	0.23	F	F	0.0219	0.6302	3.37e-06	2.3e-05	F	netimo.bAug10-unspliced	Transcript Identified by AceView	chr2	+	Unassigned	37270263	37271839
TC1400006796.hg.1		-2.14	4.19	5.29	0.1	0.19	F	F	0.0219	0.6302	0.0165	0.0372	F			chr14	+	NonCoding	28859059	28861751
TC0500008137.hg.1	karsnobu	-2.21	5.91	7.06	0.81	0.33	T	T	0.022	0.6305	0.0426	0.0819	T	karsnobu.aAug10-unspliced	Transcript Identified by AceView	chr5	+	Coding	95955944	95956598
TC0300007485.hg.1	SMIM4	-2	8.08	9.08	1.14	0.3	T	T	0.022	0.6305	0.0636	0.1139	T	NM_001124767; ENST00000307106; ENST00000476842; ENST00000477703; ENST00000482728; ENST00000491607; OTTHUMT00000351920; OTTHUMT00000351921; OTTHUMT00000351923; OTTHUMT00000351924; OTTHUMT00000351968	small integral membrane protein 4	chr3	+	Multiple_Complex	52534013	52579237
TC0700006874.hg.1		2.13	3.83	2.73	0.74	0.32	F	F	0.022	0.6305	0.0702	0.1235	F			chr7	+	NonCoding	22049216	22050676
TC2100007392.hg.1		-2.48	4.71	6.02	0.44	0.69	T	T	0.0221	0.6306	0.3325	0.426	T			chr21	+	NonCoding	44877023	44877532
TC1500008883.hg.1	plardeeby	2.08	5.11	4.05	0.36	0.35	T	F	0.0222	0.6315	0.1674	0.2487	F	plardeeby.aAug10-unspliced	Transcript Identified by AceView	chr15	-	Coding	30719202	30719857
TC0200006594.hg.1		2.05	4.41	3.38	0.51	0.4	T	F	0.0221	0.6315	0.0989	0.1632	F			chr2	+	NonCoding	7372127	7373161
TC1200010107.hg.1		2.26	6.16	4.99	1.29	0.43	T	F	0.0222	0.6316	0.1876	0.272	F			chr12	-	NonCoding	21532483	21532938
TC0400012404.hg.1		2.02	5.38	4.37	1.09	0.32	F	F	0.0224	0.6337	0.0038	0.0107	F			chr4	-	NonCoding	170703916	170711036
TC0600012541.hg.1	sposnawbu	-2.07	4.21	5.26	0.8	0.6	F	F	0.0225	0.6343	0.1488	0.2267	F	sposnawbu.aAug10-unspliced	Transcript Identified by AceView	chr6	-	Unassigned	89316877	89317482
TC0600009592.hg.1	voyjer	2	4.8	3.8	0.5	0.26	F	F	0.0225	0.6343	0.0248	0.0524	F	voyjer.aAug10-unspliced	Transcript Identified by AceView	chr6	+	Coding	137736160	137736710
TC0600010409.hg.1		-2.26	4.37	5.55	0.46	0.56	F	F	0.0225	0.6343	0.0984	0.1625	F			chr6	-	NonCoding	893041	893108
TC0600013411.hg.1	fleyjer	-2.13	5.81	6.9	0.2	0.24	T	T	0.0225	0.6344	4.28e-07	3.74e-06	T	fleyjer.aAug10-unspliced	Transcript Identified by AceView	chr6	-	Coding	142820688	142821352
TC0500007284.hg.1	LOC153684; AC025171.1	-2.35	6.73	7.96	0.25	0.57	T	T	0.0226	0.6344	5.83e-11	1.54e-09	T	NR_015447; ENST00000399543; ENST00000451894; ENST00000505541; ENST00000508913; ENST00000515108; ENST00000399543.1; ENST00000451894.2; ENST00000505541.1; ENST00000508913.1; ENST00000515108.1; hsa_circ_0072375; hsa_circ_0072376; LOC153684.bAug10; OTTHUMT00000253837; OTTHUMT00000253838; OTTHUMT00000367995; OTTHUMT00000367996; OTTHUMT00000367997; uc003jng.3; uc003jni.3; uc063dhw.1; uc063dhx.1; uc063d…	uncharacterized LOC153684; Salzman2013 ALT_ACCEPTOR, INTERNAL, ncRNA, OVEXON best transcript NR_015447; Salzman2013 ANNOTATED, ncRNA, OVEXON best transcript NR_015447; Transcript Identified by AceView, Entrez Gene ID(s) 153684; novel transcript, antisense to ANXA2R	chr5	+	Multiple_Complex	43041575	43045390
TC1000007167.hg.1		2.27	5.08	3.9	0.43	0.8	T	F	0.0226	0.6344	0.062	0.1116	F			chr10	+	NonCoding	30108786	30110831
TC0400009304.hg.1		-2.09	3.32	4.38	0.12	0.98	F	F	0.0226	0.6344	0.0485	0.0913	F			chr4	+	NonCoding	170497207	170518806
TC0200013074.hg.1	chojoybo	2.09	4.59	3.53	0.34	0.67	F	F	0.0229	0.6363	0.5668	0.643	F	chojoybo.aAug10-unspliced	Transcript Identified by AceView	chr2	-	Coding	73710611	73711292
TC0200014493.hg.1	MTND5P24	2.21	4.89	3.75	0.22	0.62	T	F	0.0229	0.6365	0.0499	0.0934	F	ENST00000438892	mitochondrially encoded NADH:ubiquinone oxidoreductase core subunit 5 pseudogene 24 [Source:HGNC Symbol;Acc:HGNC:42286]	chr2	-	Multiple_Complex	143094789	143096555
TC0500011497.hg.1	GLRX	-2.21	13.98	15.12	0.84	0.3	T	T	0.0232	0.6365	2.76e-09	4.46e-08	T	NM_001118890; NM_001243658; NM_001243659; NM_002064; ENST00000237858; ENST00000379979; ENST00000505427; ENST00000507412; ENST00000507605; ENST00000508780; ENST00000512469; BC005304; BC010965; BC106075; OTTHUMT00000241653; OTTHUMT00000370267; OTTHUMT00000370268; OTTHUMT00000370269; OTTHUMT00000370270; OTTHUMT00000370271; OTTHUMT00000370272	glutaredoxin	chr5	-	Multiple_Complex	95751319	95823005
TC0800010927.hg.1	rinomu	-2.09	4.35	5.41	0.78	0.61	T	T	0.023	0.6365	0.005	0.0136	T	rinomu.aAug10-unspliced	Transcript Identified by AceView	chr8	-	Coding	81046700	81049561
TC1100007474.hg.1	skeeloby	2.49	6.47	5.16	0.33	0.46	T	F	0.0233	0.6365	0.0001	0.0005	F	skeeloby.aAug10	Transcript Identified by AceView	chr11	+	Unassigned	47303300	47315833
TC1100011465.hg.1	skermarby	-2.02	4.29	5.3	0.6	0.5	F	T	0.0232	0.6365	0.0415	0.0803	F	skermarby.aAug10-unspliced	Transcript Identified by AceView	chr11	-	Unassigned	70151344	70151680
TC1700011018.hg.1	RNU1-42P	2.11	7.51	6.43	0.04	0.6	T	T	0.0229	0.6365	8.52e-05	0.0004	T	uc060gzm.1	RNA, U1 small nuclear 42, pseudogene [Source:HGNC Symbol;Acc:HGNC:48384]	chr17	-	Small_RNA	48949361	48949520
TC1600006919.hg.1		2.12	3.86	2.78	0.19	0.23	F	F	0.0231	0.6365	0.0482	0.0907	F			chr16	+	NonCoding	11546834	11548040
TC2000008687.hg.1		2.34	4.52	3.3	0.59	0.6	F	F	0.0231	0.6365	0.0457	0.0869	F			chr20	-	NonCoding	23889321	23892283
TC0900009565.hg.1		2.38	5.08	3.83	0.38	0.4	T	F	0.0232	0.6365	0.0145	0.0334	F			chr9	-	NonCoding	13652821	13655460
TC0X00010971.hg.1		-2.18	3.92	5.05	0.23	0.47	F	F	0.0232	0.6365	0.0395	0.077	F			chrX	-	NonCoding	140043694	140044463
TC1900010278.hg.1		2.02	4.3	3.28	0.2	0.18	T	F	0.0233	0.6372	0.0395	0.0769	F			chr19	-	NonCoding	28864118	28866330
TC1300008274.hg.1	RNU4-9P	-2.12	7.89	8.97	0.61	0.4	T	T	0.0234	0.6381	2.09e-05	0.0001	T	uc058vut.1	RNA, U4 small nuclear 9, pseudogene [Source:HGNC Symbol;Acc:HGNC:42507]	chr13	-	Small_RNA	21038529	21038667
TC0Y00007213.hg.1	OFD1P9Y	-2.2	3.1	4.24	0.44	1.01	F	F	0.0235	0.6389	0.0174	0.0389	F	OFD1P9Y.aAug10-unspliced	Transcript Identified by AceView, Entrez Gene ID(s) 386693	chrY	-	Unassigned	22581867	22582488
TC1000009156.hg.1		-2.12	3.8	4.88	0.23	0.75	F	F	0.0235	0.6389	0.4481	0.5367	F			chr10	+	NonCoding	122646919	122649346
TC0300009879.hg.1	RN7SKP222	2.24	4.65	3.48	0.12	0.48	F	F	0.0235	0.639	0.001	0.0034	F	ENST00000410651; uc062rle.1	RNA, 7SK small nuclear pseudogene 222 [Source:HGNC Symbol;Acc:HGNC:45946]	chr3	+	NonCoding	192093122	192093436
TC0500008959.hg.1	gleewuby	2.34	7.67	6.44	0.15	0.67	T	T	0.0235	0.639	0.1476	0.2252	T	gleewuby.aAug10; gleewuby.bAug10	Transcript Identified by AceView	chr5	+	Multiple_Complex	143259051	143312524
TC0600008048.hg.1		2.27	4.79	3.61	0.71	0.52	T	F	0.0236	0.639	0.4056	0.4969	F			chr6	+	NonCoding	42510987	42513474
TC0700012332.hg.1	Y_RNA	2.25	6.1	4.93	0.02	0.58	F	F	0.0236	0.6395	0.0682	0.1207	F	ENST00000362354; uc033aef.2	Y RNA [Source:RFAM;Acc:RF00019]	chr7	-	NonCoding	115833272	115833373
TC0600007272.hg.1	norome	-2.05	6.9	7.94	1.05	0.48	T	T	0.0236	0.6395	8.96e-05	0.0004	T	norome.aAug10-unspliced	Transcript Identified by AceView	chr6	+	Coding	26128801	26132167
TC0300009542.hg.1	logarbo	-2.06	5.66	6.7	0.66	0.51	F	F	0.0237	0.6399	0.172	0.254	F	logarbo.aAug10-unspliced	Transcript Identified by AceView	chr3	+	Coding	174500583	174501075
TC1700011198.hg.1		2.12	5.27	4.19	1.16	0.31	F	F	0.0237	0.6399	0.011	0.0264	F			chr17	-	NonCoding	56513631	56518127
TC0900008526.hg.1	jysorby	-2.22	3.2	4.35	0.27	0.38	F	F	0.0238	0.6404	0.4377	0.527	F	jysorby.aAug10-unspliced	Transcript Identified by AceView	chr9	+	Coding	114850075	114850458
TC0300012466.hg.1		-2.15	3.41	4.52	0.07	0.62	F	F	0.0239	0.641	0.2016	0.2879	F			chr3	-	NonCoding	132776658	132876141
TC1700011093.hg.1		2.75	4.96	3.5	0.24	0.45	F	F	0.0239	0.6417	0.0172	0.0384	F			chr17	-	NonCoding	50303279	50304909
TC1500007062.hg.1	CKMT1B; CKMT1A	2.23	5.03	3.87	0.96	0.98	T	F	0.024	0.642	5.64e-19	4.81e-16	F	NM_020990; BC001926; BC006467; BC108652; BC121001; BC121002; OTTHUMT00000133147; OTTHUMT00000133148; OTTHUMT00000315931; OTTHUMT00000315932; OTTHUMT00000315933; OTTHUMT00000315934; OTTHUMT00000315935; OTTHUMT00000317307; OTTHUMT00000317308; OTTHUMT00000317309; OTTHUMT00000317310; OTTHUMT00000317311; OTTHUMT00000471420; uc001zsc.3	creatine kinase, mitochondrial 1B; creatine kinase, mitochondrial 1A	chr15	+	Multiple_Complex	43593054	43604901
TC0500011306.hg.1	shoyflo	-2.15	4.08	5.18	0.47	0.74	F	F	0.024	0.6422	3.09e-05	0.0002	F	shoyflo.aAug10-unspliced	Transcript Identified by AceView	chr5	-	Unassigned	81703674	81704694
TC0800008378.hg.1	KB-1991G8.1	-2.01	4.16	5.16	0.08	0.22	F	F	0.0241	0.6425	0.3417	0.4351	F	ENST00000519566.1; OTTHUMT00000380010; uc064paq.1	putative novel transcript	chr8	+	NonCoding	100337595	100351163
TC0400007620.hg.1	UBE2CP3	2.04	4.95	3.92	0.46	0.36	T	F	0.0242	0.6426	0.241	0.3317	F	ENST00000502715	ubiquitin conjugating enzyme E2C pseudogene 3 [Source:HGNC Symbol;Acc:HGNC:43552]	chr4	+	Pseudogene	57072683	57073132
TC0600009325.hg.1	jotorby	-2.96	4.13	5.7	0.24	0.84	F	F	0.0241	0.6426	0.0483	0.0909	F	jotorby.aAug10-unspliced	Transcript Identified by AceView	chr6	+	Unassigned	122449712	122450709
TC1000009000.hg.1	CCDC172	-2.1	4.17	5.24	1.19	0.2	T	F	0.0242	0.6426	0.1672	0.2485	F	NM_198515; ENST00000333254; ENST00000463594; ENST00000497093; BC044830; OTTHUMT00000050516; OTTHUMT00000050517; OTTHUMT00000050518; uc001lck.3	coiled-coil domain containing 172	chr10	+	Multiple_Complex	116324428	116380029
TC0900008701.hg.1		-2.08	3.64	4.7	0.14	0.44	F	F	0.0241	0.6426	0.241	0.3317	F			chr9	+	NonCoding	123554759	123555877
TC0100015963.hg.1	zeereebu	-2.02	5.72	6.73	1.27	0.71	T	T	0.0243	0.6432	6.73e-06	4.21e-05	T	zeereebu.aAug10-unspliced	Transcript Identified by AceView	chr1	-	Coding	155534276	155535149
TC1600008066.hg.1		-2.45	4.33	5.63	0.07	0.68	F	T	0.0243	0.6435	0.1347	0.209	F			chr16	+	NonCoding	61113068	61116259
TC0800010774.hg.1	EYA1	3.81	7.54	5.61	0.57	1.33	T	T	0.0243	0.6439	1.43e-15	1.82e-13	T	NM_000503; NM_001288574; NM_001288575; NM_172058; NM_172059; NM_172060; ENST00000303824; ENST00000340726; ENST00000388740; ENST00000388741; ENST00000388742; ENST00000388743; ENST00000419131; ENST00000422295; ENST00000465115; ENST00000493349; ENST00000496494; BC121798; BC121799; OTTHUMT00000313788; OTTHUMT00000313789; OTTHUMT00000313790; OTTHUMT00000313791; OTTHUMT00000313792; OTTHUMT00000313794; …	EYA transcriptional coactivator and phosphatase 1	chr8	-	Multiple_Complex	71197433	71362232
TC0600009081.hg.1	C6orf182	-2.13	4.32	5.41	0.29	0.17	T	T	0.0244	0.6442	0.0113	0.027	T	C6orf182.sAug10-unspliced	Transcript Identified by AceView, Entrez Gene ID(s) 285753	chr6	+	Unassigned	109141286	109141840
TC1600007384.hg.1	merdar	-2.72	5.86	7.3	0.25	0.64	F	T	0.0245	0.6442	2.45e-06	1.73e-05	F	merdar.aAug10-unspliced	Transcript Identified by AceView	chr16	+	Unassigned	29127078	29127429
TC0600012804.hg.1	sleeplubu	-2.14	6.06	7.15	0.14	0.31	T	T	0.0244	0.6442	0.0017	0.0053	T	sleeplubu.aAug10-unspliced	Transcript Identified by AceView	chr6	-	Coding	109061313	109063068
TC1300008035.hg.1	RP11-365P13.5	-2.29	4.16	5.36	0.87	0.41	F	T	0.0246	0.6451	1.63e-07	1.61e-06	F	OTTHUMT00000474694; uc058yhw.1	novel transcript	chr13	+	NonCoding	110916004	110917827
TC1000010146.hg.1	spaneyby	-2.01	4.95	5.95	0.45	0.27	F	F	0.0247	0.6457	0.0372	0.0732	F	spaneyby.aAug10-unspliced	Transcript Identified by AceView	chr10	-	Coding	28563774	28566331
TC1100006793.hg.1	LOC102724784; RP11-318C2.1; plukerby	2.12	5.61	4.53	0.01	0.47	T	F	0.0247	0.6463	0.0966	0.1601	F	NR_120590; ENST00000527725.1; ENST00000532930.1; ENST00000533843.1; OTTHUMT00000385611; OTTHUMT00000385612; OTTHUMT00000385613; plukerby.cAug10; uc057yuy.1; uc057yuz.1; uc057yva.1	uncharacterized LOC102724784; novel transcript; Transcript Identified by AceView	chr11	+	NonCoding	8768778	8810276
TC0400007574.hg.1	tyboybo	-2.04	5.8	6.83	0.69	0.4	T	T	0.0247	0.6463	0.0495	0.0928	T	tyboybo.aAug10-unspliced	Transcript Identified by AceView	chr4	+	Unassigned	55889490	55890094
TC0700008327.hg.1		-2.16	5.22	6.33	0.16	0.82	T	T	0.0248	0.6469	0.1071	0.174	T			chr7	+	NonCoding	92494333	92496144
TC0400007967.hg.1	torgu	-2	3.2	4.21	0.44	0.46	F	F	0.0249	0.6472	0.0077	0.0196	F	torgu.aAug10	Transcript Identified by AceView	chr4	+	Unassigned	81501312	81502150
TC0200007480.hg.1		2.07	6.4	5.35	0.09	0.53	T	F	0.025	0.6482	0.001	0.0033	F			chr2	+	NonCoding	46792846	46793878
TC1100013217.hg.1		-2.04	3.8	4.83	0.49	0.59	F	T	0.025	0.6482	0.01	0.0244	F			chr11	-	NonCoding	95291260	95320232
TC0600009061.hg.1	flawjey	-2.27	5.84	7.02	1.79	0.71	T	T	0.0251	0.6485	0.0022	0.0066	T	flawjey.aAug10-unspliced	Transcript Identified by AceView	chr6	+	Unassigned	108574233	108575811
TC0300008240.hg.1	AC092913.1	-2.16	6.41	7.52	0.67	0.54	T	T	0.0252	0.6486	0.0106	0.0256	T	uc062mcv.1		chr3	+	Precursor_microRNA	105107659	105107756
TC1000010631.hg.1		-2.18	6.4	7.53	1.59	0.44	T	T	0.0251	0.6486	0.0325	0.0655	T			chr10	-	NonCoding	50605990	50606193
TC0400010204.hg.1		-3.09	4.01	5.64	0.84	0.85	F	F	0.0252	0.6495	0.0261	0.0545	F			chr4	-	NonCoding	20708298	20711863
TC1500008048.hg.1	KIAA1199	-4.16	8.93	10.98	1.07	1.13	T	T	0.0253	0.6499	0.0001	0.0006	T	hsa_circ_0002568	Jeck2013 ALT_ACCEPTOR, ALT_DONOR, coding, INTERNAL, intronic best transcript NM_018689	chr15	+	NonCoding	80790536	80871067
TC0400007123.hg.1	sutome	-2.03	8.6	9.62	0.51	0.48	T	T	0.0253	0.6499	0.0001	0.0005	T	sutome.aAug10-unspliced	Transcript Identified by AceView	chr4	+	Coding	26354385	26355638
TC1600007583.hg.1	RP11-652G5.2	2.02	4.53	3.52	0.38	0.52	F	F	0.0254	0.6501	2.37e-07	2.24e-06	F	ENST00000574375		chr16	+	Pseudogene	32618733	32618852
TC0300009592.hg.1	smorsnyby	2.42	5.17	3.89	0.05	0.58	F	F	0.0254	0.6501	1.52e-16	2.84e-14	F	smorsnyby.aAug10-unspliced	Transcript Identified by AceView	chr3	+	Coding	178672170	178673450
TC0100014430.hg.1	RNU7-123P	2.6	5.84	4.46	0.75	0.67	T	F	0.0256	0.6501	0.1278	0.2005	F	uc057hfe.1	RNA, U7 small nuclear 123 pseudogene [Source:HGNC Symbol;Acc:HGNC:45657]	chr1	-	Small_RNA	63536711	63536770
TC0900011126.hg.1	RNU6-996P	2.24	5.93	4.77	1.23	0.24	T	F	0.0256	0.6501	0.0004	0.0015	F	uc064uyt.1	RNA, U6 small nuclear 996, pseudogene [Source:HGNC Symbol;Acc:HGNC:47959]	chr9	-	Small_RNA	107663140	107663246
TC0700011832.hg.1		2.1	3.6	2.53	0.07	0.44	F	F	0.0254	0.6501	0.0038	0.0106	F			chr7	-	NonCoding	95338877	95343790
TC0600008301.hg.1		2.21	4.86	3.72	0.51	0.89	F	F	0.0254	0.6501	9.23e-05	0.0004	F			chr6	+	NonCoding	53729241	53732745
TC0600012395.hg.1		2.56	4.55	3.2	1.2	0.81	F	F	0.0254	0.6501	0.0041	0.0114	F			chr6	-	NonCoding	80696060	80696316
TC1700011368.hg.1		2.15	6.62	5.51	0.01	0.42	T	T	0.0255	0.6501	0.022	0.0474	T			chr17	-	NonCoding	61929563	61933690
TC0400012700.hg.1		-2.43	3.82	5.1	0.55	0.65	F	F	0.0256	0.6501	0.3136	0.407	F			chr4	-	NonCoding	188193641	188201803
TC1000006507.hg.1		2.17	3.64	2.53	0.18	0.48	F	F	0.0256	0.6501	0.0284	0.0585	F			chr10	+	NonCoding	2438052	2446226
TC0400007548.hg.1		2.14	5.18	4.08	0.52	1.25	T	T	0.0257	0.6505	0.2474	0.3385	T			chr4	+	NonCoding	55001833	55016693
TC1900008160.hg.1	muber	2.34	5.71	4.48	0.1	0.47	T	F	0.0258	0.6506	0.172	0.254	F	muber.aAug10-unspliced	Transcript Identified by AceView	chr19	+	Coding	41762287	41763673
TC2200007242.hg.1	APOL1	-2.33	8.15	9.37	0.7	0.66	T	T	0.0258	0.6506	1.67e-09	2.87e-08	T	NM_001136540; NM_001136541; NM_003661; NM_145343; ENST00000319136; ENST00000397278; ENST00000397279; ENST00000422471; ENST00000422706; ENST00000426053; ENST00000427990; ENST00000431184; ENST00000433768; ENST00000438034; ENST00000439680; ENST00000475519; BC112943; BC127186; BC141823; BC143038; BC143039; OTTHUMT00000075315; OTTHUMT00000319100; OTTHUMT00000319151; OTTHUMT00000319152; OTTHUMT00000319…	apolipoprotein L1	chr22	+	Multiple_Complex	36253010	36267531
TC0200007019.hg.1	swargloy	-2.21	4.43	5.57	0.39	0.32	T	T	0.0258	0.6506	7.42e-05	0.0003	T	swargloy.aAug10-unspliced	Transcript Identified by AceView	chr2	+	Coding	26069852	26070310
TC1900010606.hg.1		2.24	5.05	3.89	0.19	0.57	T	F	0.0258	0.6506	0.2142	0.3022	F			chr19	-	NonCoding	38495453	38497190
TC0600011692.hg.1		-2.61	4.2	5.59	0.12	0.7	F	T	0.0259	0.6506	0.1119	0.1804	F			chr6	-	NonCoding	37251204	37251306
TC0800011971.hg.1		2.13	5.75	4.66	0.26	0.37	T	F	0.026	0.651	0.1033	0.169	F			chr8	-	NonCoding	139554410	139556384
TC1500006700.hg.1	RN7SL673P	-2.46	6.14	7.44	1.02	0.64	T	T	0.026	0.652	0.0705	0.1239	T	ENST00000616262; uc021sgv.2	RNA, 7SL, cytoplasmic 673, pseudogene [Source:HGNC Symbol;Acc:HGNC:46689]	chr15	+	NonCoding	30091651	30091929
TC1500006704.hg.1	RN7SL469P	-2.46	6.14	7.44	1.02	0.64	T	T	0.026	0.652	0.0705	0.1239	T	ENST00000621501; uc021shd.2	RNA, 7SL, cytoplasmic 469, pseudogene [Source:HGNC Symbol;Acc:HGNC:46485]	chr15	+	NonCoding	30143722	30144000
TC1500007648.hg.1	skoyzo	-2.73	4.86	6.31	1.7	0.58	T	T	0.0262	0.6524	0.1539	0.2328	T	skoyzo.aAug10-unspliced	Transcript Identified by AceView	chr15	+	Unassigned	67761806	67762602
TC2000007375.hg.1	slyty	2.1	4.5	3.43	0.18	0.12	F	F	0.0261	0.6524	0.2014	0.2877	F	slyty.aAug10-unspliced	Transcript Identified by AceView	chr20	+	Coding	40707105	40708240
TC0700007823.hg.1	sterzeyby	-2.17	5.89	7.01	0.4	0.47	T	T	0.0261	0.6524	1.39e-08	1.84e-07	T	sterzeyby.aAug10-unspliced	Transcript Identified by AceView	chr7	+	Unassigned	65886853	65889213
TC1100010232.hg.1	stogarby	-2.2	4.91	6.05	0.98	0.5	T	T	0.0262	0.6524	0.0003	0.0011	T	stogarby.aAug10-unspliced	Transcript Identified by AceView	chr11	-	Unassigned	17122925	17125699
TC1000007816.hg.1		-2.13	3.38	4.47	0.05	0.7	F	F	0.0261	0.6524	0.0272	0.0565	F			chr10	+	NonCoding	65342502	65357601
TC1700007616.hg.1		2.03	4.91	3.89	0.19	0.55	F	F	0.0264	0.6533	0.0043	0.0118	F			chr17	+	NonCoding	36046996	36049248
TC0600013401.hg.1	bloyjer	-2.54	4.79	6.13	0.75	0.62	F	T	0.0266	0.6534	0.1673	0.2486	F	bloyjer.aAug10-unspliced	Transcript Identified by AceView	chr6	-	Coding	142290068	142290553
TC1000008114.hg.1	bloyleeby	2.93	4.69	3.14	0.17	0.76	F	F	0.027	0.6534	0.0623	0.1121	F	bloyleeby.aAug10-unspliced	Transcript Identified by AceView	chr10	+	Coding	75827610	75829483
TC0300007590.hg.1	blynabo	2.71	5.75	4.31	0.21	0.92	T	F	0.0272	0.6534	0.0453	0.0862	F	blynabo.aAug10-unspliced	Transcript Identified by AceView	chr3	+	Unassigned	57910064	57911927
TC1000010352.hg.1	chamo	-2.64	3.65	5.05	0.06	0.8	F	F	0.0271	0.6534	0.0011	0.0037	F	chamo.aAug10-unspliced	Transcript Identified by AceView	chr10	-	Coding	37384156	37384749
TC0X00008552.hg.1	glony	2.07	5.23	4.18	0.06	0.92	T	F	0.0269	0.6534	1.45e-09	2.54e-08	F	glony.aAug10-unspliced	Transcript Identified by AceView	chrX	+	Coding	136973477	136974375
TC1000011664.hg.1	koperby	-2.47	4.71	6.01	0.07	0.73	T	T	0.0267	0.6534	0.0008	0.0027	T	koperby.aAug10-unspliced	Transcript Identified by AceView	chr10	-	Coding	101911062	101911554
TC0100007534.hg.1	loyplu	-2.14	5.38	6.48	0.2	0.96	T	T	0.0269	0.6534	0.085	0.1442	T	loyplu.aAug10-unspliced	Transcript Identified by AceView	chr1	+	Unassigned	27794419	27794690
TC1600010626.hg.1	KCTD19	-2.11	3.73	4.81	0.89	0.51	T	T	0.0273	0.6534	0.1341	0.2083	T	NM_001100915; ENST00000304372; ENST00000561625; ENST00000562721; ENST00000562841; ENST00000562860; ENST00000566295; ENST00000566392; ENST00000567976; ENST00000568736; ENST00000569333; ENST00000570049; BC117335; OTTHUMT00000422057; OTTHUMT00000422058; OTTHUMT00000422059; OTTHUMT00000422060; OTTHUMT00000422061; OTTHUMT00000422062; OTTHUMT00000422063; OTTHUMT00000422064; OTTHUMT00000422065; OTTHUMT0…	potassium channel tetramerization domain containing 19	chr16	-	Multiple_Complex	67289428	67326763
TC1700011298.hg.1	TUBD1	2.16	8.82	7.7	0.68	0.99	T	T	0.0271	0.6534	4.34e-08	4.99e-07	T	NM_001193609; NM_001193610; NM_001193611; NM_001193612; NM_001193613; NM_016261; ENST00000325752; ENST00000340993; ENST00000346141; ENST00000376094; ENST00000394239; ENST00000539018; ENST00000587476; ENST00000588009; ENST00000588706; ENST00000590498; ENST00000591548; ENST00000591611; ENST00000592145; ENST00000592426; ENST00000593110; ENST00000613721; BC000258; OTTHUMT00000448811; OTTHUMT000004488…	tubulin, delta 1	chr17	-	Multiple_Complex	59859480	59892945
TC0500013301.hg.1	DAB2	-2.02	14.59	15.61	0.12	0.15	T	T	0.0271	0.6534	1.4e-18	8.6e-16	T	NM_001244871; NM_001343; ENST00000320816; ENST00000339788; ENST00000502388; ENST00000502879; ENST00000503513; ENST00000505968; ENST00000507539; ENST00000509337; ENST00000511536; ENST00000512525; ENST00000513052; ENST00000515269; ENST00000515700; ENST00000545653; BC003064; OTTHUMT00000367014; OTTHUMT00000367015; OTTHUMT00000367016; OTTHUMT00000367017; OTTHUMT00000367089; OTTHUMT00000367090; OTTHUM…	Dab, mitogen-responsive phosphoprotein, homolog 2 (Drosophila)	chr5	-	Multiple_Complex	39371674	39425233
TC0500011580.hg.1	MIR548P	-2.48	3.09	4.4	0.12	0.84	F	F	0.0273	0.6534	0.0019	0.0059	F	NR_031686; ENST00000408336	microRNA 548p	chr5	-	Precursor_microRNA	100816482	100816565
TC0X00008990.hg.1	slasybo	2.14	4.9	3.8	0.37	0.48	T	F	0.0269	0.6534	1.18e-07	1.21e-06	F	slasybo.aAug10-unspliced	Transcript Identified by AceView	chrX	-	Coding	5888312	5889884
TC0100013139.hg.1	sleyleybu	-2.09	3.48	4.54	0.14	0.68	F	T	0.0268	0.6534	0.5167	0.5988	F	sleyleybu.aAug10-unspliced	Transcript Identified by AceView	chr1	-	Coding	19424318	19424768
TC1700011010.hg.1	spoysy	-2.5	3.99	5.31	0.29	0.72	F	F	0.0273	0.6534	0.0017	0.0052	F	spoysy.aAug10-unspliced	Transcript Identified by AceView	chr17	-	Unassigned	48864444	48865213
TC0300008010.hg.1	tadubo	-2.16	3.91	5.02	0.35	0.29	F	F	0.0273	0.6534	0.0108	0.0261	F	tadubo.aAug10-unspliced	Transcript Identified by AceView	chr3	+	Coding	87916811	87917735
TC0200007846.hg.1	AC074391.2	2.03	5.56	4.54	0.65	0.46	F	F	0.027	0.6534	0.0008	0.0027	F	uc061jvx.1		chr2	+	Precursor_microRNA	66041250	66041390
TC0100012793.hg.1	wormabo	-2.15	7.04	8.14	0.24	0.71	T	T	0.0272	0.6534	1.12e-07	1.16e-06	T	wormabo.aAug10-unspliced	Transcript Identified by AceView	chr1	-	Coding	9174056	9174672
TC0100007752.hg.1		2.09	5.32	4.26	0.15	0.5	T	F	0.0266	0.6534	0.0272	0.0565	F			chr1	+	NonCoding	34861454	34864877
TC1100008403.hg.1		2.05	4.98	3.95	0.51	0.4	T	F	0.0268	0.6534	0.0004	0.0016	F			chr11	+	NonCoding	74012997	74021871
TC1800008177.hg.1		-2.46	3.28	4.58	0.25	0.55	F	F	0.0269	0.6534	0.0229	0.0489	F			chr18	-	NonCoding	14266347	14290078
TC0600009660.hg.1		-2.49	3.23	4.54	0.35	0.83	F	F	0.0269	0.6534	0.0558	0.1024	F			chr6	+	NonCoding	141761469	141763170
TC2100008170.hg.1		2.06	4.66	3.62	1.08	0.03	T	F	0.0271	0.6534	0.0085	0.0212	F			chr21	-	NonCoding	39402118	39403408
TC0500007175.hg.1		-2.21	2.81	3.96	0.19	1.07	F	F	0.0272	0.6534	0.0002	0.0007	F			chr5	+	NonCoding	37272371	37275045
TC0700011876.hg.1	ASNS	2.05	13.43	12.39	1.95	0.4	T	T	0.0274	0.6538	8.59e-07	6.9e-06	T	NM_001178075; NM_001178076; NM_001178077; NM_001673; NM_133436; NM_183356; ENST00000175506; ENST00000394308; ENST00000394309; ENST00000414884; ENST00000422745; ENST00000437628; ENST00000437657; ENST00000442734; ENST00000444334; ENST00000448127; ENST00000451771; ENST00000453600; ENST00000454046; ENST00000455086; ENST00000462436; ENST00000487714; ENST00000495255; BC008723; BC014621; OTTHUMT00000059…	asparagine synthetase (glutamine-hydrolyzing)	chr7	-	Multiple_Complex	97852117	97872542
TC1000010396.hg.1		2.04	4.65	3.62	0.48	0.41	F	F	0.0275	0.6547	0.3521	0.4454	F			chr10	-	NonCoding	42115075	42115600
TC0600013209.hg.1	lavaby	2.01	5.22	4.21	0.46	0.21	T	F	0.0276	0.6552	0.2038	0.2904	F	lavaby.aAug10-unspliced	Transcript Identified by AceView	chr6	-	Coding	132837474	132838825
TC0200015428.hg.1	seydaw	-2.54	7.29	8.64	0.83	0.5	T	T	0.0276	0.6552	0.0042	0.0116	T	seydaw.aAug10-unspliced	Transcript Identified by AceView	chr2	-	Unassigned	201450705	201451325
TC0400009478.hg.1		-2.1	6.4	7.47	0.59	0.49	T	T	0.0275	0.6552	0.0085	0.0212	T			chr4	+	NonCoding	183886048	183886325
TC0X00010778.hg.1		-2.06	3.09	4.13	0.78	0.54	F	F	0.0276	0.6552	0.0171	0.0383	F			chrX	-	NonCoding	129191347	129192101
TC1000008969.hg.1		5.28	6.76	4.36	0.28	1.34	F	F	0.0276	0.6552	0.1736	0.2559	F			chr10	+	NonCoding	114080585	114084589
TC1200007397.hg.1		2.01	5	3.99	0.02	0.23	F	F	0.0276	0.6554	0.1117	0.1801	F			chr12	+	NonCoding	42889025	42890655
TC1200012643.hg.1	ERBB3	-2.08	3.99	5.04	0.58	0.49	F	T	0.0277	0.6556	1.38e-06	1.05e-05	F	NM_001005915; NM_001982; ENST00000267101; ENST00000411731; ENST00000415288; ENST00000546748; ENST00000546884; ENST00000548709; ENST00000549061; ENST00000549205; ENST00000549282; ENST00000549472; ENST00000549644; ENST00000549672; ENST00000549832; ENST00000550070; ENST00000550828; ENST00000550869; ENST00000551085; ENST00000551176; ENST00000551242; ENST00000552691; ENST00000553131; BC082992; OTTHUMT…	erb-b2 receptor tyrosine kinase 3	chr12	+	Multiple_Complex	56079857	56103507
TC0200009776.hg.1	starfobu	-2.78	3.71	5.18	0.94	0.71	T	T	0.0277	0.6556	9.45e-05	0.0004	T	starfobu.aAug10-unspliced	Transcript Identified by AceView	chr2	+	Unassigned	159087050	159091805
TC0X00010516.hg.1	DCX	3.1	6.23	4.6	0.53	1.14	T	F	0.0279	0.6559	2.57e-18	1.24e-15	F	NM_000555; NM_001195553; NM_178151; NM_178152; NM_178153; ENST00000338081; ENST00000356220; ENST00000358070; ENST00000371993; ENST00000468911; ENST00000488120; ENST00000496551; BC027925; OTTHUMT00000057923; OTTHUMT00000057924; OTTHUMT00000057925; OTTHUMT00000057926; OTTHUMT00000357057; OTTHUMT00000357058	doublecortin	chrX	-	Multiple_Complex	111293779	111412375
TC1000011370.hg.1	ACTA2	2.45	16.68	15.38	1.06	0.65	T	T	0.0278	0.6559	3.77e-17	9.46e-15	T	NM_001141945; NM_001613; ENST00000224784; ENST00000415557; ENST00000458159; ENST00000458208; ENST00000480297; ENST00000482085; ENST00000488967; BC017554; BC093052; OTTHUMT00000049264; OTTHUMT00000049265; OTTHUMT00000049266; OTTHUMT00000049267; OTTHUMT00000049268; OTTHUMT00000049269	actin, alpha 2, smooth muscle, aorta	chr10	-	Multiple_Complex	88935074	88991390
TC1100007268.hg.1	AL138810.1	-2.09	7.17	8.23	1.52	0.04	T	T	0.0279	0.6559	0.001	0.0035	T	uc058aie.1		chr11	+	Precursor_microRNA	34945112	34945187
TC2100007744.hg.1		2.16	3.84	2.73	0.57	0.62	F	F	0.0278	0.6559	0.018	0.0401	F			chr21	-	NonCoding	22882770	22889138
TC0400008875.hg.1		-2.21	3.78	4.92	0.46	0.58	F	F	0.0279	0.6559	0.1282	0.201	F			chr4	+	NonCoding	143176339	143177015
TC0600009178.hg.1		-2.17	3.09	4.21	0.17	0.35	F	F	0.0279	0.6559	0.1673	0.2486	F			chr6	+	NonCoding	112784629	112785607
TC1400009596.hg.1		2.91	4.75	3.21	0.07	0.86	F	F	0.0279	0.6559	0.257	0.3488	F			chr14	-	NonCoding	71115511	71170732
TC0300013165.hg.1		-2.27	2.59	3.77	0.73	0.29	F	F	0.028	0.6563	6.99e-10	1.34e-08	F			chr3	-	NonCoding	173288503	173407094
TC0100017337.hg.1		2.18	5.77	4.65	0.47	0.54	T	F	0.0282	0.6572	0.0613	0.1105	F			chr1	-	NonCoding	218667635	218680133
TC1400009832.hg.1	RP11-114N19.3	-2.01	4.83	5.83	0.05	0.6	T	T	0.0283	0.6578	0.0002	0.0009	T	ENST00000557775.1; OTTHUMT00000413374; uc059dyd.1	novel transcript, antisense to TSHR	chr14	-	NonCoding	81107033	81170414
TC1400010297.hg.1		2.25	4.61	3.44	0.49	0.42	T	F	0.0285	0.6588	0.001	0.0035	F			chr14	-	NonCoding	103149443	103152474
TC1600009658.hg.1		2.05	3.71	2.67	0.28	0.27	F	F	0.0285	0.6588	0.0157	0.0357	F			chr16	-	NonCoding	20488020	20534165
TC1200012288.hg.1		2.06	6.09	5.04	0.47	1.01	T	F	0.0287	0.6591	0.026	0.0544	F			chr12	-	NonCoding	123761005	123761961
TC0600009984.hg.1	fojor	-2.3	5.07	6.27	0.16	0.44	T	T	0.0289	0.6593	9.63e-09	1.33e-07	T	fojor.aAug10-unspliced	Transcript Identified by AceView	chr6	+	Coding	157432896	157433958
TC0500011068.hg.1	gusmarbu	-2.07	3.64	4.69	1.36	0.25	T	F	0.0289	0.6593	2.97e-11	8.59e-10	F	gusmarbu.aAug10-unspliced	Transcript Identified by AceView	chr5	-	Unassigned	71237578	71238914
TC0600010999.hg.1	kersnorbu	-2.08	3	4.06	0.53	0.34	F	F	0.029	0.6593	0.0021	0.0065	F	kersnorbu.aAug10-unspliced	Transcript Identified by AceView	chr6	-	Unassigned	20392916	20393546
TC0100010001.hg.1	LCE2A	-2.37	7.67	8.92	1.39	0.7	T	T	0.0289	0.6593	3.53e-08	4.16e-07	T	NM_178428; ENST00000368779; BC119707; OTTHUMT00000034512; uc001faj.3	late cornified envelope 2A	chr1	+	Coding	152698364	152699442
TC0600013187.hg.1	MIR548AJ1	-2.13	4.23	5.32	0.1	0.37	F	F	0.029	0.6593	0.0742	0.1293	F	NR_039673; ENST00000584644	microRNA 548aj-1	chr6	-	Precursor_microRNA	132115192	132115263
TC2200006936.hg.1	YESP	-2.02	4.52	5.54	0.85	0.19	F	F	0.0289	0.6593	1.06e-08	1.45e-07	F	YESP.aAug10-unspliced	Transcript Identified by AceView, Entrez Gene ID(s) 7526	chr22	+	Unassigned	25650962	25651468
TC0600011630.hg.1	zaserby	2.2	4.41	3.27	0.56	0.57	F	F	0.0291	0.6593	0.2276	0.3169	F	zaserby.aAug10-unspliced	Transcript Identified by AceView	chr6	-	Coding	35465849	35466763
TC0200007751.hg.1		-2.28	2.71	3.9	0.18	0.55	F	F	0.029	0.6593	0.0115	0.0274	F			chr2	+	NonCoding	62345711	62345968
TC0200015304.hg.1		-2.69	7.19	8.62	0.17	0.57	T	T	0.029	0.6593	1.29e-05	7.49e-05	T			chr2	-	NonCoding	195658514	195661384
TC1800007916.hg.1		-2.11	3.15	4.22	0.89	0.45	F	F	0.0293	0.6611	0.217	0.3053	F			chr18	-	NonCoding	3278187	3281316
TC0200011196.hg.1	sluneebo	-2.05	5.27	6.31	0.83	0.52	T	T	0.0293	0.6612	0.0141	0.0326	T	sluneebo.aAug10-unspliced	Transcript Identified by AceView	chr2	+	Unassigned	235605182	235605711
TC2000007302.hg.1		2.32	4.94	3.73	0.38	0.7	T	F	0.0294	0.6613	0.015	0.0344	F			chr20	+	NonCoding	38109357	38114928
TC0600007327.hg.1	TRI-TAT2-2	2.25	11.39	10.21	0.2	0.49	T	T	0.0294	0.6617	1.42e-09	2.48e-08	T	uc021you.2	transfer RNA-Ile (TAT) 2-2 [Source:HGNC Symbol;Acc:HGNC:34587]	chr6	+	Precursor_microRNA	27020335	27020447
TC1000008101.hg.1		2.38	4.71	3.46	0.14	0.74	F	F	0.0294	0.6619	0.2557	0.3474	F			chr10	+	NonCoding	75475788	75480911
TC0700012238.hg.1		-2.06	4.16	5.21	0.38	0.44	F	F	0.0296	0.6629	0.0225	0.0482	F			chr7	-	NonCoding	108636177	108639166
TSUnmapped00000818.hg.1	F10	-2.02	7.62	8.63	0.76	0.35	T	T	0.0297	0.6638	1.59e-11	4.97e-10	T	NM_001312674	coagulation factor X			Coding
TC0200012391.hg.1		2.12	5.36	4.28	0.21	0.55	T	F	0.0297	0.6638	0.1388	0.2142	F			chr2	-	NonCoding	42894696	42897285
TC0200009492.hg.1		-2.01	3.78	4.79	0.33	0.31	F	F	0.0298	0.664	0.0416	0.0803	F			chr2	+	NonCoding	138666213	138681135
TC0200013677.hg.1		2.5	5.7	4.37	0.57	1.14	F	F	0.0299	0.6644	0.0282	0.0581	F			chr2	-	NonCoding	101894646	101901107
TC1000008817.hg.1		-2.51	5.85	7.17	0.7	0.67	T	T	0.0299	0.6644	1.85e-05	0.0001	T			chr10	+	NonCoding	105730029	105731743
TC0300009054.hg.1	SLC9A9-AS1	2.03	5.3	4.28	0	0.92	F	F	0.0299	0.6646	0.1484	0.2261	F	NR_048544; ENST00000479030	SLC9A9 antisense RNA 1	chr3	+	NonCoding	143342246	143347071
TC0300008739.hg.1	bloyborbu	-2.91	5.95	7.49	0.22	0.84	T	T	0.03	0.6648	0.0746	0.1297	T	bloyborbu.aAug10-unspliced	Transcript Identified by AceView	chr3	+	Coding	128750933	128752474
TC1500006873.hg.1	jawsorbo	-2.04	5.64	6.67	0.02	0.34	T	T	0.0302	0.6653	1.41e-09	2.47e-08	T	jawsorbo.aAug10-unspliced	Transcript Identified by AceView	chr15	+	Coding	36731896	36732623
TC0200015481.hg.1		-2.84	3.37	4.88	0.25	0.75	F	F	0.0301	0.6653	0.5444	0.6235	F			chr2	-	NonCoding	203736388	203739741
TC0600009767.hg.1		-2.34	4.4	5.63	0.9	0.41	F	F	0.0302	0.6653	0.0119	0.0282	F			chr6	+	NonCoding	148023365	148024982
TC0600009214.hg.1		-2.25	4.81	5.98	0.39	0.52	T	F	0.0302	0.6658	0.4963	0.5807	F			chr6	+	NonCoding	114102662	114106491
TC0400011639.hg.1	glosnawby	-2.03	3.81	4.83	0.92	0.13	F	F	0.0305	0.6668	0.0002	0.0007	F	glosnawby.aAug10-unspliced	Transcript Identified by AceView	chr4	-	Unassigned	113346868	113347816
TC1700009679.hg.1	AURKB	2.05	9.44	8.4	0.94	0.78	T	T	0.0304	0.6668	8.69e-09	1.22e-07	T	NM_001256834; NM_001284526; NM_004217; ENST00000316199; ENST00000534871; ENST00000577833; ENST00000578549; ENST00000578753; ENST00000580390; ENST00000580998; ENST00000581511; ENST00000582368; ENST00000583124; ENST00000583915; ENST00000584561; ENST00000584972; ENST00000585124; BC000442; BC009751; BC080581; OTTHUMT00000226995; OTTHUMT00000441842; OTTHUMT00000441844; OTTHUMT00000441845; OTTHUMT00000…	aurora kinase B	chr17	-	Multiple_Complex	8204731	8210626
TC1700007503.hg.1	CTD-2095E4.5; slorey	-2.27	5.15	6.34	0.74	0.56	T	T	0.0304	0.6668	0.2468	0.3379	T	OTTHUMT00000473513; slorey.aAug10-unspliced; uc060dtg.1	novel transcript; Transcript Identified by AceView	chr17	+	NonCoding	32126842	32128454
TC0500007540.hg.1		-2.09	4.49	5.55	0.54	0.49	F	F	0.0304	0.6668	0.0003	0.0012	F			chr5	+	NonCoding	60866195	60870463
TC0500009002.hg.1		-2.33	5.81	7.03	0.77	0.36	T	T	0.0305	0.6668	1.25e-05	7.28e-05	T			chr5	+	NonCoding	146140082	146142866
TC1100011511.hg.1		-2.04	3.56	4.58	0.31	0.98	F	T	0.0305	0.6668	0.5244	0.6057	F			chr11	-	NonCoding	71364491	71378450
TC1200009371.hg.1	kawshy	2.63	5.44	4.04	1.41	0.61	T	T	0.0306	0.6672	0.1373	0.2122	T	kawshy.aAug10	Transcript Identified by AceView	chr12	+	Coding	128818722	128823137
TC1300008476.hg.1		-2.03	4.38	5.4	0.21	0.56	F	F	0.0307	0.6677	0.0773	0.1335	F			chr13	-	NonCoding	29094443	29094881
TC0300009510.hg.1		2.13	5.3	4.22	0.68	0.48	F	F	0.0307	0.6677	0.0087	0.0218	F			chr3	+	NonCoding	172453867	172457843
TC1500007270.hg.1		2.03	5.64	4.62	0.11	0.47	F	F	0.0308	0.6677	0.0587	0.1067	F			chr15	+	NonCoding	52585224	52586123
TC1200011738.hg.1		2.15	7.05	5.95	0.16	0.42	T	F	0.0308	0.6679	0.1204	0.1912	F			chr12	-	NonCoding	103114034	103114087
TC0200014361.hg.1	LYPD1	3.05	10.99	9.38	1.76	1.08	T	T	0.0309	0.668	1.76e-09	2.99e-08	T	NM_001077427; NM_144586; ENST00000345008; ENST00000397463; ENST00000449209; BC017318; BC040046; OTTHUMT00000331821; OTTHUMT00000331822; OTTHUMT00000331956	LY6/PLAUR domain containing 1	chr2	-	Coding	132644764	132671579
TC1200010249.hg.1	RP11-996F15.6	-2.34	6.46	7.68	0.24	0.39	T	T	0.0309	0.668	2.91e-06	2.01e-05	T	OTTHUMT00000474527; uc058mik.1	novel transcript, antisense to FAR2	chr12	-	NonCoding	29332733	29333383
TC0500009351.hg.1	berskeeby	-2.34	4.99	6.22	0.25	0.65	F	T	0.0309	0.6682	0.392	0.484	F	berskeeby.aAug10-unspliced	Transcript Identified by AceView	chr5	+	Unassigned	168443980	168444157
TC0700011337.hg.1	plarsleebu	-2.19	5.86	6.99	0.63	0.32	F	T	0.0309	0.6683	0.2079	0.295	F	plarsleebu.aAug10-unspliced	Transcript Identified by AceView	chr7	-	Coding	65650811	65651499
TC0700009759.hg.1		2.19	5.54	4.4	0.28	0.85	T	F	0.0309	0.6683	1.25e-05	7.27e-05	F			chr7	+	NonCoding	153184720	153191193
TC0X00006819.hg.1	shafy	2.29	4.84	3.64	0.29	0.42	F	F	0.0311	0.6687	6.2e-05	0.0003	F	shafy.aAug10-unspliced	Transcript Identified by AceView	chrX	+	Unassigned	24519671	24522130
TC1000010858.hg.1		2.12	6.1	5.01	0.63	0.48	T	F	0.0312	0.6691	0.0116	0.0275	F			chr10	-	NonCoding	68792863	68793989
TC0100009401.hg.1	boyleybo	2.02	4.45	3.43	0.3	0.38	T	F	0.0312	0.6692	2.59e-05	0.0001	F	boyleybo.aAug10	Transcript Identified by AceView	chr1	+	Coding	111062211	111066562
TC0300006793.hg.1	KAT2B	-2.06	2.64	3.69	0.23	0.56	F	F	0.0315	0.6693	0.0133	0.0311	F	KAT2B.jAug10-unspliced	Transcript Identified by AceView, Entrez Gene ID(s) 8850	chr3	+	Unassigned	20145541	20146078
TC0900007291.hg.1		2.23	3.92	2.76	0.19	0.63	F	F	0.0314	0.6693	0.0016	0.0052	F			chr9	+	NonCoding	42270245	42292685
TC1700010911.hg.1		-2.08	5.38	6.44	1.25	0.42	T	T	0.0314	0.6693	0.0028	0.0082	T			chr17	-	NonCoding	46119967	46121504
TC0700011324.hg.1		-2.08	5.05	6.11	0.04	0.35	F	T	0.0315	0.6693	0.0004	0.0016	F			chr7	-	NonCoding	65076538	65076810
TC0600008633.hg.1		-2.35	3.91	5.14	0.35	0.44	F	F	0.0317	0.6697	0.0184	0.0408	F			chr6	+	NonCoding	80223869	80223958
TC0500011843.hg.1		2.17	5.06	3.94	0.92	0.01	F	F	0.0318	0.6697	0.0558	0.1024	F			chr5	-	NonCoding	120791405	120794490
TC0600006836.hg.1	LY86	-2.27	4.85	6.04	0.11	0.55	F	T	0.0319	0.6703	0.3193	0.413	F	NM_004271; ENST00000230568; ENST00000379953; BC038846; OTTHUMT00000039762; OTTHUMT00000467419	lymphocyte antigen 86	chr6	+	Multiple_Complex	6588108	6654983
TC1700008413.hg.1		-2.13	3.58	4.67	0.72	0.46	F	F	0.0319	0.6705	0.006	0.0159	F			chr17	+	NonCoding	57962185	57964952
TC0600011873.hg.1	kloyglarby	2.36	5.38	4.14	0.04	0.61	T	F	0.0319	0.6706	0.0061	0.016	F	kloyglarby.aAug10-unspliced	Transcript Identified by AceView	chr6	-	Coding	43327852	43329094
TC0200012978.hg.1	seegabo	-2.41	5.25	6.52	1.33	0.49	T	T	0.0321	0.671	0.008	0.0202	T	seegabo.aAug10	Transcript Identified by AceView	chr2	-	Unassigned	69941122	69942185
TC1200006841.hg.1	plorreybu	-2.03	5.61	6.63	0.8	0.43	T	T	0.0322	0.6712	0.0623	0.1121	T	plorreybu.aAug10-unspliced	Transcript Identified by AceView	chr12	+	Coding	11217678	11218194
TC0600008619.hg.1	RP11-177G23.1	-2	7.34	8.34	0.16	0.33	T	T	0.0323	0.6714	4.03e-13	2.11e-11	T	ENST00000623514; OTTHUMT00000431277; uc063psd.1	TEC	chr6	+	NonCoding	79573877	79575530
TC0200012896.hg.1		2.37	5.71	4.46	0.32	0.43	T	F	0.0323	0.6714	0.4664	0.5537	F			chr2	-	NonCoding	66566192	66566820
TC1900008099.hg.1		2.7	5.49	4.06	0.33	1.07	F	F	0.0323	0.6714	0.018	0.04	F			chr19	+	NonCoding	40298472	40311644
TC0100008324.hg.1		-2.05	3.72	4.75	0.36	0.6	F	F	0.0325	0.672	0.0628	0.1127	F			chr1	+	NonCoding	52619432	52622369
TC0100009101.hg.1	ABCD3	-2.04	6.22	7.24	0.02	0.52	T	T	0.0327	0.673	0.007	0.018	T	ABCD3.rAug10-unspliced	Transcript Identified by AceView, Entrez Gene ID(s) 5825	chr1	+	Unassigned	94500423	94501322
TC0X00008420.hg.1	OR1AA1P	-2.01	3.6	4.6	0.53	0.36	F	F	0.033	0.673	0.2102	0.2977	F	OTTHUMT00000058294	olfactory receptor, family 1, subfamily AA, member 1 pseudogene	chrX	+	Multiple_Complex	131424299	131425214
TC0200009961.hg.1	skerfeebu	-2.22	5.77	6.92	0.05	0.24	F	T	0.0326	0.673	0.2841	0.3772	F	skerfeebu.aAug10-unspliced	Transcript Identified by AceView	chr2	+	Unassigned	171729871	171730712
TC1400007780.hg.1	snarbeyby	-2.11	4.63	5.71	0.98	0.55	T	T	0.0328	0.673	3.18e-13	1.74e-11	T	snarbeyby.aAug10-unspliced	Transcript Identified by AceView	chr14	+	Unassigned	79290079	79290671
TC1700008469.hg.1	stosley	2.35	5.75	4.52	1.06	1.05	T	F	0.0329	0.673	0.0007	0.0026	F	stosley.aAug10-unspliced	Transcript Identified by AceView	chr17	+	Coding	59744802	59745762
TC0X00011212.hg.1	swawma	-2.28	3.5	4.69	0.43	0.66	F	F	0.0329	0.673	0.1947	0.2801	F	swawma.aAug10-unspliced	Transcript Identified by AceView	chrX	-	Coding	154571248	154571965
TC1300009226.hg.1	SNORA68	-2.01	3.71	4.71	0.41	0.51	F	F	0.0329	0.673	6.49e-05	0.0003	F	uc058xkm.1	Small nucleolar RNA SNORA68 [Source:RFAM;Acc:RF00263]	chr13	-	Small_RNA	72460519	72460601
TC1400009666.hg.1		-2.61	3.67	5.06	0.44	0.7	F	F	0.0327	0.673	0.0329	0.0661	F			chr14	-	NonCoding	73688026	73695513
TC0400006468.hg.1		-2.03	4.65	5.67	1.24	0.27	F	F	0.0328	0.673	0.5585	0.6359	F			chr4	+	NonCoding	591570	591908
TC0400007813.hg.1		2.04	4.39	3.36	0.05	0.55	F	F	0.0336	0.6738	0.1651	0.2461	F			chr4	+	NonCoding	72758088	72765265
TC0600006999.hg.1		2.03	8.31	7.29	0.23	0.36	T	T	0.0337	0.6741	0.0023	0.0069	T			chr6	+	NonCoding	13775439	13777101
TC0500011707.hg.1	RN7SKP57	2.48	8.53	7.21	1.7	0.8	T	T	0.0337	0.6744	0.0082	0.0206	T	ENST00000517248	RNA, 7SK small nuclear pseudogene 57 [Source:HGNC Symbol;Acc:HGNC:45781]	chr5	-	NonCoding	111719769	111720061
TC0700011059.hg.1	goypeyby	-2.31	3.46	4.67	0.11	0.62	F	F	0.0337	0.6744	0.3637	0.4567	F	goypeyby.aAug10-unspliced	Transcript Identified by AceView	chr7	-	Coding	50828694	50831870
TC0100018423.hg.1	LINC01355	-2.07	6.94	8	0.36	0.38	T	T	0.0338	0.6744	0.0456	0.0867	T	NR_110616	long intergenic non-protein coding RNA 1355	chr1	-	NonCoding	23281309	23286752
TC1400008375.hg.1	snashubu	2.15	5.78	4.67	0.54	0.35	T	F	0.0338	0.6744	0.4619	0.5495	F	snashubu.aAug10-unspliced	Transcript Identified by AceView	chr14	+	Unassigned	103027434	103027865
TC1300006856.hg.1		2.06	4.85	3.81	0.31	0.52	T	F	0.0339	0.6757	0.0598	0.1084	F			chr13	+	NonCoding	34309711	34321828
TC0700006748.hg.1		2.08	4.39	3.33	0.28	0.49	F	F	0.0339	0.6758	1.2e-06	9.29e-06	F			chr7	+	NonCoding	13731355	13744081
TC0400007674.hg.1	RP11-257A22.1	2.1	4.86	3.79	0.59	0.35	F	F	0.034	0.676	0.0995	0.1639	F	ENST00000507857.2; OTTHUMT00000368589; uc062wyl.1	novel transcript	chr4	+	NonCoding	63128311	63143881
TC1200011707.hg.1	RP11-755O11.2; fleenar	2.13	3.55	2.45	0.44	0.5	F	F	0.0342	0.676	0.03	0.0614	F	ENST00000547027.1; ENST00000552081.1; fleenar.bAug10; OTTHUMT00000408810; OTTHUMT00000408811; uc058shn.1; uc058sho.1	Transcript Identified by AceView; novel transcript, antisense to MYBPC1	chr12	-	NonCoding	101646720	101659970
TC0700008109.hg.1	jeesmeebu	-2.01	6.9	7.91	0.07	0.41	T	T	0.0342	0.676	2.82e-09	4.54e-08	T	jeesmeebu.aAug10-unspliced	Transcript Identified by AceView	chr7	+	Unassigned	76597075	76599249
TC1900010835.hg.1	poyber	-2	9.08	10.08	0.28	0.29	T	T	0.034	0.676	9.08e-11	2.27e-09	T	poyber.aAug10-unspliced	Transcript Identified by AceView	chr19	-	Unassigned	43180626	43181906
TC1200010330.hg.1	zyblobu	-2.37	3.34	4.58	0.94	0.5	F	F	0.034	0.676	0.1462	0.2234	F	zyblobu.aAug10-unspliced	Transcript Identified by AceView	chr12	-	Coding	32627712	32628102
TC0X00011258.hg.1		-2.04	8.03	9.05	0.32	0.71	T	T	0.034	0.676	0.2745	0.3671	T			chrX	+	NonCoding	7190881	7191008
TC0Y00006602.hg.1	RP11-131M6.1	2.19	8.84	7.71	1.76	0.42	T	T	0.0342	0.6761	1.88e-06	1.37e-05	T	ENST00000619901		chrY	+	Pseudogene	11144250	11144492
TC2000008120.hg.1		-2.04	4.52	5.55	0	0.54	F	F	0.0344	0.6772	1.58e-07	1.57e-06	F			chr20	-	NonCoding	192223	192299
TC0200015385.hg.1		2.22	6.54	5.39	0.42	0.63	T	T	0.0345	0.6777	0.1044	0.1705	T			chr2	-	NonCoding	200417800	200418405
TC0500012520.hg.1		-2.09	4.03	5.1	0.13	0.65	T	T	0.0345	0.6777	0.4481	0.5367	T			chr5	-	NonCoding	151692964	151700605
TC0200012595.hg.1	rerdoy	6.48	6.82	4.13	0.58	2.05	T	F	0.0346	0.678	5.99e-15	5.91e-13	F	rerdoy.aAug10	Transcript Identified by AceView	chr2	-	NonCoding	53281215	53284641
TC1100010553.hg.1		2.39	5.53	4.27	0.26	0.73	T	T	0.0346	0.678	0.4403	0.5295	T			chr11	-	NonCoding	36714641	36744658
TC0600011073.hg.1	RP3-369A17.2	2.1	5.94	4.87	0.45	0.42	T	T	0.0348	0.6785	0.087	0.147	T	ENST00000407157		chr6	-	Multiple_Complex	24750671	24751625
TC0700009274.hg.1		-2.23	4.84	5.99	0.03	0.32	F	F	0.0352	0.6806	0.1745	0.2569	F			chr7	+	NonCoding	136669480	136670806
TC0400011035.hg.1		2.01	5.66	4.65	0.36	0.01	T	F	0.0352	0.6806	0.4511	0.5395	F			chr4	-	NonCoding	75178694	75180455
TC0200015622.hg.1	MIR548F2	-2.04	5.15	6.18	1	0.93	T	F	0.0352	0.6808	2.84e-10	6.09e-09	F	NR_031643; ENST00000408855; uc021vvy.1	microRNA 548f-2	chr2	-	Precursor_microRNA	212426263	212426360
TC0800010837.hg.1	RP11-3N13.2	2	6.26	5.25	0.27	0.29	T	T	0.0354	0.6813	0.3783	0.471	T	ENST00000520696.1; OTTHUMT00000379170; uc064nuh.1	putative novel transcript	chr8	-	NonCoding	74891151	74896302
TC0400010966.hg.1		-2.04	3.35	4.38	0.34	0.55	F	F	0.0353	0.6813	0.0094	0.0231	F			chr4	-	NonCoding	70844157	70883327
TC0100017829.hg.1	bleymawbu	-2.13	3.19	4.28	0.18	0.53	F	F	0.0354	0.6816	5.77e-05	0.0003	F	bleymawbu.aAug10-unspliced	Transcript Identified by AceView	chr1	-	Unassigned	235524069	235524794
TC2000006737.hg.1	sortaw	2.13	4.65	3.56	0.39	1.03	F	F	0.0355	0.6818	0.1102	0.1781	F	sortaw.aAug10-unspliced	Transcript Identified by AceView	chr20	+	Unassigned	13019383	13020347
TC0300012248.hg.1	meybeybu	-2.25	6.75	7.92	0.42	0.66	T	T	0.0358	0.6819	0.073	0.1275	T	meybeybu.aAug10-unspliced	Transcript Identified by AceView	chr3	-	Unassigned	125366538	125367200
TC1900010521.hg.1	ZFP14	-2.03	6	7.02	0.47	0.29	T	T	0.0356	0.6819	4.37e-05	0.0002	T	NM_001297619; NM_020917; ENST00000270001; ENST00000589280; BC152446; OTTHUMT00000452528; OTTHUMT00000452529	ZFP14 zinc finger protein	chr19	-	Multiple_Complex	36334453	36379203
TC0600011135.hg.1	HIST1H3D; HIST1H2AD	2.37	9.46	8.22	0.88	0.91	T	T	0.0357	0.6819	5.15e-09	7.68e-08	T	NM_003530; NM_021065; ENST00000341023; ENST00000356476; BC031333; BC093807; BC093809; BC128035; OTTHUMT00000040096; OTTHUMT00000040100	histone cluster 1, H3d; histone cluster 1, H2ad	chr6	-	Multiple_Complex	26196754	26199293
TC1500008092.hg.1	CSPG4P10	-2.39	4.53	5.79	0.38	0.76	T	T	0.0357	0.6819	0.2558	0.3475	T	OTTHUMT00000409584; OTTHUMT00000409585	chondroitin sulfate proteoglycan 4 pseudogene 10	chr15	+	Pseudogene	82459472	82477258
TC0400009438.hg.1	zoygar	2.05	4.12	3.09	0.39	0.59	F	F	0.0358	0.6819	3.17e-15	3.5e-13	F	zoygar.aAug10-unspliced	Transcript Identified by AceView	chr4	+	Unassigned	182526244	182526354
TC0900010754.hg.1		2.04	6.9	5.88	0.11	0.39	T	F	0.0355	0.6819	0.1791	0.2622	F			chr9	-	NonCoding	90974232	90984738
TC1600009359.hg.1		-2.17	4.92	6.04	0.21	0.56	T	T	0.0356	0.6819	0.0002	0.0007	T			chr16	-	NonCoding	10462686	10465944
TC1200008751.hg.1	cherjeeby	-2.66	3.29	4.7	0.07	0.59	F	F	0.0362	0.682	0.0625	0.1123	F	cherjeeby.aAug10-unspliced	Transcript Identified by AceView	chr12	+	Coding	107747450	107747899
TC1100008486.hg.1	glarchor	-2.05	4.5	5.54	0.51	0.41	F	T	0.0363	0.682	0.0025	0.0076	F	glarchor.aAug10-unspliced	Transcript Identified by AceView	chr11	+	Unassigned	76035830	76037550
TC1400009990.hg.1	gleepar	2.51	4.84	3.52	0.68	0.65	F	F	0.0361	0.682	0.0492	0.0924	F	gleepar.aAug10-unspliced	Transcript Identified by AceView	chr14	-	Unassigned	91772106	91774198
TC1700006709.hg.1	XAF1	2.06	9.61	8.57	0.91	0.43	T	T	0.036	0.682	1.64e-08	2.12e-07	T	NM_017523; NM_199139; NR_046396; NR_046397; NR_046398; ENST00000346752; ENST00000361842; ENST00000571135; ENST00000571217; ENST00000571673; ENST00000572107; ENST00000572495; ENST00000572546; ENST00000573518; ENST00000573760; ENST00000574394; ENST00000574907; ENST00000574962; ENST00000575147; ENST00000575267; ENST00000575369; ENST00000576341; ENST00000576459; ENST00000576724; BC073156; OTTHUMT0000…	XIAP associated factor 1	chr17	+	Multiple_Complex	6755447	6775647
TC0900011255.hg.1	pleyseyby	2.2	6.18	5.04	0.35	0.81	T	T	0.0359	0.682	0.0002	0.0009	T	pleyseyby.aAug10-unspliced	Transcript Identified by AceView	chr9	-	Unassigned	113293384	113293827
TC0400009124.hg.1	sneespaby	-2.74	4.77	6.22	1.11	0.81	F	F	0.0362	0.682	0.2257	0.3148	F	sneespaby.aAug10-unspliced	Transcript Identified by AceView	chr4	+	Coding	158221898	158222311
TC1300007270.hg.1		-2.21	3.92	5.06	0.88	0.47	F	F	0.0359	0.682	0.1222	0.1935	F			chr13	+	NonCoding	54238863	54353816
TC1100012388.hg.1		2.44	6.89	5.6	0.01	0.64	T	T	0.0359	0.682	0.2182	0.3066	T			chr11	-	NonCoding	115146514	115150749
TC0800011082.hg.1		2.61	4.93	3.55	0.17	0.89	T	F	0.0362	0.682	0.0975	0.1613	F			chr8	-	NonCoding	91464839	91465900
TC0600008718.hg.1	skorfluby	2.08	6.76	5.7	0.42	0.56	T	T	0.0364	0.6829	0.0083	0.0209	T	skorfluby.aAug10-unspliced	Transcript Identified by AceView	chr6	+	Coding	87002377	87003797
TC0100015083.hg.1	fymerbo	-2.67	5.09	6.5	0.56	0.57	F	T	0.0366	0.683	0.0026	0.0076	F	fymerbo.aAug10-unspliced	Transcript Identified by AceView	chr1	-	Coding	101014287	101015006
TC0500011093.hg.1		2.26	7.1	5.93	0.97	0.82	T	F	0.0364	0.683	1.2e-06	9.24e-06	F			chr5	-	NonCoding	72167719	72168777
TC0600012962.hg.1		2.24	6.14	4.98	0.61	1.33	T	F	0.0366	0.683	0.3145	0.4079	F			chr6	-	NonCoding	116363883	116364216
TC0600011226.hg.1	snysneyby	2.49	9.33	8.01	0.3	1.27	T	T	0.0369	0.6836	9.15e-05	0.0004	T	snysneyby.aAug10-unspliced	Transcript Identified by AceView	chr6	-	Unassigned	27815043	27815456
TC2200007221.hg.1	foytey	-2.05	5.04	6.07	0.25	0.29	F	T	0.0371	0.6847	0.0313	0.0635	F	foytey.aAug10-unspliced	Transcript Identified by AceView	chr22	+	Coding	35871276	35872089
TC1100012519.hg.1	CBL	-2.39	5.45	6.7	0.39	0.74	T	T	0.0375	0.6866	0.3817	0.4742	T	hsa_circ_0000364	Memczak2013 ANTISENSE, coding, INTERNAL, UTR3 best transcript NM_005188	chr11	-	NonCoding	119306404	119306573
TC0900006727.hg.1	RP11-183I6.2	2.06	5.46	4.42	0.03	0.67	T	T	0.0377	0.6874	0.0345	0.0688	T	ENST00000430640.1; OTTHUMT00000051777; uc064sgg.1	putative novel transcript	chr9	+	NonCoding	16473188	16476237
TC0100013640.hg.1		2.43	5.72	4.44	0.28	0.6	T	F	0.0377	0.6875	0.0215	0.0464	F			chr1	-	NonCoding	32990086	32995998
TC0300013178.hg.1		-2.58	4.77	6.14	0.59	0.3	T	T	0.0378	0.6875	0.5186	0.6006	T			chr3	-	NonCoding	174754447	174775035
TC1600010479.hg.1		2.01	3.32	2.31	0.59	0.36	F	F	0.0379	0.6875	0.0041	0.0114	F			chr16	-	NonCoding	58276075	58279727
TC0X00010696.hg.1		-2.06	4.35	5.39	0.17	0.3	F	T	0.0379	0.6877	0.0436	0.0835	F			chrX	-	NonCoding	121196417	121209628
TC0400009085.hg.1		2.34	6.17	4.94	0.06	0.37	T	T	0.0385	0.6895	0.1365	0.2114	T			chr4	+	NonCoding	155615392	155615986
TC0300009519.hg.1		-2.37	5.45	6.7	0.11	0.41	F	T	0.0388	0.6907	0.1435	0.22	F			chr3	+	NonCoding	172628487	172630321
TC0800010537.hg.1		2	6.34	5.34	0.02	0.6	T	F	0.0388	0.6909	0.3115	0.4049	F			chr8	-	NonCoding	57984087	57987079
TC0600009202.hg.1		2.65	4.76	3.35	0.94	0.75	T	F	0.0389	0.6912	0.0644	0.1152	F			chr6	+	NonCoding	113732837	113778479
TC0700010492.hg.1		-2.13	4.61	5.7	1.91	0.82	T	F	0.039	0.6922	0.2406	0.3311	F			chr7	-	NonCoding	24261609	24261714
TC1700007131.hg.1	yanema	2.27	7.79	6.6	0.15	0.73	T	T	0.0392	0.6923	0.0003	0.0012	T	yanema.aAug10-unspliced	Transcript Identified by AceView	chr17	+	Unassigned	18652179	18652705
TC1000008108.hg.1		-2.45	3.29	4.59	0.17	0.73	F	F	0.039	0.6923	0.0325	0.0655	F			chr10	+	NonCoding	75572607	75572816
TC0100016004.hg.1	zupla	-2.57	4.35	5.71	0.52	0.94	T	T	0.0394	0.6935	0.0012	0.004	T	zupla.aAug10-unspliced	Transcript Identified by AceView	chr1	-	Coding	156541638	156542146
TC0300006440.hg.1		-2.15	4.22	5.32	0.02	0.71	F	F	0.0394	0.6935	0.0705	0.124	F			chr3	+	NonCoding	448371	470426
TC1200007599.hg.1		-2.16	2.77	3.89	0.39	0.57	F	F	0.0395	0.6935	5.57e-08	6.22e-07	F			chr12	+	NonCoding	50146825	50152937
TC1400008803.hg.1		2.18	6.21	5.09	0.5	0.38	T	F	0.0396	0.6938	0.0004	0.0017	F			chr14	-	NonCoding	28797883	28798287
TC0400010942.hg.1		2.33	4.62	3.4	0.29	0.89	F	F	0.0397	0.6939	0.0001	0.0006	F			chr4	-	NonCoding	69835768	69836768
TC1000007316.hg.1	chawsmy	-2.02	4.03	5.04	0.13	0.71	F	F	0.0405	0.694	0.3244	0.4179	F	chawsmy.aAug10-unspliced	Transcript Identified by AceView	chr10	+	Unassigned	37387609	37387922
TC0300012052.hg.1	glubabo	-2.03	6.14	7.17	0.39	0.39	T	T	0.04	0.694	0.0091	0.0226	T	glubabo.aAug10-unspliced	Transcript Identified by AceView	chr3	-	Coding	114480826	114481245
TC0700006890.hg.1	IL6	2.48	12.51	11.2	1.71	0.41	T	T	0.0403	0.694	8.86e-12	2.99e-10	T	NM_000600; ENST00000258743; ENST00000401630; ENST00000401651; ENST00000404625; ENST00000406575; ENST00000407492; ENST00000426291; ENST00000464710; ENST00000485300; BC015511; OTTHUMT00000250225; OTTHUMT00000320073; OTTHUMT00000320074; OTTHUMT00000320075; OTTHUMT00000320076; OTTHUMT00000320077; OTTHUMT00000320078; OTTHUMT00000320079	interleukin 6	chr7	+	Multiple_Complex	22725884	22732002
TC0900009131.hg.1	nohamu	-2	6.14	7.14	0.88	0.74	T	T	0.0405	0.694	0.0001	0.0005	T	nohamu.bAug10-unspliced	Transcript Identified by AceView	chr9	+	Unassigned	134748604	134749174
TC0800009623.hg.1	OR7E158P	2.33	5.91	4.69	0.32	0.78	T	F	0.0406	0.694	0.3859	0.4781	F	OTTHUMT00000383401	olfactory receptor, family 7, subfamily E, member 158 pseudogene	chr8	-	Multiple_Complex	11919900	11920809
TC0X00007841.hg.1	zawbey	2.81	5.63	4.14	0.54	0.86	T	F	0.0405	0.694	1.28e-11	4.11e-10	F	zawbey.aAug10-unspliced	Transcript Identified by AceView	chrX	+	Coding	92022203	92022890
TC0600012230.hg.1		2.22	4.69	3.54	0.17	0.58	F	F	0.0402	0.694	4.13e-09	6.34e-08	F			chr6	-	NonCoding	68689384	68691045
TC2100007684.hg.1		-2.93	4.05	5.6	0.51	0.9	F	F	0.0406	0.694	0.095	0.158	F			chr21	-	NonCoding	18880698	18882232
TC0200006681.hg.1		-2.37	4.13	5.37	0.53	1	F	F	0.0407	0.694	0.0458	0.087	F			chr2	+	NonCoding	10185003	10185063
TC1100007364.hg.1	Y_RNA	2.08	7.1	6.05	0.4	0.62	T	T	0.041	0.6945	4.32e-07	3.78e-06	T	ENST00000516843; uc058anv.1	Y RNA [Source:RFAM;Acc:RF00019]	chr11	+	NonCoding	43331261	43331356
TC1100007902.hg.1	RP11-697H9.3	-2.2	3.83	4.97	0.53	0.55	F	F	0.0412	0.6945	0.1802	0.2634	F	ENST00000542805.1; OTTHUMT00000396636; uc058crg.1	novel transcript	chr11	+	NonCoding	63616308	63621671
TC0200010294.hg.1	plofoybu	-2.05	3.44	4.48	0.24	0.59	F	F	0.041	0.6945	0.0588	0.1069	F	plofoybu.aAug10-unspliced	Transcript Identified by AceView	chr2	+	Coding	191989805	191990164
TC0400009724.hg.1	woysperby	-2.09	7.72	8.78	0.41	0.53	T	T	0.0409	0.6945	0.0901	0.1513	T	woysperby.aAug10-unspliced	Transcript Identified by AceView	chr4	-	Coding	1224408	1225110
TC0700010664.hg.1		2.05	4.93	3.89	0.06	0.65	F	F	0.0412	0.6945	0.0567	0.1037	F			chr7	-	NonCoding	31215851	31219506
TC2000008563.hg.1		-2.83	3.93	5.43	0.07	0.94	F	F	0.0412	0.6945	0.3692	0.4621	F			chr20	-	NonCoding	19835136	19836630
TC0X00007269.hg.1	narju	-2.23	3.68	4.83	0.49	0.72	F	F	0.0413	0.6947	0.0005	0.0017	F	narju.aAug10-unspliced	Transcript Identified by AceView	chrX	+	Unassigned	51872367	51873063
TC2000006748.hg.1		2.21	5.17	4.02	0.08	1.02	F	F	0.0413	0.6948	0.2395	0.33	F			chr20	+	NonCoding	13372474	13374505
TC0500012549.hg.1	dofler	2.65	5.32	3.91	0.13	0.88	T	F	0.0415	0.6952	0.4346	0.524	F	dofler.aAug10-unspliced	Transcript Identified by AceView	chr5	-	Coding	154395700	154396247
TC0200009987.hg.1	plaly	2.16	6.25	5.14	0.25	0.59	T	T	0.0414	0.6952	0.0031	0.0089	T	plaly.aAug10-unspliced	Transcript Identified by AceView	chr2	+	Unassigned	173131761	173132218
TC0X00008895.hg.1		2.03	6.11	5.09	0.93	0.24	T	T	0.0414	0.6952	0.2597	0.3516	T			chrX	-	NonCoding	737565	738131
TC0X00007689.hg.1	RNU6-867P	2.27	5.05	3.87	1.02	0.67	F	F	0.0415	0.6953	0.126	0.1984	F	uc065aar.1	RNA, U6 small nuclear 867, pseudogene [Source:HGNC Symbol;Acc:HGNC:47830]	chrX	+	Small_RNA	76244968	76245074
TC0100010813.hg.1	RP11-46A10.8	2.1	5.28	4.21	0.54	0.54	T	T	0.0416	0.696	4.48e-05	0.0002	T	ENST00000604674		chr1	+	Multiple_Complex	180970837	180971247
TC0400008693.hg.1		-2.1	3.47	4.54	0.63	0.95	F	F	0.0416	0.696	0.4156	0.5063	F			chr4	+	NonCoding	129629787	129631550
TC0500008263.hg.1		-2	3.57	4.57	0.1	0.59	F	F	0.0416	0.6961	3.96e-06	2.65e-05	F			chr5	+	NonCoding	107669161	107670690
TC1200011858.hg.1	AC190387.2	2.5	5.51	4.19	0.44	0.79	T	F	0.0417	0.6963	6.09e-07	5.11e-06	F	uc058sww.1		chr12	-	Precursor_microRNA	108987555	108987645
TC0100018129.hg.1	OR2T29	-2.05	5.23	6.27	0.14	0.58	F	F	0.042	0.6968	0.1851	0.269	F	NM_001004694; ENST00000328570; OTTHUMT00000097132; uc001ieo.2	olfactory receptor, family 2, subfamily T, member 29	chr1	-	Coding	248558483	248559516
TC0400012977.hg.1	SH3D19	-2.06	12.73	13.77	0.4	0.25	T	T	0.0422	0.6968	1.13e-15	1.48e-13	T	NM_001009555; NM_001128923; NM_001128924; NM_001243349; ENST00000304527; ENST00000409252; ENST00000409598; ENST00000427414; ENST00000462257; ENST00000474743; ENST00000478503; ENST00000508492; ENST00000514013; ENST00000514152; ENST00000604440; ENST00000604922; BC108890; BC108891; BC108892; BC108893; OTTHUMT00000333667; OTTHUMT00000335132; OTTHUMT00000335133; OTTHUMT00000335134; OTTHUMT00000335135;…	SH3 domain containing 19	chr4	-	Multiple_Complex	151102751	151266246
TC1500009455.hg.1	MYO5C	2.17	6.73	5.61	0.42	0.62	T	T	0.0419	0.6968	0.0235	0.0501	T	NM_018728; ENST00000261839; ENST00000541028; ENST00000558242; ENST00000558479; ENST00000558902; ENST00000559434; ENST00000559459; ENST00000559696; ENST00000560809; OTTHUMT00000419562; OTTHUMT00000419563; OTTHUMT00000419564; OTTHUMT00000419565; OTTHUMT00000419566; OTTHUMT00000419567; OTTHUMT00000419568; OTTHUMT00000419569; OTTHUMT00000419570	myosin VC	chr15	-	Multiple_Complex	52192318	52295798
TC0700012144.hg.1		2.19	5.39	4.26	0.06	0.59	T	F	0.042	0.6968	8.76e-06	5.32e-05	F			chr7	-	NonCoding	105055415	105056203
TC1100010606.hg.1		2.21	6.81	5.66	0.11	0.68	T	T	0.042	0.6968	0.0002	0.0009	T			chr11	-	NonCoding	43450527	43461273
TC0600013928.hg.1		2.02	4.57	3.56	0.63	0.56	T	T	0.0422	0.6968	0.0229	0.049	T			chr6	-	NonCoding	167427295	167437025
TC0300011910.hg.1		2.17	4.34	3.22	0.94	0.59	T	F	0.0424	0.6983	0.0121	0.0287	F			chr3	-	NonCoding	106186825	106253068
TC2200008855.hg.1	feychor	-2.08	4.5	5.55	1.4	0.63	F	F	0.0424	0.6984	0.0236	0.0502	F	feychor.aAug10-unspliced	Transcript Identified by AceView	chr22	-	Unassigned	42036945	42039018
TC1200009833.hg.1	RP11-438L7.1	2.33	5.4	4.18	0	0.51	F	F	0.0425	0.699	0.0113	0.0271	F	ENST00000625042; OTTHUMT00000400581; uc058kxc.1	TEC	chr12	-	Unassigned	8631545	8632259
TC0100008557.hg.1		2.7	5.85	4.42	0.3	0.71	T	F	0.0426	0.699	0.0923	0.1543	F			chr1	+	NonCoding	62483874	62484226
TC1500010849.hg.1		-2.05	5.38	6.42	0.29	0.15	T	T	0.0426	0.699	0.2322	0.322	T			chr15	-	NonCoding	35181012	35220340
TC0300010233.hg.1		-2.98	4.28	5.85	0.09	0.92	F	T	0.0426	0.699	0.7204	0.773	F			chr3	-	NonCoding	10207123	10208590
TC0400010894.hg.1		2.15	4.81	3.7	0.16	0.48	F	F	0.0427	0.6992	0.4192	0.5096	F			chr4	-	NonCoding	67785594	67785988
TC0800009729.hg.1	terteybo	-2.11	7.56	8.64	0.76	0.63	T	T	0.0429	0.6995	0.0344	0.0687	T	terteybo.aAug10-unspliced	Transcript Identified by AceView	chr8	-	Unassigned	17495112	17495241
TC1800009047.hg.1	tuflu	2.39	5.28	4.02	0.2	0.94	T	F	0.0431	0.6999	0.1382	0.2135	F	tuflu.aAug10-unspliced	Transcript Identified by AceView	chr18	-	Coding	74960565	74961003
TC1600006629.hg.1	CTD-2270P14.2	-2.14	4.49	5.58	0.09	0.81	T	T	0.0432	0.7003	2.81e-07	2.59e-06	T	ENST00000623937; OTTHUMT00000436126; uc059pot.1	tec	chr16	+	Unassigned	2683106	2684764
TC0400010701.hg.1	leesweeby	-2.69	3.74	5.17	1.11	1.58	F	F	0.0431	0.7003	0.4219	0.5122	F	leesweeby.aAug10-unspliced	Transcript Identified by AceView	chr4	-	Coding	53170900	53171612
TC0400006661.hg.1	STK32B	2.28	8.4	7.21	1	0.52	T	T	0.0432	0.7005	1.95e-09	3.29e-08	T	NM_001306082; NM_018401; ENST00000282908; ENST00000505508; ENST00000508728; ENST00000510398; ENST00000511959; ENST00000512018; ENST00000512636; ENST00000513705; BC038238; OTTHUMT00000206854; OTTHUMT00000358206; OTTHUMT00000358208; OTTHUMT00000358209; OTTHUMT00000358210; OTTHUMT00000358211; OTTHUMT00000358212; OTTHUMT00000358739	serine/threonine kinase 32B	chr4	+	Multiple_Complex	5051442	5501001
TC0600013019.hg.1	LOC285762	2.04	5.76	4.74	0.24	0.34	T	T	0.0434	0.7009	0.0267	0.0556	T	NR_046100	uncharacterized LOC285762	chr6	-	NonCoding	119358835	119620314
TC0500011450.hg.1		2.54	5.14	3.8	0.99	1.01	T	F	0.0434	0.7009	0.3076	0.4012	F			chr5	-	NonCoding	92013384	92021956
TC0600006799.hg.1	floyklorby	2.46	5.92	4.63	0.71	0.1	T	F	0.0435	0.7011	0.0001	0.0005	F	floyklorby.aAug10-unspliced	Transcript Identified by AceView	chr6	+	Unassigned	4843704	4846193
TC1200011280.hg.1	jarflobu	-2.35	3.57	4.8	0.07	0.9	F	F	0.0436	0.7011	0.1734	0.2557	F	jarflobu.aAug10-unspliced	Transcript Identified by AceView	chr12	-	Coding	72988739	72989389
TC1000009940.hg.1	jeeskaw; jerskaw	-2.19	5.1	6.23	0.05	0.15	F	F	0.044	0.7015	0.3222	0.4158	F	jeeskaw.aAug10; jerskaw.aAug10	Transcript Identified by AceView	chr10	-	Unassigned	17796750	17800161
TC1100011834.hg.1	riyare	-2.63	8.5	9.89	1.2	0.66	T	T	0.0442	0.7015	9.18e-12	3.09e-10	T	riyare.aAug10-unspliced	Transcript Identified by AceView	chr11	-	Unassigned	85702199	85704327
TC0700009565.hg.1	roysmarbu	-2.02	4.19	5.2	0.27	0.6	T	T	0.0443	0.7015	0.0174	0.0388	T	roysmarbu.aAug10-unspliced	Transcript Identified by AceView	chr7	+	Coding	146584693	146585301
TC0800007784.hg.1		2.25	5.49	4.32	0.24	0.56	T	F	0.0437	0.7015	4.17e-05	0.0002	F			chr8	+	NonCoding	61006104	61006948
TC0Y00006735.hg.1		-2.33	3.03	4.24	0.19	0.5	F	F	0.0437	0.7015	0.0286	0.0589	F			chrY	+	NonCoding	20872621	20896834
TC0100013894.hg.1		-2.31	3.81	5.02	0.89	0.56	F	F	0.0438	0.7015	0.0103	0.0251	F			chr1	-	NonCoding	42677921	42680869
TC2100007698.hg.1		2.01	4.29	3.28	0.27	0.62	F	F	0.0439	0.7015	0.1777	0.2606	F			chr21	-	NonCoding	19664465	19724983
TC2200007956.hg.1		2.03	5.62	4.6	0.14	0.52	T	T	0.0439	0.7015	0.5095	0.5924	T			chr22	-	NonCoding	18974619	19025391
TC0600010073.hg.1		-2.03	3.66	4.68	0.53	0.57	F	F	0.044	0.7015	0.314	0.4074	F			chr6	+	NonCoding	160192607	160196120
TC1600009519.hg.1		-2.32	7.12	8.33	0.66	0.55	T	T	0.044	0.7015	0.0005	0.0017	T			chr16	-	NonCoding	15152755	15153659
TC1700006609.hg.1		2.72	4.08	2.64	1.77	0.49	F	F	0.0444	0.7015	0.602	0.6734	F			chr17	+	NonCoding	4114608	4114710
TC1700008552.hg.1	mawsloy	-2.72	4.87	6.31	1.39	0.56	T	T	0.0444	0.7017	0.0013	0.0042	T	mawsloy.aAug10-unspliced	Transcript Identified by AceView	chr17	+	Coding	63239612	63242297
TC1800008836.hg.1	slarspee	2.39	6.92	5.67	2.21	0.55	T	F	0.0446	0.7025	2.79e-12	1.11e-10	F	slarspee.aAug10-unspliced	Transcript Identified by AceView	chr18	-	Unassigned	60014639	60015235
TC0100017804.hg.1		2.47	4.57	3.27	0.4	0.47	F	F	0.0446	0.7025	0.0213	0.0462	F			chr1	-	NonCoding	234786635	234795225
TC0300013489.hg.1		2.17	4.92	3.8	0.79	1	F	F	0.0447	0.7027	0.4166	0.5072	F			chr3	-	NonCoding	188624814	188625147
TC1400009486.hg.1	gerbawby	2.49	5.72	4.4	0.27	0.93	T	F	0.0447	0.703	0.2679	0.3602	F	gerbawby.aAug10-unspliced	Transcript Identified by AceView	chr14	-	Unassigned	67531743	67532593
TC0500010282.hg.1	CDH12	2.38	6.9	5.65	0.45	1.43	T	T	0.0449	0.703	3.37e-16	5.37e-14	T	NM_004061; ENST00000382254; ENST00000504376; ENST00000517378; ENST00000518209; ENST00000520668; ENST00000521384; ENST00000521745; ENST00000522262; ENST00000619694; BC047608; OTTHUMT00000207139; OTTHUMT00000366370; OTTHUMT00000375797; OTTHUMT00000375798; OTTHUMT00000375799; OTTHUMT00000375800; OTTHUMT00000375801; OTTHUMT00000375802	cadherin 12, type 2 (N-cadherin 2)	chr5	-	Multiple_Complex	21750673	22853622
TC1200008629.hg.1	DRAM1	-2.07	14.58	15.63	0.4	0.36	T	T	0.045	0.703	3.18e-16	5.13e-14	T	NM_018370; ENST00000258534; ENST00000544152; ENST00000546729; ENST00000549066; ENST00000549365; ENST00000551403; ENST00000614926; BC018435; OTTHUMT00000409195; OTTHUMT00000409196; OTTHUMT00000409197; OTTHUMT00000409198; OTTHUMT00000409199; OTTHUMT00000409200; OTTHUMT00000474591	DNA-damage regulated autophagy modulator 1	chr12	+	Multiple_Complex	101877327	102012130
TC0700011687.hg.1	AC005009.1	2.02	4.48	3.46	0.15	0.61	F	F	0.0452	0.7038	0.0705	0.124	F	ENST00000423979.1; OTTHUMT00000333297; uc064eye.1	novel transcript	chr7	-	NonCoding	86775081	86776022
TC1300008490.hg.1	simuri	2.04	6.53	5.5	0.29	0.57	T	T	0.0453	0.7039	0.0145	0.0333	T	simuri.aAug10-unspliced	Transcript Identified by AceView	chr13	-	Unassigned	29579283	29582974
TSUnmapped00000745.hg.1	AC254979.3	2.33	6.66	5.45	0.55	0.45	T	T	0.0453	0.704	0.4985	0.5826	T	ENST00000631377				Small_RNA
TC1500006702.hg.1	U8	2.33	6.66	5.45	0.55	0.45	T	T	0.0453	0.704	0.4985	0.5826	T	uc059hau.1	U8 small nucleolar RNA [Source:RFAM;Acc:RF00096]	chr15	+	Small_RNA	30112198	30112330
TC1400007855.hg.1		-2.12	4.02	5.1	0.72	0.46	T	T	0.0454	0.704	0.3616	0.4546	T			chr14	+	NonCoding	85271932	85272061
TC2100007892.hg.1		2.52	5.45	4.11	0.35	0.83	T	F	0.0454	0.704	0.3885	0.4806	F			chr21	-	NonCoding	30392277	30393343
TC1100007195.hg.1	geechey	-2.01	3.5	4.5	0.85	0.22	F	F	0.0458	0.7041	0.5668	0.643	F	geechey.aAug10	Transcript Identified by AceView	chr11	+	Coding	32041992	32047089
TC1600009378.hg.1	bushor	2.09	6.78	5.72	0.22	0.69	T	T	0.0459	0.7044	0.0944	0.1571	T	bushor.aAug10-unspliced	Transcript Identified by AceView	chr16	-	Coding	10845514	10846181
TC0200007407.hg.1	poyfa	-2.17	3.65	4.76	0.16	0.54	F	F	0.046	0.7049	0.0385	0.0753	F	poyfa.aAug10-unspliced	Transcript Identified by AceView	chr2	+	Unassigned	43979406	43979725
TC1700009418.hg.1		-2.56	5.66	7.02	0.12	0.75	F	T	0.0461	0.7055	0.0766	0.1326	F			chr17	-	NonCoding	2072823	2072886
TC0800011474.hg.1		-2.01	3.64	4.65	0.5	0.55	F	F	0.0462	0.7056	0.0005	0.0019	F			chr8	-	NonCoding	109345892	109348236
TC0500007543.hg.1	CTC-436P18.1	2.26	5.96	4.78	0	1.39	T	F	0.0462	0.7057	0.5973	0.6694	F	NR_109908; ENST00000506902.1; OTTHUMT00000368079; uc032uvj.2	uncharacterized LOC101928630; uncharacterized LOC101928630 [Source:EntrezGene;Acc:101928630]; novel transcript	chr5	+	NonCoding	61162070	61232080
TC0700011798.hg.1	mablee	-2.14	5.45	6.54	0.38	0.63	T	T	0.0466	0.7063	2.5e-05	0.0001	T	mablee.aAug10-unspliced	Transcript Identified by AceView	chr7	-	Unassigned	93137739	93138422
TC1000007345.hg.1		-2.4	9.69	10.95	0.1	0.59	T	T	0.0468	0.7067	2.56e-10	5.57e-09	T			chr10	+	NonCoding	38348812	38350597
TC0700011243.hg.1		2.56	10.79	9.44	0.04	0.57	T	T	0.047	0.7071	0.0046	0.0127	T			chr7	-	NonCoding	63204749	63204881
TC0700008789.hg.1	AC004014.3	2.3	5.12	3.92	0.66	0.6	T	F	0.047	0.7072	0.0146	0.0334	F	ENST00000413406.1; OTTHUMT00000337413; uc064hca.1	novel transcript	chr7	+	NonCoding	108909453	108952666
TC0600010991.hg.1	MBOAT1	2.04	8.9	7.87	0.92	0.44	T	T	0.0474	0.7086	2.12e-08	2.65e-07	T	NM_001080480; NR_073465; ENST00000324607; BC150650; BC150652; OTTHUMT00000039980	membrane bound O-acyltransferase domain containing 1	chr6	-	Multiple_Complex	20099686	20212464
TC0400008185.hg.1	teygo	-2.07	3.38	4.43	0.31	0.59	F	F	0.0476	0.7086	0.0876	0.1478	F	teygo.aAug10-unspliced	Transcript Identified by AceView	chr4	+	Unassigned	94885787	94887419
TC0800007714.hg.1		-2.29	3.76	4.96	0.15	0.65	F	F	0.0477	0.7088	0.0017	0.0054	F			chr8	+	NonCoding	57120880	57123181
TC1200010726.hg.1		-2.26	4.42	5.59	0.82	0.53	F	F	0.0477	0.7088	0.0726	0.1269	F			chr12	-	NonCoding	52030747	52032943
TC1700011354.hg.1	TBX2-AS1	-2.05	7.55	8.59	0.34	0.51	T	T	0.0478	0.7092	0.0343	0.0685	T	NR_125749; NR_125750; NR_125751; ENST00000586706; ENST00000589814; ENST00000590421; ENST00000591313; ENST00000592009; ENST00000592377	TBX2 antisense RNA 1	chr17	-	Multiple_Complex	61393372	61411555
TC1200008069.hg.1	dofoby	-2.13	5.5	6.6	0.05	0.7	T	T	0.0478	0.7094	0.2697	0.3622	T	dofoby.aAug10-unspliced	Transcript Identified by AceView	chr12	+	Coding	66955509	66955953
TC0400011005.hg.1	RASSF6	-2.04	4.61	5.63	0.25	0.55	F	F	0.0478	0.7094	1.51e-15	1.89e-13	F	NM_001270391; NM_001270392; NM_177532; NM_201431; ENST00000307439; ENST00000335049; ENST00000342081; ENST00000395777; ENST00000512591; BC058835; OTTHUMT00000252278; OTTHUMT00000252279; OTTHUMT00000252280; OTTHUMT00000365438; OTTHUMT00000365439	Ras association (RalGDS/AF-6) domain family member 6	chr4	-	Multiple_Complex	73571550	73620631
TC1000008760.hg.1	glawperby	2.77	5.47	4	0.71	0.82	T	F	0.0481	0.7101	0.0582	0.106	F	glawperby.aAug10-unspliced	Transcript Identified by AceView	chr10	+	Unassigned	102974038	102975491
TC1200011401.hg.1	AC083811.1	3.69	7.76	5.87	0.15	1.25	F	F	0.0481	0.7101	0.406	0.4973	F	uc058rkw.1		chr12	-	Precursor_microRNA	82342596	82342710
TC0300009683.hg.1		-2.4	2.99	4.25	0.18	0.63	F	F	0.0483	0.7105	4.92e-06	3.2e-05	F			chr3	+	NonCoding	183955569	183958158
TC0200007640.hg.1		-2.16	4.86	5.97	0.4	0.08	F	T	0.0484	0.7107	0.0352	0.07	F			chr2	+	NonCoding	55624938	55631438
TC0700009527.hg.1		-2.27	5.51	6.69	0.21	0.3	F	T	0.0484	0.7109	0.0002	0.0008	F			chr7	+	NonCoding	144186429	144186533
TC0X00009220.hg.1	zeemey	-2.57	4.9	6.26	0.41	0.65	T	T	0.0487	0.7115	0.038	0.0745	T	zeemey.aAug10-unspliced	Transcript Identified by AceView	chrX	-	Unassigned	20252129	20255811
TC1100006753.hg.1		-2.88	4.61	6.14	1.14	0.58	F	F	0.0487	0.7116	0.2397	0.3302	F			chr11	+	NonCoding	7150879	7151811
TC2000006590.hg.1	boysobu	-2.11	2.93	4	0.24	0.66	F	F	0.0489	0.7123	0.0387	0.0757	F	boysobu.aAug10-unspliced	Transcript Identified by AceView	chr20	+	Coding	4964702	4965444
TC0800008861.hg.1	goywawbu	2.03	4.84	3.82	0.08	0.57	F	F	0.0489	0.7123	0.114	0.183	F	goywawbu.aAug10-unspliced	Transcript Identified by AceView	chr8	+	Coding	128147218	128147825
TC0100014436.hg.1	DLEU2_1	-2.1	5.03	6.1	0.34	0.86	F	F	0.0491	0.7128	0.0309	0.0629	F	ENST00000612089; uc057hfl.1	Deleted in lymphocytic leukemia 2 conserved region 1 [Source:RFAM;Acc:RF02105]	chr1	-	NonCoding	63549489	63549608
TC1400008284.hg.1	MIR300	-2.03	4.42	5.44	0.06	0.76	T	T	0.0491	0.7129	0.0017	0.0054	T	NR_030582; ENST00000401138	microRNA 300	chr14	+	Precursor_microRNA	101041363	101041445
TC0700012764.hg.1	gleekee	-2.16	6.59	7.71	0.88	0.65	T	T	0.0492	0.713	0.0002	0.0009	T	gleekee.aAug10-unspliced	Transcript Identified by AceView	chr7	-	Unassigned	139103264	139105758
TC0200010960.hg.1		2.09	5	3.93	0.74	0.71	F	F	0.0492	0.713	0.5568	0.6344	F			chr2	+	NonCoding	226419052	226433812
TC0600012715.hg.1	dawsporby	-2.75	4.48	5.94	0.94	0.78	T	T	0.0493	0.7131	0.0003	0.001	T	dawsporby.aAug10-unspliced	Transcript Identified by AceView	chr6	-	Unassigned	105357915	105359128
TC1100009183.hg.1	RP11-35P15.1	2.01	4.35	3.34	0	0.57	T	F	0.0494	0.7132	0.2658	0.358	F	ENST00000604533.1; OTTHUMT00000469777; uc058huf.1	novel transcript	chr11	+	NonCoding	117668483	117668858
TC0200011055.hg.1	pokler	-2.46	7.02	8.31	0.63	0.84	T	T	0.0495	0.7132	0.0604	0.1092	T	pokler.aAug10-unspliced	Transcript Identified by AceView	chr2	+	Unassigned	231204200	231205219
TC0600011234.hg.1	HIST1H4L	2	7.69	6.69	0.36	0.76	T	T	0.0497	0.7143	8.32e-07	6.71e-06	T	NM_003546; ENST00000618305; BC069392; OTTHUMT00000043513	histone cluster 1, H4l	chr6	-	Coding	27873148	27873511
TC1800006612.hg.1		-2.06	3.35	4.39	0.26	0.46	F	F	0.0497	0.7144	0.0222	0.0476	F			chr18	+	NonCoding	8500249	8501546

## Sheet: DEG
ID	Gene Symbol	Fold Change	CCD8_MIX Avg (log2)	CCD8_INS Avg (log2)	CCD8_MIX Standard Deviation	CCD8_INS Standard Deviation	CCD8_MIX Expressed	CCD8_INS Expressed	P-val	FDR P-val	Overall F-Test	Overall FDR F-Test	Expressed in Both Conditions	Public Gene IDs	Description	Chromosome	Strand	Group	Start	Stop
TC0800007957.hg.1	RDH10	-3.16	13.4	15.06	0.12	0.15	T	T	4.92e-07	0.0334	1.35e-12	5.97e-11	T	NM_172037; ENST00000240285; ENST00000518870; ENST00000519380; ENST00000521013; ENST00000521928; BC067131; OTTHUMT00000378982; OTTHUMT00000378983; OTTHUMT00000378984; OTTHUMT00000378985; OTTHUMT00000378986	retinol dehydrogenase 10 (all-trans)	chr8	+	Multiple_Complex	73294602	73325285
TC1600011375.hg.1	QPRT	-3.29	6.84	8.56	0.08	0.32	T	T	1.66e-06	0.0496	7.91e-11	2.02e-09	T	NM_014298; ENST00000219771; ENST00000395384; ENST00000562473; ENST00000564967; BC005060; BC010033; BC018910; OTTHUMT00000215011; OTTHUMT00000433677; OTTHUMT00000433678; OTTHUMT00000433679	quinolinate phosphoribosyltransferase	chr16	+	Multiple_Complex	29679008	29698699
TC0300009916.hg.1	HES1	7.37	8.71	5.83	1.4	0.06	T	T	4.57e-06	0.0575	1.43e-09	2.51e-08	T	NM_005524; ENST00000232424; ENST00000476918; BC039152; OTTHUMT00000342632; OTTHUMT00000342633	hes family bHLH transcription factor 1	chr3	+	Multiple_Complex	194136142	194138732
TC0500009097.hg.1	SYNPO	-2.94	12.14	13.69	0.04	0.04	T	T	7.99e-06	0.0637	4.52e-20	1.12e-16	T	NM_001109974; NM_001166208; NM_001166209; NM_007286; ENST00000307662; ENST00000394243; ENST00000518872; ENST00000519664; ENST00000522122; BC142683; BC146665; OTTHUMT00000252370; OTTHUMT00000252371; OTTHUMT00000380638; OTTHUMT00000380639; OTTHUMT00000380640	synaptopodin	chr5	+	Multiple_Complex	150601080	150659230
TC1100012962.hg.1	AMPD3	-2.68	7.09	8.51	0.29	0.1	T	T	1.31e-05	0.0849	4.52e-07	3.93e-06	T	NM_000480; NM_001025389; NM_001025390; NM_001172430; NM_001172431; ENST00000396553; ENST00000396554; ENST00000444303; ENST00000524866; ENST00000528723; ENST00000529507; ENST00000529744; ENST00000529834; ENST00000529835; ENST00000530864; ENST00000531227; ENST00000533116; ENST00000534047; BC126118; OTTHUMT00000385783; OTTHUMT00000385784; OTTHUMT00000385785; OTTHUMT00000385787; OTTHUMT00000385788; O…	adenosine monophosphate deaminase 3	chr11	+	Multiple_Complex	10450321	10507579
TC1900011984.hg.1	DMPK	-2.53	7.32	8.66	0.26	0.16	T	T	2.11e-05	0.1104	3.02e-05	0.0002	T	NM_001081560; NM_001081562; NM_001081563; NM_001288764; NM_001288765; NM_001288766; NM_004409; ENST00000291270; ENST00000343373; ENST00000354227; ENST00000447742; ENST00000458663; ENST00000588522; ENST00000593574; ENST00000595361; ENST00000596067; ENST00000596686; ENST00000596920; ENST00000597660; ENST00000598180; ENST00000598191; ENST00000598272; ENST00000599002; ENST00000599392; ENST00000600370…	dystrophia myotonica-protein kinase	chr19	-	Multiple_Complex	45769709	45782557
TC0400010609.hg.1	CORIN	-2.85	6.8	8.32	0.05	0.28	T	T	4.16e-05	0.1354	1.04e-10	2.57e-09	T	NM_001278585; NM_001278586; NM_006587; ENST00000273857; ENST00000502252; ENST00000502726; ENST00000503821; ENST00000504584; ENST00000505754; ENST00000505909; ENST00000508498; ENST00000510974; ENST00000515827; ENST00000610355; BC110451; OTTHUMT00000216906; OTTHUMT00000361674; OTTHUMT00000361675; OTTHUMT00000361676; OTTHUMT00000361677; OTTHUMT00000361679; OTTHUMT00000361680; OTTHUMT00000361681; OTT…	corin, serine peptidase	chr4	-	Multiple_Complex	47593998	47838106
TC0200014414.hg.1	CXCR4	2.54	7.3	5.95	0	0.52	T	T	9.43e-05	0.2031	2.03e-20	6.87e-17	T	NM_001008540; NM_003467; ENST00000241393; ENST00000409817; ENST00000466288; BC020968; uc002tuy.3	chemokine (C-X-C motif) receptor 4	chr2	-	Multiple_Complex	136114349	136118165
TC0600007263.hg.1	HIST1H4A	2.74	7.66	6.21	1	0.28	T	T	9.51e-05	0.2031	2.69e-15	3.05e-13	T	NM_003538; ENST00000617569; BC066248; BC066249; BC067495; BC069654; OTTHUMT00000040081	histone cluster 1, H4a	chr6	+	Coding	26021679	26022050
TC0900012139.hg.1	PGM5	-3.28	9.67	11.38	0.01	0.26	T	T	8.65e-05	0.2031	5.32e-16	7.96e-14	T	NM_021965; ENST00000396392; ENST00000396396; ENST00000431583; ENST00000472639; ENST00000496758; BC033073; OTTHUMT00000052548; OTTHUMT00000052549; OTTHUMT00000052550; OTTHUMT00000316804; OTTHUMT00000316805; uc004agr.3	phosphoglucomutase 5	chr9	+	Multiple_Complex	68356899	68531061
TC0200015425.hg.1	TRAK2	-2.35	12.46	13.69	0.18	0.33	T	T	0.0001	0.2071	1.39e-13	8.6e-12	T	NM_015049; ENST00000332624; ENST00000430254; ENST00000440597; ENST00000451703; ENST00000486291; ENST00000620184; BC040668; BC041330; BC048093; OTTHUMT00000256284; OTTHUMT00000336895; OTTHUMT00000336896; OTTHUMT00000336897; OTTHUMT00000336898	trafficking protein, kinesin binding 2	chr2	-	Multiple_Complex	201377207	201451611
TC0800011452.hg.1	RSPO2	-2.02	4.33	5.34	0.22	0.03	F	T	0.0001	0.2154	5.12e-06	3.32e-05	F	NM_001282863; NM_178565; ENST00000276659; ENST00000517781; ENST00000517939; ENST00000520026; ENST00000521502; ENST00000521757; ENST00000521956; ENST00000522333; BC027938; BC036554; OTTHUMT00000380828; OTTHUMT00000380829; OTTHUMT00000380830; OTTHUMT00000380831; OTTHUMT00000380832; OTTHUMT00000380833; OTTHUMT00000380834; OTTHUMT00000380835; uc003ymr.3	R-spondin 2	chr8	-	Coding	107899316	108083685
TC1400010390.hg.1	AHNAK2	-2.99	10.83	12.41	0.03	0.34	T	T	0.0001	0.2154	7.62e-17	1.62e-14	T	NM_138420; ENST00000333244; ENST00000555122; ENST00000555544; ENST00000557457; OTTHUMT00000410298; OTTHUMT00000410299; OTTHUMT00000410300; OTTHUMT00000410301; uc021seo.1	AHNAK nucleoprotein 2	chr14	-	Multiple_Complex	104937244	104978357
TC2000009890.hg.1	ANKEF1	-2.13	6.28	7.37	0.1	0.27	T	T	0.0002	0.2262	2.52e-07	2.35e-06	T	NM_001303472; NM_022096; NM_198798; ENST00000378380; ENST00000378392; ENST00000488991; BC022878; OTTHUMT00000077968; OTTHUMT00000077969; OTTHUMT00000077970	ankyrin repeat and EF-hand domain containing 1	chr20	+	Multiple_Complex	10034999	10058303
TC1700008769.hg.1	KCNJ2	-5.08	6.11	8.45	0.8	1.03	T	T	0.0002	0.2552	1.33e-10	3.16e-09	T	NM_000891; ENST00000243457; ENST00000535240; OTTHUMT00000450888; OTTHUMT00000450889	potassium channel, inwardly rectifying subfamily J, member 2	chr17	+	Coding	70168673	70180048
TC0100011621.hg.1	TGFB2; TGFB2-OT1	4.06	12.39	10.37	1.37	0.25	T	T	0.0002	0.2572	3.25e-06	2.22e-05	T	NM_001135599; NM_003238; NR_125715; ENST00000366929; ENST00000366930; ENST00000479322; ENST00000488793; ENST00000625474; BC096235; BC099635; OTTHUMT00000095359; OTTHUMT00000095360; OTTHUMT00000095406; OTTHUMT00000095407	transforming growth factor beta 2; TGFB2 overlapping transcript 1	chr1	+	Multiple_Complex	218345334	218444619
TC1200012641.hg.1	RDH5	-2.87	6.3	7.82	0.76	0.41	T	T	0.0003	0.2586	9.76e-07	7.73e-06	T	NM_001199771; NM_002905; ENST00000257895; ENST00000547072; ENST00000547301; ENST00000548082; ENST00000548123; ENST00000548486; ENST00000550608; ENST00000551444; ENST00000552930; ENST00000553160; ENST00000553187; BC028298; OTTHUMT00000407492; OTTHUMT00000407493; OTTHUMT00000407494; OTTHUMT00000407495; OTTHUMT00000407501; OTTHUMT00000407519; OTTHUMT00000407520; OTTHUMT00000407521; OTTHUMT0000040752…	retinol dehydrogenase 5 (11-cis/9-cis)	chr12	+	Multiple_Complex	55720367	55724742
TC0900010396.hg.1	C9orf57	-2.38	3.32	4.57	0.39	0.27	F	F	0.0003	0.2628	0.0385	0.0754	F	NM_001128618; ENST00000377024; ENST00000424431; BC130404; BC144273; OTTHUMT00000052631	chromosome 9 open reading frame 57	chr9	-	Coding	72051376	72072818
TC1700006660.hg.1	KIF1C	-2.22	11.63	12.78	0.26	0.25	T	T	0.0003	0.2712	2.81e-15	3.16e-13	T	NM_006612; ENST00000320785; ENST00000572959; ENST00000573815; ENST00000574165; BC034993; OTTHUMT00000216916; OTTHUMT00000438887; OTTHUMT00000438888; OTTHUMT00000438889	kinesin family member 1C	chr17	+	Multiple_Complex	4997948	5028401
TC2100008027.hg.1	KCNE1	-2.45	5.22	6.51	0.34	0.55	T	T	0.0003	0.2767	1.69e-10	3.89e-09	T	NM_000219; NM_001127668; NM_001127669; NM_001127670; NM_001270402; NM_001270403; NM_001270404; NM_001270405; BC046224; OTTHUMT00000194151; OTTHUMT00000194152; OTTHUMT00000194153; OTTHUMT00000194154; OTTHUMT00000194155	potassium channel, voltage gated subfamily E regulatory beta subunit 1	chr21	-	Multiple_Complex	34446688	34512275
TC0100013897.hg.1	P3H1	2.09	13.87	12.8	0.32	0.23	T	T	0.0004	0.2882	4.59e-15	4.76e-13	T	NM_001146289; NM_001243246; NM_022356; ENST00000236040; ENST00000296388; ENST00000372526; ENST00000397054; ENST00000431412; ENST00000447502; ENST00000460031; ENST00000460831; ENST00000462474; ENST00000463465; ENST00000472802; ENST00000481465; ENST00000492956; ENST00000495874; BC108311	prolyl 3-hydroxylase 1	chr1	-	Multiple_Complex	42746335	42767084
TC1100007301.hg.1	PRR5L	2.64	4.99	3.58	0.62	0.12	T	F	0.0004	0.2919	2.44e-07	2.29e-06	F	NM_001160167; NM_001160168; NM_001160169; NM_024841; ENST00000378867; ENST00000389693; ENST00000524380; ENST00000525672; ENST00000526679; ENST00000526682; ENST00000526728; ENST00000527172; ENST00000527487; ENST00000527751; ENST00000529020; ENST00000529034; ENST00000530050; ENST00000530252; ENST00000530627; ENST00000530639; ENST00000531269; ENST00000532121; ENST00000532578; ENST00000532843; OTTHUM…	proline rich 5 like	chr11	+	Multiple_Complex	36296175	36465204
TC0500011495.hg.1	SPATA9	-2.19	5.27	6.4	0.04	0.24	F	T	0.0004	0.2958	0.0012	0.0041	F	NM_031952; NR_125327; NR_125328; NR_125329; NR_125330; ENST00000274432; ENST00000316087; ENST00000379990; ENST00000477047; ENST00000477715; ENST00000489917; BC032832; BC047333; OTTHUMT00000241656; OTTHUMT00000304034; OTTHUMT00000304035; OTTHUMT00000304036; OTTHUMT00000369951; OTTHUMT00000370244	spermatogenesis associated 9	chr5	-	Multiple_Complex	95652181	95698711
TC0100009621.hg.1	PHGDH	3.22	12.46	10.78	1.3	0.12	T	T	0.0004	0.297	1e-06	7.9e-06	T	NM_006623; ENST00000369407; ENST00000369409; ENST00000462324; ENST00000469443; ENST00000482968; ENST00000493622; ENST00000496756; BC000303; BC001349; BC011262; OTTHUMT00000033464; OTTHUMT00000033465; OTTHUMT00000033466; OTTHUMT00000033467; OTTHUMT00000033468; OTTHUMT00000036399; OTTHUMT00000095702	phosphoglycerate dehydrogenase	chr1	+	Multiple_Complex	119659798	119744226
TC0100011316.hg.1	NFASC	-2.64	10	11.41	0.62	0.57	T	T	0.0004	0.2998	7.66e-06	4.72e-05	T	NM_001005388; NM_001005389; NM_001160331; NM_001160332; NM_001160333; NM_015090; ENST00000339876; ENST00000360049; ENST00000367173; ENST00000401399; ENST00000403080; ENST00000404076; ENST00000404907; ENST00000404977; ENST00000413225; ENST00000425360; ENST00000430393; ENST00000447819; ENST00000468328; ENST00000471392; ENST00000492085; ENST00000493914; ENST00000495396; ENST00000503221; ENST00000504…	neurofascin	chr1	+	Multiple_Complex	204828651	205022822
TC0100009181.hg.1	PLPPR4	2.53	9.31	7.98	0.46	0.24	T	T	0.0004	0.2998	8.22e-11	2.09e-09	T	NM_001166252; NM_014839; ENST00000370184; ENST00000370185; ENST00000457765	phospholipid phosphatase related 4	chr1	+	Multiple_Complex	99263953	99309590
TC1900010494.hg.1	HSPB6	-2.33	12.73	13.95	0.33	0.44	T	T	0.0004	0.2998	2.26e-16	3.9e-14	T	NM_144617; ENST00000004982; ENST00000587965; ENST00000592984; BC068046; OTTHUMT00000109498; OTTHUMT00000459116	heat shock protein, alpha-crystallin-related, B6	chr19	-	Multiple_Complex	35754526	35758079
TC0200008071.hg.1	MTHFD2	2.72	14.21	12.76	1.03	0.18	T	T	0.0004	0.3069	1.05e-06	8.21e-06	T	NM_006636; NR_027405; ENST00000394053; ENST00000409601; ENST00000409804; ENST00000462026; ENST00000470592; ENST00000477455; ENST00000488086; ENST00000489041; BC001548; BC015062; BC017054; OTTHUMT00000252045; OTTHUMT00000329302; OTTHUMT00000329303; OTTHUMT00000329304; OTTHUMT00000329305; OTTHUMT00000351281; OTTHUMT00000351282; OTTHUMT00000467420	methylenetetrahydrofolate dehydrogenase (NADP+ dependent) 2, methenyltetrahydrofolate cyclohydrolase	chr2	+	Multiple_Complex	74198562	74217565
TC0900010470.hg.1	PRUNE2	-2.56	8.52	9.88	0.44	0.34	T	T	0.0005	0.311	5.35e-05	0.0003	T	NM_001308047; NM_001308048; NM_001308049; NM_001308050; NM_001308051; NM_015225; NR_131751; ENST00000223609; ENST00000376713; ENST00000376717; ENST00000376718; ENST00000424866; ENST00000426088; ENST00000428286; ENST00000443509; ENST00000464414; ENST00000466266; ENST00000480674; ENST00000488346; ENST00000489555; ENST00000492157; ENST00000494975; BC150641; OTTHUMT00000052728; OTTHUMT00000052729; OT…	prune homolog 2 (Drosophila)	chr9	-	Multiple_Complex	76611376	76906087
TC0200013916.hg.1	IL1B	3.16	8.02	6.36	1	0.53	T	T	0.0005	0.3169	7.01e-08	7.63e-07	T	NM_000576; ENST00000263341; ENST00000416750; ENST00000418817; ENST00000432018; ENST00000477398; ENST00000487639; ENST00000491056; ENST00000496280; BC008678; OTTHUMT00000254125; OTTHUMT00000330717; OTTHUMT00000330718; OTTHUMT00000330719; OTTHUMT00000330720; OTTHUMT00000330721; OTTHUMT00000330722; OTTHUMT00000330723	interleukin 1 beta	chr2	-	Multiple_Complex	112829751	112836903
TC0600009362.hg.1	HEY2	3.09	6.84	5.22	0.27	0.97	T	T	0.0005	0.3169	1.24e-18	8.04e-16	T	NM_012259; ENST00000368364; ENST00000368365; BC007707; OTTHUMT00000042077; OTTHUMT00000042078	hes-related family bHLH transcription factor with YRPW motif 2	chr6	+	Multiple_Complex	125716052	125761269
TC0600009332.hg.1	FABP7	7.56	8.19	5.27	0.46	1.46	T	T	0.0006	0.3231	1.39e-16	2.66e-14	T	NM_001446; ENST00000356535; ENST00000368444; BC012299; OTTHUMT00000042037; OTTHUMT00000042038	fatty acid binding protein 7, brain	chr6	+	Coding	122779475	122784074
TC1100007069.hg.1	GAS2	2.35	6.21	4.98	0.61	0.5	T	F	0.0006	0.3274	2.52e-20	7.6e-17	F	NM_001143830; NM_005256; NM_177553; ENST00000278187; ENST00000454584; ENST00000524701; ENST00000526665; ENST00000528582; ENST00000532398; ENST00000533092; ENST00000533363; ENST00000534801; ENST00000630668; BC040470; OTTHUMT00000387715; OTTHUMT00000387716; OTTHUMT00000387717; OTTHUMT00000387718; OTTHUMT00000387719; OTTHUMT00000387720; OTTHUMT00000387721; OTTHUMT00000387722; OTTHUMT00000387723	growth arrest-specific 2	chr11	+	Multiple_Complex	22625642	22813055
TC0700008190.hg.1	CD36	-2.83	7.53	9.03	0.33	0.44	T	T	0.0007	0.3423	5.57e-05	0.0003	T	NM_000072; NM_001001547; NM_001001548; NM_001127443; NM_001127444; NM_001289908; NM_001289909; NM_001289911; NR_110501; ENST00000309881; ENST00000394788; ENST00000413265; ENST00000419819; ENST00000426978; ENST00000428497; ENST00000432207; ENST00000433696; ENST00000435819; ENST00000436384; ENST00000438020; ENST00000441034; ENST00000441109; ENST00000447544; ENST00000464213; ENST00000478292; ENST000…	CD36 molecule (thrombospondin receptor)	chr7	+	Multiple_Complex	80369575	80679277
TC1300008463.hg.1	FLT1	2.4	7.49	6.23	0.48	0.37	T	T	0.0007	0.3423	5.02e-08	5.67e-07	T	NM_001159920; NM_001160030; NM_001160031; NM_002019; ENST00000282397; ENST00000539099; ENST00000540678; ENST00000541932; ENST00000543394; ENST00000615611; ENST00000615840; ENST00000617835; BC039007; OTTHUMT00000044322; OTTHUMT00000474549; OTTHUMT00000474577	fms-related tyrosine kinase 1	chr13	-	Multiple_Complex	28300344	28495128
TC0800011064.hg.1	CALB1	3.61	9.18	7.33	0.28	0.81	T	T	0.0007	0.3423	7.74e-18	2.83e-15	T	NM_004929; ENST00000265431; ENST00000469032; ENST00000473670; ENST00000476853; ENST00000482702; ENST00000497376; ENST00000514406; ENST00000518457; ENST00000520613; ENST00000522070; ENST00000523716; BC006478; BC020864; OTTHUMT00000259338; OTTHUMT00000259339; OTTHUMT00000259340; OTTHUMT00000259341; OTTHUMT00000259342; OTTHUMT00000259343; OTTHUMT00000376489; OTTHUMT00000376490; OTTHUMT00000376491; O…	calbindin 1	chr8	-	Multiple_Complex	90058608	90095475
TC1200010281.hg.1	FAM60A	4.43	12.5	10.35	0.62	1.03	T	T	0.0008	0.3573	2.36e-16	4.04e-14	T	NM_001135811; NM_001135812; NM_021238; ENST00000337682; ENST00000448582; ENST00000454658; ENST00000536836; ENST00000539004; ENST00000539409; ENST00000542983; ENST00000543615; ENST00000544921; BC000024; BC071966; OTTHUMT00000400345; OTTHUMT00000400346; OTTHUMT00000400347; OTTHUMT00000400348; OTTHUMT00000400349; OTTHUMT00000400350; OTTHUMT00000400351; OTTHUMT00000400352; OTTHUMT00000400353	family with sequence similarity 60, member A	chr12	-	Multiple_Complex	31280422	31327058
TC0200007536.hg.1	GTF2A1L; STON1-GTF2A1L; STON1	-2	5.32	6.33	0.18	0.22	T	T	0.0008	0.3573	1.56e-10	3.63e-09	T	NM_001193487; NM_001198593; NM_001198594; NM_001198595; NM_006872; NM_006873; NM_172311; ENST00000309827; ENST00000394751; ENST00000394754; ENST00000402114; ENST00000403751; ENST00000404752; ENST00000405008; ENST00000406226; ENST00000423675; ENST00000430487; ENST00000437125; ENST00000444932; ENST00000448460; ENST00000463040; ENST00000468326; ENST00000470560; ENST00000484110; ENST00000508440; BC02…	general transcription factor IIA 1-like; STON1-GTF2A1L readthrough; stonin 1	chr2	+	Multiple_Complex	48525355	48776519
TC0700011584.hg.1	FGL2	-4.36	9.62	11.74	2.02	1.09	T	T	0.0008	0.3573	7.57e-12	2.61e-10	T	NM_006682; ENST00000248598; BC033820; BC073986; OTTHUMT00000253176	fibrinogen-like 2	chr7	-	Multiple_Complex	77193371	77199833
TC0700010854.hg.1	INHBA	2.74	14.66	13.21	0.82	0.24	T	T	0.0008	0.3577	7.91e-13	3.75e-11	T	NM_002192; ENST00000242208; ENST00000442711; ENST00000464515; BC007858; OTTHUMT00000250793; OTTHUMT00000338448; OTTHUMT00000338449	inhibin beta A	chr7	-	Multiple_Complex	41685114	41703108
TC0400008450.hg.1	ANK2	-2.03	10.68	11.7	0.36	0.29	T	T	0.0009	0.3698	8.95e-06	5.42e-05	T	NM_001127493; NM_001148; NM_020977; ENST00000264366; ENST00000357077; ENST00000394537; ENST00000502701; ENST00000503271; ENST00000503423; ENST00000504415; ENST00000504454; ENST00000504887; ENST00000505342; ENST00000506344; ENST00000506722; ENST00000508007; ENST00000508613; ENST00000509550; ENST00000510275; ENST00000511380; ENST00000512298; ENST00000512999; ENST00000514160; ENST00000514167; ENST00…	ankyrin 2, neuronal	chr4	+	Multiple_Complex	112818083	113383740
TC0300007223.hg.1	KIF15	3.21	9.22	7.54	0.27	0.69	T	T	0.0009	0.3698	1.12e-08	1.52e-07	T	NM_020242; ENST00000326047; ENST00000422209; ENST00000425755; ENST00000438321; ENST00000453693; ENST00000481166; ENST00000493134; BC117174; OTTHUMT00000343831; OTTHUMT00000343832; OTTHUMT00000343899; OTTHUMT00000343900; OTTHUMT00000343901; OTTHUMT00000343902; OTTHUMT00000344250	kinesin family member 15	chr3	+	Multiple_Complex	44761717	44873376
TC1200007866.hg.1	SHMT2	2.26	14.88	13.7	0.67	0.26	T	T	0.001	0.3785	9.35e-07	7.45e-06	T	NM_001166356; NM_001166357; NM_001166358; NM_001166359; NM_005412; NR_029415; NR_029416; NR_029417; NR_048562; ENST00000328923; ENST00000414700; ENST00000449049; ENST00000553324; ENST00000553474; ENST00000553529; ENST00000553837; ENST00000553868; ENST00000553949; ENST00000553950; ENST00000554310; ENST00000554467; ENST00000554600; ENST00000554604; ENST00000554656; ENST00000554975; ENST00000555116;…	serine hydroxymethyltransferase 2 (mitochondrial)	chr12	+	Multiple_Complex	57229327	57234935
TC0300009139.hg.1	TM4SF4	-2.09	6.69	7.75	0.47	0.12	T	T	0.001	0.383	1.65e-06	1.22e-05	T	NM_004617; ENST00000305354; ENST00000463068; ENST00000465758; BC001386; OTTHUMT00000356528; OTTHUMT00000356529; OTTHUMT00000356530	transmembrane 4 L six family member 4	chr3	+	Multiple_Complex	149473974	149503394
TC0200015865.hg.1	SCG2	4.36	7.34	5.21	0.03	0.95	T	F	0.0012	0.3918	1.82e-15	2.2e-13	F	NM_003469; ENST00000305409; ENST00000421386; ENST00000433889; BC022509; OTTHUMT00000256870; OTTHUMT00000330938; OTTHUMT00000330939	secretogranin II	chr2	-	Coding	223596940	223602503
TC0200010911.hg.1	KCNE4	2.16	9.86	8.75	0.79	0.56	T	T	0.0011	0.3918	2.05e-12	8.53e-11	T	NM_080671; ENST00000281830; ENST00000488477; BC014429; OTTHUMT00000330997; OTTHUMT00000330998	potassium channel, voltage gated subfamily E regulatory beta subunit 4	chr2	+	Multiple_Complex	223051814	223198399
TC1000010843.hg.1	PBLD	-2.03	7.95	8.97	0.04	0.22	T	T	0.0013	0.3961	3.44e-09	5.41e-08	T	NM_001033083; NM_022129; ENST00000277795; ENST00000309049; ENST00000336578; ENST00000358769; ENST00000468798; ENST00000478192; ENST00000495025; BC009738; OTTHUMT00000048314; OTTHUMT00000048316; OTTHUMT00000048317; OTTHUMT00000048319; OTTHUMT00000048320; OTTHUMT00000156946; uc001jnr.1; uc001jns.1	phenazine biosynthesis-like protein domain containing	chr10	-	Multiple_Complex	68282660	68333049
TC0800010894.hg.1	HEY1	2.17	6.27	5.16	0.33	0.38	T	T	0.0013	0.3961	3.94e-19	3.83e-16	T	NM_001040708; NM_001282851; NM_012258; ENST00000337919; ENST00000354724; ENST00000435063; ENST00000518733; ENST00000519075; ENST00000521111; ENST00000523531; ENST00000523976; BC001873; OTTHUMT00000379516; OTTHUMT00000379519; OTTHUMT00000379520; OTTHUMT00000379521; OTTHUMT00000379522; OTTHUMT00000379523; OTTHUMT00000379524; OTTHUMT00000380558; uc003ybm.3	hes-related family bHLH transcription factor with YRPW motif 1	chr8	-	Multiple_Complex	79764010	79767863
TC0X00007558.hg.1	NLGN3	-2.01	5.51	6.52	0.5	0.27	T	T	0.0013	0.3961	0.0056	0.015	T	NM_001166660; NM_018977; NM_181303; ENST00000358741; ENST00000374051; ENST00000395855; ENST00000476589; ENST00000536169; ENST00000612180; BC051715; OTTHUMT00000057120; OTTHUMT00000057121; OTTHUMT00000057122; OTTHUMT00000057123	neuroligin 3	chrX	+	Multiple_Complex	71144831	71171201
TC1000010132.hg.1	MKX	-2.09	5.67	6.73	0.27	0.26	T	T	0.0013	0.3961	4.31e-11	1.19e-09	T	NM_001242702; NM_173576; ENST00000375790; ENST00000419761; ENST00000460919; ENST00000561227; BC036207; OTTHUMT00000047332; OTTHUMT00000047333; OTTHUMT00000417670	mohawk homeobox	chr10	-	Coding	27672874	27746060
TC1900011870.hg.1	ELAVL3	2.71	5.51	4.08	0.36	0.81	T	T	0.0013	0.3961	1.93e-18	1.03e-15	T	NM_001420; NM_032281; ENST00000359227; ENST00000438662; ENST00000588853; ENST00000592218; BC011875; OTTHUMT00000458827; OTTHUMT00000458830; OTTHUMT00000458831; OTTHUMT00000458832	ELAV like neuron-specific RNA binding protein 3	chr19	-	Multiple_Complex	11451326	11481046
TC0500013193.hg.1	CRHBP	-2.08	5.82	6.87	0.52	0.32	T	T	0.0013	0.3961	1.79e-05	9.99e-05	T	NM_001882; ENST00000274368; ENST00000503763; ENST00000506501; ENST00000512446; BC018038; OTTHUMT00000219972; OTTHUMT00000368929; OTTHUMT00000368930; OTTHUMT00000368932	corticotropin releasing hormone binding protein	chr5	+	Multiple_Complex	76952713	76969474
TC0100011262.hg.1	PRELP	-3.34	8.51	10.25	0.21	0.71	T	T	0.0013	0.3961	4.94e-05	0.0002	T	NM_002725; NM_201348; ENST00000343110; BC032498; OTTHUMT00000087474	proline/arginine-rich end leucine-rich repeat protein	chr1	+	Coding	203475755	203491352
TC1000011411.hg.1	PPP1R3C	-2	11.41	12.41	0.25	0.23	T	T	0.0014	0.3961	5.88e-17	1.33e-14	T	NM_005398; ENST00000238994; BC012625; OTTHUMT00000049372	protein phosphatase 1, regulatory subunit 3C	chr10	-	Multiple_Complex	91628440	91633101
TC1100007064.hg.1	SLC17A6	2.03	5.72	4.7	0.11	0.22	T	F	0.0013	0.3961	5.11e-21	3.16e-17	F	NM_020346; ENST00000263160; ENST00000534115; BC069629; BC069640; BC069646; OTTHUMT00000387671; OTTHUMT00000387673	solute carrier family 17 (vesicular glutamate transporter), member 6	chr11	+	Multiple_Complex	22338097	22379503
TC0800010234.hg.1	SFRP1	-2.16	14.04	15.15	0.41	0.28	T	T	0.0014	0.4021	5.5e-20	1.17e-16	T	NM_003012; ENST00000220772; ENST00000379845; BC036503; OTTHUMT00000377132; OTTHUMT00000377133	secreted frizzled-related protein 1	chr8	-	Multiple_Complex	41261949	41309497
TC0100013021.hg.1	HSPB7	-2.41	8.15	9.41	0.08	0.31	T	T	0.0015	0.4068	1.01e-11	3.34e-10	T	NM_014424; ENST00000311890; ENST00000375718; ENST00000406363; ENST00000411503; ENST00000442459; ENST00000463576; ENST00000487046; BC006319; OTTHUMT00000026333; OTTHUMT00000026334; OTTHUMT00000026335; OTTHUMT00000026336; OTTHUMT00000026337; OTTHUMT00000355539; OTTHUMT00000355540; uc001axo.2	heat shock 27kDa protein family, member 7 (cardiovascular)	chr1	-	Multiple_Complex	16014028	16019594
TC2200008475.hg.1	PIK3IP1	-2.01	7.07	8.08	0.02	0.34	T	T	0.0015	0.4125	4.71e-06	3.09e-05	T	NM_001135911; NM_052880; ENST00000215912; ENST00000402249; ENST00000441972; ENST00000443175; ENST00000480654; ENST00000493034; BC011049; OTTHUMT00000321939; OTTHUMT00000321940; OTTHUMT00000321941; OTTHUMT00000321942; OTTHUMT00000321943	phosphoinositide-3-kinase interacting protein 1	chr22	-	Multiple_Complex	31281593	31292534
TC1100012019.hg.1	SESN3	-2.44	7.74	9.03	0.51	0.29	T	T	0.0016	0.4125	2.98e-12	1.17e-10	T	NM_001271594; NM_144665; ENST00000278499; ENST00000416495; ENST00000536441; ENST00000537480; ENST00000542176; BC017296; OTTHUMT00000396475; OTTHUMT00000396479; OTTHUMT00000396480; OTTHUMT00000396481; OTTHUMT00000396482	sestrin 3	chr11	-	Multiple_Complex	95165513	95232541
TC2200008136.hg.1	PRAME	2.65	7.04	5.63	0.6	0.55	T	T	0.0015	0.4125	1.05e-18	7.36e-16	T	NM_001291715; NM_001291719; NM_206955; NM_206956; ENST00000398741; ENST00000398743; ENST00000402697; ENST00000403441; ENST00000405655; ENST00000406503; ENST00000420709; ENST00000438888; ENST00000439106; ENST00000442481; ENST00000476336; ENST00000485532; ENST00000492657; ENST00000543184; BC014074; BC022008; BC039731; OTTHUMT00000321642; OTTHUMT00000321643; OTTHUMT00000321644; OTTHUMT00000321645; O…	preferentially expressed antigen in melanoma	chr22	-	Multiple_Complex	22547696	22559361
TC0X00006865.hg.1	IL1RAPL1	-2.46	3.8	5.1	0.1	0.63	F	F	0.0016	0.4125	0.0973	0.1611	F	NM_014271; ENST00000302196; ENST00000378993; BC126345; BC126347; OTTHUMT00000056155	interleukin 1 receptor accessory protein-like 1	chrX	+	Coding	28587399	29956723
TC1200012622.hg.1	SLC48A1	-2.45	7.2	8.49	0.24	0.38	T	T	0.0015	0.4125	0.0023	0.007	T	NM_017842; ENST00000442218; ENST00000442892; ENST00000461620; ENST00000476104; ENST00000551301; BC026344; BC065033; OTTHUMT00000346966; OTTHUMT00000346967; OTTHUMT00000346969; OTTHUMT00000346970; OTTHUMT00000405508	solute carrier family 48 (heme transporter), member 1	chr12	+	Multiple_Complex	47771587	47782753
TC0700013347.hg.1	AQP1	-2.16	7.97	9.08	0.1	0.5	T	T	0.0017	0.4161	8.68e-12	2.94e-10	T	NM_001185060; NM_001185061; NM_001185062; NM_198098; ENST00000311813; ENST00000409611; ENST00000409899; ENST00000441328; ENST00000482461; BC022486; OTTHUMT00000215002; OTTHUMT00000327968; OTTHUMT00000327969; OTTHUMT00000327970; uc010kwf.1	aquaporin 1 (Colton blood group)	chr7	+	Multiple_Complex	30911800	30925516
TC1200009927.hg.1	TAS2R20	-2.56	6.45	7.8	0.61	0.4	T	T	0.0017	0.4161	0.0067	0.0173	T	NM_176889; ENST00000538986; BC100915; BC100916; BC100917; BC100918; BC113843; BC114451; OTTHUMT00000370130	taste receptor, type 2, member 20	chr12	-	Coding	10995962	10997875
TC0400011712.hg.1	PDE5A	-2.7	15.52	16.95	0.31	0.56	T	T	0.0018	0.4226	7.54e-16	1.06e-13	T	NM_001083; NM_033430; NM_033437; ENST00000264805; ENST00000354960; ENST00000394439; ENST00000420633; ENST00000502912; ENST00000503412; ENST00000508914; ENST00000509612; ENST00000512450; ENST00000512494; ENST00000512739; ENST00000513594; BC126233; OTTHUMT00000256529; OTTHUMT00000256530; OTTHUMT00000317476; OTTHUMT00000361195; OTTHUMT00000361196; OTTHUMT00000361197; OTTHUMT00000361198; OTTHUMT00000…	phosphodiesterase 5A, cGMP-specific	chr4	-	Multiple_Complex	119494395	119628991
TC0Y00006780.hg.1	DAZ2; DAZ3	4.4	6.71	4.58	0.39	1.11	T	F	0.0019	0.4314	5.47e-18	2.13e-15	F	NM_001005785; NM_020363; NM_020364; BC113005; BC113006; OTTHUMT00000102481; OTTHUMT00000102482; OTTHUMT00000102483; uc004fvs.3	deleted in azoospermia 2; deleted in azoospermia 3	chrY	+	Coding	23219434	23291356
TC0100008815.hg.1	IFI44L	2.01	6.37	5.37	0.11	0.13	T	T	0.002	0.4342	0.0003	0.0011	T	NM_006820; ENST00000370751; ENST00000450498; ENST00000452835; ENST00000459784; ENST00000462041; ENST00000474002; ENST00000476521; ENST00000476876; ENST00000486882; ENST00000494910; BC015932; OTTHUMT00000026834; OTTHUMT00000026835; OTTHUMT00000026836; OTTHUMT00000026837; OTTHUMT00000026838; OTTHUMT00000026839; OTTHUMT00000026840; OTTHUMT00000026841; OTTHUMT00000096291; OTTHUMT00000324180; uc010oro…	interferon-induced protein 44-like	chr1	+	Multiple_Complex	78619922	78646145
TC0500012567.hg.1	FAXDC2	-2.89	9.78	11.31	0.22	0.82	T	T	0.002	0.4342	7.55e-13	3.6e-11	T	NM_032385; ENST00000326080; ENST00000423554; ENST00000517448; ENST00000517874; ENST00000517938; ENST00000518651; ENST00000519258; ENST00000519501; ENST00000520461; ENST00000520581; ENST00000520968; ENST00000521518; ENST00000522825; ENST00000523997; ENST00000524250; ENST00000524363; BC007216; OTTHUMT00000377429; OTTHUMT00000377430; OTTHUMT00000377431; OTTHUMT00000377432; OTTHUMT00000377433; OTTHUM…	fatty acid hydroxylase domain containing 2	chr5	-	Multiple_Complex	154818491	154859252
TC1700008945.hg.1	SPHK1	2.93	9.15	7.6	0.8	0.5	T	T	0.0021	0.4353	1.41e-08	1.85e-07	T	NM_001142601; NM_001142602; NM_021972; NM_182965; ENST00000323374; ENST00000392496; ENST00000545180; ENST00000587167; ENST00000588682; ENST00000590379; ENST00000590959; ENST00000591651; ENST00000591762; ENST00000592299; BC008040; BC009419; BC014439; BC030553; OTTHUMT00000450112; OTTHUMT00000450113; OTTHUMT00000450114; OTTHUMT00000450115; OTTHUMT00000450116; OTTHUMT00000450117; OTTHUMT00000450118;…	sphingosine kinase 1	chr17	+	Multiple_Complex	76376584	76387860
TC0100016406.hg.1	VAMP4	-2.02	11.2	12.22	0.24	0.34	T	T	0.0021	0.4353	2.1e-10	4.69e-09	T	NM_001185127; NM_003762; NR_033704; ENST00000236192; ENST00000367740; ENST00000474047; ENST00000482519; BC005974; BC007019; BC031264; OTTHUMT00000084175; OTTHUMT00000084176; OTTHUMT00000084177; OTTHUMT00000304033	vesicle associated membrane protein 4	chr1	-	Multiple_Complex	171700156	171742247
TC0300010557.hg.1	NEK10	-2.32	7.16	8.37	0.48	0.71	T	T	0.0023	0.4387	8.85e-10	1.65e-08	T	NM_001031741; NM_001304384; NM_152534; NM_199347; ENST00000295720; ENST00000341435; ENST00000383770; ENST00000383771; ENST00000424275; ENST00000429845; ENST00000435584; ENST00000435750; ENST00000460447; ENST00000474938; ENST00000491627; ENST00000498182; ENST00000574215; BC045758; OTTHUMT00000252996; OTTHUMT00000340979; OTTHUMT00000340980; OTTHUMT00000340981; OTTHUMT00000340982; OTTHUMT00000340984…	NIMA-related kinase 10	chr3	-	Multiple_Complex	27109582	27369460
TC1700008254.hg.1	ACSF2	-2.3	7.4	8.61	0.31	0.67	T	T	0.0024	0.4447	4.02e-09	6.19e-08	T	NM_001288968; NM_001288969; NM_001288970; NM_001288971; NM_001288972; NM_025149; NR_110232; ENST00000300441; ENST00000427954; ENST00000502667; ENST00000503295; ENST00000503387; ENST00000503408; ENST00000504392; ENST00000504945; ENST00000506052; ENST00000506085; ENST00000506582; ENST00000507769; ENST00000507792; ENST00000508245; ENST00000508734; ENST00000509806; ENST00000510262; ENST00000510410; E…	acyl-CoA synthetase family member 2	chr17	+	Multiple_Complex	50426158	50474845
TC1200012831.hg.1	DEPDC4	-2.01	5.9	6.91	0.27	0.24	T	T	0.0024	0.4447	7.9e-09	1.12e-07	T	NM_152317; ENST00000299185; ENST00000416321; ENST00000547823; ENST00000548313; ENST00000549100; ENST00000549249; ENST00000549341; ENST00000550587; ENST00000551642; OTTHUMT00000408480; OTTHUMT00000408481; OTTHUMT00000408482; OTTHUMT00000408483; OTTHUMT00000408484; OTTHUMT00000408485; OTTHUMT00000408486; OTTHUMT00000408487; OTTHUMT00000408488	DEP domain containing 4	chr12	-	Multiple_Complex	100237800	100267079
TC1100010943.hg.1	OR5B12	-2.02	3.43	4.45	0.19	0.13	F	F	0.0025	0.4517	0.0011	0.0037	F	NM_001004733; ENST00000302572; BC136947; BC136948; OTTHUMT00000394987; uc010rkh.2	olfactory receptor, family 5, subfamily B, member 12	chr11	-	Coding	58439120	58440173
TC0800008299.hg.1	SDC2	2.51	14.65	13.32	1.32	0.26	T	T	0.0026	0.4517	0.0004	0.0016	T	NM_002998; ENST00000302190; ENST00000518385; ENST00000519587; ENST00000519914; ENST00000520233; ENST00000521590; ENST00000522911; ENST00000523877; BC030133; BC049836; OTTHUMT00000379750; OTTHUMT00000379751; OTTHUMT00000379752; OTTHUMT00000379753; OTTHUMT00000379754; OTTHUMT00000379755; OTTHUMT00000379756; OTTHUMT00000380605	syndecan 2	chr8	+	Multiple_Complex	96493351	96611809
TC1700008499.hg.1	BCAS3	-2.08	7.48	8.54	0.18	0.27	T	T	0.0026	0.4536	9.17e-07	7.32e-06	T	NM_001099432; NM_017679; ENST00000390652; ENST00000407086; ENST00000408905; ENST00000585744; ENST00000585812; ENST00000585979; ENST00000586041; ENST00000586241; ENST00000586484; ENST00000586705; ENST00000587002; ENST00000587037; ENST00000587294; ENST00000587872; ENST00000588008; ENST00000588168; ENST00000588462; ENST00000588532; ENST00000588569; ENST00000588720; ENST00000588874; ENST00000589222; …	breast carcinoma amplified sequence 3	chr17	+	Multiple_Complex	60677453	61392838
TC0200010264.hg.1	MFSD6	-3.68	9.22	11.1	0.77	0.83	T	T	0.0027	0.4585	1.73e-07	1.7e-06	T	NM_017694; ENST00000281416; ENST00000392328; ENST00000412482; ENST00000417958; ENST00000432036; ENST00000434582; ENST00000444317; ENST00000445546; ENST00000486123; ENST00000489793; BC050537; OTTHUMT00000255931; OTTHUMT00000334928; OTTHUMT00000334929; OTTHUMT00000334930; OTTHUMT00000334931; OTTHUMT00000334932; OTTHUMT00000334933; OTTHUMT00000334934; OTTHUMT00000334935; uc002urz.2	major facilitator superfamily domain containing 6	chr2	+	Multiple_Complex	190408355	190509205
TC1700008238.hg.1	SGCA	-2.06	6.48	7.53	0.05	0.13	T	T	0.0027	0.4603	2.1e-11	6.36e-10	T	NM_000023; NM_001135697; ENST00000262018; ENST00000344627; ENST00000502555; ENST00000504073; ENST00000505964; ENST00000508382; ENST00000511303; ENST00000512526; ENST00000513821; ENST00000513942; ENST00000514934; BC025702; OTTHUMT00000366841; OTTHUMT00000366842; OTTHUMT00000366843; OTTHUMT00000366844; OTTHUMT00000366845; OTTHUMT00000366846; OTTHUMT00000366848; OTTHUMT00000366850; OTTHUMT0000036685…	sarcoglycan alpha	chr17	+	Multiple_Complex	50164214	50175932
TC0700011658.hg.1	SEMA3E	-2.62	5.47	6.86	0.62	0.25	T	T	0.0028	0.4645	0.0016	0.0052	T	NM_001178129; NM_012431; ENST00000307792; ENST00000427262; ENST00000442159; ENST00000453333; BC140706; BC144338; BC152458; OTTHUMT00000336606; OTTHUMT00000336607; OTTHUMT00000342240; OTTHUMT00000342241	sema domain, immunoglobulin domain (Ig), short basic domain, secreted, (semaphorin) 3E	chr7	-	Coding	83363904	83649163
TC1900011858.hg.1	ZNF846	-2.02	7.96	8.98	0.21	0.48	T	T	0.0028	0.465	7.49e-13	3.57e-11	T	NM_001077624; ENST00000397902; ENST00000586293; ENST00000586814; ENST00000587650; ENST00000588267; ENST00000589412; ENST00000589453; ENST00000590471; ENST00000591377; ENST00000592859; BC118576; OTTHUMT00000450249; OTTHUMT00000450250; OTTHUMT00000450251; OTTHUMT00000450252; OTTHUMT00000450253; OTTHUMT00000450254; OTTHUMT00000450255; OTTHUMT00000450256; OTTHUMT00000450258; OTTHUMT00000450259	zinc finger protein 846	chr19	-	Multiple_Complex	9751993	9786089
TC1300006676.hg.1	RASL11A	-2.3	8.7	9.9	0.63	0.55	T	T	0.0029	0.4671	1.91e-13	1.12e-11	T	NM_206827; ENST00000241463; ENST00000475647; ENST00000480803; BC132703; BC136761; OTTHUMT00000044265; OTTHUMT00000044266; OTTHUMT00000044267; uc001urd.1	RAS-like, family 11, member A	chr13	+	Multiple_Complex	27270327	27273690
TC1900009562.hg.1	OR7G1	-2.19	3.96	5.09	0.26	0.3	F	F	0.003	0.4702	0.1747	0.2572	F	NM_001005192; ENST00000541538; OTTHUMT00000397912; uc021uoi.1	olfactory receptor, family 7, subfamily G, member 1	chr19	-	Coding	9114828	9115763
TC0Y00007219.hg.1	DAZ4; DAZ1	8.95	8.76	5.6	0.61	1.87	T	T	0.0031	0.4702	3.73e-15	3.98e-13	T	NM_001005375; NM_004081; ENST00000382510; ENST00000405239; ENST00000426000; ENST00000466332; ENST00000540248; ENST00000620725; BC047480; BC047617; BC114927; OTTHUMT00000102473; OTTHUMT00000102474	deleted in azoospermia 4; deleted in azoospermia 1	chrY	-	Multiple_Complex	23129355	23199107
TC1500007318.hg.1	TEX9	3.07	8.85	7.23	0.49	0.84	T	T	0.0031	0.4702	4.92e-19	4.38e-16	T	NM_001286449; NM_198524; ENST00000352903; ENST00000537232; ENST00000558083; ENST00000558127; ENST00000559142; ENST00000559546; ENST00000560582; ENST00000560827; ENST00000561221; BC028119; OTTHUMT00000255048; OTTHUMT00000418843; OTTHUMT00000418844; OTTHUMT00000418845; OTTHUMT00000418847; OTTHUMT00000418848; OTTHUMT00000418849; OTTHUMT00000418850; OTTHUMT00000431907; uc002adq.1	testis expressed 9	chr15	+	Multiple_Complex	56244009	56445997
[truncated: 131 more rows]
