# Supplementary material for: Assessing the epithelial-to-mesenchymal plasticity in a small cell lung carcinoma (SCLC) and lung fibroblasts co-culture model
Source: Front Mol Biosci. 2023 Mar 3;10:1096326. doi: 10.3389/fmolb.2023.1096326 (PMC10022497; doi:10.3389/fmolb.2023.1096326)
Supplement: Supplementary file 18 [file Table7.XLSX]

## Sheet: BP
Category Term Count % PValue Genes List Total Pop Hits Pop Total Fold Enrichment Bonferroni Benjamini FDR
GOTERM_BP_DIRECT GO:0007155~cell adhesion 42 12.389380530973451 5.05165583539284E-16 SEMA5A, ITGB1, LAMA2, ITGB5, COL12A1, NEXN, THY1, THBS2, RND3, NID2, THBS1, CLDN1, CCL2, HES1, IGFBP7, JAM3, ITGA3, ITGA2, FN1, EMP2, COL1A1, VCAN, COL5A1, FAP, COL6A2, COL6A1, PXDN, CDH11, CERCAM, MXRA8, COL6A3, ITGBL1, CD9, CNTN2, TGFBI, ITGA5, MFGE8, CD44, FERMT2, VCL, ENG, DDR2 315 555 19308 4.638558558558558…
GOTERM_BP_DIRECT GO:0030199~collagen fibril organization 16 4.71976401179941 2.9065184463231403E-14 LUM, COL11A1, COL12A1, ADAMTS12, LOXL1, EXT1, GREM1, COL1A1, COL3A1, COL1A2, COL5A1, LOX, COL5A2, PXDN, SERPINH1, DDR2 315 60 19308 16.345396825396826 7.554112890773013E-11 3.7741142025505976E-11 3.5880970219859166E-11
GOTERM_BP_DIRECT GO:0042060~wound healing 19 5.604719764011799 6.14468606768316E-14 YAP1, PDGFRA, TGFB1, SPARC, SERPINB2, TPM1, WNT5A, FGF2, DCN, EGFR, TGFBR2, DCBLD2, CNN2, EXT1, COL1A1, COL3A1, LOX, PLPP3, ENG 315 103 19308 11.30688858067499 1.594436804808197E-10 5.319249905924389E-11 5.057076633703241E-11
GOTERM_BP_DIRECT GO:0030324~lung development 16 4.71976401179941 1.900737267061575E-11 PDGFRA, SPARC, EPAS1, ITGA3, WNT5A, FGF2, LIPA, TBX4, EGFR, COL3A1, MMP14, FGF7, LOX, NPHP3, HES1, ZFPM2 315 91 19308 10.777184720041863 4.936208997108338E-8 1.2340536706397275E-8 1.1732300780937572E-8
GOTERM_BP_DIRECT GO:0007160~cell-matrix adhesion 16 4.71976401179941 2.0686923093250845E-10 ITGB1, ITGB5, ITGA3, ITGA2, FN1, EMP2, ADAMTS12, NID2, FBLN5, COL3A1, ITGBL1, ITGA5, CD44, FERMT2, VCL, JAM3 315 107 19308 9.165643079661772 5.372391381763819E-7 9.570984374704115E-8 9.099253146378305E-8
GOTERM_BP_DIRECT GO:0030198~extracellular matrix organization 19 5.604719764011799 2.211240132777231E-10 PDGFRA, MMP1, COL11A1, MMP2, TNFRSF11B, ADAMTS12, COL1A1, COL3A1, MMP14, CCDC80, COL1A2, COL5A1, ELF3, ADAMTS1, COL5A2, PXDN, NPHP3, TGFBI, RECK 315 165 19308 7.058239538239539 5.742588838897333E-7 9.570984374704115E-8 9.099253146378305E-8
GOTERM_BP_DIRECT GO:0001525~angiogenesis 22 6.489675516224189 1.055830416451735E-9 NRP1, ECM1, ANGPT1, SHC1, EPAS1, MMP2, CAV1, SERPINE1, FN1, THY1, TBX4, MMP14, FAP, CALD1, ANPEP, PXDN, CCL2, TGFBI, ITGA5, MFGE8, ENG, JAM3 315 252 19308 5.351171579743008 2.741987850995997E-6 3.9171308450359367E-7 3.724064711741905E-7
GOTERM_BP_DIRECT GO:0010628~positive regulation of gene expression 29 8.55457227138643 2.822986370246074E-8 YAP1, PTGFR, FGF2, CLU, ACTG2, CNN2, FGF7, CAMK2N1, LMNA, HES1, EGR1, TGFB1, ANGPT1, ITGA3, CAV1, WNT5A, FN1, MSN, DKK1, F3, ACTA2, REST, IL6, VIM, IL7R, GAS6, TLR4, ENG, RBMS3 315 516 19308 3.444887412329273 7.33102696538479E-5 9.164119504411318E-6 8.712441685171946E-6
GOTERM_BP_DIRECT GO:0009612~response to mechanical stimulus 11 3.2448377581120944 9.102032205480824E-8 COL1A1, FOSL1, COL3A1, MMP14, STAT1, MMP2, CAPN2, BDKRB1, THBS1, DCN, TGFBR2 315 65 19308 10.373040293040294 2.3635185163950467E-4 2.6264419597370776E-5 2.4969908350369058E-5
GOTERM_BP_DIRECT GO:0001503~ossification 12 3.5398230088495577 1.2930244389757847E-7 EXT1, COL1A1, ECM1, IFITM1, SPARC, COL11A1, CDH11, COL5A2, LRRC17, EGFR, DDR2, RUNX1 315 85 19308 8.653445378151261 3.3574209442688296E-4 3.357984468020113E-5 3.192477339831212E-5
GOTERM_BP_DIRECT GO:0071560~cellular response to transforming growth factor beta stimulus 11 3.2448377581120944 1.6324157365393563E-7 COL1A1, DAB2, SFRP1, TGFB1, ZEB1, CAV1, WNT5A, CLDN1, ZFP36L1, FBN1, DDR2 315 69 19308 9.771704623878538 4.238485523219149E-4 3.853985152538826E-5 3.664031321377883E-5
GOTERM_BP_DIRECT GO:0007229~integrin-mediated signaling pathway 13 3.8348082595870205 2.3528261052678879E-7 ITGB1, NRP1, ITGB5, ITGA3, ITGA2, FN1, THY1, COL3A1, ADAMTS1, ITGBL1, ITGA5, PLPP3, FERMT2 315 110 19308 7.243982683982685 6.108423711551625E-4 5.051369760089343E-5 4.8023996679478584E-5
GOTERM_BP_DIRECT GO:0030335~positive regulation of cell migration 19 5.604719764011799 2.5286024983119545E-7 ITGB1, SEMA5A, PDGFRA, TGFB1, MMP2, CAV1, RHOC, F3, THBS1, CLDN1, EGFR, MYLK, COL1A1, DAB2, MMP14, HAS2, ROR2, ITGA5, FERMT2 315 258 19308 4.513990402362495 6.564625859744044E-4 5.051369760089343E-5 4.8023996679478584E-5
GOTERM_BP_DIRECT GO:0071711~basement membrane organization 7 2.0648967551622417 2.7772849857171875E-7 EXT1, ITGB1, COL3A1, CAV2, CAV1, PXDN, NID2 315 18 19308 23.83703703703704 7.210009646468896E-4 5.151863648505383E-5 4.89794044981124E-5
GOTERM_BP_DIRECT GO:0001666~response to hypoxia 16 4.71976401179941 3.0877205189217473E-7 EGR1, TGFB1, EPAS1, ITGA2, MMP2, CAV1, VEGFC, PLAT, THBS1, TGFBR2, MMP14, EDNRA, REST, CAPN2, CRYAB, ENG 315 182 19308 5.388592360020931 8.015597218892223E-4 5.3458734584265184E-5 5.082387974145196E-5
GOTERM_BP_DIRECT GO:0071230~cellular response to amino acid stimulus 10 2.949852507374631 4.367202179006651E-7 COL1A1, PDGFRA, COL3A1, ZEB1, COL1A2, MMP2, COL5A2, COL6A1, CAPN2, EGFR 315 59 19308 10.389023405972559 0.001133519734103805 7.088515036800171E-5 6.739138862479638E-5
GOTERM_BP_DIRECT GO:0045766~positive regulation of angiogenesis 15 4.424778761061947 5.011082843596804E-7 ITGB1, SEMA5A, NRP1, ECM1, WNT5A, SERPINE1, VEGFC, EMP2, FGF2, F3, THBS1, TGFBR2, RUNX1, GREM1, ENG 315 164 19308 5.606271777003484 0.001300532114584696 7.636267961362919E-5 7.259894338315382E-5
GOTERM_BP_DIRECT GO:0035987~endodermal cell differentiation 8 2.359882005899705 5.29275407410599E-7 MMP14, ITGB5, COL11A1, MMP2, COL12A1, COL6A1, FN1, ITGA5 315 31 19308 15.818125960061444 0.001373584364987579 7.636267961362919E-5 7.259894338315382E-5
GOTERM_BP_DIRECT GO:0034097~response to cytokine 9 2.6548672566371683 1.5517594886535906E-6 FOSL1, SP100, COL3A1, SPARC, STAT1, TIMP3, TIMP1, IL6ST, OSMR 315 51 19308 10.816806722689076 0.0040218132779524796 2.121010206333355E-4 2.0164706197293238E-4
GOTERM_BP_DIRECT GO:0090263~positive regulation of canonical Wnt signaling pathway 12 3.5398230088495577 1.6452544717003396E-6 YAP1, COL1A1, SEMA5A, SFRP1, TGFB1, SMURF2, CAV1, ROR2, RECK, FGF2, EGFR, WLS 315 109 19308 6.748099606815204 0.00426361425636923 2.1363629315028908E-4 2.0310666453140694E-4
GOTERM_BP_DIRECT GO:0043066~negative regulation of apoptotic process 26 7.669616519174041 1.844703243034353E-6 PTGFR, SHC1, FHL2, ASCL1, THBS1, YBX3, FSTL1, EGFR, TIMP1, SERPINB2, ANGPT1, WNT5A, ANXA5, DKK1, TNFRSF10D, GREM1, DAB2, SFRP1, IL6, AXL, FAS, IL6ST, GAS6, CRYAB, CD44, DDR2 315 526 19308 3.0298026434908563 0.004779241646823196 2.1820932143264206E-4 2.0745429904397118E-4
GOTERM_BP_DIRECT GO:0016477~cell migration 18 5.3097345132743365 1.9266075785534683E-6 ITGB1, TGFB1, ITGB5, WWC2, NTN4, EMP2, ADAMTS12, RHOC, RND3, THBS1, COL5A1, AXL, ITGBL1, BDKRB1, HES1, CD44, ENG, JAM3 315 267 19308 4.132263242375602 0.004990908521914528 2.1820932143264206E-4 2.0745429904397118E-4
GOTERM_BP_DIRECT GO:0048661~positive regulation of smooth muscle cell proliferation 10 2.949852507374631 1.9325430854642923E-6 IL6, TGFB1, STAT1, ITGA2, MMP2, THBS1, FGF2, TLR4, EGFR, TGFBR2 315 70 19308 8.756462585034013 0.005006246012208337 2.1820932143264206E-4 2.0745429904397118E-4
GOTERM_BP_DIRECT GO:0009410~response to xenobiotic stimulus 17 5.014749262536873 2.140954878728031E-6 STAT1, ITGA3, ITGA2, MMP2, VEGFC, TNFRSF11B, AHR, THBS1, DUSP6, NPAS2, TGFBR2, COL1A1, FOSL1, SFRP1, LOX, CCND1, ENG 315 240 19308 4.341746031746032 0.005544637214099812 2.266460374078002E-4 2.1547518920287206E-4
GOTERM_BP_DIRECT GO:0010977~negative regulation of neuron projection development 10 2.949852507374631 2.181806290025031E-6 DAB2, LGALS1, LRP1, CTSZ, PMP22, LPAR1, HES1, VIM, DKK1, ITM2C 315 71 19308 8.633132126089873 0.005650134724415112 2.266460374078002E-4 2.1547518920287206E-4
GOTERM_BP_DIRECT GO:0001501~skeletal system development 13 3.8348082595870205 2.3287994052071067E-6 FST, TNFRSF11B, PAPSS2, EXT1, COL1A1, COL3A1, MMP14, VCAN, COL1A2, FRZB, COL5A2, CDH11, FBN1 315 136 19308 5.859103641456582 0.0060296473691514585 2.3150824822216898E-4 2.2009775312304013E-4
GOTERM_BP_DIRECT GO:0017015~regulation of transforming growth factor beta receptor signaling pathway 7 2.0648967551622417 2.4069013099724923E-6 TGFB1, ZEB1, SMURF2, LOX, ITGA3, DKK3, ENG 315 25 19308 17.162666666666667 0.006231235050996875 2.3150824822216898E-4 2.2009775312304013E-4
GOTERM_BP_DIRECT GO:0033627~cell adhesion mediated by integrin 8 2.359882005899705 3.310025967172613E-6 EXT1, ITGB1, ITGB5, ITGA3, ITGA2, ITGBL1, ITGA5, FBN1 315 40 19308 12.25904761904762 0.008559310391838992 3.0700490845525985E-4 2.918733611767565E-4
GOTERM_BP_DIRECT GO:0090090~negative regulation of canonical Wnt signaling pathway 13 3.8348082595870205 4.554309204231111E-6 EGR1, IGFBP4, CAV1, WNT5A, DKK1, DKK3, GREM1, DAB2, SFRP1, FRZB, NPHP3, ROR2, RBMS3 315 145 19308 5.495435139573071 0.011757897203861 3.949828294249869E-4 3.7551505808636605E-4
GOTERM_BP_DIRECT GO:0010757~negative regulation of plasminogen activation 5 1.4749262536873156 4.56275890748926E-6 SERPINE2, CTSZ, SERPINE1, PLAT, THBS1 315 8 19308 38.3095238095238 0.011779582930295907 3.949828294249869E-4 3.7551505808636605E-4
GOTERM_BP_DIRECT GO:0010951~negative regulation of endopeptidase activity 13 3.8348082595870205 4.890966427165894E-6 LXN, SERPINB2, SERPINE2, SERPINE1, CRIM1, TFPI, SERPINB6, CD109, SERPINH1, SERPING1, TIMP3, COL6A3, TIMP1 315 146 19308 5.4577951728636664 0.01262154257805892 4.0973676810805894E-4 3.8954180995718035E-4
GOTERM_BP_DIRECT GO:0070374~positive regulation of ERK1 and ERK2 cascade 16 4.71976401179941 5.530031036695814E-6 PDGFRA, NRP1, TGFB1, LRP1, ANGPT1, SHC1, FGF2, EGFR, AKAP12, ACTA2, CCL2, GAS6, TLR4, CD44, FERMT2, DDR2 315 229 19308 4.282636722811396 0.014258895454281939 4.487965813218446E-4 4.266764571750614E-4
GOTERM_BP_DIRECT GO:0046718~viral entry into host cell 11 3.2448377581120944 6.372377565529507E-6 ITGB1, NRP1, ITGB5, AXL, ANPEP, ITGA2, ITGA5, GAS6, CLDN1, EGFR, CTSB 315 102 19308 6.610270774976658 0.016412932903705824 5.014868041721253E-4 4.7676970331188946E-4
GOTERM_BP_DIRECT GO:0042493~response to drug 18 5.3097345132743365 6.7220571669715775E-6 TGFB1, STAT1, ITGA3, ITGA2, VEGFC, TNFRSF11B, THBS1, DUSP6, NPAS2, TGFBR2, COL1A1, FOSL1, SFRP1, LGALS1, LOX, CCND1, ENG, S100A10 315 293 19308 3.7655777669429544 0.01730574634436155 5.134465430183878E-4 4.881399748603773E-4
GOTERM_BP_DIRECT GO:0001570~vasculogenesis 9 2.6548672566371683 7.969478313995122E-6 YAP1, NRP1, TGFB1, CAV1, HAS2, ZFPM2, ZFP36L1, ENG, TGFBR2 315 63 19308 8.756462585034013 0.020484108517246913 5.913352908984381E-4 5.621897702072559E-4
GOTERM_BP_DIRECT GO:0051897~positive regulation of protein kinase B signaling 12 3.5398230088495577 8.553549321544055E-6 ITGB1, SEMA5A, TGFB1, ANGPT1, AXL, GAS6, THBS1, FGF2, F3, FERMT2, EGFR, ENG 315 129 19308 5.701882613510521 0.021968755964356435 6.170435441124975E-4 5.866309243025631E-4
GOTERM_BP_DIRECT GO:0007596~blood coagulation 10 2.949852507374631 1.3145562517407172E-5 SERPINE2, ITGA2, ANXA5, SERPING1, PLAT, TFPI, GAS6, F3, PAPSS2, F2RL2 315 88 19308 6.965367965367966 0.03356308131348085 9.116571477945242E-4 8.667237188697267E-4
GOTERM_BP_DIRECT GO:0032964~collagen biosynthetic process 5 1.4749262536873156 1.3339611712049257E-5 RCN3, COL1A1, COL5A1, SERPINH1, TRAM2 315 10 19308 30.647619047619045 0.03404999684760279 9.116571477945242E-4 8.667237188697267E-4
GOTERM_BP_DIRECT GO:0008285~negative regulation of cell proliferation 22 6.489675516224189 2.6247553095006482E-5 IFITM1, TGFB1, SERPINE2, IGFBP3, P3H2, FGF2, THBS1, PTPN14, FOSL1, IL6, SFRP1, REST, ZEB1, ADAMTS1, FRZB, CAMK2N1, LMNA, PMP22, CD9, IGFBP7, QSOX1, ROR2 315 464 19308 2.90623973727422 0.06589440461296547 0.0017478178304546625 0.0016616720151684872
GOTERM_BP_DIRECT GO:0071356~cellular response to tumor necrosis factor 12 3.5398230088495577 2.7553375973947686E-5 AKAP12, COL1A1, SFRP1, CCL2, HAS2, HES1, ADAMTS12, THBS1, YBX3, CLDN1, ZFP36L1, GBP3 315 146 19308 5.037964774951077 0.06905688378065145 0.0017889029351085535 0.001700732131991921
GOTERM_BP_DIRECT GO:0085029~extracellular matrix assembly 5 1.4749262536873156 3.064326062177519E-5 TGFB1, COL1A2, HAS2, QSOX1, GAS6 315 12 19308 25.53968253968254 0.0764974952988059 0.0019409889715792724 0.0018453222067112912
GOTERM_BP_DIRECT GO:0060070~canonical Wnt signaling pathway 10 2.949852507374631 3.141737923629395E-5 EXT1, YAP1, EDNRA, SFRP1, FRZB, WNT5A, PLPP3, RECK, FGF2, DKK1 315 98 19308 6.254616132167152 0.07835228435294661 0.0019426412827775095 0.0018468930793907087
GOTERM_BP_DIRECT GO:0001938~positive regulation of endothelial cell proliferation 9 2.6548672566371683 3.5560457499191205E-5 SEMA5A, NRP1, ECM1, FGF7, CAV2, WNT5A, VEGFC, FGF2, F3 315 77 19308 7.164378478664192 0.088215991896892 0.0021476862354744084 0.002041831850360537
GOTERM_BP_DIRECT GO:0001937~negative regulation of endothelial cell proliferation 7 2.0648967551622417 3.661161533971542E-5 SPARC, STAT1, CAV2, CAV1, SULF1, THBS1, ENG 315 39 19308 11.001709401709402 0.09070172707949942 0.0021609173872100215 0.002054410869858122
GOTERM_BP_DIRECT GO:0030514~negative regulation of BMP signaling pathway 8 2.359882005899705 6.431327171447333E-5 GREM1, SFRP1, SMURF2, CAV1, WNT5A, CRIM1, HTRA1, DKK1 315 62 19308 7.909062980030722 0.15382318304788467 0.0036582164752960032 0.003477911620140867
GOTERM_BP_DIRECT GO:0007507~heart development 14 4.129793510324483 6.479705732137703E-5 TGFB1, SPARC, SHC1, ITGA3, MMP2, FN1, ASCL1, ZFP36L1, TGFBR2, COL3A1, EDNRA, LOX, ZFPM2, FBN1 315 219 19308 3.9184170471841706 0.15488571314751964 0.0036582164752960032 0.003477911620140867
GOTERM_BP_DIRECT GO:0098609~cell-cell adhesion 13 3.8348082595870205 6.826631526128035E-5 SHC1, ITGA3, ITGA2, THY1, LPP, EGFR, TMEM47, LGALS1, CDH11, FAT4, ITGA5, CD44, JAM3 315 190 19308 4.193884711779448 0.1624662121499728 0.003772077036883938 0.0035861602634064084
GOTERM_BP_DIRECT GO:0001568~blood vessel development 7 2.0648967551622417 8.421536176935826E-5 COL1A1, COL1A2, COL5A1, AHR, PLPP3, ANTXR1, TGFBR2 315 45 19308 9.534814814814814 0.19645051130037994 0.004548386300560938 0.004324207075889471
GOTERM_BP_DIRECT GO:0071260~cellular response to mechanical stimulus 9 2.6548672566371683 8.5818609444546E-5 CNN2, COL1A1, TGFB1, ITGA2, FAS, FGF2, TLR4, EGFR, ENG 315 87 19308 6.340886699507389 0.19978952527527338 0.004548386300560938 0.004324207075889471
GOTERM_BP_DIRECT GO:0030509~BMP signaling pathway 9 2.6548672566371683 9.308591413922545E-5 EXT1, EGR1, SFRP1, TGFB1, FST, WNT5A, HES1, ROR2, ENG 315 88 19308 6.268831168831169 0.21475175160866244 0.004777043828022414 0.004541594613549226
GOTERM_BP_DIRECT GO:0007165~signal transduction 40 11.799410029498524 9.38117963916608E-5 NRP1, ECM1, PDE1C, SHC1, EPAS1, TNFRSF11B, TRHDE, FGF2, EGFR, AKAP12, FGF7, EDNRA, ANPEP, CCL2, TIMP1, STARD13, IGFBP4, STAT1, ANXA5, VEGFC, HTR3A, GNG12, TNFRSF10D, EXT1, GREM1, OLFM3, GPRC5A, PSG4, AXL, TRIP10, FAS, ROR2, PKIG, PLPP3, IL7R, GAS6, RIN2, TRIM55, FBN1, DDR2 315 1267 19308 1.935129853046191 0.…
GOTERM_BP_DIRECT GO:0008284~positive regulation of cell proliferation 23 6.784660766961652 1.0359877870092093E-4 ITGB1, PDGFRA, PTGFR, TGFB1, SHC1, FN1, VEGFC, EMP2, OSMR, FGF2, THBS1, EGFR, TGFBR2, GREM1, FOSL1, FGF7, IL6, SFRP1, HAS2, HES1, TIMP1, IL6ST, IL7R 315 550 19308 2.5632554112554113 0.2359025653393787 0.005173962082428686 0.004918949704087958
GOTERM_BP_DIRECT GO:0071347~cellular response to interleukin-1 9 2.6548672566371683 1.0915419428398329E-4 AKAP12, SFRP1, MMP2, CCL2, HAS2, HES1, ADAMTS12, TFPI, GBP3 315 90 19308 6.129523809523809 0.2468485291010224 0.005348555519915181 0.005084937843153863
GOTERM_BP_DIRECT GO:0032967~positive regulation of collagen biosynthetic process 6 1.7699115044247788 1.1244220943151947E-4 TGFB1, ITGA2, VIM, ENG, DDR2, RUNX1 315 30 19308 12.25904761904762 0.25325299782127897 0.005407637368401039 0.005141107686785585
GOTERM_BP_DIRECT GO:0010595~positive regulation of endothelial cell migration 8 2.359882005899705 1.1666243803706922E-4 NRP1, SPARC, ANGPT1, WNT5A, PLPP3, THBS1, RIN2, FGF2 315 68 19308 7.211204481792717 0.26139353658643427 0.005472687670634071 0.005202951813167317
GOTERM_BP_DIRECT GO:0033138~positive regulation of peptidyl-serine phosphorylation 9 2.6548672566371683 1.1800943764170505E-4 IL6, TGFB1, ANGPT1, CAV1, WNT5A, ATP2B4, GAS6, CD44, EGFR 315 91 19308 6.0621664050235475 0.2639730868814174 0.005472687670634071 0.005202951813167317
GOTERM_BP_DIRECT GO:0035633~maintenance of permeability of blood-brain barrier 6 1.7699115044247788 1.3229319629169198E-4 ITGB1, IL6, LAMA2, CLDN1, VCL, JAM3 315 31 19308 11.863594470046085 0.29077904543779276 0.006027463697710949 0.005730384239371711
GOTERM_BP_DIRECT GO:0030857~negative regulation of epithelial cell differentiation 5 1.4749262536873156 1.3815674976020115E-4 YAP1, ZEB1, CCND1, FST, CAV1 315 17 19308 18.028011204481793 0.3014984395269862 0.006186087571159351 0.005881189916516149
GOTERM_BP_DIRECT GO:0014070~response to organic cyclic compound 8 2.359882005899705 1.5352836472902915E-4 MMP14, SFRP1, LUM, IGFBP4, FST, EPHX1, HES1, DUSP6 315 71 19308 6.9065057008718975 0.3288373508347652 0.006757850223750656 0.006424771737558864
GOTERM_BP_DIRECT GO:0050679~positive regulation of epithelial cell proliferation 8 2.359882005899705 1.6772528646405752E-4 YAP1, SFRP1, FGF7, TGFB1, WNT5A, HTRA1, FGF2, EGFR 315 72 19308 6.810582010582011 0.35313593184241665 0.007259709482452623 0.006901895537995967
GOTERM_BP_DIRECT GO:0001649~osteoblast differentiation 10 2.949852507374631 2.0831742617478393E-4 COL1A1, SFRP1, VCAN, TPM4, LOX, IGFBP3, COL6A1, FHL2, RRBP1, FGF2 315 125 19308 4.903619047619047 0.41786722032713974 0.008868858291408424 0.008431733200418713
GOTERM_BP_DIRECT GO:0043491~protein kinase B signaling 7 2.0648967551622417 2.1286675541547605E-4 TGFB1, LOX, AXL, CCL2, GAS6, FGF2, ZFP36L1 315 53 19308 8.09559748427673 0.4247058536568826 0.008916370384096635 0.008476903534206619
GOTERM_BP_DIRECT GO:0016525~negative regulation of angiogenesis 10 2.949852507374631 2.211955885968096E-4 SPRED1, SPARC, SHC1, STAT1, ADAMTS1, ATP2B4, THBS2, SULF1, THBS1, DCN 315 126 19308 4.864701436130007 0.4370184854960303 0.009118173707712928 0.008668760448341632
GOTERM_BP_DIRECT GO:0030308~negative regulation of cell growth 10 2.949852507374631 2.3472819733766153E-4 GREM1, DAB2, SFRP1, TGFB1, SERPINE2, FRZB, ENPP1, BDKRB1, CRYAB, DCBLD2 315 127 19308 4.826396700412448 0.4564647317609243 0.009524830132592296 0.009055373737916974
GOTERM_BP_DIRECT GO:0034394~protein localization to cell surface 6 1.7699115044247788 2.3966706957496064E-4 FGF7, ANGPT1, EMP2, FBLN5, VCL, JAM3 315 35 19308 10.507755102040816 0.4633933658927709 0.00957562122594112 0.009103661458162734
GOTERM_BP_DIRECT GO:0007179~transforming growth factor beta receptor signaling pathway 9 2.6548672566371683 2.4395577976026796E-4 COL3A1, TGFB1, COL1A2, ITGB5, CAV2, LTBP2, FERMT2, ENG, TGFBR2 315 101 19308 5.461951909476662 0.46933824242293387 0.009599290303597212 0.009126163942850023
GOTERM_BP_DIRECT GO:0000165~MAPK cascade 10 2.949852507374631 2.489409110677333E-4 DUSP5, TGFB1, SHC1, IGFBP4, CAV1, IGFBP3, CCL2, EGFR, DUSP6, ZFP36L1 315 128 19308 4.788690476190475 0.4761657856205248 0.00964924695586423 0.009173658349645276
GOTERM_BP_DIRECT GO:0051496~positive regulation of stress fiber assembly 7 2.0648967551622417 2.615866369697874E-4 NRP1, SFRP1, TPM1, LPAR1, RHOC, FERMT2, S100A10 315 55 19308 7.801212121212122 0.4930938317004968 0.00999030141486085 0.009497903039388312
GOTERM_BP_DIRECT GO:0045765~regulation of angiogenesis 6 1.7699115044247788 2.746502049524276E-4 SP100, IL6, SFRP1, EMP2, RECK, FGF2 315 36 19308 10.215873015873017 0.5100071841944191 0.010337196844368906 0.009827700811993387
GOTERM_BP_DIRECT GO:0048146~positive regulation of fibroblast proliferation 7 2.0648967551622417 3.1866451065092825E-4 PDGFRA, TGFB1, WNT5A, FN1, GAS6, EGFR, DDR2 315 57 19308 7.52748538011696 0.5629482286741629 0.011821930982218745 0.011239255908778624
GOTERM_BP_DIRECT GO:0031589~cell-substrate adhesion 5 1.4749262536873156 3.300382957817077E-4 ITGB1, ANGPT1, ITGA2, ITGA5, GAS6 315 21 19308 14.59410430839002 0.5756730128008899 0.011821930982218745 0.011239255908778624
GOTERM_BP_DIRECT GO:0043065~positive regulation of apoptotic process 16 4.71976401179941 3.318479007567326E-4 ITGB1, TGFB1, MMP2, IGFBP3, LPAR1, HTRA1, CLU, DUSP6, FOSL1, IL6, SFRP1, REST, LGALS1, STK17A, FRZB, FAS 315 328 19308 2.9900116144018587 0.577663134818597 0.011821930982218745 0.011239255908778624
GOTERM_BP_DIRECT GO:0030154~cell differentiation 25 7.374631268436578 3.323068778213202E-4 SEMA5A, SERPINE2, FGF2, FSTL1, EGFR, HERC4, FGF7, FRZB, ANPEP, SLC2A14, ANGPT1, CAV2, CAV1, FST, ETV4, ETV5, DUSP6, TGFBR2, SPOCD1, SFRP1, ZEB1, ELF3, PMP22, MXRA8, ZFPM2 315 680 19308 2.253501400560224 0.5781664120433427 0.011821930982218745 0.011239255908778624
GOTERM_BP_DIRECT GO:0045599~negative regulation of fat cell differentiation 7 2.0648967551622417 3.850674757893543E-4 YAP1, IL6, TGFB1, WNT5A, ENPP1, ZFPM2, FERMT2 315 59 19308 7.272316384180792 0.6321988432258955 0.01351378695439126 0.01284772429356643
GOTERM_BP_DIRECT GO:0016055~Wnt signaling pathway 12 3.5398230088495577 3.9660479284403196E-4 DAB2, SFRP1, CCND1, FRZB, WNT5A, NPHP3, APCDD1, CDK14, DKK1, FERMT2, WLS, DKK3 315 197 19308 3.73372008701958 0.6430597753092775 0.0136083831456201 0.012937658061815951
GOTERM_BP_DIRECT GO:0040037~negative regulation of fibroblast growth factor receptor signaling pathway 5 1.4749262536873156 3.9824301850871296E-4 WNT5A, SPRY4, SULF1, THBS1, FGF2 315 22 19308 13.930735930735931 0.6445757428925049 0.0136083831456201 0.012937658061815951
GOTERM_BP_DIRECT GO:0030334~regulation of cell migration 9 2.6548672566371683 4.1007710748498577E-4 FGF7, TGFB1, LAMA2, SERPINE2, LMNA, NEXN, THY1, FGF2, VCL 315 109 19308 5.061074705111403 0.6553371781480728 0.013830782443357247 0.013149095823122466
GOTERM_BP_DIRECT GO:0009887~animal organ morphogenesis 10 2.949852507374631 4.3460738664383923E-4 GREM1, NRP1, FGF7, LAMA2, ITGA2, NTN4, VEGFC, CCL2, FGF2, DCN 315 138 19308 4.441683919944789 0.6766179118829121 0.014470197219410903 0.013756995354149218
GOTERM_BP_DIRECT GO:0051216~cartilage development 7 2.0648967551622417 4.618179079970151E-4 ZEB1, PRRX1, LUM, WNT5A, TIMP1, SULF1, CD44 315 61 19308 7.033879781420765 0.6986907493803368 0.015058590426504866 0.014316388048918181
GOTERM_BP_DIRECT GO:0097084~vascular smooth muscle cell development 4 1.1799410029498525 4.696749420665746E-4 EDNRA, EFEMP2, HES1, ENG 315 10 19308 24.51809523809524 0.7047793854752652 0.015058590426504866 0.014316388048918181
GOTERM_BP_DIRECT GO:0032060~bleb assembly 4 1.1799410029498525 4.696749420665746E-4 PMP22, LPAR1, EMP2, MYLK 315 10 19308 24.51809523809524 0.7047793854752652 0.015058590426504866 0.014316388048918181
GOTERM_BP_DIRECT GO:0000902~cell morphogenesis 8 2.359882005899705 5.042090051925515E-4 GREM1, YAP1, TGFB1, CDH11, IL7R, LIPA, CLU, EGFR 315 86 19308 5.70188261351052 0.7301154518535928 0.01596866812786654 0.015181610168541582
GOTERM_BP_DIRECT GO:0035456~response to interferon-beta 4 1.1799410029498525 6.380428865943742E-4 IFITM3, IFITM1, IFITM2, STAT1 315 11 19308 22.28917748917749 0.8093900754626021 0.019758914072362504 0.018785043836989996
GOTERM_BP_DIRECT GO:1901216~positive regulation of neuron death 6 1.7699115044247788 6.391023419632076E-4 EGR1, WNT5A, CAPN2, CLU, DKK1, DDR2 315 43 19308 8.552823920265782 0.8099141340447836 0.019758914072362504 0.018785043836989996
GOTERM_BP_DIRECT GO:0050918~positive chemotaxis 6 1.7699115044247788 7.115528149684835E-4 SEMA5A, NRP1, FGF7, ANGPT1, VEGFC, FGF2 315 44 19308 8.358441558441559 0.8425363140470055 0.02174003129968414 0.02066851647243748
GOTERM_BP_DIRECT GO:0001935~endothelial cell proliferation 5 1.4749262536873156 7.732849548892834E-4 MMP14, FGF7, CAV2, CAV1, FGF2 315 26 19308 11.787545787545787 0.8658769868978713 0.023351407300551966 0.022200471553740008
GOTERM_BP_DIRECT GO:0048251~elastic fiber assembly 4 1.1799410029498525 8.405094285991089E-4 COL3A1, EFEMP2, LOX, FBLN5 315 12 19308 20.431746031746034 0.8873782965537585 0.025089689495079146 0.023853077921967815
GOTERM_BP_DIRECT GO:0014003~oligodendrocyte development 5 1.4749262536873156 8.962396229172564E-4 TGFB1, LPAR1, CD9, ASCL1, WASF3 315 27 19308 11.350970017636683 0.9025657939551347 0.026449253417228577 0.025145632147530753
GOTERM_BP_DIRECT GO:0050731~positive regulation of peptidyl-tyrosine phosphorylation 8 2.359882005899705 9.160030944892014E-4 NRP1, IL6, FGF7, TGFB1, ANGPT1, ITGA5, PLPP3, CD44 315 95 19308 5.1617042606516295 0.907444815555251 0.026728764453802876 0.025411366744874587
GOTERM_BP_DIRECT GO:0009611~response to wounding 7 2.0648967551622417 9.653036492345851E-4 NRP1, EDNRA, FGF7, TGFB1, FN1, F2RL2, ZFP36L1 315 70 19308 6.12952380952381 0.918577555501128 0.02785437307846908 0.02648149677733545
GOTERM_BP_DIRECT GO:0051894~positive regulation of focal adhesion assembly 5 1.4749262536873156 0.0010323396506007002 NRP1, SFRP1, THY1, FERMT2, S100A10 315 28 19308 10.945578231292515 0.9315992076159637 0.029244317548752313 0.027802934165525397
GOTERM_BP_DIRECT GO:0030512~negative regulation of transforming growth factor beta receptor signaling pathway 8 2.359882005899705 0.0010359943066943446 SPRED1, SMURF2, CAV2, CAV1, CD109, HTRA1, IL17RD, ENG 315 97 19308 5.05527736867943 0.9322460038583238 0.029244317548752313 0.027802934165525397
GOTERM_BP_DIRECT GO:0019221~cytokine-mediated signaling pathway 10 2.949852507374631 0.0010492149764889083 IL6, STAT1, CAV1, CCL2, IL17RD, IL6ST, IL7R, OSMR, F3, CD44 315 156 19308 3.929181929181929 0.9345351388319357 0.029299046171416075 0.02785496534356037
GOTERM_BP_DIRECT GO:0002675~positive regulation of acute inflammatory response 4 1.1799410029498525 0.0010795534148963814 IL6, C2CD4A, IL6ST, OSMR 315 13 19308 18.860073260073257 0.939500164115504 0.02982553423921173 0.028355504057225166
GOTERM_BP_DIRECT GO:0048565~digestive tract development 5 1.4749262536873156 0.001182320751603056 COL3A1, TGFB1, CLMP, FAT4, TGFBR2 315 29 19308 10.568144499178981 0.9536856566437407 0.03198423949909517 0.030407811830291096
GOTERM_BP_DIRECT GO:0045671~negative regulation of osteoclast differentiation 5 1.4749262536873156 0.001182320751603056 SFRP1, LRRC17, TNFRSF11B, TLR4, FBN1 315 29 19308 10.568144499178981 0.9536856566437407 0.03198423949909517 0.030407811830291096
GOTERM_BP_DIRECT GO:0006954~inflammatory response 17 5.014749262536873 0.0012327644901329168 PTGFR, ECM1, TGFB1, LXN, IGFBP4, IL1RAP, THBS1, LIPA, IL6, IFI16, ELF3, AXL, CASP4, CCL2, BDKRB1, TLR4, CD44 315 412 19308 2.5291724456773004 0.9593787660486256 0.0330050451636617 0.03137830439317702
GOTERM_BP_DIRECT GO:0071222~cellular response to lipopolysaccharide 11 3.2448377581120944 0.0012770856918080558 IL6, AXL, WNT5A, SERPINE1, CAPN2, CCL2, VIM, PDCD1LG2, CD68, TFPI, TLR4 315 193 19308 3.4935109795213424 0.9638005419848124 0.03363818475570026 0.03198023802919674
GOTERM_BP_DIRECT GO:0010718~positive regulation of epithelial to mesenchymal transition 6 1.7699115044247788 0.0012823181712800639 COL1A1, DAB2, IL6, TGFB1, FERMT2, TGFBR2 315 50 19308 7.355428571428572 0.9642897420251113 0.03363818475570026 0.03198023802919674
GOTERM_BP_DIRECT GO:0060394~negative regulation of pathway-restricted SMAD protein phosphorylation 4 1.1799410029498525 0.0013575064572192326 GREM1, LRP1, DKK1, ENG 315 14 19308 17.512925170068026 0.9706316978337053 0.03525444269398347 0.033516834428742856
GOTERM_BP_DIRECT GO:0030178~negative regulation of Wnt signaling pathway 6 1.7699115044247788 0.0014030490400638855 SFRP1, LRP1, FRZB, APCDD1, DKK1, DKK3 315 51 19308 7.211204481792718 0.9739119235042403 0.03607641937669219 0.03429829782096766
GOTERM_BP_DIRECT GO:0045669~positive regulation of osteoblast differentiation 7 2.0648967551622417 0.0015879226264469372 YAP1, IL6, IFITM1, IL6ST, FGF2, FERMT2, DDR2 315 77 19308 5.5722943722943725 0.9838706179244668 0.04042975549884996 0.03843706828134792
GOTERM_BP_DIRECT GO:0045892~negative regulation of transcription, DNA-templated 21 6.1946902654867255 0.001668461773520679 SP100, TGFB1, SMURF2, SHC1, WNT5A, AHR, ASCL1, DKK3, GREM1, SFRP1, REST, LBH, ZEB1, IFI16, ELF3, ZNF217, HES1, ZFPM2, GAS6, CRYAB, TRIM22 315 590 19308 2.181694915254237 0.9869192549033574 0.041685783756970345 0.03963118987137458
GOTERM_BP_DIRECT GO:0042542~response to hydrogen peroxide 6 1.7699115044247788 0.0016693575320465598 COL1A1, FOSL1, STAT1, MMP2, CAPN2, CRYAB 315 53 19308 6.9390835579514825 0.9869496998273406 0.041685783756970345 0.03963118987137458
GOTERM_BP_DIRECT GO:0060325~face morphogenesis 5 1.4749262536873156 0.0017228820780109645 COL1A1, PDGFRA, TGFB1, MMP2, DKK1 315 32 19308 9.57738095238095 0.9886459816307607 0.04181611922050911 0.039755101407561416
GOTERM_BP_DIRECT GO:0007159~leukocyte cell-cell adhesion 5 1.4749262536873156 0.0017228820780109645 ITGB1, NT5E, CERCAM, MSN, ITGA5 315 32 19308 9.57738095238095 0.9886459816307607 0.04181611922050911 0.039755101407561416
GOTERM_BP_DIRECT GO:0002040~sprouting angiogenesis 5 1.4749262536873156 0.0017228820780109645 NRP1, ANGPT1, VEGFC, THBS1, RECK 315 32 19308 9.57738095238095 0.9886459816307607 0.04181611922050911 0.039755101407561416
GOTERM_BP_DIRECT GO:0008217~regulation of blood pressure 7 2.0648967551622417 0.0019327135797319811 EXT1, CHGA, ACTA2, EDNRA, COL1A2, ANPEP, TRHDE 315 80 19308 5.363333333333333 0.9934225873054998 0.04611942697566269 0.04384630928105936
GOTERM_BP_DIRECT GO:0044344~cellular response to fibroblast growth factor stimulus 5 1.4749262536873156 0.0019357017868106403 COL1A1, SFRP1, CCL2, CD44, ZFP36L1 315 33 19308 9.287157287157287 0.9934735310948188 0.04611942697566269 0.04384630928105936
GOTERM_BP_DIRECT GO:0010763~positive regulation of fibroblast migration 4 1.1799410029498525 0.0020387600126662822 ITGB1, TGFB1, THBS1, DDR2 315 16 19308 15.323809523809523 0.9950087273928856 0.04813327048085759 0.04576089519339137
GOTERM_BP_DIRECT GO:0001933~negative regulation of protein phosphorylation 7 2.0648967551622417 0.0020593625495252373 TGFB1, ANGPT1, CD109, IGFBP3, BDKRB1, PLPP3, DUSP6 315 81 19308 5.2971193415637865 0.9952692854402411 0.04818166253258596 0.045806902115115414
GOTERM_BP_DIRECT GO:0050729~positive regulation of inflammatory response 8 2.359882005899705 0.002146715156954086 LGALS1, CAMK2N1, ITGA2, WNT5A, CASP4, SERPINE1, TLR4, EGFR 315 110 19308 4.457835497835498 0.9962312497439341 0.04977695770187287 0.0473235689510682
GOTERM_BP_DIRECT GO:0009615~response to virus 8 2.359882005899705 0.002260011124427608 IFITM3, ACTA2, FOSL1, IFITM1, IFITM2, NPC2, CLU, TRIM22 315 111 19308 4.417674817674818 0.997193707841994 0.05194025566494246 0.049380243063820925
GOTERM_BP_DIRECT GO:0001934~positive regulation of protein phosphorylation 11 3.2448377581120944 0.0023817853644596968 DAB2, FGF7, TGFB1, CCND1, ANGPT1, VEGFC, FAS, GAS6, FGF2, EGFR, ENG 315 210 19308 3.210702947845805 0.997956057159646 0.05425874203071783 0.051584456709219226
GOTERM_BP_DIRECT GO:0030502~negative regulation of bone mineralization 4 1.1799410029498525 0.002446032140504617 SRGN, GREM1, ECM1, ENPP1 315 17 19308 14.422408963585434 0.9982708532178155 0.05513392549265242 0.05241650444411198
GOTERM_BP_DIRECT GO:0034446~substrate adhesion-dependent cell spreading 6 1.7699115044247788 0.002495532366611918 NRP1, AXL, NTN4, FN1, ANTXR1, FERMT2 315 58 19308 6.34088669950739 0.9984799281565084 0.05513392549265242 0.05241650444411198
GOTERM_BP_DIRECT GO:0071363~cellular response to growth factor stimulus 6 1.7699115044247788 0.002495532366611918 SFRP1, SHC1, HTR3A, GAS6, THBS1, TGFBR2 315 58 19308 6.34088669950739 0.9984799281565084 0.05513392549265242 0.05241650444411198
GOTERM_BP_DIRECT GO:0030336~negative regulation of cell migration 10 2.949852507374631 0.0025051225291232134 CNN2, SFRP1, IFITM1, TPM1, SERPINE1, THY1, SULF1, RECK, VCL, ENG 315 177 19308 3.4630078019908526 0.9985174115411999 0.05513392549265242 0.05241650444411198
GOTERM_BP_DIRECT GO:0097241~hematopoietic stem cell migration to bone marrow 3 0.8849557522123894 0.002552274873853228 EXT1, GAS6, JAM3 315 5 19308 36.77714285714286 0.9986886928769344 0.05569964577644397 0.05295434171045059
GOTERM_BP_DIRECT GO:0051770~positive regulation of nitric-oxide synthase biosynthetic process 4 1.1799410029498525 0.002900165932400063 AKAP12, STAT1, CCL2, TLR4 315 18 19308 13.621164021164022 0.9994700212908136 0.06276442438702469 0.059670914059131296
GOTERM_BP_DIRECT GO:0070373~negative regulation of ERK1 and ERK2 cascade 7 2.0648967551622417 0.0029554819106330614 DAB2, SPRED1, CAMK2N1, SPRY4, TIMP3, TLR4, DUSP6 315 87 19308 4.9318007662835255 0.9995411334598677 0.06320532217734934 0.06009008103807297
GOTERM_BP_DIRECT GO:0032570~response to progesterone 5 1.4749262536873156 0.0029692142108727836 YAP1, FOSL1, TGFB1, CAV1, THBS1 315 37 19308 8.283140283140282 0.999557256470439 0.06320532217734934 0.06009008103807297
GOTERM_BP_DIRECT GO:0006508~proteolysis 16 4.71976401179941 0.0030036337294081124 CFH, C1S, MMP1, MMP2, CTSZ, HTRA1, PLAT, TRHDE, MMP14, FAP, ADAMTS1, ANPEP, CASP4, CAPN2, CPA4, CTSB 315 409 19308 2.397857724997089 0.9995952233537843 0.06341818532742169 0.06029245266592382
GOTERM_BP_DIRECT GO:0043588~skin development 5 1.4749262536873156 0.0032766396518458534 COL1A1, COL3A1, COL5A1, ITGA3, COL5A2 315 38 19308 8.065162907268169 0.9998012384866745 0.06807546540674946 0.06472018640325929
GOTERM_BP_DIRECT GO:0001974~blood vessel remodeling 5 1.4749262536873156 0.0032766396518458534 EXT1, EDNRA, EPAS1, AXL, BGN 315 38 19308 8.065162907268169 0.9998012384866745 0.06807546540674946 0.06472018640325929
GOTERM_BP_DIRECT GO:0051592~response to calcium ion 6 1.7699115044247788 0.0033436201252002723 SPARC, CCND1, S100A16, CAV1, THBS1, EGFR 315 62 19308 5.931797235023042 0.9998330691445486 0.06891572591385006 0.06551903245332914
GOTERM_BP_DIRECT GO:0042730~fibrinolysis 4 1.1799410029498525 0.0034028295351125923 SERPINB2, SERPINE1, SERPING1, PLAT 315 19 19308 12.904260651629071 0.9998569359539909 0.06958384490305042 0.06615422143459047
GOTERM_BP_DIRECT GO:0030326~embryonic limb morphogenesis 5 1.4749262536873156 0.003605046326748982 GREM1, MBNL1, PRRX1, TBX4, DKK1 315 39 19308 7.858363858363858 0.9999155390914504 0.07314301023880551 0.06953796391205654
GOTERM_BP_DIRECT GO:0006979~response to oxidative stress 8 2.359882005899705 0.0036639756209655913 MMP14, SCARA3, RBPMS, GPX3, PXDN, MSRB2, GPX8, MSRB3 315 121 19308 4.052577725304998 0.9999275648863336 0.07376236191974915 0.070126789210574
GOTERM_BP_DIRECT GO:0060414~aorta smooth muscle tissue morphogenesis 3 0.8849557522123894 0.003787329631841392 COL3A1, EFEMP2, MYLK 315 6 19308 30.647619047619052 0.9999474826898117 0.07451284131736437 0.07084027925012422
GOTERM_BP_DIRECT GO:0033631~cell-cell adhesion mediated by integrin 3 0.8849557522123894 0.003787329631841392 ITGB1, ITGA5, PLPP3 315 6 19308 30.647619047619052 0.9999474826898117 0.07451284131736437 0.07084027925012422
GOTERM_BP_DIRECT GO:1904894~positive regulation of STAT cascade 3 0.8849557522123894 0.003787329631841392 IL6, TGFB1, IL7R 315 6 19308 30.647619047619052 0.9999474826898117 0.07451284131736437 0.07084027925012422
GOTERM_BP_DIRECT GO:0030168~platelet activation 6 1.7699115044247788 0.0038374786448559382 COL3A1, IL6, SERPINE2, AXL, CD9, F2RL2 315 64 19308 5.746428571428572 0.9999539186906772 0.07493181985481859 0.07123860732443092
GOTERM_BP_DIRECT GO:0008360~regulation of cell shape 9 2.6548672566371683 0.003915368751736583 TPM1, LPAR1, FN1, CCL2, MSN, RHOC, RND3, FERMT2, WASF3 315 155 19308 3.559078341013825 0.9999623873795004 0.07588218394223811 0.072142130209236
GOTERM_BP_DIRECT GO:0000188~inactivation of MAPK activity 4 1.1799410029498525 0.003955572022140899 RGS4, DUSP5, SPRED1, DUSP6 315 20 19308 12.25904761904762 0.9999661303533315 0.07609348549259196 0.07234301720493243
GOTERM_BP_DIRECT GO:0032496~response to lipopolysaccharide 9 2.6548672566371683 0.004229910042008537 AKAP12, PTGFR, SPARC, BDKRB1, GNG12, CLDN1, TLR4, LOXL1, DCN 315 157 19308 3.513739763421292 0.9999834375926069 0.08077262043453066 0.07679152863028735
GOTERM_BP_DIRECT GO:0045944~positive regulation of transcription from RNA polymerase II promoter 33 9.734513274336283 0.004304126504477962 YAP1, EPAS1, AHR, ASCL1, FGF2, EGFR, NPAS2, PAGR1, IFI16, ABLIM3, HES1, S100A10, EGR1, TGFB1, PRRX1, LUM, STAT1, WNT5A, LMO7, ETV4, ETV5, DCN, RUNX1, GREM1, FOSL1, DAB2, REST, IL6, ZEB1, ELF3, ZFPM2, TLR4, ENG 315 1204 19308 1.6800189843379214 0.99998635232183…
GOTERM_BP_DIRECT GO:0002042~cell migration involved in sprouting angiogenesis 4 1.1799410029498525 0.004559827643098763 ITGB1, GREM1, NRP1, FGF2 315 21 19308 11.675283446712017 0.999992995468012 0.08580197015553193 0.08157299357489732
GOTERM_BP_DIRECT GO:0007568~aging 10 2.949852507374631 0.004592404255532899 TGFB1, LRP1, MMP2, SERPING1, TIMP1, CD68, CLDN1, FGF2, DCN, TGFBR2 315 194 19308 3.1595483554246435 0.9999935661894834 0.08580197015553193 0.08157299357489732
GOTERM_BP_DIRECT GO:0097421~liver regeneration 5 1.4749262536873156 0.004722716455338402 IL6, TGFB1, CCND1, CLDN1, EGFR 315 42 19308 7.29705215419501 0.9999954206246435 0.08760639024652735 0.08328847805878939
GOTERM_BP_DIRECT GO:0007565~female pregnancy 7 2.0648967551622417 0.004807471937376433 FOSL1, TGFB1, PSG5, PSG4, ITGA2, CAPN2, ITGA5 315 96 19308 4.469444444444445 0.9999963292399079 0.08854613206642978 0.08418190222257031
GOTERM_BP_DIRECT GO:1900020~positive regulation of protein kinase C activity 3 0.8849557522123894 0.005245439041669036 WNT5A, ROR2, EGFR 315 7 19308 26.26938775510204 0.9999988297092915 0.09460003605010059 0.089937423568617
GOTERM_BP_DIRECT GO:0043615~astrocyte cell migration 3 0.8849557522123894 0.005245439041669036 MMP14, CCL2, APCDD1 315 7 19308 26.26938775510204 0.9999988297092915 0.09460003605010059 0.089937423568617
GOTERM_BP_DIRECT GO:1905517~macrophage migration 3 0.8849557522123894 0.005245439041669036 CNN2, ROR2, TRIM55 315 7 19308 26.26938775510204 0.9999988297092915 0.09460003605010059 0.089937423568617
GOTERM_BP_DIRECT GO:0071346~cellular response to interferon-gamma 7 2.0648967551622417 0.005581612059931217 STAT1, WNT5A, CCL2, VIM, CLDN1, TLR4, GBP3 315 99 19308 4.334006734006734 0.9999995135110576 0.09866035255121462 0.0937976166534266
GOTERM_BP_DIRECT GO:0007566~embryo implantation 5 1.4749262536873156 0.005584548257615922 MMP2, IGFBP7, EMP2, RECK, TGFBR2 315 44 19308 6.965367965367966 0.9999995172272454 0.09866035255121462 0.0937976166534266
GOTERM_BP_DIRECT GO:1900026~positive regulation of substrate adhesion-dependent cell spreading 5 1.4749262536873156 0.005584548257615922 NRP1, DAB2, HAS2, FERMT2, S100A10 315 44 19308 6.965367965367966 0.9999995172272454 0.09866035255121462 0.0937976166534266
GOTERM_BP_DIRECT GO:0006909~phagocytosis 6 1.7699115044247788 0.005630556202757201 CNN2, ITGB1, LRP1, AXL, GAS6, TLR4 315 70 19308 5.253877551020408 0.9999995718859472 0.09880104363892198 0.09393137340951033
GOTERM_BP_DIRECT GO:0060252~positive regulation of glial cell proliferation 4 1.1799410029498525 0.00592806582110833 IL6, VEGFC, EGFR, ETV5 315 23 19308 10.660041407867494 0.9999998031846629 0.10263457958278889 0.09757596341544313
GOTERM_BP_DIRECT GO:0002053~positive regulation of mesenchymal cell proliferation 4 1.1799410029498525 0.00592806582110833 PRRX1, STAT1, WNT5A, TGFBR2 315 23 19308 10.660041407867494 0.9999998031846629 0.10263457958278889 0.09757596341544313
GOTERM_BP_DIRECT GO:0043627~response to estrogen 6 1.7699115044247788 0.005978307675971889 MMP14, CCND1, MMP2, CAV1, TNFRSF11B, TGFBR2 315 71 19308 5.179879275653924 0.9999998273948865 0.10273107346136863 0.09766770133851334
GOTERM_BP_DIRECT GO:0060337~type I interferon signaling pathway 5 1.4749262536873156 0.006052311990600462 IFITM3, SP100, IFITM1, IFITM2, STAT1 315 45 19308 6.81058201058201 0.9999998577403192 0.10273107346136863 0.09766770133851334
GOTERM_BP_DIRECT GO:0070527~platelet aggregation 5 1.4749262536873156 0.006052311990600462 PDGFRA, CSRP1, FN1, MYL9, VCL 315 45 19308 6.81058201058201 0.9999998577403192 0.10273107346136863 0.09766770133851334
GOTERM_BP_DIRECT GO:0045071~negative regulation of viral genome replication 5 1.4749262536873156 0.0065454219883115325 APOBEC3C, IFITM3, IFITM1, IFITM2, IFI16 315 46 19308 6.662525879917184 0.9999999607900738 0.11037961625743539 0.10493926551390372
GOTERM_BP_DIRECT GO:0048844~artery morphogenesis 4 1.1799410029498525 0.006694379337234599 NRP1, PRRX1, HES1, ENG 315 24 19308 10.215873015873017 0.9999999734372522 0.11043259807666592 0.10498963598432351
GOTERM_BP_DIRECT GO:0035458~cellular response to interferon-beta 4 1.1799410029498525 0.006694379337234599 IFITM2, IFI16, STAT1, CAPN2 315 24 19308 10.215873015873017 0.9999999734372522 0.11043259807666592 0.10498963598432351
GOTERM_BP_DIRECT GO:0014911~positive regulation of smooth muscle cell migration 4 1.1799410029498525 0.006694379337234599 NRP1, ITGA2, HAS2, TLR4 315 24 19308 10.215873015873017 0.9999999734372522 0.11043259807666592 0.10498963598432351
GOTERM_BP_DIRECT GO:0033674~positive regulation of kinase activity 6 1.7699115044247788 0.006718656332735161 PDGFRA, AXL, ROR2, CD44, EGFR, DDR2 315 73 19308 5.037964774951077 0.9999999750708766 0.11043259807666592 0.10498963598432351
GOTERM_BP_DIRECT GO:0002067~glandular epithelial cell differentiation 3 0.8849557522123894 0.006919068016446678 EXT1, YAP1, CAV1 315 8 19308 22.985714285714288 0.9999999852389166 0.11230512274195013 0.1067698683287928
GOTERM_BP_DIRECT GO:0060346~bone trabecula formation 3 0.8849557522123894 0.006919068016446678 COL1A1, SFRP1, MMP2 315 8 19308 22.985714285714288 0.9999999852389166 0.11230512274195013 0.1067698683287928
GOTERM_BP_DIRECT GO:0051591~response to cAMP 5 1.4749262536873156 0.007064445286606071 COL1A1, FOSL1, SPARC, STAT1, PLAT 315 47 19308 6.520770010131712 0.9999999899075143 0.11395257397090662 0.10833612057534403
GOTERM_BP_DIRECT GO:0007015~actin filament organization 8 2.359882005899705 0.007456155659087121 DIAPH2, MYO1B, TPM4, TPM2, TPM1, EMP2, RHOC, RND3 315 138 19308 3.5533471359558315 0.9999999963778072 0.11952861880647686 0.1136373353227537
GOTERM_BP_DIRECT GO:0003148~outflow tract septum morphogenesis 4 1.1799410029498525 0.007516875594942187 NRP1, ZFPM2, ENG, TGFBR2 315 25 19308 9.807238095238095 0.9999999969099093 0.11976273570591937 0.11385991315283595
GOTERM_BP_DIRECT GO:0045893~positive regulation of transcription, DNA-templated 22 6.489675516224189 0.007919661180951627 YAP1, EGR1, SP100, TGFB1, RBPMS, SHC1, STAT1, WNT5A, AHR, FGF2, TBX4, EGFR, NPAS2, RUNX1, COL1A1, FGF7, IL6, SFRP1, REST, LBH, ROR2, TRIM22 315 725 19308 1.8599934318555007 0.9999999989231609 0.12541073223738644 0.1192295332668876
GOTERM_BP_DIRECT GO:0051603~proteolysis involved in cellular protein catabolic process 5 1.4749262536873156 0.00818242224872081 FAP, CTSZ, CAPN2, ADAMTS12, CTSB 315 49 19308 6.254616132167152 0.9999999994587636 0.12878636715107844 0.12243879110358592
GOTERM_BP_DIRECT GO:0001701~in utero embryonic development 10 2.949852507374631 0.008310698896990617 ITGB1, FOSL1, PDGFRA, COL3A1, EDNRA, MBNL1, ANGPT1, ZFPM2, YBX3, TGFBR2 315 213 19308 2.877710708696624 0.999999999613183 0.13001737973183514 0.12360912997993875
GOTERM_BP_DIRECT GO:0034341~response to interferon-gamma 4 1.1799410029498525 0.008396474374073409 IFITM3, SP100, IFITM1, IFITM2 315 26 19308 9.430036630036629 0.9999999996910077 0.13057271826029127 0.12413709718315717
GOTERM_BP_DIRECT GO:0032760~positive regulation of tumor necrosis factor production 7 2.0648967551622417 0.008449876685942208 AKAP12, IL6, WNT5A, THBS1, CLU, TLR4, HLA-E 315 108 19308 3.9728395061728397 0.9999999997313385 0.13062101043685664 0.12418300915232923
GOTERM_BP_DIRECT GO:0043536~positive regulation of blood vessel endothelial cell migration 5 1.4749262536873156 0.008782431298890826 TGFB1, ANGPT1, VEGFC, THBS1, FGF2 315 50 19308 6.129523809523809 0.9999999998875733 0.1313554571511103 0.12488125672163702
GOTERM_BP_DIRECT GO:0010862~positive regulation of pathway-restricted SMAD protein phosphorylation 5 1.4749262536873156 0.008782431298890826 DAB2, TGFB1, RBPMS, ENG, TGFBR2 315 50 19308 6.129523809523809 0.9999999998875733 0.1313554571511103 0.12488125672163702
GOTERM_BP_DIRECT GO:0031623~receptor internalization 5 1.4749262536873156 0.008782431298890826 ITGB1, LRP1, CAV1, CD9, CNTN2 315 50 19308 6.129523809523809 0.9999999998875733 0.1313554571511103 0.12488125672163702
GOTERM_BP_DIRECT GO:0003416~endochondral bone growth 3 0.8849557522123894 0.008800866208815246 EXT1, ECM1, DDR2 315 9 19308 20.431746031746034 0.9999999998928744 0.1313554571511103 0.12488125672163702
GOTERM_BP_DIRECT GO:1902949~positive regulation of tau-protein kinase activity 3 0.8849557522123894 0.008800866208815246 EGR1, CLU, DKK1 315 9 19308 20.431746031746034 0.9999999998928744 0.1313554571511103 0.12488125672163702
GOTERM_BP_DIRECT GO:0048771~tissue remodeling 3 0.8849557522123894 0.008800866208815246 MMP14, MMP2, LIPA 315 9 19308 20.431746031746034 0.9999999998928744 0.1313554571511103 0.12488125672163702
GOTERM_BP_DIRECT GO:0007275~multicellular organism development 10 2.949852507374631 0.009323513203497504 PDGFRA, VCAN, AXL, FST, CDH11, ROR2, TBX4, FSTL1, EGFR, DDR2 315 217 19308 2.8246653500109717 0.9999999999727712 0.13772958895164084 0.13094122261132124
GOTERM_BP_DIRECT GO:0090303~positive regulation of wound healing 4 1.1799410029498525 0.009334003717939464 ITGB1, CLDN1, DDR2, MYLK 315 27 19308 9.080776014109347 0.9999999999735099 0.13772958895164084 0.13094122261132124
GOTERM_BP_DIRECT GO:1900087~positive regulation of G1/S transition of mitotic cell cycle 5 1.4749262536873156 0.009410463831906463 CCND1, ADAMTS1, UBE2E2, EGFR, DDR2 315 51 19308 6.0093370681605975 0.9999999999783213 0.13807330266362194 0.13126799548574608
GOTERM_BP_DIRECT GO:0032526~response to retinoic acid 5 1.4749262536873156 0.01006700642229638 SP100, MMP2, IGFBP7, ASCL1, DKK1 315 52 19308 5.893772893772893 0.9999999999961251 0.14687649257698707 0.13963729694747057
GOTERM_BP_DIRECT GO:0031214~biomineral tissue development 4 1.1799410029498525 0.01033020340598432 SRGN, ECM1, ENPP1, DDR2 315 28 19308 8.756462585034013 0.9999999999980576 0.1498745153371021 0.14248755424232004
GOTERM_BP_DIRECT GO:0002062~chondrocyte differentiation 5 1.4749262536873156 0.010752528780680266 COL3A1, TGFB1, TGFBI, ADAMTS12, RUNX1 315 53 19308 5.7825696316262345 0.9999999999993588 0.15513509579681473 0.147488853108331
GOTERM_BP_DIRECT GO:0010033~response to organic substance 4 1.1799410029498525 0.011385728327310444 WNT5A, ANXA5, TIMP3, TIMP1 315 29 19308 8.454515599343186 0.9999999999998784 0.16264069260609249 0.1546245167672092
GOTERM_BP_DIRECT GO:0014068~positive regulation of phosphatidylinositol 3-kinase signaling 6 1.7699115044247788 0.01139800002091214 PDGFRA, ANGPT1, FN1, ROR2, FGF2, DCN 315 83 19308 4.4309810671256455 0.9999999999998823 0.16264069260609249 0.1546245167672092
GOTERM_BP_DIRECT GO:0070371~ERK1 and ERK2 cascade 5 1.4749262536873156 0.012212306217306245 DUSP5, FGF2, TLR4, DUSP6, ZFP36L1 315 55 19308 5.5722943722943725 0.9999999999999861 0.17330797402373946 0.16476603306300064
GOTERM_BP_DIRECT GO:0043547~positive regulation of GTPase activity 9 2.6548672566371683 0.01238579637202385 ITGB1, RGS4, SFRP1, CAV2, RASGRF2, CCL2, THY1, FERMT2, S100A10 315 189 19308 2.9188208616780043 0.9999999999999912 0.1745456511597764 0.1659427080144351
GOTERM_BP_DIRECT GO:0010575~positive regulation of vascular endothelial growth factor production 4 1.1799410029498525 0.01250115175807409 IL6, TGFB1, IL6ST, SULF1 315 30 19308 8.172698412698413 0.9999999999999936 0.1745456511597764 0.1659427080144351
GOTERM_BP_DIRECT GO:0048010~vascular endothelial growth factor receptor signaling pathway 4 1.1799410029498525 0.01250115175807409 NRP1, AXL, VEGFC, SULF1 315 30 19308 8.172698412698413 0.9999999999999936 0.1745456511597764 0.1659427080144351
GOTERM_BP_DIRECT GO:0071492~cellular response to UV-A 3 0.8849557522123894 0.013160468722917491 MMP1, MMP2, TIMP1 315 11 19308 16.716883116883118 0.9999999999999989 0.17988282775482486 0.17101682777306992
GOTERM_BP_DIRECT GO:0072091~regulation of stem cell proliferation 3 0.8849557522123894 0.013160468722917491 YAP1, ZFP36L1, TGFBR2 315 11 19308 16.716883116883118 0.9999999999999989 0.17988282775482486 0.17101682777306992
GOTERM_BP_DIRECT GO:0035455~response to interferon-alpha 3 0.8849557522123894 0.013160468722917491 IFITM3, IFITM1, IFITM2 315 11 19308 16.716883116883118 0.9999999999999989 0.17988282775482486 0.17101682777306992
GOTERM_BP_DIRECT GO:0060379~cardiac muscle cell myoblast differentiation 3 0.8849557522123894 0.013160468722917491 ITGB1, GREM1, REST 315 11 19308 16.716883116883118 0.9999999999999989 0.17988282775482486 0.17101682777306992
GOTERM_BP_DIRECT GO:0048701~embryonic cranial skeleton morphogenesis 4 1.1799410029498525 0.013676968541020702 PDGFRA, MMP14, PRRX1, TGFBR2 315 31 19308 7.909062980030722 0.9999999999999997 0.1859638078587998 0.17679809072136182
GOTERM_BP_DIRECT GO:1903078~positive regulation of protein localization to plasma membrane 5 1.4749262536873156 0.013793210105329025 ITGB1, LRP1, ITGA3, ATP2B4, EGFR 315 57 19308 5.3767752715121135 0.9999999999999998 0.18656753460176811 0.17737206119821544
GOTERM_BP_DIRECT GO:0006936~muscle contraction 6 1.7699115044247788 0.014410709144581924 TPM4, CALD1, TPM2, TPM1, MYOF, CRYAB 315 88 19308 4.179220779220779 1.0 0.19390990491440027 0.18435254340918533
GOTERM_BP_DIRECT GO:0008543~fibroblast growth factor receptor signaling pathway 5 1.4749262536873156 0.014630075122918586 EXT1, FGF7, WNT5A, FAT4, FGF2 315 58 19308 5.2840722495894905 1.0 0.19584693347535861 0.18619410040456694
GOTERM_BP_DIRECT GO:0048706~embryonic skeletal system development 4 1.1799410029498525 0.014913598175248182 COL1A1, EDNRA, WNT5A, SULF1 315 32 19308 7.661904761904761 1.0 0.1976051758220384 0.18786568313616203
GOTERM_BP_DIRECT GO:0001569~branching involved in blood vessel morphogenesis 4 1.1799410029498525 0.014913598175248182 NRP1, EDNRA, ENG, TGFBR2 315 32 19308 7.661904761904761 1.0 0.1976051758220384 0.18786568313616203
GOTERM_BP_DIRECT GO:0030510~regulation of BMP signaling pathway 3 0.8849557522123894 0.015624460581790742 ITGA3, FST, FSTL1 315 12 19308 15.323809523809526 1.0 0.19975767500977332 0.18991209071972676
GOTERM_BP_DIRECT GO:0048711~positive regulation of astrocyte differentiation 3 0.8849557522123894 0.015624460581790742 SERPINE2, HES1, IL6ST 315 12 19308 15.323809523809526 1.0 0.19975767500977332 0.18991209071972676
GOTERM_BP_DIRECT GO:0001960~negative regulation of cytokine-mediated signaling pathway 3 0.8849557522123894 0.015624460581790742 ECM1, CAV1, PXDN 315 12 19308 15.323809523809526 1.0 0.19975767500977332 0.18991209071972676
GOTERM_BP_DIRECT GO:0043589~skin morphogenesis 3 0.8849557522123894 0.015624460581790742 COL1A1, COL1A2, ITGA2 315 12 19308 15.323809523809526 1.0 0.19975767500977332 0.18991209071972676
GOTERM_BP_DIRECT GO:1903800~positive regulation of production of miRNAs involved in gene silencing by miRNA 3 0.8849557522123894 0.015624460581790742 IL6, TGFB1, EGFR 315 12 19308 15.323809523809526 1.0 0.19975767500977332 0.18991209071972676
GOTERM_BP_DIRECT GO:0031953~negative regulation of protein autophosphorylation 3 0.8849557522123894 0.015624460581790742 MVP, ENPP1, ENG 315 12 19308 15.323809523809526 1.0 0.19975767500977332 0.18991209071972676
GOTERM_BP_DIRECT GO:0048333~mesodermal cell differentiation 3 0.8849557522123894 0.015624460581790742 ITGB1, ITGA3, ITGA2 315 12 19308 15.323809523809526 1.0 0.19975767500977332 0.18991209071972676
GOTERM_BP_DIRECT GO:0000122~negative regulation of transcription from RNA polymerase II promoter 26 7.669616519174041 0.015691399962261748 YAP1, SP100, WWC2, FHL2, ASCL1, YBX3, CCND1, IFI16, HES1, EGR1, TGFB1, PRRX1, SMURF2, STAT1, CAV1, FST, DKK1, ETV5, RUNX1, DAB2, REST, ZEB1, ZNF217, PKIG, ZFPM2, ENG 315 969 19308 1.644660671286058 1.0 0.19975767500977332 0.18991209071972676
GOTERM_BP_DIRECT GO:0051092~positive regulation of NF-kappaB transcription factor activity 8 2.359882005899705 0.015920414408534176 GREM1, TGFB1, CAV1, WNT5A, IL1RAP, CLU, TLR4, TRIM22 315 160 19308 3.064761904761905 1.0 0.2007054185386566 0.1908131222071402
GOTERM_BP_DIRECT GO:0043410~positive regulation of MAPK cascade 8 2.359882005899705 0.015920414408534176 IL6, SHC1, CAV2, IGFBP4, IGFBP3, LPAR1, ROR2, FGF2 315 160 19308 3.064761904761905 1.0 0.2007054185386566 0.1908131222071402
GOTERM_BP_DIRECT GO:0043542~endothelial cell migration 4 1.1799410029498525 0.017570615176729247 NRP1, STARD13, FAP, FSTL1 315 34 19308 7.211204481792717 1.0 0.22043907059886886 0.20957414913693
GOTERM_BP_DIRECT GO:0051001~negative regulation of nitric-oxide synthase activity 3 0.8849557522123894 0.018268989157362074 CAV1, ATP2B4, ENG 315 13 19308 14.145054945054945 1.0 0.22202261667771808 0.21107964596738005
GOTERM_BP_DIRECT GO:0010463~mesenchymal cell proliferation 3 0.8849557522123894 0.018268989157362074 FGF7, PRRX1, WNT5A 315 13 19308 14.145054945054945 1.0 0.22202261667771808 0.21107964596738005
GOTERM_BP_DIRECT GO:0051918~negative regulation of fibrinolysis 3 0.8849557522123894 0.018268989157362074 SERPINE1, PLAT, THBS1 315 13 19308 14.145054945054945 1.0 0.22202261667771808 0.21107964596738005
GOTERM_BP_DIRECT GO:0043931~ossification involved in bone maturation 3 0.8849557522123894 0.018268989157362074 EXT1, FAT4, ADAMTS12 315 13 19308 14.145054945054945 1.0 0.22202261667771808 0.21107964596738005
GOTERM_BP_DIRECT GO:0035313~wound healing, spreading of epidermal cells 3 0.8849557522123894 0.018268989157362074 ITGB1, COL5A1, ITGA5 315 13 19308 14.145054945054945 1.0 0.22202261667771808 0.21107964596738005
GOTERM_BP_DIRECT GO:0032026~response to magnesium ion 3 0.8849557522123894 0.018268989157362074 CCND1, TNFRSF11B, THBS1 315 13 19308 14.145054945054945 1.0 0.22202261667771808 0.21107964596738005
GOTERM_BP_DIRECT GO:0045665~negative regulation of neuron differentiation 5 1.4749262536873156 0.018295279156346426 ITGB1, REST, CNTN2, HES1, ASCL1 315 62 19308 4.943164362519201 1.0 0.22202261667771808 0.21107964596738005
GOTERM_BP_DIRECT GO:0030032~lamellipodium assembly 4 1.1799410029498525 0.01899149136895637 ITGB1, ABLIM3, VCL, WASF3 315 35 19308 7.00517006802721 1.0 0.22939954923339392 0.21809298693001525
GOTERM_BP_DIRECT GO:2000352~negative regulation of endothelial cell apoptotic process 4 1.1799410029498525 0.020474163632356154 SEMA5A, ANGPT1, SERPINE1, GAS6 315 36 19308 6.810582010582011 1.0 0.24390551813407765 0.2318839908637034
GOTERM_BP_DIRECT GO:0048675~axon extension 4 1.1799410029498525 0.020474163632356154 ITGB1, SEMA5A, EDNRA, VCL 315 36 19308 6.810582010582011 1.0 0.24390551813407765 0.2318839908637034
GOTERM_BP_DIRECT GO:0048469~cell maturation 4 1.1799410029498525 0.020474163632356154 EPAS1, AXL, HES1, ASCL1 315 36 19308 6.810582010582011 1.0 0.24390551813407765 0.2318839908637034
GOTERM_BP_DIRECT GO:0070102~interleukin-6-mediated signaling pathway 3 0.8849557522123894 0.0210875696080459 YAP1, IL6, IL6ST 315 14 19308 13.13469387755102 1.0 0.2478027976112905 0.2355891826346847
GOTERM_BP_DIRECT GO:0035988~chondrocyte proliferation 3 0.8849557522123894 0.0210875696080459 EXT1, MMP14, DDR2 315 14 19308 13.13469387755102 1.0 0.2478027976112905 0.2355891826346847
GOTERM_BP_DIRECT GO:0030195~negative regulation of blood coagulation 3 0.8849557522123894 0.0210875696080459 SERPINE2, SERPINE1, TFPI 315 14 19308 13.13469387755102 1.0 0.2478027976112905 0.2355891826346847
GOTERM_BP_DIRECT GO:0032757~positive regulation of interleukin-8 production 5 1.4749262536873156 0.021386568092453324 IL6, WNT5A, SERPINE1, F3, TLR4 315 65 19308 4.715018315018315 1.0 0.24906240957892953 0.2367867113016469
GOTERM_BP_DIRECT GO:0032731~positive regulation of interleukin-1 beta production 5 1.4749262536873156 0.021386568092453324 EGR1, IL6, IFI16, WNT5A, TLR4 315 65 19308 4.715018315018315 1.0 0.24906240957892953 0.2367867113016469
GOTERM_BP_DIRECT GO:2001237~negative regulation of extrinsic apoptotic signaling pathway 4 1.1799410029498525 0.022018717992062467 YAP1, NRP1, LMNA, THBS1 315 37 19308 6.626512226512226 1.0 0.25527951172047425 0.24269738715358138
GOTERM_BP_DIRECT GO:0048678~response to axon injury 4 1.1799410029498525 0.023625181850226325 LGALS1, AXL, THY1, FGF2 315 38 19308 6.452130325814536 1.0 0.27130496030923096 0.2579329792081214
GOTERM_BP_DIRECT GO:0034614~cellular response to reactive oxygen species 4 1.1799410029498525 0.023625181850226325 PDGFRA, MMP2, TPM1, EGFR 315 38 19308 6.452130325814536 1.0 0.27130496030923096 0.2579329792081214
GOTERM_BP_DIRECT GO:0010952~positive regulation of peptidase activity 3 0.8849557522123894 0.024073879091498364 RCN3, CAV1, FN1 315 15 19308 12.25904761904762 1.0 0.27130496030923096 0.2579329792081214
GOTERM_BP_DIRECT GO:0006937~regulation of muscle contraction 3 0.8849557522123894 0.024073879091498364 TPM1, ANXA6, MYL9 315 15 19308 12.25904761904762 1.0 0.27130496030923096 0.2579329792081214
GOTERM_BP_DIRECT GO:0097435~supramolecular fiber organization 3 0.8849557522123894 0.024073879091498364 COL3A1, COL5A1, LTBP2 315 15 19308 12.25904761904762 1.0 0.27130496030923096 0.2579329792081214
GOTERM_BP_DIRECT GO:0014912~negative regulation of smooth muscle cell migration 3 0.8849557522123894 0.024073879091498364 LRP1, IGFBP3, SERPINE1 315 15 19308 12.25904761904762 1.0 0.27130496030923096 0.2579329792081214
GOTERM_BP_DIRECT GO:0010468~regulation of gene expression 10 2.949852507374631 0.024132247143408683 REST, LOX, AHR, IGF2BP2, ALPK2, ASCL1, YBX3, TRIM22, ZFP36L1, TGFBR2 315 255 19308 2.403734827264239 1.0 0.27130496030923096 0.2579329792081214
GOTERM_BP_DIRECT GO:0007517~muscle organ development 6 1.7699115044247788 0.024620886792614385 ITGB1, TAGLN, LAMA2, LMNA, COL6A3, CRYAB 315 101 19308 3.6413012729844416 1.0 0.2756053577604291 0.2620214202196764
GOTERM_BP_DIRECT GO:0010811~positive regulation of cell-substrate adhesion 4 1.1799410029498525 0.02529352647676523 HACD1, CCDC80, ITGA3, ITGA5 315 39 19308 6.286691086691087 1.0 0.2807149070946979 0.26687913192792034
GOTERM_BP_DIRECT GO:0050767~regulation of neurogenesis 4 1.1799410029498525 0.02529352647676523 YAP1, HES1, ASCL1, S100A10 315 39 19308 6.286691086691087 1.0 0.2807149070946979 0.26687913192792034
GOTERM_BP_DIRECT GO:0043537~negative regulation of blood vessel endothelial cell migration 4 1.1799410029498525 0.027023669446943354 TGFB1, ATP2B4, THBS1, FGF2 315 40 19308 6.12952380952381 1.0 0.29703736631786415 0.2823970956637684
GOTERM_BP_DIRECT GO:0043129~surfactant homeostasis 3 0.8849557522123894 0.027221753247459245 RCN3, TGFB1, EPAS1 315 16 19308 11.492857142857144 1.0 0.29703736631786415 0.2823970956637684
GOTERM_BP_DIRECT GO:0061099~negative regulation of protein tyrosine kinase activity 3 0.8849557522123894 0.027221753247459245 MVP, CAV1, THY1 315 16 19308 11.492857142857144 1.0 0.29703736631786415 0.2823970956637684
GOTERM_BP_DIRECT GO:0030214~hyaluronan catabolic process 3 0.8849557522123894 0.027221753247459245 TGFB1, FGF2, CD44 315 16 19308 11.492857142857144 1.0 0.29703736631786415 0.2823970956637684
GOTERM_BP_DIRECT GO:0060326~cell chemotaxis 5 1.4749262536873156 0.02847898327598906 SEMA5A, PDGFRA, LOX, LPAR1, ENG 315 71 19308 4.316566063044936 1.0 0.309455730408969 0.29420338790132633
GOTERM_BP_DIRECT GO:0030574~collagen catabolic process 4 1.1799410029498525 0.028815476985554273 MMP14, MMP1, MMP2, CTSB 315 41 19308 5.980023228803717 1.0 0.3118074738811852 0.29643921948888957
GOTERM_BP_DIRECT GO:0010629~negative regulation of gene expression 11 3.2448377581120944 0.030310816429676948 YAP1, SFRP1, REST, TGFB1, LRP1, ATP2B4, HES1, CRYAB, FGF2, ENG, RBMS3 315 309 19308 2.182031129603945 1.0 0.3250889223214415 0.30906605668526727
GOTERM_BP_DIRECT GO:0043116~negative regulation of vascular permeability 3 0.8849557522123894 0.030525182727771327 AKAP12, ANGPT1, FERMT2 315 17 19308 10.816806722689076 1.0 0.3250889223214415 0.30906605668526727
GOTERM_BP_DIRECT GO:0070593~dendrite self-avoidance 3 0.8849557522123894 0.030525182727771327 EXT1, CNTN2, NEXN 315 17 19308 10.816806722689076 1.0 0.3250889223214415 0.30906605668526727
GOTERM_BP_DIRECT GO:0001942~hair follicle development 4 1.1799410029498525 0.03066876625673976 CD109, APCDD1, DKK1, EGFR 315 42 19308 5.8376417233560085 1.0 0.3250889223214415 0.30906605668526727
GOTERM_BP_DIRECT GO:0071392~cellular response to estradiol stimulus 4 1.1799410029498525 0.03066876625673976 SFRP1, ITGA2, MMP2, EGFR 315 42 19308 5.8376417233560085 1.0 0.3250889223214415 0.30906605668526727
GOTERM_BP_DIRECT GO:0010710~regulation of collagen catabolic process 2 0.5899705014749262 0.03226173164925316 ITGB1, FAP 315 2 19308 61.29523809523809 1.0 0.3324750678298034 0.316088156515897
GOTERM_BP_DIRECT GO:1902548~negative regulation of cellular response to vascular endothelial growth factor stimulus 2 0.5899705014749262 0.03226173164925316 ATP2B4, ADAMTS12 315 2 19308 61.29523809523809 1.0 0.3324750678298034 0.316088156515897
GOTERM_BP_DIRECT GO:0046851~negative regulation of bone remodeling 2 0.5899705014749262 0.03226173164925316 GREM1, SFRP1 315 2 19308 61.29523809523809 1.0 0.3324750678298034 0.316088156515897
GOTERM_BP_DIRECT GO:0060029~convergent extension involved in organogenesis 2 0.5899705014749262 0.03226173164925316 FRZB, WNT5A 315 2 19308 61.29523809523809 1.0 0.3324750678298034 0.316088156515897
GOTERM_BP_DIRECT GO:0036022~limb joint morphogenesis 2 0.5899705014749262 0.03226173164925316 EXT1, COL3A1 315 2 19308 61.29523809523809 1.0 0.3324750678298034 0.316088156515897
GOTERM_BP_DIRECT GO:1903225~negative regulation of endodermal cell differentiation 2 0.5899705014749262 0.03226173164925316 COL5A1, COL5A2 315 2 19308 61.29523809523809 1.0 0.3324750678298034 0.316088156515897
GOTERM_BP_DIRECT GO:0061102~stomach neuroendocrine cell differentiation 2 0.5899705014749262 0.03226173164925316 HES1, ASCL1 315 2 19308 61.29523809523809 1.0 0.3324750678298034 0.316088156515897
GOTERM_BP_DIRECT GO:0043409~negative regulation of MAPK cascade 4 1.1799410029498525 0.03258330757428668 DUSP5, SPRED1, CAV1, DUSP6 315 43 19308 5.70188261351052 1.0 0.33446185680008894 0.3179770213474854
GOTERM_BP_DIRECT GO:0008283~cell proliferation 8 2.359882005899705 0.03280953999197084 YAP1, EDNRA, LRP1, ITGA2, CD9, TGFBI, LIPA, ZFP36L1 315 186 19308 2.636354326676907 1.0 0.33545817070530815 0.31892422929203146
GOTERM_BP_DIRECT GO:0002244~hematopoietic progenitor cell differentiation 5 1.4749262536873156 0.033896679393280414 PDGFRA, SFRP1, REST, TGFB1, FST 315 75 19308 4.086349206349206 1.0 0.34070143095242333 0.32390906161784105
GOTERM_BP_DIRECT GO:0014002~astrocyte development 3 0.8849557522123894 0.033978309825443836 VIM, ROR2, TLR4 315 18 19308 10.215873015873017 1.0 0.34070143095242333 0.32390906161784105
GOTERM_BP_DIRECT GO:0048545~response to steroid hormone 3 0.8849557522123894 0.033978309825443836 DAB2, LOX, TGFBR2 315 18 19308 10.215873015873017 1.0 0.34070143095242333 0.32390906161784105
GOTERM_BP_DIRECT GO:0051895~negative regulation of focal adhesion assembly 3 0.8849557522123894 0.033978309825443836 MMP14, LRP1, THBS1 315 18 19308 10.215873015873017 1.0 0.34070143095242333 0.32390906161784105
GOTERM_BP_DIRECT GO:0002063~chondrocyte development 3 0.8849557522123894 0.033978309825443836 ECM1, COL11A1, SULF1 315 18 19308 10.215873015873017 1.0 0.34070143095242333 0.32390906161784105
GOTERM_BP_DIRECT GO:0009749~response to glucose 5 1.4749262536873156 0.03533838135068684 EGR1, TGFB1, COL6A2, THBS1, TGFBR2 315 76 19308 4.0325814536340845 1.0 0.3516236642441905 0.3342929638116698
GOTERM_BP_DIRECT GO:0021987~cerebral cortex development 5 1.4749262536873156 0.03533838135068684 COL3A1, LRP1, FAT4, GNG12, ASCL1 315 76 19308 4.0325814536340845 1.0 0.3516236642441905 0.3342929638116698
GOTERM_BP_DIRECT GO:0032355~response to estradiol 6 1.7699115044247788 0.03619129779256444 COL1A1, PTGFR, TGFB1, CCND1, TFPI, CRYAB 315 112 19308 3.283673469387755 1.0 0.35728282330375977 0.33967319627916165
GOTERM_BP_DIRECT GO:0045747~positive regulation of Notch signaling pathway 4 1.1799410029498525 0.03659500616049291 YAP1, HES1, IL6ST, ASCL1 315 45 19308 5.448465608465608 1.0 0.35728282330375977 0.33967319627916165
GOTERM_BP_DIRECT GO:0009725~response to hormone 4 1.1799410029498525 0.03659500616049291 FHL2, ME1, TIMP3, TIMP1 315 45 19308 5.448465608465608 1.0 0.35728282330375977 0.33967319627916165
GOTERM_BP_DIRECT GO:0032689~negative regulation of interferon-gamma production 4 1.1799410029498525 0.03659500616049291 AXL, PDCD1LG2, GAS6, TLR4 315 45 19308 5.448465608465608 1.0 0.35728282330375977 0.33967319627916165
GOTERM_BP_DIRECT GO:0032722~positive regulation of chemokine production 4 1.1799410029498525 0.03659500616049291 EGR1, IL6, WNT5A, TLR4 315 45 19308 5.448465608465608 1.0 0.35728282330375977 0.33967319627916165
GOTERM_BP_DIRECT GO:0051607~defense response to virus 9 2.6548672566371683 0.03744678687343385 APOBEC3C, IFITM3, IL6, IFITM1, IFITM2, IFI16, STAT1, TRIM22, GBP3 315 233 19308 2.3676272225628447 1.0 0.36008626984051467 0.3423384675534197
GOTERM_BP_DIRECT GO:0060391~positive regulation of SMAD protein import into nucleus 3 0.8849557522123894 0.03757542515470908 DAB2, TGFB1, RBPMS 315 19 19308 9.678195488721805 1.0 0.36008626984051467 0.3423384675534197
GOTERM_BP_DIRECT GO:2000811~negative regulation of anoikis 3 0.8849557522123894 0.03757542515470908 ITGB1, CAV1, ITGA5 315 19 19308 9.678195488721805 1.0 0.36008626984051467 0.3423384675534197
GOTERM_BP_DIRECT GO:2000737~negative regulation of stem cell differentiation 3 0.8849557522123894 0.03757542515470908 YAP1, LBH, HES1 315 19 19308 9.678195488721805 1.0 0.36008626984051467 0.3423384675534197
GOTERM_BP_DIRECT GO:0007413~axonal fasciculation 3 0.8849557522123894 0.03757542515470908 SEMA5A, NRP1, CNTN2 315 19 19308 9.678195488721805 1.0 0.36008626984051467 0.3423384675534197
GOTERM_BP_DIRECT GO:0060548~negative regulation of cell death 5 1.4749262536873156 0.03832699218907716 ZFPM2, CLU, FGF2, FERMT2, NPAS2 315 78 19308 3.929181929181929 1.0 0.36593823056997565 0.34790199895158647
GOTERM_BP_DIRECT GO:0022617~extracellular matrix disassembly 4 1.1799410029498525 0.038691488776523564 MMP14, MMP1, MMP2, ENG 315 46 19308 5.330020703933747 1.0 0.368065188104878 0.34992412377009774
GOTERM_BP_DIRECT GO:0001558~regulation of cell growth 5 1.4749262536873156 0.03987397403960622 IGFBP4, IGFBP3, CRIM1, IGFBP7, FBLN5 315 79 19308 3.879445449065702 1.0 0.37792960066006337 0.35930234271455386
GOTERM_BP_DIRECT GO:0006915~apoptotic process 17 5.014749262536873 0.04039771166890753 SRGN, IGFBP3, TNFRSF11B, AHR, SULF1, YBX3, ZFP36L1, TGFBR2, TNFRSF10D, GREM1, DAB2, DRAM1, LGALS1, STK17A, CASP4, FAS, BLID 315 607 19308 1.7166705891582335 1.0 0.3815012989241922 0.36269800040193706
GOTERM_BP_DIRECT GO:0043032~positive regulation of macrophage activation 3 0.8849557522123894 0.041310964391577734 WNT5A, THBS1, TLR4 315 20 19308 9.194285714285716 1.0 0.3845052984055719 0.3655539398395676
GOTERM_BP_DIRECT GO:0043277~apoptotic cell clearance 3 0.8849557522123894 0.041310964391577734 LRP1, MFGE8, GAS6 315 20 19308 9.194285714285716 1.0 0.3845052984055719 0.3655539398395676
GOTERM_BP_DIRECT GO:0007171~activation of transmembrane receptor protein tyrosine kinase activity 3 0.8849557522123894 0.041310964391577734 GREM1, ANGPT1, EGFR 315 20 19308 9.194285714285716 1.0 0.3845052984055719 0.3655539398395676
GOTERM_BP_DIRECT GO:0061045~negative regulation of wound healing 3 0.8849557522123894 0.041310964391577734 CD109, SERPINE1, FGF2 315 20 19308 9.194285714285716 1.0 0.3845052984055719 0.3655539398395676
GOTERM_BP_DIRECT GO:0043406~positive regulation of MAP kinase activity 5 1.4749262536873156 0.04145609686313444 TGFB1, THBS1, FGF2, TLR4, EGFR 315 80 19308 3.8309523809523807 1.0 0.3845052984055719 0.3655539398395676
GOTERM_BP_DIRECT GO:1902895~positive regulation of pri-miRNA transcription from RNA polymerase II promoter 4 1.1799410029498525 0.043063741083185204 FOSL1, EGR1, TGFB1, FGF2 315 48 19308 5.107936507936508 1.0 0.3956961141890105 0.3761931867280196
GOTERM_BP_DIRECT GO:0071364~cellular response to epidermal growth factor stimulus 4 1.1799410029498525 0.043063741083185204 COL1A1, DAB2, EGFR, ZFP36L1 315 48 19308 5.107936507936508 1.0 0.3956961141890105 0.3761931867280196
GOTERM_BP_DIRECT GO:0042981~regulation of apoptotic process 9 2.6548672566371683 0.04311975368328455 EGR1, LGALS1, LOX, STAT1, CASP4, FAS, ALPK2, CLU, CTSB 315 240 19308 2.2985714285714285 1.0 0.3956961141890105 0.3761931867280196
GOTERM_BP_DIRECT GO:0043524~negative regulation of neuron apoptotic process 7 2.0648967551622417 0.04470039080718647 NRP1, CCND1, LRP1, ANGPT1, AXL, CCL2, IL6ST 315 158 19308 2.7156118143459915 1.0 0.4087567426981101 0.3886100876864204
GOTERM_BP_DIRECT GO:0051091~positive regulation of sequence-specific DNA binding transcription factor activity 6 1.7699115044247788 0.04504134584686062 FOSL1, SP100, IL6, PLPP3, TRIM22, DDR2 315 119 19308 3.0905162064825933 1.0 0.41025912682151217 0.3900384228426313
GOTERM_BP_DIRECT GO:0051781~positive regulation of cell division 4 1.1799410029498525 0.045338609702646894 FGF7, TGFB1, VEGFC, FGF2 315 49 19308 5.003692905733722 1.0 0.41025912682151217 0.3900384228426313
GOTERM_BP_DIRECT GO:0007173~epidermal growth factor receptor signaling pathway 4 1.1799410029498525 0.045338609702646894 TGFB1, EFEMP1, SHC1, EGFR 315 49 19308 5.003692905733722 1.0 0.41025912682151217 0.3900384228426313
GOTERM_BP_DIRECT GO:0001822~kidney development 6 1.7699115044247788 0.04640209643296519 ADAMTS1, WNT5A, NPHP3, HAS2, SULF1, DCN 315 120 19308 3.064761904761905 1.0 0.41697662434744154 0.3964248307715953
GOTERM_BP_DIRECT GO:0001764~neuron migration 6 1.7699115044247788 0.04640209643296519 NRP1, COL3A1, ITGA3, AXL, GAS6, ASCL1 315 120 19308 3.064761904761905 1.0 0.41697662434744154 0.3964248307715953
GOTERM_BP_DIRECT GO:1900625~positive regulation of monocyte aggregation 2 0.5899705014749262 0.048001388554229196 HAS2, CD44 315 3 19308 40.86349206349207 1.0 0.42375784061732175 0.40287181689802365
GOTERM_BP_DIRECT GO:0070141~response to UV-A 2 0.5899705014749262 0.048001388554229196 CCND1, EGFR 315 3 19308 40.86349206349207 1.0 0.42375784061732175 0.40287181689802365
GOTERM_BP_DIRECT GO:0010751~negative regulation of nitric oxide mediated signal transduction 2 0.5899705014749262 0.048001388554229196 ATP2B4, THBS1 315 3 19308 40.86349206349207 1.0 0.42375784061732175 0.40287181689802365
GOTERM_BP_DIRECT GO:0061448~connective tissue development 2 0.5899705014749262 0.048001388554229196 TGFB1, LOX 315 3 19308 40.86349206349207 1.0 0.42375784061732175 0.40287181689802365
GOTERM_BP_DIRECT GO:2000298~regulation of Rho-dependent protein serine/threonine kinase activity 2 0.5899705014749262 0.048001388554229196 DAB2, THY1 315 3 19308 40.86349206349207 1.0 0.42375784061732175 0.40287181689802365
GOTERM_BP_DIRECT GO:0045727~positive regulation of translation 5 1.4749262536873156 0.048135757790569854 IL6, ITGA2, PRR16, VIM, THBS1 315 84 19308 3.648526077097505 1.0 0.42375784061732175 0.40287181689802365
GOTERM_BP_DIRECT GO:0030500~regulation of bone mineralization 3 0.8849557522123894 0.04917576361809796 ECM1, ENPP1, DDR2 315 22 19308 8.358441558441559 1.0 0.42855522857785366 0.4074327529298116
GOTERM_BP_DIRECT GO:0035567~non-canonical Wnt signaling pathway 3 0.8849557522123894 0.04917576361809796 SFRP1, FRZB, WNT5A 315 22 19308 8.358441558441559 1.0 0.42855522857785366 0.4074327529298116
GOTERM_BP_DIRECT GO:0030279~negative regulation of ossification 3 0.8849557522123894 0.04917576361809796 SFRP1, TGFB1, DKK1 315 22 19308 8.358441558441559 1.0 0.42855522857785366 0.4074327529298116
GOTERM_BP_DIRECT GO:0042552~myelination 4 1.1799410029498525 0.05006332772806164 TGFB1, PMP22, LPAR1, JAM3 315 51 19308 4.807469654528478 1.0 0.43338154036592025 0.41202118720194736
GOTERM_BP_DIRECT GO:0006890~retrograde vesicle-mediated transport, Golgi to ER 4 1.1799410029498525 0.05006332772806164 COPZ2, KDELR3, PLPP3, ERGIC1 315 51 19308 4.807469654528478 1.0 0.43338154036592025 0.41202118720194736
GOTERM_BP_DIRECT GO:0042127~regulation of cell proliferation 7 2.0648967551622417 0.05186123896217239 CNN2, TGFB1, STAT1, GRPR, CLU, ENG, TGFBR2 315 164 19308 2.6162601626016264 1.0 0.44745394546432454 0.4253999966697795
GOTERM_BP_DIRECT GO:0007162~negative regulation of cell adhesion 4 1.1799410029498525 0.05251208209115536 SEMA5A, ANGPT1, MMP2, TGFBI 315 52 19308 4.715018315018314 1.0 0.448598280232666 0.4264879298784954
GOTERM_BP_DIRECT GO:0072089~stem cell proliferation 4 1.1799410029498525 0.05251208209115536 YAP1, PRRX1, CD109, FGF2 315 52 19308 4.715018315018314 1.0 0.448598280232666 0.4264879298784954
GOTERM_BP_DIRECT GO:0097191~extrinsic apoptotic signaling pathway 4 1.1799410029498525 0.05251208209115536 YAP1, SFRP1, TGFB1, FAS 315 52 19308 4.715018315018314 1.0 0.448598280232666 0.4264879298784954
GOTERM_BP_DIRECT GO:0045807~positive regulation of endocytosis 3 0.8849557522123894 0.053294591977146304 DAB2, LRP1, WNT5A 315 23 19308 7.995031055900622 1.0 0.45083405656237446 0.4286135100702744
GOTERM_BP_DIRECT GO:0046597~negative regulation of viral entry into host cell 3 0.8849557522123894 0.053294591977146304 IFITM3, IFITM1, IFITM2 315 23 19308 7.995031055900622 1.0 0.45083405656237446 0.4286135100702744
GOTERM_BP_DIRECT GO:0097150~neuronal stem cell population maintenance 3 0.8849557522123894 0.053294591977146304 REST, PRRX1, HES1 315 23 19308 7.995031055900622 1.0 0.45083405656237446 0.4286135100702744
GOTERM_BP_DIRECT GO:0010906~regulation of glucose metabolic process 3 0.8849557522123894 0.05753097494788657 IGFBP4, IGFBP3, TFF3 315 24 19308 7.661904761904763 1.0 0.4762222291852131 0.4527503595911788
GOTERM_BP_DIRECT GO:0043616~keratinocyte proliferation 3 0.8849557522123894 0.05753097494788657 ZEB1, FST, CD109 315 24 19308 7.661904761904763 1.0 0.4762222291852131 0.4527503595911788
GOTERM_BP_DIRECT GO:0032331~negative regulation of chondrocyte differentiation 3 0.8849557522123894 0.05753097494788657 GREM1, EFEMP1, ADAMTS12 315 24 19308 7.661904761904763 1.0 0.4762222291852131 0.4527503595911788
GOTERM_BP_DIRECT GO:0035904~aorta development 3 0.8849557522123894 0.05753097494788657 EDNRA, EFEMP2, LOXL1 315 24 19308 7.661904761904763 1.0 0.4762222291852131 0.4527503595911788
GOTERM_BP_DIRECT GO:0045861~negative regulation of proteolysis 3 0.8849557522123894 0.05753097494788657 SERPINE2, CAMK2N1, PLAT 315 24 19308 7.661904761904763 1.0 0.4762222291852131 0.4527503595911788
GOTERM_BP_DIRECT GO:0035019~somatic stem cell population maintenance 4 1.1799410029498525 0.05757943009786559 YAP1, SFRP1, REST, HES1 315 54 19308 4.540388007054673 1.0 0.4762222291852131 0.4527503595911788
GOTERM_BP_DIRECT GO:0030282~bone mineralization 4 1.1799410029498525 0.05757943009786559 COL1A2, LOX, ENPP1, ROR2 315 54 19308 4.540388007054673 1.0 0.4762222291852131 0.4527503595911788
GOTERM_BP_DIRECT GO:0071407~cellular response to organic cyclic compound 4 1.1799410029498525 0.06019676416883679 TGFB1, LGALS1, STAT1, CCL2 315 55 19308 4.457835497835498 1.0 0.48349782189734886 0.4596673555119577
GOTERM_BP_DIRECT GO:1904707~positive regulation of vascular smooth muscle cell proliferation 4 1.1799410029498525 0.06019676416883679 ADAMTS1, MMP2, FGF2, DDR2 315 55 19308 4.457835497835498 1.0 0.48349782189734886 0.4596673555119577
GOTERM_BP_DIRECT GO:0060348~bone development 4 1.1799410029498525 0.06019676416883679 BGN, SULF1, PAPSS2, ENG 315 55 19308 4.457835497835498 1.0 0.48349782189734886 0.4596673555119577
GOTERM_BP_DIRECT GO:0031334~positive regulation of protein complex assembly 4 1.1799410029498525 0.06019676416883679 TGFB1, MMP1, RHOC, CLU 315 55 19308 4.457835497835498 1.0 0.48349782189734886 0.4596673555119577
GOTERM_BP_DIRECT GO:0055010~ventricular cardiac muscle tissue morphogenesis 3 0.8849557522123894 0.06188002706330584 TGFB1, COL11A1, TPM1 315 25 19308 7.355428571428572 1.0 0.48349782189734886 0.4596673555119577
GOTERM_BP_DIRECT GO:0045445~myoblast differentiation 3 0.8849557522123894 0.06188002706330584 ITGB1, MBNL1, LGALS1 315 25 19308 7.355428571428572 1.0 0.48349782189734886 0.4596673555119577
GOTERM_BP_DIRECT GO:0010596~negative regulation of endothelial cell migration 3 0.8849557522123894 0.06188002706330584 SP100, THBS1, DCN 315 25 19308 7.355428571428572 1.0 0.48349782189734886 0.4596673555119577
GOTERM_BP_DIRECT GO:0045668~negative regulation of osteoblast differentiation 4 1.1799410029498525 0.06286899148808656 GREM1, SFRP1, CRIM1, VEGFC 315 56 19308 4.378231292517007 1.0 0.48349782189734886 0.4596673555119577
GOTERM_BP_DIRECT GO:0043434~response to peptide hormone 4 1.1799410029498525 0.06286899148808656 COL1A1, SPARC, STAT1, TIMP1 315 56 19308 4.378231292517007 1.0 0.48349782189734886 0.4596673555119577
GOTERM_BP_DIRECT GO:0030947~regulation of vascular endothelial growth factor receptor signaling pathway 2 0.5899705014749262 0.06348585185483094 NRP1, VEGFC 315 4 19308 30.647619047619045 1.0 0.48349782189734886 0.4596673555119577
GOTERM_BP_DIRECT GO:0060686~negative regulation of prostatic bud formation 2 0.5899705014749262 0.06348585185483094 WNT5A, SULF1 315 4 19308 30.647619047619045 1.0 0.48349782189734886 0.4596673555119577
GOTERM_BP_DIRECT GO:2000065~negative regulation of cortisol biosynthetic process 2 0.5899705014749262 0.06348585185483094 REST, DKK3 315 4 19308 30.647619047619045 1.0 0.48349782189734886 0.4596673555119577
GOTERM_BP_DIRECT GO:0032348~negative regulation of aldosterone biosynthetic process 2 0.5899705014749262 0.06348585185483094 REST, DKK3 315 4 19308 30.647619047619045 1.0 0.48349782189734886 0.4596673555119577
GOTERM_BP_DIRECT GO:0014034~neural crest cell fate commitment 2 0.5899705014749262 0.06348585185483094 EDNRA, SFRP1 315 4 19308 30.647619047619045 1.0 0.48349782189734886 0.4596673555119577
GOTERM_BP_DIRECT GO:0060762~regulation of branching involved in mammary gland duct morphogenesis 2 0.5899705014749262 0.06348585185483094 TGFB1, WNT5A 315 4 19308 30.647619047619045 1.0 0.48349782189734886 0.4596673555119577
GOTERM_BP_DIRECT GO:0061026~cardiac muscle tissue regeneration 2 0.5899705014749262 0.06348585185483094 YAP1, RUNX1 315 4 19308 30.647619047619045 1.0 0.48349782189734886 0.4596673555119577
GOTERM_BP_DIRECT GO:0070836~caveola assembly 2 0.5899705014749262 0.06348585185483094 CAV2, CAV1 315 4 19308 30.647619047619045 1.0 0.48349782189734886 0.4596673555119577
GOTERM_BP_DIRECT GO:0060978~angiogenesis involved in coronary vascular morphogenesis 2 0.5899705014749262 0.06348585185483094 NRP1, FGF2 315 4 19308 30.647619047619045 1.0 0.48349782189734886 0.4596673555119577
GOTERM_BP_DIRECT GO:0072012~glomerulus vasculature development 2 0.5899705014749262 0.06348585185483094 ANGPT1, HES1 315 4 19308 30.647619047619045 1.0 0.48349782189734886 0.4596673555119577
GOTERM_BP_DIRECT GO:0007161~calcium-independent cell-matrix adhesion 2 0.5899705014749262 0.06348585185483094 ITGB1, FN1 315 4 19308 30.647619047619045 1.0 0.48349782189734886 0.4596673555119577
GOTERM_BP_DIRECT GO:0048050~post-embryonic eye morphogenesis 2 0.5899705014749262 0.06348585185483094 EFEMP1, FBN1 315 4 19308 30.647619047619045 1.0 0.48349782189734886 0.4596673555119577
GOTERM_BP_DIRECT GO:0002605~negative regulation of dendritic cell antigen processing and presentation 2 0.5899705014749262 0.06348585185483094 CD68, THBS1 315 4 19308 30.647619047619045 1.0 0.48349782189734886 0.4596673555119577
GOTERM_BP_DIRECT GO:0048642~negative regulation of skeletal muscle tissue development 2 0.5899705014749262 0.06348585185483094 TGFB1, YBX3 315 4 19308 30.647619047619045 1.0 0.48349782189734886 0.4596673555119577
GOTERM_BP_DIRECT GO:0035583~sequestering of TGFbeta in extracellular matrix 2 0.5899705014749262 0.06348585185483094 LTBP1, FBN1 315 4 19308 30.647619047619045 1.0 0.48349782189734886 0.4596673555119577
GOTERM_BP_DIRECT GO:0035989~tendon development 2 0.5899705014749262 0.06348585185483094 COL5A1, COL11A1 315 4 19308 30.647619047619045 1.0 0.48349782189734886 0.4596673555119577
GOTERM_BP_DIRECT GO:0090082~positive regulation of heart induction by negative regulation of canonical Wnt signaling pathway 2 0.5899705014749262 0.06348585185483094 WNT5A, DKK1 315 4 19308 30.647619047619045 1.0 0.48349782189734886 0.4596673555119577
GOTERM_BP_DIRECT GO:0048592~eye morphogenesis 2 0.5899705014749262 0.06348585185483094 COL5A1, COL5A2 315 4 19308 30.647619047619045 1.0 0.48349782189734886 0.4596673555119577
GOTERM_BP_DIRECT GO:0007169~transmembrane receptor protein tyrosine kinase signaling pathway 6 1.7699115044247788 0.0663030622381258 PDGFRA, SHC1, AXL, ROR2, EGFR, DDR2 315 133 19308 2.765198711063373 1.0 0.5008057048895524 0.4761221738052772
GOTERM_BP_DIRECT GO:0046716~muscle cell cellular homeostasis 3 0.8849557522123894 0.06633698978898962 TGFB1, LOX, CAV1 315 26 19308 7.072527472527472 1.0 0.5008057048895524 0.4761221738052772
GOTERM_BP_DIRECT GO:0090103~cochlea morphogenesis 3 0.8849557522123894 0.06633698978898962 ZEB1, FRZB, WNT5A 315 26 19308 7.072527472527472 1.0 0.5008057048895524 0.4761221738052772
GOTERM_BP_DIRECT GO:1904754~positive regulation of vascular associated smooth muscle cell migration 3 0.8849557522123894 0.07089722867342843 LRP1, ADAMTS1, DDR2 315 27 19308 6.810582010582011 1.0 0.5314002822527489 0.5052088166661676
GOTERM_BP_DIRECT GO:0048843~negative regulation of axon extension involved in axon guidance 3 0.8849557522123894 0.07089722867342843 SEMA5A, NRP1, WNT5A 315 27 19308 6.810582010582011 1.0 0.5314002822527489 0.5052088166661676
GOTERM_BP_DIRECT GO:0045785~positive regulation of cell adhesion 4 1.1799410029498525 0.07120804706351815 LAMA2, ANGPT1, ITGA2, TPM1 315 59 19308 4.155609362389024 1.0 0.5314002822527489 0.5052088166661676
GOTERM_BP_DIRECT GO:0031532~actin cytoskeleton reorganization 4 1.1799410029498525 0.07120804706351815 NRP1, FGF7, SHC1, ANTXR1 315 59 19308 4.155609362389024 1.0 0.5314002822527489 0.5052088166661676
GOTERM_BP_DIRECT GO:0045471~response to ethanol 6 1.7699115044247788 0.07147703211819481 RGS4, SPARC, GRIN3A, CCND1, HTR3A, CLDN1 315 136 19308 2.704201680672269 1.0 0.5318792332692032 0.5056641613175444
GOTERM_BP_DIRECT GO:0002052~positive regulation of neuroblast proliferation 3 0.8849557522123894 0.07555623061665565 ITGB1, VEGFC, FGF2 315 28 19308 6.56734693877551 1.0 0.5509553519037088 0.5238000630921282
GOTERM_BP_DIRECT GO:0030155~regulation of cell adhesion 4 1.1799410029498525 0.07702873323991705 LAMA2, C2CD4A, LMO7, ENG 315 61 19308 4.01935987509758 1.0 0.5509553519037088 0.5238000630921282
GOTERM_BP_DIRECT GO:0060744~mammary gland branching involved in thelarche 2 0.5899705014749262 0.07871924609688542 TGFB1, WNT5A 315 5 19308 24.51809523809524 1.0 0.5509553519037088 0.5238000630921282
GOTERM_BP_DIRECT GO:0097325~melanocyte proliferation 2 0.5899705014749262 0.07871924609688542 FAP, WNT5A 315 5 19308 24.51809523809524 1.0 0.5509553519037088 0.5238000630921282
GOTERM_BP_DIRECT GO:0003402~planar cell polarity pathway involved in axis elongation 2 0.5899705014749262 0.07871924609688542 SFRP1, WNT5A 315 5 19308 24.51809523809524 1.0 0.5509553519037088 0.5238000630921282
GOTERM_BP_DIRECT GO:0016202~regulation of striated muscle tissue development 2 0.5899705014749262 0.07871924609688542 TGFB1, LOX 315 5 19308 24.51809523809524 1.0 0.5509553519037088 0.5238000630921282
GOTERM_BP_DIRECT GO:0018057~peptidyl-lysine oxidation 2 0.5899705014749262 0.07871924609688542 LOX, LOXL1 315 5 19308 24.51809523809524 1.0 0.5509553519037088 0.5238000630921282
GOTERM_BP_DIRECT GO:0030091~protein repair 2 0.5899705014749262 0.07871924609688542 MSRB2, MSRB3 315 5 19308 24.51809523809524 1.0 0.5509553519037088 0.5238000630921282
GOTERM_BP_DIRECT GO:1902462~positive regulation of mesenchymal stem cell proliferation 2 0.5899705014749262 0.07871924609688542 VEGFC, FERMT2 315 5 19308 24.51809523809524 1.0 0.5509553519037088 0.5238000630921282
GOTERM_BP_DIRECT GO:0007044~cell-substrate junction assembly 2 0.5899705014749262 0.07871924609688542 FN1, ITGA5 315 5 19308 24.51809523809524 1.0 0.5509553519037088 0.5238000630921282
GOTERM_BP_DIRECT GO:0010716~negative regulation of extracellular matrix disassembly 2 0.5899705014749262 0.07871924609688542 TGFB1, FAP 315 5 19308 24.51809523809524 1.0 0.5509553519037088 0.5238000630921282
GOTERM_BP_DIRECT GO:0030204~chondroitin sulfate metabolic process 2 0.5899705014749262 0.07871924609688542 EXT1, DSEL 315 5 19308 24.51809523809524 1.0 0.5509553519037088 0.5238000630921282
GOTERM_BP_DIRECT GO:0010715~regulation of extracellular matrix disassembly 2 0.5899705014749262 0.07871924609688542 LRP1, DDR2 315 5 19308 24.51809523809524 1.0 0.5509553519037088 0.5238000630921282
GOTERM_BP_DIRECT GO:0090244~Wnt signaling pathway involved in somitogenesis 2 0.5899705014749262 0.07871924609688542 SFRP1, DKK1 315 5 19308 24.51809523809524 1.0 0.5509553519037088 0.5238000630921282
GOTERM_BP_DIRECT GO:0002248~connective tissue replacement involved in inflammatory response wound healing 2 0.5899705014749262 0.07871924609688542 TGFB1, TIMP1 315 5 19308 24.51809523809524 1.0 0.5509553519037088 0.5238000630921282
GOTERM_BP_DIRECT GO:0007223~Wnt signaling pathway, calcium modulating pathway 2 0.5899705014749262 0.07871924609688542 WNT5A, ROR2 315 5 19308 24.51809523809524 1.0 0.5509553519037088 0.5238000630921282
GOTERM_BP_DIRECT GO:1905049~negative regulation of metallopeptidase activity 2 0.5899705014749262 0.07871924609688542 LRP1, TIMP1 315 5 19308 24.51809523809524 1.0 0.5509553519037088 0.5238000630921282
GOTERM_BP_DIRECT GO:0033363~secretory granule organization 2 0.5899705014749262 0.07871924609688542 SRGN, SERPINE2 315 5 19308 24.51809523809524 1.0 0.5509553519037088 0.5238000630921282
GOTERM_BP_DIRECT GO:0071529~cementum mineralization 2 0.5899705014749262 0.07871924609688542 HACD1, WLS 315 5 19308 24.51809523809524 1.0 0.5509553519037088 0.5238000630921282
GOTERM_BP_DIRECT GO:0090131~mesenchyme migration 2 0.5899705014749262 0.07871924609688542 ACTA2, ACTG2 315 5 19308 24.51809523809524 1.0 0.5509553519037088 0.5238000630921282
GOTERM_BP_DIRECT GO:0071504~cellular response to heparin 2 0.5899705014749262 0.07871924609688542 EGR1, SFRP1 315 5 19308 24.51809523809524 1.0 0.5509553519037088 0.5238000630921282
GOTERM_BP_DIRECT GO:1905007~positive regulation of epithelial to mesenchymal transition involved in endocardial cushion formation 2 0.5899705014749262 0.07871924609688542 ENG, TGFBR2 315 5 19308 24.51809523809524 1.0 0.5509553519037088 0.5238000630921282
GOTERM_BP_DIRECT GO:0007411~axon guidance 7 2.0648967551622417 0.07892005810865602 EXT1, SEMA5A, NRP1, LAMA2, WNT5A, CNTN2, NEXN 315 183 19308 2.3446265938069217 1.0 0.5509553519037088 0.5238000630921282
GOTERM_BP_DIRECT GO:0048041~focal adhesion assembly 3 0.8849557522123894 0.0803096011551797 ITGA2, THY1, FERMT2 315 29 19308 6.34088669950739 1.0 0.5561707578666711 0.5287584140057031
GOTERM_BP_DIRECT GO:0007520~myoblast fusion 3 0.8849557522123894 0.0803096011551797 ITGB1, MYOF, CAPN2 315 29 19308 6.34088669950739 1.0 0.5561707578666711 0.5287584140057031
GOTERM_BP_DIRECT GO:0034113~heterotypic cell-cell adhesion 3 0.8849557522123894 0.0803096011551797 ITGB1, ITGA5, JAM3 315 29 19308 6.34088669950739 1.0 0.5561707578666711 0.5287584140057031
GOTERM_BP_DIRECT GO:0018108~peptidyl-tyrosine phosphorylation 6 1.7699115044247788 0.08438419867950128 PDGFRA, EFEMP1, AXL, ROR2, EGFR, DDR2 315 143 19308 2.571828171828172 1.0 0.5828344786453852 0.5541079429247039
GOTERM_BP_DIRECT GO:0018149~peptide cross-linking 3 0.8849557522123894 0.08515306182615276 COL3A1, FN1, THBS1 315 30 19308 6.12952380952381 1.0 0.5834894500330309 0.5547306323186575
GOTERM_BP_DIRECT GO:0007202~activation of phospholipase C activity 3 0.8849557522123894 0.08515306182615276 EDNRA, LPAR1, EGFR 315 30 19308 6.12952380952381 1.0 0.5834894500330309 0.5547306323186575
GOTERM_BP_DIRECT GO:0001958~endochondral ossification 3 0.8849557522123894 0.08515306182615276 EXT1, COL1A1, MMP14 315 30 19308 6.12952380952381 1.0 0.5834894500330309 0.5547306323186575
GOTERM_BP_DIRECT GO:0007010~cytoskeleton organization 6 1.7699115044247788 0.08828346294381785 CNN2, TPM1, CCL2, MSN, THY1, WASF3 315 145 19308 2.536354679802956 1.0 0.6033477717502499 0.5736101842323323
GOTERM_BP_DIRECT GO:0042102~positive regulation of T cell proliferation 4 1.1799410029498525 0.08926936022653079 IL6, HES1, PDCD1LG2, IL6ST 315 65 19308 3.772014652014652 1.0 0.6060728402650484 0.5762009405523313
GOTERM_BP_DIRECT GO:0046676~negative regulation of insulin secretion 3 0.8849557522123894 0.09008244757116236 CHGA, SFRP1, REST 315 31 19308 5.931797235023042 1.0 0.6060728402650484 0.5762009405523313
GOTERM_BP_DIRECT GO:0051968~positive regulation of synaptic transmission, glutamatergic 3 0.8849557522123894 0.09008244757116236 CCL2, ROR2, EGFR 315 31 19308 5.931797235023042 1.0 0.6060728402650484 0.5762009405523313
GOTERM_BP_DIRECT GO:0071480~cellular response to gamma radiation 3 0.8849557522123894 0.09008244757116236 YAP1, EGR1, CRYAB 315 31 19308 5.931797235023042 1.0 0.6060728402650484 0.5762009405523313
GOTERM_BP_DIRECT GO:0042327~positive regulation of phosphorylation 3 0.8849557522123894 0.09008244757116236 NRP1, THBS1, EGFR 315 31 19308 5.931797235023042 1.0 0.6060728402650484 0.5762009405523313
GOTERM_BP_DIRECT GO:0031069~hair follicle morphogenesis 3 0.8849557522123894 0.09008244757116236 EXT1, FGF7, FST 315 31 19308 5.931797235023042 1.0 0.6060728402650484 0.5762009405523313
GOTERM_BP_DIRECT GO:0030097~hemopoiesis 4 1.1799410029498525 0.09244963114983072 CNN2, ANGPT1, IL7R, RUNX1 315 66 19308 3.714862914862915 1.0 0.6083837988307578 0.5783979974251602
GOTERM_BP_DIRECT GO:0031960~response to corticosteroid 2 0.5899705014749262 0.09370562939249254 COL1A1, ENG 315 6 19308 20.431746031746034 1.0 0.6083837988307578 0.5783979974251602
GOTERM_BP_DIRECT GO:0001765~membrane raft assembly 2 0.5899705014749262 0.09370562939249254 EMP2, S100A10 315 6 19308 20.431746031746034 1.0 0.6083837988307578 0.5783979974251602
GOTERM_BP_DIRECT GO:0032020~ISG15-protein conjugation 2 0.5899705014749262 0.09370562939249254 UBE2E2, UBE2L6 315 6 19308 20.431746031746034 1.0 0.6083837988307578 0.5783979974251602
GOTERM_BP_DIRECT GO:1903223~positive regulation of oxidative stress-induced neuron death 2 0.5899705014749262 0.09370562939249254 REST, TLR4 315 6 19308 20.431746031746034 1.0 0.6083837988307578 0.5783979974251602
GOTERM_BP_DIRECT GO:0097187~dentinogenesis 2 0.5899705014749262 0.09370562939249254 SERPINE1, HTRA1 315 6 19308 20.431746031746034 1.0 0.6083837988307578 0.5783979974251602
GOTERM_BP_DIRECT GO:0051271~negative regulation of cellular component movement 2 0.5899705014749262 0.09370562939249254 SP100, CD9 315 6 19308 20.431746031746034 1.0 0.6083837988307578 0.5783979974251602
GOTERM_BP_DIRECT GO:0019800~peptide cross-linking via chondroitin 4-sulfate glycosaminoglycan 2 0.5899705014749262 0.09370562939249254 BGN, DCN 315 6 19308 20.431746031746034 1.0 0.6083837988307578 0.5783979974251602
GOTERM_BP_DIRECT GO:0032914~positive regulation of transforming growth factor beta1 production 2 0.5899705014749262 0.09370562939249254 LUM, THBS1 315 6 19308 20.431746031746034 1.0 0.6083837988307578 0.5783979974251602
GOTERM_BP_DIRECT GO:1901166~neural crest cell migration involved in autonomic nervous system development 2 0.5899705014749262 0.09370562939249254 NRP1, FN1 315 6 19308 20.431746031746034 1.0 0.6083837988307578 0.5783979974251602
GOTERM_BP_DIRECT GO:0072307~regulation of metanephric nephron tubule epithelial cell differentiation 2 0.5899705014749262 0.09370562939249254 YAP1, FAT4 315 6 19308 20.431746031746034 1.0 0.6083837988307578 0.5783979974251602
GOTERM_BP_DIRECT GO:2000491~positive regulation of hepatic stellate cell activation 2 0.5899705014749262 0.09370562939249254 ACTA2, DDR2 315 6 19308 20.431746031746034 1.0 0.6083837988307578 0.5783979974251602
GOTERM_BP_DIRECT GO:1902074~response to salt 2 0.5899705014749262 0.09370562939249254 DAB2, TGFB1 315 6 19308 20.431746031746034 1.0 0.6083837988307578 0.5783979974251602
GOTERM_BP_DIRECT GO:0072201~negative regulation of mesenchymal cell proliferation 2 0.5899705014749262 0.09370562939249254 LMNA, WNT5A 315 6 19308 20.431746031746034 1.0 0.6083837988307578 0.5783979974251602
GOTERM_BP_DIRECT GO:0043123~positive regulation of I-kappaB kinase/NF-kappaB signaling 7 2.0648967551622417 0.0944446117738161 ECM1, LGALS1, LPAR1, RHOC, TLR4, TRIM22, WLS 315 192 19308 2.2347222222222225 1.0 0.611652510664839 0.5815056021684587
GOTERM_BP_DIRECT GO:0043552~positive regulation of phosphatidylinositol 3-kinase activity 3 0.8849557522123894 0.09509370419815094 PDGFRA, TGFB1, FGF2 315 32 19308 5.746428571428572 1.0 0.6143242532402935 0.5840456608587927
GOTERM_BP_DIRECT GO:0001947~heart looping 4 1.1799410029498525 0.095676277926173 WNT5A, NPHP3, ENG, TGFBR2 315 67 19308 3.659417199715707 1.0 0.6165540788443457 0.5861655836221368
GOTERM_BP_DIRECT GO:0050680~negative regulation of epithelial cell proliferation 4 1.1799410029498525 0.09894844782709097 DAB2, SFRP1, TGFB1, WNT5A 315 68 19308 3.6056022408963586 1.0 0.6360621757597903 0.6047121724878406

## Sheet: CC
Category Term Count % PValue Genes List Total Pop Hits Pop Total Fold Enrichment Bonferroni Benjamini FDR
GOTERM_CC_DIRECT GO:0005576~extracellular region 109 32.15339233038348 5.578537987561786E-29 SPARC, SERPINE2, COL12A1, SERPINE1, PLAT, IL1RAP, CLU, FGF2, LOXL1, EFEMP2, FGF7, LGALS1, EFEMP1, ENPP1, IGFBP4, IGFBP3, FST, WNT5A, DKK1, DKK3, SFRP1, CCDC80, OLFM3, PSG5, LOX, PSG4, CD109, SERPING1, IL6ST, VCL, PTGFR, CFH, HTRA1, TNFRSF11B, LTBP2, THY1, ADAMTS12, NID2, LTBP1, FBLN5, CNN2, NPHP3, FAM180A…
GOTERM_CC_DIRECT GO:0005615~extracellular space 101 29.793510324483773 3.4595813794774265E-27 SPARC, SERPINE2, COL12A1, SERPINE1, PLAT, CLU, FGF2, ACTG2, LOXL1, EFEMP2, FGF7, LGALS1, EFEMP1, ANPEP, ENPP1, SCARA3, IGFBP4, IGFBP3, FST, WNT5A, DKK1, HLA-E, DKK3, SFRP1, OLFM3, LOX, CD109, SERPING1, IL6ST, LXN, CFH, HTRA1, TNFRSF11B, LTBP2, NID2, FBLN5, S100A16, SERPINH1, IGFBP7, CPA4, S100A10, TGFB1,…
GOTERM_CC_DIRECT GO:0031012~extracellular matrix 36 10.619469026548673 2.7411009751163283E-22 ECM1, COL11A1, LRRC17, LTBP2, TNFRSF11B, ADAMTS12, THBS1, LTBP1, FBLN5, EFEMP2, EFEMP1, ADAMTS1, TIMP3, TIMP1, TGFB1, MMP1, LUM, MMP2, WNT5A, FN1, BGN, DCN, COL1A1, COL3A1, MMP14, VCAN, COL1A2, COL5A1, LOX, COL6A2, COL5A2, COL6A1, PXDN, COL6A3, TGFBI, FBN1 331 260 20562 8.601347896816174 1.01146625981792…
GOTERM_CC_DIRECT GO:0009986~cell surface 50 14.749262536873156 5.507656181449076E-20 ITGB1, NRP1, SPARC, ITGB5, CTSZ, PLAT, CLU, ANTXR1, LGALS1, ENPP1, ITGA3, ITGA2, WNT5A, BGN, LMO7, EMP2, F3, HLA-E, GREM1, SFRP1, PSG5, PSG4, CD109, PXDN, MXRA8, ROR2, ITGA5, CRYAB, TLR4, CD44, ENG, LPAR1, THY1, TFPI, THBS1, EGFR, NT5E, CLMP, TGFB1, LAYN, MSN, SULF1, TNFRSF10D, DCBLD2, FAP, AXL, ITGBL1, FAS, CNTN…
GOTERM_CC_DIRECT GO:0005788~endoplasmic reticulum lumen 36 10.619469026548673 6.084777959218278E-20 FKBP14, COL11A1, COL12A1, CTSZ, THBS1, LTBP1, FSTL1, LGALS1, SERPINH1, QSOX1, IGFBP7, TIMP1, IGFBP4, IGFBP3, WNT5A, FN1, GPX8, P3H2, RCN3, COL1A1, COL3A1, IL6, VCAN, COL1A2, COL5A1, P4HA2, COL6A2, COL5A2, COL6A1, CERCAM, MXRA8, SERPING1, COL6A3, MFGE8, GAS6, FBN1 331 306 20562 7.308334814288253 2.2…
GOTERM_CC_DIRECT GO:0005925~focal adhesion 39 11.504424778761061 7.044276975429131E-18 ITGB1, NRP1, LRP1, ITGB5, FHL2, NEXN, THY1, RND3, LPP, EGFR, CNN2, AKAP12, CNN1, CSRP1, EPB41L2, ANXA6, CAPN2, TPM4, CAV2, ITGA3, ITGA2, CAV1, ANXA5, SPRY4, LAYN, MSN, LMO7, DAB2, MMP14, FAP, ITGBL1, CD9, VIM, ITGA5, CD44, FERMT2, VCL, ENG, DDR2 331 425 20562 5.7005011551448375 2.5993382039333493E-15 4.18975274…
GOTERM_CC_DIRECT GO:0070062~extracellular exosome 92 27.13864306784661 7.948040436453907E-18 SEMA5A, ITGB1, RAB3B, ECM1, ITGB5, COL12A1, SERPINE1, CTSZ, PLAT, SLC2A3, PYGL, CLU, ACTG2, HEBP1, EFEMP2, EFEMP1, LGALS1, CSRP1, RUSC2, ANPEP, ANXA6, CAPN2, QSOX1, SH3BGRL3, TIMP1, WLS, CTSB, TPM4, GPX3, ITGA3, MYOF, WNT5A, ANXA5, BGN, RHOC, PTGR1, SERPINB6, HLA-E, ACTA2, SFRP1, GPRC5A, NPC2, COL6A2, COL…
GOTERM_CC_DIRECT GO:0005604~basement membrane 17 5.014749262536873 2.366735287077504E-12 SPARC, LAMA2, P3H2, FN1, THBS2, NID2, LOXL1, ACTA2, EFEMP2, CCDC80, COL5A1, ADAMTS1, PXDN, TIMP3, TIMP1, TGFBI, FBN1 331 95 20562 11.116361901733185 8.733394007975903E-10 1.0916566511644987E-10 9.733198868106235E-11
GOTERM_CC_DIRECT GO:0005886~plasma membrane 135 39.823008849557525 9.713114499960444E-11 SEMA5A, IFITM3, RAB3B, IFITM1, SPARC, IFITM2, SERPINE1, IL1RAP, GRPR, CLDN1, ANTXR1, MYLK, RGS4, EDNRA, ANPEP, CAPN2, ENPP1, SLC16A3, WLS, PDGFRA, WNT5A, DKK1, HLA-E, SFRP1, PSG4, CD109, MXRA8, CERCAM, ROR2, S100A3, PLPP3, IL6ST, VCL, PTGFR, SHC1, HTRA1, LPAR1, TNFRSF11B, THY1, APCDD1, TRHDE, NID2, LPP, CALD1…
GOTERM_CC_DIRECT GO:0005581~collagen trimer 15 4.424778761061947 2.332410919073997E-10 SCARA3, MMP1, COL11A1, COL12A1, COL1A1, COL3A1, COL1A2, COL5A1, LOX, COL6A2, COL5A2, COL6A1, SERPINH1, COL6A3, TIMP1 331 92 20562 10.128398791540786 8.606595969240516E-8 8.606596291383049E-9 7.67363192375345E-9
GOTERM_CC_DIRECT GO:0031093~platelet alpha granule lumen 12 3.5398230088495577 8.889959992959453E-9 SRGN, TGFB1, SPARC, SERPINE1, FN1, VEGFC, SERPING1, QSOX1, TIMP1, GAS6, THBS1, CLU 331 67 20562 11.126121657573162 3.2803898705191514E-6 2.9821774885473075E-7 2.6589062160760546E-7
GOTERM_CC_DIRECT GO:0043235~receptor complex 17 5.014749262536873 4.802020077313232E-7 ITGB1, PDGFRA, NRP1, LRP1, ITGB5, ITGA3, TNFRSF11B, OSMR, EGFR, TGFBR2, GPRC5A, AXL, ROR2, IL6ST, TLR4, ENG, DDR2 331 217 20562 4.866610049145865 1.7717888535784265E-4 1.4766211737738188E-5 1.3165538378633779E-5
GOTERM_CC_DIRECT GO:0045121~membrane raft 18 5.3097345132743365 7.346178180971245E-7 ITGB1, SMURF2, ANGPT1, CAV2, CAV1, ATP2B4, EMP2, THY1, SULF1, EGFR, TGFBR2, SERPINH1, CAPN2, FAS, PLPP3, IL6ST, VCL, S100A10 331 252 20562 4.437203280103582 2.710373372013519E-4 2.0851844221372223E-5 1.8591481704150305E-5
GOTERM_CC_DIRECT GO:0009897~external side of plasma membrane 24 7.079646017699115 1.4642094595136152E-6 ITGB1, PDGFRA, ITGA3, ITGA2, ANXA5, PDCD1LG2, THY1, OSMR, ANTXR1, THBS1, TGFBR2, HLA-E, NT5E, ANPEP, CAPN2, CD9, FAS, ITGA5, MFGE8, IL6ST, IL7R, TLR4, CTSB, ENG 331 456 20562 3.2695182063921133 5.40147753781639E-4 3.859237789718028E-5 3.4408922298569954E-5
GOTERM_CC_DIRECT GO:0005856~cytoskeleton 25 7.374631268436578 7.837305973734898E-6 TAGLN, LRP1, MVP, RND3, UACA, CLU, CNN2, AKAP12, CNN1, CALD1, EPB41L2, IGF2BP2, WASF3, TPM4, TPM2, TPM1, MSN, WIPI1, RHOC, PTPN14, KLHL5, TRIP10, VIM, FERMT2, VCL 331 541 20562 2.870649072155737 0.0028877994990946787 1.927977269538785E-4 1.718982443572521E-4
GOTERM_CC_DIRECT GO:0001725~stress fiber 9 2.6548672566371683 2.1951688510968627E-5 CNN2, ACTA2, TPM4, ABLIM3, TPM1, LPP, MYL9, FERMT2, MYLK 331 73 20562 7.658734428671936 0.008067543249098197 5.06260816284214E-4 4.5138159500679237E-4
GOTERM_CC_DIRECT GO:0008305~integrin complex 6 1.7699115044247788 7.494356996549656E-5 ITGB1, ITGB5, ITGA3, ITGA2, ITGBL1, ITGA5 331 28 20562 13.31160984031075 0.0272763091299707 0.001626716312780484 0.0014503785010969627
GOTERM_CC_DIRECT GO:0005901~caveola 8 2.359882005899705 2.3645512266890848E-4 EHD2, SPRED1, CAV2, CAV1, MYOF, ATP2B4, TFPI, TGFBR2 331 77 20562 6.454113861968847 0.08356327826635279 0.004847330014712624 0.004321874186559494
GOTERM_CC_DIRECT GO:0031410~cytoplasmic vesicle 16 4.71976401179941 2.6628682549973315E-4 NRP1, CAV2, CAV1, MYOF, CTSZ, EMP2, RHOC, RND3, MMP14, SPRED1, RUSC2, ADAMTS1, HAS2, ITGA5, WLS, GBP3 331 325 20562 3.0582570299790843 0.09359850834923966 0.005171570453126397 0.004610966609969063
GOTERM_CC_DIRECT GO:0042383~sarcolemma 9 2.6548672566371683 3.1182633993946603E-4 ITGB1, LAMA2, CAV2, CAV1, COL6A2, COL6A1, BGN, COL6A3, VCL 331 106 20562 5.274411446160862 0.10870682314537816 0.005753195971883148 0.005129543292004216
GOTERM_CC_DIRECT GO:0005794~Golgi apparatus 35 10.32448377581121 3.966054923179564E-4 RAB3B, LRP1, FAM114A1, ZDHHC22, CLU, FGF7, CAPN2, HAS2, QSOX1, TRIM22, WLS, JAM3, SRGN, PDGFRA, GALNT5, GABARAPL1, CAV2, CAV1, P3H2, EMP2, IL17RD, SULF1, EXT1, COL1A1, OLFM3, ELF3, TRIP10, ACO1, S100A3, ITGA5, PLPP3, CRYAB, TLR4, CD44, ITM2C 331 1141 20562 1.9055474209033787 0.13616755245558831 0.006729410569508…
GOTERM_CC_DIRECT GO:0005783~endoplasmic reticulum 35 10.32448377581121 4.0121147026880307E-4 HACD1, ATL3, RASGRF2, CTSZ, TMTC1, RRBP1, THY1, ZDHHC22, TFPI, THBS1, CLU, CASP4, SERPINH1, CAPN2, BDKRB1, S100A10, WLS, GABARAPL1, SCARA3, CAV1, P3H2, SULF1, EXT1, RCN3, DIAPH2, COL1A2, P4HA2, NPC2, PXDN, LPCAT2, MSRB3, ACO1, KDELR3, ITGA5, ERGIC1 331 1142 20562 1.903878815456003 0.13763506510214796 0.00…
GOTERM_CC_DIRECT GO:0032991~macromolecular complex 25 7.374631268436578 4.526799949680987E-4 IFITM3, IFITM1, IFITM2, AHR, LTBP1, CLU, CLDN1, EGFR, RGS4, LBH, CASP4, HES1, PDGFRA, CAV2, STAT1, CAV1, ATP2B4, ACTA2, COL6A2, COL6A1, SPATS2L, CD9, CRYAB, F2RL2, VCL 331 703 20562 2.209133923237914 0.1538653211138995 0.007262561658401236 0.006475292101934977
GOTERM_CC_DIRECT GO:0016323~basolateral plasma membrane 13 3.8348082595870205 5.076978875712876E-4 ABCC3, LRP1, ITGA3, CAV1, ATP2B4, MSN, CLDN1, EGFR, ENPP1, ALPK2, PLPP3, SLC16A3, CD44 331 239 20562 3.3789581463550293 0.1708781023087499 0.007805855021408547 0.0069596918754564014
GOTERM_CC_DIRECT GO:0005589~collagen type VI trimer 3 0.8849557522123894 7.622155612155241E-4 COL6A1, COL6A3, DCN 331 3 20562 62.12084592145016 0.24524703807574932 0.011250301683541136 0.010030756785596298
GOTERM_CC_DIRECT GO:1903561~extracellular vesicle 10 2.949852507374631 9.601759769516733E-4 EFEMP2, SERPINE2, MIR198, COL6A2, COL12A1, CD9, COL6A3, HAS2, MFGE8, VCL 331 156 20562 3.9821055077852665 0.29845844370513097 0.013627112903660286 0.012149919092965403
GOTERM_CC_DIRECT GO:0005902~microvillus 7 2.0648967551622417 0.0011267470745719333 PDGFRA, MYO1B, TGFB1, ANGPT1, MSN, CD44, JAM3 331 73 20562 5.956793444522617 0.340322421166507 0.01539887668581642 0.013729621760524668
GOTERM_CC_DIRECT GO:0016324~apical plasma membrane 16 4.71976401179941 0.0011841326450746327 CAV1, FN1, CYBRD1, MSN, LMO7, EMP2, THY1, OSMR, CLDN1, EGFR, CD9, SLC16A3, CD44, F2RL2, CTSB, DDR2 331 376 20562 2.6434402519766023 0.3541602369778869 0.015605176644019267 0.013913558579626934
GOTERM_CC_DIRECT GO:0005862~muscle thin filament tropomyosin 3 0.8849557522123894 0.0015082391747131036 TPM4, TPM2, TPM1 331 4 20562 46.590634441087616 0.4270520338247423 0.018622572942711076 0.016603865848650257
GOTERM_CC_DIRECT GO:0005764~lysosome 14 4.129793510324483 0.0015501787432056673 PDE1C, CTSZ, LIPA, DRAM1, NPC2, TRIP10, CAPN2, MFSD1, HAS2, CD68, CRYAB, CTSB, ITM2C, PCYOX1 331 309 20562 2.814536708415217 0.4358639191360668 0.018622572942711076 0.016603865848650257
GOTERM_CC_DIRECT GO:0045177~apical part of cell 7 2.0648967551622417 0.0015903429351112608 MYO1B, LRP1, FAP, MSN, EMP2, PLAT, FAT4 331 78 20562 5.574947710899373 0.4441760513897799 0.018622572942711076 0.016603865848650257
GOTERM_CC_DIRECT GO:0005796~Golgi lumen 8 2.359882005899705 0.001614965675248657 MMP14, VCAN, TGFB1, LUM, WNT5A, BGN, GAS6, DCN 331 106 20562 4.688365729920766 0.4492113121055391 0.018622572942711076 0.016603865848650257
GOTERM_CC_DIRECT GO:0005887~integral component of plasma membrane 40 11.799410029498524 0.0021876619890088857 PTGFR, NRP1, LRP1, LPAR1, SLC2A3, THY1, IL1RAP, APCDD1, GRPR, TRHDE, CLDN1, EGFR, EDNRA, HAS2, ENPP1, BDKRB1, SLC16A3, SLC16A4, JAM3, ABCC3, SLC2A14, PDGFRA, CAV2, CAV1, ATP2B4, HTR3A, F3, DCBLD1, TGFBR2, DCBLD2, MMP14, GPRC5A, AXL, CD9, ROR2, PLPP3, TLR4, CD44, F2RL2, DDR2 331 1508 20562…
GOTERM_CC_DIRECT GO:0016020~membrane 60 17.699115044247787 0.0022900426896727178 SEMA5A, ITGB1, NRP1, IFITM1, SPARC, SLC2A3, IL1RAP, CLU, GLIPR1, CCND1, ANXA6, SLC16A3, SLC16A4, ABCC3, PDGFRA, SLC2A14, GABARAPL1, TPM4, ITGA3, ITGA2, ANXA5, HLA-E, VCAN, COL6A1, CDH11, MFGE8, PLPP3, IL6ST, ERGIC1, YAP1, ATL3, LRP1, LAMA2, MVP, RRBP1, TRHDE, EGFR, CNN2, NT5E, CLMP, IFI16, FRZB, ANO10, FILIP1L, S100A…
GOTERM_CC_DIRECT GO:0031091~platelet alpha granule 4 1.1799410029498525 0.002357020993182424 SPARC, SERPINE2, THBS2, THBS1 331 17 20562 14.616669628576506 0.581369813495908 0.024803452542669604 0.022114731399832787
GOTERM_CC_DIRECT GO:0097180~serine protease inhibitor complex 3 0.8849557522123894 0.0024870670571240524 SERPINE1, PLAT, SERPINB6 331 5 20562 37.272507552870096 0.6010307229923053 0.024803452542669604 0.022114731399832787
GOTERM_CC_DIRECT GO:0005592~collagen type XI trimer 3 0.8849557522123894 0.0024870670571240524 COL5A1, COL11A1, COL5A2 331 5 20562 37.272507552870096 0.6010307229923053 0.024803452542669604 0.022114731399832787
GOTERM_CC_DIRECT GO:0048471~perinuclear region of cytoplasm 24 7.079646017699115 0.0030251123349387225 ITGB1, RAB3B, IFITM3, CHGA, STAT1, CAV2, ITGA3, MVP, ITGA2, CAV1, MSN, CLU, YBX3, EGFR, EHD2, DAB2, MYO1B, LMNA, TRIP10, ANXA6, TLR4, CTSB, GBP3, ITM2C 331 764 20562 1.951440186014141 0.6730533529093 0.02937543293664181 0.026191104163022096
GOTERM_CC_DIRECT GO:0000139~Golgi membrane 21 6.1946902654867255 0.004441110877933132 SCARA3, GALNT5, CAV2, CAV1, COPZ2, WIPI1, EMP2, ZDHHC22, IL17RD, RND3, EGFR, HLA-E, EXT1, DSEL, LPCAT2, HAS2, QSOX1, KDELR3, PLPP3, WLS, GBP3 331 651 20562 2.00389825553065 0.8064887644793354 0.04201974138352117 0.03746475586769232
GOTERM_CC_DIRECT GO:0031258~lamellipodium membrane 4 1.1799410029498525 0.005030886041240321 FAP, ANTXR1, CD44, FERMT2 331 22 20562 11.294699258445482 0.8444957677960334 0.04634661514735008 0.041322591825144105
GOTERM_CC_DIRECT GO:0030141~secretory granule 7 2.0648967551622417 0.00524824470931185 SRGN, CHGA, COL1A1, TGFB1, TFF3, PLAT, THBS1 331 99 20562 4.39238304495102 0.8565404306311023 0.04634661514735008 0.041322591825144105
GOTERM_CC_DIRECT GO:0005938~cell cortex 9 2.6548672566371683 0.005275224488316269 AKAP12, EPB41L2, CAV1, CTSZ, TRIP10, RHOC, RND3, MYL9, FERMT2 331 165 20562 3.3884097775336444 0.8579690417046587 0.04634661514735008 0.041322591825144105
GOTERM_CC_DIRECT GO:0005765~lysosomal membrane 14 4.129793510324483 0.008075712106540706 IFITM3, IFITM1, IFITM2, LRP1, CYBRD1, DAB2, DRAM1, ANPEP, COL6A1, ANXA6, MFSD1, ENPP1, CD68, ITM2C 331 376 20562 2.3130102204795273 0.9498148193968138 0.06930087830961675 0.06178858797795098
GOTERM_CC_DIRECT GO:0072562~blood microparticle 8 2.359882005899705 0.009038735930785101 TGFB1, CFH, C1S, FN1, SERPING1, MSN, CLU, ACTG2 331 145 20562 3.42735701635587 0.964931725839463 0.0758021263286296 0.0675850936642795
GOTERM_CC_DIRECT GO:0071944~cell periphery 5 1.4749262536873156 0.010973653843508992 MYO1B, ITGA3, MSN, CLU, ACTG2 331 54 20562 5.751930177912051 0.9829509338215989 0.08998396151677372 0.08022960254476574
GOTERM_CC_DIRECT GO:0043025~neuronal cell body 14 4.129793510324483 0.015114315348550577 NRP1, TGFB1, LRP1, PDE1C, LPAR1, HTR3A, ASCL1, AKAP12, GRIN3A, CAMK2N1, CAPN2, CNTN2, ROR2, IL6ST 331 408 20562 2.131597654167407 0.9963744873202264 0.1212430948611992 0.10810021194941609
GOTERM_CC_DIRECT GO:0005884~actin filament 6 1.7699115044247788 0.017766058682018866 DIAPH2, MYO1B, TPM4, TPM2, TPM1, GNG12 331 94 20562 3.965160377964904 0.9986593610691573 0.13502922304451756 0.12039190889335034
GOTERM_CC_DIRECT GO:0001527~microfibril 3 0.8849557522123894 0.0178218293601381 EFEMP2, LTBP1, FBN1 331 13 20562 14.33557982802696 0.9986871581852884 0.13502922304451756 0.12039190889335034
GOTERM_CC_DIRECT GO:0098978~glutamatergic synapse 13 3.8348082595870205 0.017930709835179838 ITGB1, SRGN, NRP1, SPARC, WNT5A, ATP2B4, PLAT, HTR3A, IL1RAP, GRIN3A, ABLIM3, CDH11, WASF3 331 373 20562 2.1650696969942413 0.998739780476447 0.13502922304451756 0.12039190889335034
GOTERM_CC_DIRECT GO:0005923~bicellular tight junction 7 2.0648967551622417 0.018565774952455406 CLMP, CCND1, PMP22, MXRA8, YBX3, CLDN1, JAM3 331 130 20562 3.3449686265396235 0.9990073814881354 0.1370154191491209 0.12216279918715657
GOTERM_CC_DIRECT GO:0043202~lysosomal lumen 6 1.7699115044247788 0.020073367164570005 VCAN, NPC2, LUM, BGN, LIPA, DCN 331 97 20562 3.842526551842278 0.9994371092608564 0.14523671536718297 0.1294928979832065
GOTERM_CC_DIRECT GO:0032587~ruffle membrane 6 1.7699115044247788 0.02171567092299948 ITGB1, FAP, TPM1, SPRY4, ITGA5, EGFR 331 99 20562 3.7648997528151606 0.9996968757460538 0.15409774174205398 0.13739337949359284
GOTERM_CC_DIRECT GO:0005912~adherens junction 8 2.359882005899705 0.0230900684841014 TMEM47, CDH11, NEXN, MSN, LMO7, PLPP3, FERMT2, VCL 331 175 20562 2.839810099266293 0.9998195654745619 0.1607591560496871 0.1433326892692332
GOTERM_CC_DIRECT GO:0015629~actin cytoskeleton 10 2.949852507374631 0.02390018134127933 ACTA2, MYO1B, ABLIM3, CALD1, AXL, TPM2, TPM1, NEXN, DDR2, MYLK 331 258 20562 2.407784725637603 0.9998671469158853 0.16331790583207542 0.14561406780149813
GOTERM_CC_DIRECT GO:0030669~clathrin-coated endocytic vesicle membrane 5 1.4749262536873156 0.026103656023612268 WNT5A, CD9, ROR2, IL7R, EGFR 331 70 20562 4.437203280103582 0.9999422968668522 0.17513180132205322 0.15614732421397157
GOTERM_CC_DIRECT GO:0030666~endocytic vesicle membrane 5 1.4749262536873156 0.027323853859125155 LRP1, CAV1, WNT5A, CD9, WLS 331 71 20562 4.374707459257054 0.9999636679478227 0.18004467989316397 0.16052764142236028
GOTERM_CC_DIRECT GO:0031092~platelet alpha granule membrane 3 0.8849557522123894 0.02979415688762338 SPARC, CD109, CD9 331 17 20562 10.96250222143238 0.9999857841156562 0.18358466000133705 0.1636838838494306
GOTERM_CC_DIRECT GO:0005829~cytosol 105 30.973451327433626 0.030985680031805355 RAB3B, SERPINE2, WWC2, UBE2L6, AHR, LIPA, CLU, ACTG2, MYLK, RGS4, HERC4, LGALS1, CCND1, RUSC2, CAPN2, TRIM22, WLS, MBNL1, PHYH, GABARAPL1, TPM4, TPM2, TPM1, P3H2, LMO7, SFRP1, CD109, S100A3, MYL9, RIN2, VCL, FAM114A1, PDE1C, SHC1, EPAS1, HTRA1, THY1, LPP, NPAS2, ZFP36L1, CALD1, S100A16, EPB41L2, NPHP3, STARD13, RBPMS,…
GOTERM_CC_DIRECT GO:0005584~collagen type I trimer 2 0.5899705014749262 0.03184124184305033 COL1A1, COL1A2 331 2 20562 62.12084592145015 0.9999934794012569 0.18358466000133705 0.1636838838494306
GOTERM_CC_DIRECT GO:0034667~integrin alpha3-beta1 complex 2 0.5899705014749262 0.03184124184305033 ITGB1, ITGA3 331 2 20562 62.12084592145015 0.9999934794012569 0.18358466000133705 0.1636838838494306
GOTERM_CC_DIRECT GO:0070435~Shc-EGFR complex 2 0.5899705014749262 0.03184124184305033 SHC1, EGFR 331 2 20562 62.12084592145015 0.9999934794012569 0.18358466000133705 0.1636838838494306
GOTERM_CC_DIRECT GO:0005900~oncostatin-M receptor complex 2 0.5899705014749262 0.03184124184305033 IL6ST, OSMR 331 2 20562 62.12084592145015 0.9999934794012569 0.18358466000133705 0.1636838838494306
GOTERM_CC_DIRECT GO:0002095~caveolar macromolecular signaling complex 2 0.5899705014749262 0.03184124184305033 CAV2, CAV1 331 2 20562 62.12084592145015 0.9999934794012569 0.18358466000133705 0.1636838838494306
GOTERM_CC_DIRECT GO:0034674~integrin alpha5-beta1 complex 2 0.5899705014749262 0.03184124184305033 ITGB1, ITGA5 331 2 20562 62.12084592145015 0.9999934794012569 0.18358466000133705 0.1636838838494306
GOTERM_CC_DIRECT GO:0030175~filopodium 5 1.4749262536873156 0.04138871920167198 ITGB1, ACTA2, MYO1B, MSN, ACTG2 331 81 20562 3.8346201186080346 0.9999998316955641 0.23496057516026095 0.2094905941130782
GOTERM_CC_DIRECT GO:0034666~integrin alpha2-beta1 complex 2 0.5899705014749262 0.04738075498524681 ITGB1, ITGA2 331 3 20562 41.41389728096677 0.9999999833566591 0.25338403752979816 0.22591693319052464
GOTERM_CC_DIRECT GO:0072563~endothelial microparticle 2 0.5899705014749262 0.04738075498524681 ANXA5, ENG 331 3 20562 41.41389728096677 0.9999999833566591 0.25338403752979816 0.22591693319052464
GOTERM_CC_DIRECT GO:0042583~chromaffin granule 2 0.5899705014749262 0.04738075498524681 CHGA, CLU 331 3 20562 41.41389728096677 0.9999999833566591 0.25338403752979816 0.22591693319052464
GOTERM_CC_DIRECT GO:0005896~interleukin-6 receptor complex 2 0.5899705014749262 0.04738075498524681 IL6, IL6ST 331 3 20562 41.41389728096677 0.9999999833566591 0.25338403752979816 0.22591693319052464
GOTERM_CC_DIRECT GO:0098685~Schaffer collateral - CA1 synapse 5 1.4749262536873156 0.05146615050973493 SRGN, AKAP12, ITGB1, CDH11, PLAT 331 87 20562 3.570163558704032 0.9999999965920308 0.27130013625845983 0.24189090739575417
GOTERM_CC_DIRECT GO:0005737~cytoplasm 104 30.678466076696164 0.05365996547793417 RAB3B, SAMD9L, SPARC, WWC2, PLAT, AHR, CLDN1, CLU, FGF2, ACTG2, MYLK, RGS4, HERC4, FGF7, LGALS1, CCND1, ANPEP, CAPN2, TRIM22, PDGFRA, MBNL1, FST, LMO7, ZFPM2, MYL9, VCL, PTGFR, LXN, SHC1, EPAS1, LPAR1, TRHDE, NPAS2, ZFP36L1, S100A16, NPHP3, S100A10, APOBEC3C, EGR1, STARD13, TGFB1, SMURF2, MSN, COL1A1, EHD2, DAB2, SPA…
GOTERM_CC_DIRECT GO:0032154~cleavage furrow 4 1.1799410029498525 0.058331992283468546 ITGB1, HTR3A, RHOC, MYLK 331 55 20562 4.517879703378193 0.9999999997664961 0.2989514604527763 0.2665447980730716
GOTERM_CC_DIRECT GO:0002080~acrosomal membrane 3 0.8849557522123894 0.060462441566584965 CAV2, CAV1, MFGE8 331 25 20562 7.454501510574018 0.9999999998987675 0.305625218329724 0.2724951133617322
GOTERM_CC_DIRECT GO:1904090~peptidase inhibitor complex 2 0.5899705014749262 0.06267159358960739 SERPINE1, CTSB 331 4 20562 31.060422960725074 0.9999999999575315 0.30834424046086834 0.27491939054641107
GOTERM_CC_DIRECT GO:0005588~collagen type V trimer 2 0.5899705014749262 0.06267159358960739 COL5A1, COL5A2 331 4 20562 31.060422960725074 0.9999999999575315 0.30834424046086834 0.27491939054641107
GOTERM_CC_DIRECT GO:0030018~Z disc 6 1.7699115044247788 0.06507867556097113 CSRP1, FHL2, ATP2B4, NEXN, CRYAB, MYL9 331 134 20562 2.7815304143932904 0.9999999999835563 0.31597409581576774 0.28172216130999345
GOTERM_CC_DIRECT GO:0030133~transport vesicle 5 1.4749262536873156 0.07745000124690735 CHGA, CAV2, BGN, COPZ2, KDELR3 331 100 20562 3.1060422960725074 0.9999999999998794 0.3630106406048232 0.32365989365579084
GOTERM_CC_DIRECT GO:0035580~specific granule lumen 4 1.1799410029498525 0.0776132578062293 CNN2, CTSZ, QSOX1, VCL 331 62 20562 4.0077965110613 0.9999999999998871 0.3630106406048232 0.32365989365579084
GOTERM_CC_DIRECT GO:0071953~elastic fiber 2 0.5899705014749262 0.07771772522433884 EFEMP2, FBLN5 331 5 20562 24.84833836858006 0.9999999999998916 0.3630106406048232 0.32365989365579084
GOTERM_CC_DIRECT GO:0030667~secretory granule membrane 5 1.4749262536873156 0.07967709486513891 MOXD1, ANPEP, SLC2A3, CD44, SERPINB6 331 101 20562 3.075289402051988 0.9999999999999506 0.3675106000654532 0.32767205263288374
GOTERM_CC_DIRECT GO:0032590~dendrite membrane 3 0.8849557522123894 0.08808768331436172 GABARAPL1, THY1, WLS 331 31 20562 6.011694766591951 0.9999999999999983 0.40128833509875894 0.35778824457314823
GOTERM_CC_DIRECT GO:0030027~lamellipodium 7 2.0648967551622417 0.08929162980017857 ITGB1, ACTA2, ABLIM3, FAP, ACTG2, WASF3, MYLK 331 192 20562 2.2648225075528705 0.999999999999999 0.4018123341008036 0.3582554415153506
GOTERM_CC_DIRECT GO:0016021~integral component of membrane 99 29.20353982300885 0.09208787735029762 SEMA5A, IFITM3, IFITM1, IFITM2, TMEM200A, IL1RAP, GRPR, CLDN1, ANTXR1, ANPEP, ENPP1, SLC16A3, SLC16A4, WLS, SCARA3, TPM1, WNT5A, LMO7, HLA-E, RUNX1, CCDC80, MXRA8, KDELR3, ROR2, PLPP3, IL6ST, PTGFR, HACD1, LPAR1, TMTC1, APCDD1, DSEL, S100A10, SMURF2, CAV2, CAV1, EPHX1, CRIM1, CYBRD1, LAYN, TNFRSF10…

## Sheet: MF
Category Term Count % PValue Genes List Total Pop Hits Pop Total Fold Enrichment Bonferroni Benjamini FDR
GOTERM_MF_DIRECT GO:0005201~extracellular matrix structural constituent 24 7.079646017699115 1.528800050867007E-16 ECM1, SPARC, LAMA2, LUM, COL11A1, BGN, FN1, LTBP2, THBS2, NID2, THBS1, LTBP1, COL1A1, COL3A1, EFEMP2, EFEMP1, COL1A2, COL5A1, COL5A2, PXDN, IGFBP7, TGFBI, MFGE8, FBN1 324 138 18869 10.128287707997853 5.906386491005833E-14 8.133216270612478E-14 7.689864255861045E-14
GOTERM_MF_DIRECT GO:0005178~integrin binding 24 7.079646017699115 5.446872555940479E-15 ITGB1, ITGB5, ITGA3, ITGA2, FN1, EMP2, THY1, FGF2, THBS1, EGFR, FBLN5, COL3A1, MMP14, COL5A1, FAP, CD9, ITGBL1, TGFBI, ITGA5, PLPP3, MFGE8, FERMT2, JAM3, FBN1 324 161 18869 8.68138946399816 2.894129380592858E-12 1.4488680998801674E-12 1.3698884478190305E-12
GOTERM_MF_DIRECT GO:0005518~collagen binding 16 4.71976401179941 4.49525790858927E-13 SPARC, ITGA3, LUM, ITGA2, FN1, ANTXR1, NID2, DCN, LOX, COL6A2, COL6A1, SERPINH1, TGFBI, CD44, CTSB, DDR2 324 68 18869 13.702977487291212 2.3914958902082617E-10 7.971590691231639E-11 7.537049093401342E-11
GOTERM_MF_DIRECT GO:0008201~heparin binding 18 5.3097345132743365 9.912793075780945E-9 NRP1, LXN, CFH, SERPINE2, COL11A1, FN1, LTBP2, THBS2, FGF2, THBS1, FSTL1, FGF7, SFRP1, EFEMP2, CCDC80, COL5A1, ADAMTS1, FBN1 324 176 18869 5.956123737373737 5.273592013077533E-6 1.3184014790788657E-6 1.2465337292794539E-6
GOTERM_MF_DIRECT GO:0030020~extracellular matrix structural constituent conferring tensile strength 10 2.949852507374631 2.4440686136787416E-8 COL1A1, COL3A1, COL1A2, COL5A1, COL11A1, COL6A2, COL12A1, COL5A2, COL6A1, COL6A3 324 41 18869 14.204305931948207 1.300236065482352E-5 2.600489004954181E-6 2.458733025360814E-6
GOTERM_MF_DIRECT GO:0002020~protease binding 14 4.129793510324483 5.680894846541966E-8 ITGB1, ECM1, LRP1, ITGA3, SERPINE1, FN1, F3, SERPINB6, COL1A1, COL3A1, COL1A2, FAP, TIMP3, TIMP1 324 111 18869 7.345289734178622 3.022190473456199E-5 5.03706009726721E-6 4.762483513017681E-6
GOTERM_MF_DIRECT GO:0048407~platelet-derived growth factor binding 6 1.7699115044247788 6.050627211148358E-7 COL1A1, PDGFRA, COL3A1, COL1A2, COL5A1, COL6A1 324 11 18869 31.765993265993263 3.218416628908427E-4 4.5984766804727515E-5 4.3478078388680346E-5
GOTERM_MF_DIRECT GO:0005515~protein binding 254 74.92625368731564 1.8389802663364011E-6 IFITM3, IFITM1, SPARC, SERPINE2, TMEM200A, SERPINE1, UBE2L6, ANTXR1, CLDN1, MYLK, EDNRA, LGALS1, RUSC2, TRIM22, WLS, MBNL1, GABARAPL1, DKK1, HLA-E, RUNX1, DKK3, SFRP1, PSG5, PRR16, MXRA8, SERPING1, ZFPM2, PLPP3, HACD1, LXN, CFH, EPAS1, LPAR1, THY1, APCDD1, ADAMTS12, S100A16, EPB41L2, SERPINH1, S100A10, APOBEC3…
GOTERM_MF_DIRECT GO:0005509~calcium ion binding 33 9.734513274336283 2.1387501221504566E-6 SPARC, LRP1, C1S, FKBP14, LTBP2, THBS2, NID2, THBS1, LTBP1, FSTL1, FBLN5, EFEMP2, EFEMP1, S100A16, ME1, ANXA6, CAPN2, ENPP1, S100A10, TPM4, ANXA5, SULF1, RUNX1, RCN3, EHD2, VCAN, LPCAT2, CDH11, S100A3, FAT4, GAS6, MYL9, FBN1 324 751 18869 2.559044730482813 0.0011371692142109202 1.2642389610933812E-4 1.19532…
GOTERM_MF_DIRECT GO:0005539~glycosaminoglycan binding 7 2.0648967551622417 4.1422492286592205E-6 VCAN, SERPINE2, BGN, SULF1, DCN, ENG, TGFBR2 324 26 18869 15.679368471035138 0.0022012548310227364 2.2036765896467055E-4 2.0835513620155879E-4
GOTERM_MF_DIRECT GO:0004867~serine-type endopeptidase inhibitor activity 11 3.2448377581120944 1.0856837981322966E-5 SERPINB2, SERPINE2, CD109, SERPINE1, CRIM1, SERPINH1, SERPING1, COL6A3, TFPI, RECK, SERPINB6 324 103 18869 6.219555315833633 0.005759220895822703 5.250761641876199E-4 4.964535913277683E-4
GOTERM_MF_DIRECT GO:0042802~identical protein binding 54 15.929203539823009 1.693334736021585E-5 FHL2, PYGL, FGF2, CLDN1, LGALS1, ANXA6, ME1, TRIM22, WLS, TPM4, GPX3, TPM2, TPM1, SFRP1, CERCAM, TFF3, IL6ST, CRYAB, TLR4, TRIM55, ENG, SP100, CFH, ATL3, C1S, MVP, HTRA1, APCDD1, ASCL1, THBS1, EGFR, IFI16, LMNA, HAS2, GBP3, TGFB1, ANGPT1, SMURF2, STAT1, CAV1, FN1, CYBRD1, COL1A1, EHD2, REST, GRIN3A, C…
GOTERM_MF_DIRECT GO:0003779~actin binding 19 5.604719764011799 2.405787068756822E-5 ITGB1, TPM4, TPM2, TPM1, MSN, MYLK, CNN2, CNN1, DIAPH2, MYO1B, ABLIM3, KLHL5, CALD1, EPB41L2, MSRB2, FXYD5, FERMT2, VCL, WASF3 324 339 18869 3.264057321825267 0.012717383039941077 9.845220927527918E-4 9.308545350651396E-4
GOTERM_MF_DIRECT GO:0043236~laminin binding 6 1.7699115044247788 6.974870524226992E-5 ITGB1, ECM1, LGALS1, ITGA3, ITGA2, THBS1 324 26 18869 13.43945868945869 0.03642755573898604 0.002650450799206257 0.0025059713383472695
GOTERM_MF_DIRECT GO:0017147~Wnt-protein binding 6 1.7699115044247788 1.428590483416766E-4 SFRP1, FRZB, ROR2, APCDD1, RECK, WLS 324 30 18869 11.64753086419753 0.0731897648528711 0.005066734247851463 0.004790540087724221
GOTERM_MF_DIRECT GO:0050840~extracellular matrix binding 6 1.7699115044247788 1.6796168853506306E-4 SPARC, COL11A1, BGN, TGFBI, THBS1, DCN 324 31 18869 11.271804062126641 0.08548656786260245 0.005584726143790846 0.005280295583321045
GOTERM_MF_DIRECT GO:0001968~fibronectin binding 6 1.7699115044247788 1.9629670834879934E-4 ITGB1, CCDC80, ITGA3, MMP2, IGFBP3, THBS1 324 32 18869 10.919560185185185 0.09917124438731229 0.00614293228479772 0.0058080731940850635
GOTERM_MF_DIRECT GO:0046332~SMAD binding 7 2.0648967551622417 2.2616680243945207E-4 DAB2, COL3A1, COL1A2, SMURF2, COL5A2, FERMT2, TGFBR2 324 51 18869 7.993403534253207 0.11337605310433763 0.006684485494321584 0.00632010564594691
GOTERM_MF_DIRECT GO:0043395~heparan sulfate proteoglycan binding 5 1.4749262536873156 2.665924511229964E-4 SEMA5A, CFH, LRP1, FST, ITGA2 324 19 18869 15.325698505523068 0.13224519972054793 0.007464588631443899 0.007057684363940378
GOTERM_MF_DIRECT GO:0001618~virus receptor activity 8 2.359882005899705 3.4798643852819433E-4 ITGB1, ITGB5, AXL, ANPEP, ITGA2, ITGA5, CLDN1, EGFR 324 77 18869 6.050665383998717 0.169029516428161 0.00925643926484997 0.008751858928984087
GOTERM_MF_DIRECT GO:0019838~growth factor binding 6 1.7699115044247788 3.961949110764072E-4 PDGFRA, NRP1, HTRA1, LTBP2, IL6ST, OSMR 324 37 18869 9.443943943943943 0.19007810172955264 0.010036937747268982 0.0094898114414968
GOTERM_MF_DIRECT GO:0005520~insulin-like growth factor binding 5 1.4749262536873156 5.770388564500245E-4 IGFBP4, IGFBP3, CRIM1, HTRA1, IGFBP7 324 23 18869 12.660359634997315 0.2644033032108085 0.013953848710518775 0.013193206581561923
GOTERM_MF_DIRECT GO:0038023~signaling receptor activity 13 3.8348082595870205 6.639432004648825E-4 ITGB1, NRP1, LRP1, ITGB5, TNFRSF11B, RRBP1, ANTXR1, DCBLD1, DCBLD2, GRIN3A, ANPEP, FAS, TLR4 324 231 18869 3.2774437496659714 0.2976581957743484 0.015357294897709456 0.014520149123210256
GOTERM_MF_DIRECT GO:0034713~type I transforming growth factor beta receptor binding 4 1.1799410029498525 7.404857684499676E-4 TGFB1, FERMT2, ENG, TGFBR2 324 11 18869 21.177328843995507 0.32570282565849495 0.016414101200640952 0.015519347563763905
GOTERM_MF_DIRECT GO:0050431~transforming growth factor beta binding 5 1.4749262536873156 8.024226850026553E-4 CD109, THBS1, LTBP1, ENG, TGFBR2 324 25 18869 11.647530864197531 0.34757574626559806 0.016463951086856173 0.01556648006896364
GOTERM_MF_DIRECT GO:0008307~structural constituent of muscle 6 1.7699115044247788 8.046291884553769E-4 TPM4, CSRP1, TPM2, TPM1, NEXN, MYL9 324 43 18869 8.126184323858743 0.348341766722594 0.016463951086856173 0.01556648006896364
GOTERM_MF_DIRECT GO:0005516~calmodulin binding 12 3.5398230088495577 8.428764949388672E-4 CNN2, AKAP12, RGS4, CNN1, MYO1B, PDE1C, CALD1, RASGRF2, ATP2B4, FAS, EGFR, MYLK 324 205 18869 3.4090334236675695 0.3614781471574996 0.016607788715091755 0.01570247692423149
GOTERM_MF_DIRECT GO:0042803~protein homodimerization activity 25 7.374631268436578 0.0013878462616338065 SP100, AHR, FBLN5, EFEMP2, S100A16, MFSD1, ENPP1, HES1, TRIM22, S100A10, GBP3, JAM3, PDGFRA, TPM4, RBPMS, CAV2, STAT1, TPM2, TPM1, RUNX1, EXT1, GREM1, FAP, CRYAB, ENG 324 716 18869 2.033437650872474 0.522335670592607 0.026196632355257512 0.024768620441155128
GOTERM_MF_DIRECT GO:0005102~receptor binding 17 5.014749262536873 0.001428011914102383 LAMA2, SERPINE2, ANGPT1, IGFBP4, CAV1, WNT5A, SERPINE1, FN1, MSN, PLAT, WIPI1, CLU, HLA-E, DIAPH2, CCL2, GAS6, TLR4 324 397 18869 2.493803837422645 0.5324482715346692 0.026196632355257512 0.024768620441155128
GOTERM_MF_DIRECT GO:0043394~proteoglycan binding 4 1.1799410029498525 0.0015724558667764305 COL5A1, FN1, THBS1, CTSB 324 14 18869 16.63932980599647 0.5670811265053137 0.027884884037502035 0.026364843366284817
GOTERM_MF_DIRECT GO:0051015~actin filament binding 12 3.5398230088495577 0.0018603576220777812 TAGLN, MYO1B, TPM4, ABLIM3, TPM2, TPM1, ANXA6, NEXN, ANTXR1, FERMT2, EGFR, VCL 324 226 18869 3.0922648312028844 0.6286580734158895 0.03192613725630256 0.0301858027066169
GOTERM_MF_DIRECT GO:0030021~extracellular matrix structural constituent conferring compression resistance 4 1.1799410029498525 0.002358585058449808 VCAN, LUM, BGN, DCN 324 16 18869 14.559413580246913 0.7152800802365216 0.03802325003319085 0.03595055407273495
GOTERM_MF_DIRECT GO:0008191~metalloendopeptidase inhibitor activity 4 1.1799410029498525 0.002358585058449808 LXN, TIMP3, TIMP1, RECK 324 16 18869 14.559413580246913 0.7152800802365216 0.03802325003319085 0.03595055407273495
GOTERM_MF_DIRECT GO:0019901~protein kinase binding 19 5.604719764011799 0.0032431461150896246 NRP1, SHC1, CAV2, MVP, CAV1, ATP2B4, NBEAL1, MSN, EMP2, THY1, RHOC, RND3, EGFR, ACTA2, SPRED1, CCND1, CAMK2N1, FERMT2, TRIM22 324 511 18869 2.165392235026938 0.8223886573509634 0.05074569803610824 0.04797948517323768
GOTERM_MF_DIRECT GO:0005024~transforming growth factor beta-activated receptor activity 3 0.8849557522123894 0.00971300361867866 LTBP1, ENG, TGFBR2 324 9 18869 19.412551440329217 0.9944423321277821 0.14763765500391562 0.1395897377198676
GOTERM_MF_DIRECT GO:0046982~protein heterodimerization activity 14 4.129793510324483 0.01205581856196443 ITGB1, TPM4, EPAS1, CAV2, ITGA3, TPM2, CAV1, TPM1, AHR, CLU, RUNX1, EXT1, TLR4, JAM3 324 371 18869 2.1976473328674584 0.9984236925348074 0.1781582076379188 0.16844657601855853
GOTERM_MF_DIRECT GO:0001540~beta-amyloid binding 6 1.7699115044247788 0.016075403995700673 LRP1, ITGA2, CRYAB, CLU, TLR4, ITM2C 324 86 18869 4.063092161929371 0.9998198282417783 0.23113824123547996 0.2185386002658767
GOTERM_MF_DIRECT GO:0004896~cytokine receptor activity 5 1.4749262536873156 0.017331984240803504 IL6ST, IL7R, OSMR, F3, CD44 324 58 18869 5.020487441464453 0.9999087088631988 0.24264777937124904 0.22942073876642533
GOTERM_MF_DIRECT GO:0001786~phosphatidylserine binding 5 1.4749262536873156 0.020491693250825057 AXL, ANXA6, MFGE8, GAS6, THBS1 324 61 18869 4.773578223031775 0.9999835440997792 0.27952771306253665 0.264290300132436
GOTERM_MF_DIRECT GO:0008083~growth factor activity 8 2.359882005899705 0.024412234736957642 IL6, FGF7, TGFB1, EFEMP1, VEGFC, TIMP1, FGF2, DKK1 324 166 18869 2.8066339431801275 0.9999980515212836 0.32468272200153664 0.30698385181724236
GOTERM_MF_DIRECT GO:0048185~activin binding 3 0.8849557522123894 0.026479865157063624 FST, ENG, TGFBR2 324 15 18869 11.64753086419753 0.9999993697582794 0.34359239667214264 0.3248627359512927
GOTERM_MF_DIRECT GO:0008134~transcription factor binding 9 2.6548672566371683 0.028045381633500597 SP100, CCND1, IFI16, EPAS1, GPX3, FHL2, AHR, ZFPM2, RUNX1 324 209 18869 2.507841573631047 0.9999997322894648 0.3552415006910075 0.3358768324202572
GOTERM_MF_DIRECT GO:0030674~protein binding, bridging 6 1.7699115044247788 0.033225317452371214 COL1A2, CAV2, COL11A1, CAV1, GAS6, TRIM22 324 104 18869 3.3598646723646723 0.9999999844029311 0.41106671824794155 0.3886589460126214
GOTERM_MF_DIRECT GO:0015026~coreceptor activity 4 1.1799410029498525 0.03491399275558226 ITGB1, NRP1, LRP1, ENG 324 42 18869 5.54644326866549 0.9999999938465025 0.4221419124084037 0.3991304171831336
GOTERM_MF_DIRECT GO:0004888~transmembrane signaling receptor activity 8 2.359882005899705 0.044692718073512806 FAS, HTR3A, ANTXR1, TLR4, CD44, EGFR, ENG, TNFRSF10D 324 189 18869 2.4650858971846628 0.9999999999727025 0.5283672447801959 0.49956527091059866
GOTERM_MF_DIRECT GO:0004252~serine-type endopeptidase activity 8 2.359882005899705 0.04919539787684073 MMP14, C1S, FAP, MMP1, MMP2, HTRA1, PLAT, F3 324 193 18869 2.413996034030576 0.9999999999977891 0.5468823278851549 0.5170710731696108
GOTERM_MF_DIRECT GO:0031418~L-ascorbic acid binding 3 0.8849557522123894 0.04953117829767046 PHYH, P4HA2, P3H2 324 21 18869 8.319664902998236 0.9999999999981679 0.5468823278851549 0.5170710731696108
GOTERM_MF_DIRECT GO:0033745~L-methionine-(R)-S-oxide reductase activity 2 0.5899705014749262 0.05048263805203389 MSRB2, MSRB3 324 3 18869 38.825102880658434 0.9999999999989246 0.5468823278851549 0.5170710731696108
GOTERM_MF_DIRECT GO:0005006~epidermal growth factor-activated receptor activity 2 0.5899705014749262 0.05048263805203389 EFEMP1, EGFR 324 3 18869 38.825102880658434 0.9999999999989246 0.5468823278851549 0.5170710731696108
GOTERM_MF_DIRECT GO:0070888~E-box binding 4 1.1799410029498525 0.05139871502680027 ZEB1, HES1, AHR, ASCL1 324 49 18869 4.754094230284706 0.9999999999993565 0.5468823278851549 0.5170710731696108
GOTERM_MF_DIRECT GO:0005543~phospholipid binding 6 1.7699115044247788 0.05548735511678152 SHC1, WNT5A, ANXA5, MYOF, LPAR1, F3 324 120 18869 2.9118827160493823 0.9999999999999354 0.5788092729828974 0.5472576396811981
GOTERM_MF_DIRECT GO:0060090~binding, bridging 7 2.0648967551622417 0.061786253008994076 LOX, CAV2, CAV1, WWC2, AHR, VIM, TGFBR2 324 163 18869 2.5010035597970157 0.9999999999999981 0.6002161988835069 0.5674976466887292
GOTERM_MF_DIRECT GO:0008143~poly(A) binding 3 0.8849557522123894 0.06296983414537743 RBPMS, RBMS2, RBMS3 324 24 18869 7.2797067901234565 0.9999999999999991 0.6002161988835069 0.5674976466887292
GOTERM_MF_DIRECT GO:0034714~type III transforming growth factor beta receptor binding 2 0.5899705014749262 0.06673908393180214 TGFB1, TGFBR2 324 4 18869 29.118827160493826 0.9999999999999999 0.6002161988835069 0.5674976466887292
GOTERM_MF_DIRECT GO:0042296~ISG15 transferase activity 2 0.5899705014749262 0.06673908393180214 UBE2E2, UBE2L6 324 4 18869 29.118827160493826 0.9999999999999999 0.6002161988835069 0.5674976466887292
GOTERM_MF_DIRECT GO:0033743~peptide-methionine (R)-S-oxide reductase activity 2 0.5899705014749262 0.06673908393180214 MSRB2, MSRB3 324 4 18869 29.118827160493826 0.9999999999999999 0.6002161988835069 0.5674976466887292
GOTERM_MF_DIRECT GO:0048408~epidermal growth factor binding 2 0.5899705014749262 0.06673908393180214 SHC1, EGFR 324 4 18869 29.118827160493826 0.9999999999999999 0.6002161988835069 0.5674976466887292
GOTERM_MF_DIRECT GO:0050436~microfibril binding 2 0.5899705014749262 0.06673908393180214 LTBP2, LTBP1 324 4 18869 29.118827160493826 0.9999999999999999 0.6002161988835069 0.5674976466887292
GOTERM_MF_DIRECT GO:0005540~hyaluronic acid binding 3 0.8849557522123894 0.06769355626505716 VCAN, LAYN, CD44 324 25 18869 6.988518518518518 0.9999999999999999 0.6002161988835069 0.5674976466887292
GOTERM_MF_DIRECT GO:0050750~low-density lipoprotein particle receptor binding 3 0.8849557522123894 0.06769355626505716 DAB2, CLU, DKK1 324 25 18869 6.988518518518518 0.9999999999999999 0.6002161988835069 0.5674976466887292
GOTERM_MF_DIRECT GO:0048306~calcium-dependent protein binding 5 1.4749262536873156 0.07325140287400156 S100A16, ANXA6, ATP2B4, S100A3, S100A10 324 92 18869 3.1650899087493287 1.0 0.6388483004748988 0.6040238630429965
GOTERM_MF_DIRECT GO:0070006~metalloaminopeptidase activity 3 0.8849557522123894 0.07747478211838037 MMP14, ANPEP, TRHDE 324 27 18869 6.470850480109739 1.0 0.6647836143061024 0.6285454097668601
GOTERM_MF_DIRECT GO:0098632~protein binding involved in cell-cell adhesion 3 0.8849557522123894 0.08252198031451685 CNTN2, NEXN, JAM3 324 28 18869 6.239748677248677 1.0 0.6727037907460826 0.636033847265563
GOTERM_MF_DIRECT GO:0098639~collagen binding involved in cell-matrix adhesion 2 0.5899705014749262 0.08271805429249281 ITGB1, ITGA2 324 5 18869 23.295061728395062 1.0 0.6727037907460826 0.636033847265563
GOTERM_MF_DIRECT GO:0004720~protein-lysine 6-oxidase activity 2 0.5899705014749262 0.08271805429249281 LOX, LOXL1 324 5 18869 23.295061728395062 1.0 0.6727037907460826 0.636033847265563
GOTERM_MF_DIRECT GO:0008092~cytoskeletal protein binding 4 1.1799410029498525 0.08345573343842377 EPB41L2, TPM1, CAPN2, MSN 324 60 18869 3.882510288065843 1.0 0.6727037907460826 0.636033847265563
GOTERM_MF_DIRECT GO:0045296~cadherin binding 10 2.949852507374631 0.0951811550342565 CNN2, ITGB1, MYO1B, GPRC5A, CALD1, STAT1, CDH11, FXYD5, EGFR, VCL 324 316 18869 1.8429637443350522 1.0 0.7234072600329403 0.6839734056326485
GOTERM_MF_DIRECT GO:0003700~transcription factor activity, sequence-specific DNA binding 15 4.424778761061947 0.0968276072552938 EGR1, EPAS1, STAT1, AHR, ASCL1, ETV4, TBX4, ETV5, NPAS2, RUNX1, FOSL1, REST, ZEB1, ELF3, ZNF217 324 556 18869 1.571159738875566 1.0 0.7234072600329403 0.6839734056326485
GOTERM_MF_DIRECT GO:0019900~kinase binding 5 1.4749262536873156 0.09798063829438064 SP100, WWC2, FAS, EMP2, EGFR 324 102 18869 2.8547869765190024 1.0 0.7234072600329403 0.6839734056326485
GOTERM_MF_DIRECT GO:0004923~leukemia inhibitory factor receptor activity 2 0.5899705014749262 0.09842427081542966 IL6ST, OSMR 324 6 18869 19.412551440329217 1.0 0.7234072600329403 0.6839734056326485
GOTERM_MF_DIRECT GO:0038085~vascular endothelial growth factor binding 2 0.5899705014749262 0.09842427081542966 PDGFRA, NRP1 324 6 18869 19.412551440329217 1.0 0.7234072600329403 0.6839734056326485
GOTERM_MF_DIRECT GO:0004924~oncostatin-M receptor activity 2 0.5899705014749262 0.09842427081542966 IL6ST, OSMR 324 6 18869 19.412551440329217 1.0 0.7234072600329403 0.6839734056326485
