# Supplementary material for: Assessing the epithelial-to-mesenchymal plasticity in a small cell lung carcinoma (SCLC) and lung fibroblasts co-culture model
Source: Front Mol Biosci. 2023 Mar 3;10:1096326. doi: 10.3389/fmolb.2023.1096326 (PMC10022497; doi:10.3389/fmolb.2023.1096326)
Supplement: Supplementary file 19 [file Table8.XLSX]

## Sheet: KEGG
Category Term Count % PValue Genes List Total Pop Hits Pop Total Fold Enrichment Bonferroni Benjamini FDR
KEGG_PATHWAY hsa04510:Focal adhesion 25 7.374631268436578 1.0855570441521181E-11 ITGB1, LAMA2, ITGB5, SHC1, THBS2, THBS1, EGFR, MYLK, CCND1, CAPN2, PDGFRA, CAV2, ITGA3, ITGA2, CAV1, FN1, VEGFC, COL1A1, COL1A2, COL6A2, COL6A1, COL6A3, ITGA5, MYL9, VCL 182 201 8164 5.579246624022744 2.5836182082628056E-9 2.583625765082041E-9 2.4316477789007444E-9
KEGG_PATHWAY hsa05205:Proteoglycans in cancer 23 6.784660766961652 6.80435607429298E-10 ITGB1, TGFB1, ITGB5, CAV2, LUM, ITGA2, MMP2, CAV1, WNT5A, FN1, MSN, FGF2, THBS1, DCN, EGFR, COL1A1, COL1A2, CCND1, FAS, TIMP3, ITGA5, TLR4, CD44 182 205 8164 5.032752613240418 1.6194365892729934E-7 8.097183728408646E-8 7.620878803208138E-8
KEGG_PATHWAY hsa04512:ECM-receptor interaction 15 4.424778761061947 6.441220474382742E-9 ITGB1, LAMA2, ITGB5, ITGA3, ITGA2, FN1, THBS2, THBS1, COL1A1, COL1A2, COL6A2, COL6A1, COL6A3, ITGA5, CD44 182 88 8164 7.646103896103895 1.5330092959509045E-6 5.110034909676975E-7 4.809444620872448E-7
KEGG_PATHWAY hsa04933:AGE-RAGE signaling pathway in diabetic complications 15 4.424778761061947 3.508596612867552E-8 EGR1, TGFB1, STAT1, MMP2, SERPINE1, FN1, VEGFC, F3, TGFBR2, COL1A1, COL3A1, IL6, COL1A2, CCND1, CCL2 182 100 8164 6.728571428571429 8.350425221070878E-6 2.0876149846561933E-6 1.964814103205829E-6
KEGG_PATHWAY hsa04151:PI3K-Akt signaling pathway 27 7.964601769911504 5.9189219583878116E-8 ITGB1, LAMA2, ITGB5, LPAR1, THBS2, FGF2, THBS1, EGFR, FGF7, CCND1, PDGFRA, ANGPT1, ITGA3, ITGA2, FN1, VEGFC, OSMR, GNG12, COL1A1, IL6, COL1A2, COL6A2, COL6A1, COL6A3, ITGA5, IL7R, TLR4 182 354 8164 3.4213075060532687 1.4086935468671236E-5 2.8174068521925986E-6 2.6516770373577393E-6
KEGG_PATHWAY hsa05410:Hypertrophic cardiomyopathy 12 3.5398230088495577 4.263632077715894E-6 ITGB1, IL6, TGFB1, TPM4, LAMA2, ITGB5, ITGA3, TPM2, ITGA2, TPM1, LMNA, ITGA5 182 90 8164 5.980952380952382 0.0010142319165300506 1.6912407241606378E-4 1.5917559756806006E-4
KEGG_PATHWAY hsa04810:Regulation of actin cytoskeleton 18 5.3097345132743365 6.2045879619798245E-6 ITGB1, PDGFRA, ITGB5, ITGA3, ITGA2, LPAR1, FN1, MSN, GNG12, FGF2, EGFR, MYLK, DIAPH2, FGF7, BDKRB1, ITGA5, MYL9, VCL 182 218 8164 3.7038007863695936 0.0014756067362898806 2.1095599070731404E-4 1.9854681478335439E-4
KEGG_PATHWAY hsa04610:Complement and coagulation cascades 11 3.2448377581120944 1.6602216123620812E-5 SERPINB2, CFH, C1S, SERPINE1, SERPING1, BDKRB1, PLAT, TFPI, CLU, F3, F2RL2 182 85 8164 5.8050420168067225 0.0039435638864339095 4.939159296777192E-4 4.648620514613827E-4
KEGG_PATHWAY hsa05200:Pathways in cancer 28 8.259587020648967 3.921212486276118E-5 ITGB1, LAMA2, EPAS1, LPAR1, FGF2, EGFR, FGF7, EDNRA, CCND1, BDKRB1, HES1, PDGFRA, TGFB1, MMP1, ITGA3, STAT1, ITGA2, MMP2, WNT5A, FN1, VEGFC, GNG12, TGFBR2, RUNX1, IL6, FAS, IL6ST, IL7R 182 531 8164 2.365348399246704 0.00928925450466167 9.823554876521624E-4 9.245698707314469E-4
KEGG_PATHWAY hsa05165:Human papillomavirus infection 21 6.1946902654867255 4.127544065765388E-5 ITGB1, LAMA2, ITGB5, STAT1, ITGA3, ITGA2, WNT5A, FN1, THBS2, THBS1, EGFR, HLA-E, COL1A1, COL1A2, CCND1, COL6A2, COL6A1, FAS, COL6A3, HES1, ITGA5 182 331 8164 2.8459214501510575 0.009775662132661234 9.823554876521624E-4 9.245698707314469E-4
KEGG_PATHWAY hsa05414:Dilated cardiomyopathy 11 3.2448377581120944 4.848680591777139E-5 ITGB1, TGFB1, TPM4, LAMA2, ITGB5, ITGA3, TPM2, ITGA2, TPM1, LMNA, ITGA5 182 96 8164 5.1398809523809526 0.011473807577532802 0.0010490781644026902 9.873676841437083E-4
KEGG_PATHWAY hsa04926:Relaxin signaling pathway 12 3.5398230088495577 1.288779309774961E-4 ACTA2, COL1A1, COL3A1, TGFB1, COL1A2, SHC1, MMP1, MMP2, VEGFC, GNG12, EGFR, TGFBR2 182 129 8164 4.172757475083056 0.03020922271981974 0.002556078964387006 0.002405721378246594
KEGG_PATHWAY hsa05146:Amoebiasis 10 2.949852507374631 4.128613773912732E-4 COL1A1, COL3A1, IL6, TGFB1, COL1A2, LAMA2, FN1, TLR4, VCL, SERPINB6 182 102 8164 4.397759103641456 0.09360609844084611 0.007546260613414787 0.007102362930272741
KEGG_PATHWAY hsa04974:Protein digestion and absorption 10 2.949852507374631 4.438976831420463E-4 COL1A1, COL3A1, COL1A2, COL5A1, COL11A1, COL6A2, COL12A1, COL5A2, COL6A1, COL6A3 182 103 8164 4.35506241331484 0.1002794860153774 0.007546260613414787 0.007102362930272741
KEGG_PATHWAY hsa05144:Malaria 7 2.0648967551622417 7.726146977913193E-4 IL6, TGFB1, LRP1, CCL2, THBS2, THBS1, TLR4 182 50 8164 6.28 0.16802540190857596 0.012258819871622266 0.01153771282035037
KEGG_PATHWAY hsa04350:TGF-beta signaling pathway 9 2.6548672566371683 0.0010963523362037561 GREM1, TGFB1, SMURF2, FST, THBS1, LTBP1, DCN, FBN1, TGFBR2 182 94 8164 4.2948328267477205 0.2297768471872803 0.01630824100103087 0.015348932706852586
KEGG_PATHWAY hsa04640:Hematopoietic cell lineage 8 2.359882005899705 0.006288010425688063 IL6, ITGA3, ANPEP, ITGA2, CD9, ITGA5, IL7R, CD44 182 99 8164 3.624819624819625 0.7771533581398937 0.08803214595963288 0.08285378443259565
KEGG_PATHWAY hsa05412:Arrhythmogenic right ventricular cardiomyopathy 7 2.0648967551622417 0.007051339309048493 ITGB1, LAMA2, ITGB5, ITGA3, ITGA2, LMNA, ITGA5 182 77 8164 4.077922077922079 0.8144003905482711 0.0883273029238706 0.08313157922246643
KEGG_PATHWAY hsa05100:Bacterial invasion of epithelial cells 7 2.0648967551622417 0.007051339309048493 ITGB1, SHC1, CAV2, CAV1, FN1, ITGA5, VCL 182 77 8164 4.077922077922079 0.8144003905482711 0.0883273029238706 0.08313157922246643
KEGG_PATHWAY hsa01521:EGFR tyrosine kinase inhibitor resistance 7 2.0648967551622417 0.007972923250242023 PDGFRA, IL6, SHC1, AXL, GAS6, FGF2, EGFR 182 79 8164 3.9746835443037978 0.8512012736762444 0.09487778667788008 0.08929674040271066
KEGG_PATHWAY hsa04659:Th17 cell differentiation 8 2.359882005899705 0.009982031644053122 IL6, TGFB1, STAT1, AHR, IL1RAP, IL6ST, TGFBR2, RUNX1 182 108 8164 3.3227513227513232 0.9081556797956317 0.11312969196593539 0.1064750042032333
KEGG_PATHWAY hsa05219:Bladder cancer 5 1.4749262536873156 0.012489682237066427 CCND1, MMP1, MMP2, THBS1, EGFR 182 41 8164 5.470383275261324 0.9497760596595245 0.13458907750121282 0.12667207294231797
KEGG_PATHWAY hsa04670:Leukocyte transendothelial migration 8 2.359882005899705 0.01319620509969773 ITGB1, MMP2, MSN, THY1, CLDN1, MYL9, VCL, JAM3 182 114 8164 3.147869674185464 0.9576422376296967 0.13458907750121282 0.12667207294231797
KEGG_PATHWAY hsa04010:MAPK signaling pathway 14 4.129793510324483 0.013572007815248354 PDGFRA, DUSP5, TGFB1, ANGPT1, RASGRF2, VEGFC, IL1RAP, GNG12, FGF2, EGFR, DUSP6, TGFBR2, FGF7, FAS 182 294 8164 2.1360544217687076 0.9613132439696057 0.13458907750121282 0.12667207294231797
KEGG_PATHWAY hsa04020:Calcium signaling pathway 12 3.5398230088495577 0.017632603530117245 PDGFRA, PTGFR, EDNRA, FGF7, PDE1C, ATP2B4, VEGFC, BDKRB1, GRPR, FGF2, EGFR, MYLK 182 240 8164 2.242857142857143 0.985505681382767 0.16786238560671618 0.15798812762985054
KEGG_PATHWAY hsa04621:NOD-like receptor signaling pathway 10 2.949852507374631 0.021049818655775092 IL6, GABARAPL1, IFI16, STAT1, CASP4, CCL2, ANTXR1, TLR4, CTSB, GBP3 182 184 8164 2.437888198757764 0.9936755800646112 0.19268680154132584 0.18135228380360077
KEGG_PATHWAY hsa04218:Cellular senescence 9 2.6548672566371683 0.022517837695138643 IL6, TGFB1, CCND1, IGFBP3, SERPINE1, CAPN2, ZFP36L1, TGFBR2, HLA-E 182 156 8164 2.587912087912088 0.995575093212874 0.1984905693127036 0.18681465347077986
KEGG_PATHWAY hsa05142:Chagas disease 7 2.0648967551622417 0.025530674752281157 IL6, TGFB1, SERPINE1, FAS, CCL2, TLR4, TGFBR2 182 102 8164 3.0784313725490198 0.9978776103541706 0.21674581482471741 0.20399606101149872
KEGG_PATHWAY hsa05133:Pertussis 6 1.7699115044247788 0.02641020432738153 ITGB1, IL6, C1S, SERPING1, ITGA5, TLR4 182 76 8164 3.541353383458647 0.998288049605528 0.21674581482471741 0.20399606101149872
KEGG_PATHWAY hsa05202:Transcriptional misregulation in cancer 10 2.949852507374631 0.02770938558987268 IL6, ZEB1, IGFBP3, PLAT, CDK14, ETV4, ETV5, DUSP6, TGFBR2, RUNX1 182 193 8164 2.32420429311621 0.9987541371031846 0.21982779234632327 0.20689674573771602
KEGG_PATHWAY hsa05206:MicroRNAs in cancer 13 3.8348082595870205 0.04263385912530958 PDGFRA, SHC1, TPM1, THBS1, EGFR, ZEB1, CCND1, TIMP3, VIM, ITGA5, ZFPM2, RECK, CD44 182 310 8164 1.88110599078341 0.9999686253296743 0.3273180152201187 0.3080640143248176
KEGG_PATHWAY hsa05226:Gastric cancer 8 2.359882005899705 0.04757318543725851 FGF7, TGFB1, CCND1, SHC1, WNT5A, FGF2, EGFR, TGFBR2 182 149 8164 2.408437200383509 0.9999908393955095 0.3538255666896102 0.33301229806080956
KEGG_PATHWAY hsa04145:Phagosome 8 2.359882005899705 0.051962183301809836 ITGB1, ITGB5, ITGA2, ITGA5, THBS2, THBS1, TLR4, HLA-E 182 152 8164 2.360902255639098 0.9999969485418049 0.3724776583170943 0.3505672078278534
KEGG_PATHWAY hsa05222:Small cell lung cancer 6 1.7699115044247788 0.05321109404529918 ITGB1, CCND1, LAMA2, ITGA3, ITGA2, FN1 182 92 8164 2.925465838509317 0.9999977702704989 0.3724776583170943 0.3505672078278534
KEGG_PATHWAY hsa05323:Rheumatoid arthritis 6 1.7699115044247788 0.0552693965681818 IL6, TGFB1, ANGPT1, MMP1, CCL2, TLR4 182 93 8164 2.894009216589862 0.999998671687677 0.3758318966636362 0.35372413803636354
KEGG_PATHWAY hsa05215:Prostate cancer 6 1.7699115044247788 0.06395832826873779 PDGFRA, ZEB1, CCND1, PLAT, EGFR, ETV5 182 97 8164 2.7746686303387333 0.9999998526827208 0.42283561466554426 0.39796293144992406
KEGG_PATHWAY hsa04630:JAK-STAT signaling pathway 8 2.359882005899705 0.06839408666165137 PDGFRA, IL6, CCND1, STAT1, IL6ST, IL7R, OSMR, EGFR 182 162 8164 2.215167548500882 0.9999999524366652 0.4300671089577463 0.40476904372493766
KEGG_PATHWAY hsa04068:FoxO signaling pathway 7 2.0648967551622417 0.0707685701925996 IL6, GABARAPL1, TGFB1, CCND1, IL7R, EGFR, TGFBR2 182 131 8164 2.3969465648854964 0.9999999740888917 0.4300671089577463 0.40476904372493766
KEGG_PATHWAY hsa05130:Pathogenic Escherichia coli infection 9 2.6548672566371683 0.07199118962123113 ITGB1, IL6, MYO1B, CASP4, LPAR1, FAS, CLDN1, TLR4, WASF3 182 197 8164 2.049311094996374 0.999999981059142 0.4300671089577463 0.40476904372493766
KEGG_PATHWAY hsa04520:Adherens junction 5 1.4749262536873156 0.07228018637945316 LMO7, EGFR, VCL, WASF3, TGFBR2 182 71 8164 3.1589537223340036 0.9999999824124222 0.4300671089577463 0.40476904372493766
KEGG_PATHWAY hsa05218:Melanoma 5 1.4749262536873156 0.07527002903770608 PDGFRA, FGF7, CCND1, FGF2, EGFR 182 72 8164 3.1150793650793647 0.9999999918425544 0.4369333392920499 0.4112313781572235
KEGG_PATHWAY hsa04115:p53 signaling pathway 5 1.4749262536873156 0.07832162326593414 CCND1, IGFBP3, SERPINE1, FAS, THBS1 182 73 8164 3.0724070450097845 0.9999999962855296 0.4438225318402935 0.4177153240849821
KEGG_PATHWAY hsa04530:Tight junction 8 2.359882005899705 0.0815408186763169 ITGB1, CCND1, MSN, YBX3, CLDN1, MYL9, JAM3, RUNX1 182 169 8164 2.12341504649197 0.9999999983847243 0.44727943971187434 0.42096888443470526
KEGG_PATHWAY hsa04310:Wnt signaling pathway 8 2.359882005899705 0.08376962889953568 FOSL1, SFRP1, CCND1, FRZB, WNT5A, ROR2, APCDD1, DKK1 182 170 8164 2.110924369747899 0.9999999990940281 0.44727943971187434 0.42096888443470526
KEGG_PATHWAY hsa05212:Pancreatic cancer 5 1.4749262536873156 0.08784087768972881 TGFB1, CCND1, STAT1, EGFR, TGFBR2 182 76 8164 2.9511278195488724 0.9999999996860907 0.44727943971187434 0.42096888443470526
KEGG_PATHWAY hsa05220:Chronic myeloid leukemia 5 1.4749262536873156 0.08784087768972881 TGFB1, CCND1, SHC1, TGFBR2, RUNX1 182 76 8164 2.9511278195488724 0.9999999996860907 0.44727943971187434 0.42096888443470526
KEGG_PATHWAY hsa04371:Apelin signaling pathway 7 2.0648967551622417 0.08832829271621048 ACTA2, EGR1, CCND1, SERPINE1, PLAT, GNG12, MYLK 182 139 8164 2.258992805755396 0.9999999997235876 0.44727943971187434 0.42096888443470526
KEGG_PATHWAY hsa04066:HIF-1 signaling pathway 6 1.7699115044247788 0.09433792910858188 IL6, ANGPT1, SERPINE1, TIMP1, TLR4, EGFR 182 109 8164 2.469200524246396 0.9999999999427269 0.4610741788922141 0.43395216836914263
KEGG_PATHWAY hsa04015:Rap1 signaling pathway 9 2.6548672566371683 0.09492703683074996 ITGB1, PDGFRA, FGF7, ANGPT1, LPAR1, VEGFC, THBS1, FGF2, EGFR 182 210 8164 1.9224489795918365 0.9999999999509437 0.4610741788922141 0.43395216836914263
KEGG_PATHWAY hsa05131:Shigellosis 10 2.949852507374631 0.09798069499360249 ITGB1, CASP4, CAPN2, WIPI1, ITGA5, TLR4, MYL9, CD44, EGFR, VCL 182 247 8164 1.8160786581839212 0.9999999999780533 0.4663881081695478 0.43895351357133916
